# Supplementary material for: Structural Remodeling of the Human Colonic Mesenchyme in Inflammatory Bowel Disease
Source: Cell. 2018 Oct 4;175(2):372–386.e17. doi: 10.1016/j.cell.2018.08.067 (PMC6176871; doi:10.1016/j.cell.2018.08.067)
Supplement: Table S2. Cluster Marker Genes in Health, C1 Data, Related to Figure 1 [file mmc2.xlsx]

## Sheet: S1
	feature_symbol	bvg_ruv_endog	prot_coding	AUC	pval
ENSG00000107562	CXCL12	TRUE	TRUE	0.77	6.18e-07
ENSG00000047457	CP	TRUE	TRUE	0.77	1.32e-06
ENSG00000115306	SPTBN1	TRUE	TRUE	0.76	2.76e-06
ENSG00000134028	ADAMDEC1	TRUE	TRUE	0.73	3.09e-05
ENSG00000187955	COL14A1	TRUE	TRUE	0.72	6.01e-05
ENSG00000145147	SLIT2	TRUE	TRUE	0.72	8.41e-05
ENSG00000175899	A2M	TRUE	TRUE	0.71	0.000129
ENSG00000197766	CFD	FALSE	TRUE	0.71	0.000144
ENSG00000204291	COL15A1	FALSE	TRUE	0.7	0.000203
ENSG00000159403	C1R	TRUE	TRUE	0.7	0.000266
ENSG00000111728	ST8SIA1	TRUE	TRUE	0.7	0.000297
ENSG00000135916	ITM2C	TRUE	TRUE	0.7	0.000305
ENSG00000152234	ATP5A1	TRUE	TRUE	0.7	0.000332
ENSG00000154175	ABI3BP	TRUE	TRUE	0.7	0.000355
ENSG00000104332	SFRP1	TRUE	TRUE	0.7	0.000373
ENSG00000154262	ABCA6	TRUE	TRUE	0.7	0.000379
ENSG00000119335	SET	FALSE	TRUE	0.69	0.000404
ENSG00000137154	RPS6	FALSE	TRUE	0.69	0.000413
ENSG00000253683	CTB-79E8.3	FALSE	FALSE	0.69	0.00036
ENSG00000139567	ACVRL1	TRUE	TRUE	0.69	0.000533
ENSG00000182326	C1S	TRUE	TRUE	0.69	0.000594
ENSG00000181374	CCL13	TRUE	TRUE	0.69	0.00066
ENSG00000163453	IGFBP7	FALSE	TRUE	0.69	0.000688
ENSG00000136156	ITM2B	FALSE	TRUE	0.69	0.000688
ENSG00000172752	COL6A5	TRUE	TRUE	0.68	0.00069
ENSG00000240392	RPL9P3	FALSE	FALSE	0.68	0.000791
ENSG00000170581	STAT2	TRUE	TRUE	0.68	0.00102
ENSG00000115380	EFEMP1	TRUE	TRUE	0.68	0.00127
ENSG00000172809	RPL38	FALSE	TRUE	0.67	0.00146
ENSG00000141753	IGFBP4	TRUE	TRUE	0.67	0.00154
ENSG00000277443	MARCKS	TRUE	TRUE	0.67	0.00161
ENSG00000159921	GNE	FALSE	TRUE	0.67	0.00164
ENSG00000134352	IL6ST	TRUE	TRUE	0.67	0.002
ENSG00000164687	FABP5	TRUE	TRUE	0.67	0.00211
ENSG00000219023	RP3-340B19.2	FALSE	FALSE	0.67	0.00203
ENSG00000182871	COL18A1	FALSE	TRUE	0.67	0.00236
ENSG00000177954	RPS27	FALSE	TRUE	0.67	0.00242
ENSG00000213741	RPS29	FALSE	TRUE	0.67	0.00242
ENSG00000049540	ELN	FALSE	TRUE	0.67	0.00241
ENSG00000090006	LTBP4	FALSE	TRUE	0.67	0.00246
ENSG00000145681	HAPLN1	TRUE	TRUE	0.66	0.00276
ENSG00000201185	RNA5SP202	FALSE	FALSE	0.66	0.00244
ENSG00000173486	FKBP2	FALSE	TRUE	0.66	0.00285
ENSG00000064666	CNN2	TRUE	TRUE	0.66	0.00305
ENSG00000218175	AC016739.2	FALSE	FALSE	0.66	0.00327
ENSG00000169855	ROBO1	FALSE	TRUE	0.66	0.00332
ENSG00000204525	HLA-C	FALSE	TRUE	0.66	0.00332
ENSG00000183160	TMEM119	TRUE	TRUE	0.66	0.00331
ENSG00000117114	ADGRL2	TRUE	TRUE	0.66	0.00343
ENSG00000149932	TMEM219	TRUE	TRUE	0.66	0.00355
ENSG00000077942	FBLN1	TRUE	TRUE	0.66	0.00371
ENSG00000196459	TRAPPC2	TRUE	TRUE	0.66	0.00357
ENSG00000142676	RPL11	FALSE	TRUE	0.66	0.00414
ENSG00000188846	RPL14	FALSE	TRUE	0.66	0.00414
ENSG00000008988	RPS20	FALSE	TRUE	0.66	0.00421
ENSG00000166482	MFAP4	TRUE	TRUE	0.66	0.00429
ENSG00000234964	FABP5P7	FALSE	FALSE	0.66	0.0043
ENSG00000197956	S100A6	FALSE	TRUE	0.66	0.00469
ENSG00000196616	ADH1B	TRUE	TRUE	0.65	0.00477
ENSG00000281181	CH507-513H4.3	FALSE	FALSE	0.65	0.00477
ENSG00000162337	LRP5	FALSE	TRUE	0.65	0.00289
ENSG00000104341	LAPTM4B	FALSE	TRUE	0.65	0.00472
ENSG00000105426	PTPRS	FALSE	TRUE	0.65	0.00495
ENSG00000164176	EDIL3	FALSE	TRUE	0.65	0.00513
ENSG00000169020	ATP5I	FALSE	TRUE	0.65	0.00531
ENSG00000165194	PCDH19	TRUE	TRUE	0.65	0.0054
ENSG00000204338	CYP21A1P	FALSE	FALSE	0.65	0.00482
ENSG00000227081	RP11-543P15.1	FALSE	FALSE	0.65	0.0057
ENSG00000148180	GSN	TRUE	TRUE	0.65	0.0058
ENSG00000137845	ADAM10	TRUE	TRUE	0.65	0.00582
ENSG00000231500	RPS18	FALSE	TRUE	0.65	0.0059
ENSG00000117899	MESDC2	FALSE	TRUE	0.65	0.00586
ENSG00000225178	RPSAP58	FALSE	FALSE	0.65	0.00579
ENSG00000225470	JPX	TRUE	FALSE	0.65	0.00601
ENSG00000047188	YTHDC2	TRUE	TRUE	0.65	0.00585
ENSG00000143344	RGL1	FALSE	TRUE	0.65	0.00621
ENSG00000002933	TMEM176A	TRUE	TRUE	0.65	0.00655
ENSG00000110651	CD81	FALSE	TRUE	0.65	0.00667
ENSG00000225840	AC010970.2	FALSE	FALSE	0.65	0.0065
ENSG00000263934	SNORD3A	FALSE	FALSE	0.65	0.00705
ENSG00000243517	RP11-627K11.1	FALSE	FALSE	0.65	0.00716
ENSG00000186566	GPATCH8	FALSE	TRUE	0.65	0.00811
ENSG00000198242	RPL23A	FALSE	TRUE	0.64	0.00832
ENSG00000227615	RP11-864N7.2	FALSE	FALSE	0.64	0.00839
ENSG00000164066	INTU	TRUE	TRUE	0.64	0.00846
ENSG00000210164	MT-TG	FALSE	FALSE	0.64	0.0087
ENSG00000189129	PLAC9	FALSE	TRUE	0.64	0.00887
ENSG00000135333	EPHA7	TRUE	TRUE	0.64	0.00934
ENSG00000122417	ODF2L	FALSE	TRUE	0.64	0.0101
ENSG00000139684	ESD	TRUE	TRUE	0.64	0.0103
ENSG00000105373	GLTSCR2	FALSE	TRUE	0.64	0.0106
ENSG00000184500	PROS1	FALSE	TRUE	0.64	0.011
ENSG00000160867	FGFR4	TRUE	TRUE	0.64	0.0103
ENSG00000240087	RPSAP12	FALSE	FALSE	0.64	0.0109
ENSG00000205542	TMSB4X	FALSE	TRUE	0.64	0.0116
ENSG00000178573	MAF	TRUE	TRUE	0.64	0.0116
ENSG00000117713	ARID1A	FALSE	TRUE	0.64	0.0117
ENSG00000115364	MRPL19	FALSE	TRUE	0.64	0.0117
ENSG00000118363	SPCS2	FALSE	TRUE	0.64	0.012
ENSG00000161618	ALDH16A1	TRUE	TRUE	0.64	0.0119
ENSG00000215548	FRG1JP	FALSE	FALSE	0.64	0.0111
ENSG00000176978	DPP7	FALSE	TRUE	0.64	0.0119
ENSG00000139329	LUM	TRUE	TRUE	0.64	0.0122
ENSG00000242071	RPL7AP6	FALSE	FALSE	0.64	0.0127
ENSG00000164125	FAM198B	FALSE	TRUE	0.64	0.013
ENSG00000121089	NACA3P	FALSE	FALSE	0.64	0.0123
ENSG00000117298	ECE1	TRUE	TRUE	0.64	0.0134
ENSG00000116005	PCYOX1	TRUE	TRUE	0.64	0.0134
ENSG00000232573	RPL3P4	FALSE	FALSE	0.64	0.0134
ENSG00000166477	LEO1	FALSE	TRUE	0.64	0.0132
ENSG00000007237	GAS7	TRUE	TRUE	0.64	0.0133
ENSG00000115935	WIPF1	FALSE	TRUE	0.64	0.0132
ENSG00000238000	RP11-274E7.2	FALSE	FALSE	0.64	0.0132
ENSG00000162804	SNED1	TRUE	TRUE	0.63	0.0134
ENSG00000078269	SYNJ2	TRUE	TRUE	0.63	0.0135
ENSG00000183098	GPC6	TRUE	TRUE	0.63	0.0141
ENSG00000210194	MT-TE	FALSE	FALSE	0.63	0.0141
ENSG00000169554	ZEB2	TRUE	TRUE	0.63	0.0143
ENSG00000183298	RPSAP19	FALSE	FALSE	0.63	0.0143
ENSG00000166794	PPIB	FALSE	TRUE	0.63	0.0145
ENSG00000170323	FABP4	TRUE	TRUE	0.63	0.0141
ENSG00000240342	RPS2P5	FALSE	FALSE	0.63	0.015
ENSG00000136546	SCN7A	TRUE	TRUE	0.63	0.0145
ENSG00000151461	UPF2	FALSE	TRUE	0.63	0.0154
ENSG00000197467	COL13A1	TRUE	TRUE	0.63	0.0152
ENSG00000172340	SUCLG2	FALSE	TRUE	0.63	0.0154
ENSG00000163739	CXCL1	TRUE	TRUE	0.63	0.0157
ENSG00000223803	RPS20P14	FALSE	FALSE	0.63	0.0145
ENSG00000166278	C2	TRUE	TRUE	0.63	0.0159
ENSG00000137872	SEMA6D	TRUE	TRUE	0.63	0.0161
ENSG00000109861	CTSC	TRUE	TRUE	0.63	0.017
ENSG00000140988	RPS2	FALSE	TRUE	0.63	0.017
ENSG00000196141	SPATS2L	TRUE	TRUE	0.63	0.0172
ENSG00000140092	FBLN5	TRUE	TRUE	0.63	0.0174
ENSG00000241837	ATP5O	FALSE	TRUE	0.63	0.018
ENSG00000008952	SEC62	FALSE	TRUE	0.63	0.0184
ENSG00000165124	SVEP1	TRUE	TRUE	0.63	0.0186
ENSG00000182220	ATP6AP2	TRUE	TRUE	0.63	0.0188
ENSG00000134684	YARS	FALSE	TRUE	0.63	0.0182
ENSG00000276216	CH17-373J23.1	FALSE	FALSE	0.63	0.0138
ENSG00000106460	TMEM106B	FALSE	TRUE	0.63	0.0199
ENSG00000141338	ABCA8	TRUE	TRUE	0.63	0.0201
ENSG00000138496	PARP9	TRUE	TRUE	0.63	0.0202
ENSG00000204217	BMPR2	FALSE	TRUE	0.63	0.0204
ENSG00000244754	N4BP2L2	TRUE	TRUE	0.63	0.0204
ENSG00000182636	NDN	TRUE	TRUE	0.63	0.0203
ENSG00000102898	NUTF2	TRUE	TRUE	0.63	0.0192
ENSG00000121858	TNFSF10	TRUE	TRUE	0.63	0.0207
ENSG00000105894	PTN	TRUE	TRUE	0.63	0.0208
ENSG00000011465	DCN	TRUE	TRUE	0.63	0.0208
ENSG00000130255	RPL36	FALSE	TRUE	0.63	0.0208
ENSG00000136942	RPL35	FALSE	TRUE	0.63	0.0217
ENSG00000230629	RPS23P8	FALSE	FALSE	0.63	0.0218
ENSG00000142303	ADAMTS10	TRUE	TRUE	0.63	0.0131
ENSG00000250320	CTD-2269F5.1	TRUE	FALSE	0.63	0.0221
ENSG00000170365	SMAD1	TRUE	TRUE	0.63	0.0223
ENSG00000165424	ZCCHC24	TRUE	TRUE	0.63	0.0225
ENSG00000215021	PHB2	FALSE	TRUE	0.62	0.0223
ENSG00000227939	RPL3P2	FALSE	FALSE	0.62	0.0227
ENSG00000225338	RPL23AP18	FALSE	FALSE	0.62	0.0182
ENSG00000156482	RPL30	FALSE	TRUE	0.62	0.0234
ENSG00000143545	RAB13	FALSE	TRUE	0.62	0.0238
ENSG00000079246	XRCC5	TRUE	TRUE	0.62	0.0241
ENSG00000172534	HCFC1	FALSE	TRUE	0.62	0.024
ENSG00000225830	ERCC6	TRUE	TRUE	0.62	0.0181
ENSG00000131469	RPL27	FALSE	TRUE	0.62	0.0241
ENSG00000221978	CCNL2	TRUE	TRUE	0.62	0.0245
ENSG00000139726	DENR	FALSE	TRUE	0.62	0.0244
ENSG00000119616	FCF1	FALSE	TRUE	0.62	0.0245
ENSG00000220749	RPL21P28	FALSE	FALSE	0.62	0.0252
ENSG00000132561	MATN2	TRUE	TRUE	0.62	0.0256
ENSG00000107951	MTPAP	TRUE	TRUE	0.62	0.0249
ENSG00000106565	TMEM176B	TRUE	TRUE	0.62	0.026
ENSG00000165704	HPRT1	TRUE	TRUE	0.62	0.0203
ENSG00000110700	RPS13	FALSE	TRUE	0.62	0.026
ENSG00000256393	RPL41P5	FALSE	FALSE	0.62	0.0267
ENSG00000186010	NDUFA13	FALSE	TRUE	0.62	0.0259
ENSG00000116489	CAPZA1	TRUE	TRUE	0.62	0.0275
ENSG00000206341	HLA-H	FALSE	FALSE	0.62	0.0279
ENSG00000221983	UBA52	FALSE	TRUE	0.62	0.028
ENSG00000143162	CREG1	FALSE	TRUE	0.62	0.0279
ENSG00000079102	RUNX1T1	TRUE	TRUE	0.62	0.0282
ENSG00000138639	ARHGAP24	TRUE	TRUE	0.62	0.0282
ENSG00000168028	RPSA	FALSE	TRUE	0.62	0.0288
ENSG00000112306	RPS12	FALSE	TRUE	0.62	0.0288
ENSG00000106400	ZNHIT1	FALSE	TRUE	0.62	0.0286
ENSG00000107731	UNC5B	FALSE	TRUE	0.62	0.0285
ENSG00000137491	SLCO2B1	TRUE	TRUE	0.62	0.0298
ENSG00000166557	TMED3	TRUE	TRUE	0.62	0.0251
ENSG00000121390	PSPC1	FALSE	TRUE	0.62	0.0273
ENSG00000179542	SLITRK4	TRUE	TRUE	0.62	0.0285
ENSG00000049130	KITLG	FALSE	TRUE	0.62	0.0305
ENSG00000079950	STX7	FALSE	TRUE	0.62	0.0307
ENSG00000135404	CD63	FALSE	TRUE	0.62	0.0309
ENSG00000100387	RBX1	FALSE	TRUE	0.62	0.0308
ENSG00000124795	DEK	FALSE	TRUE	0.62	0.0312
ENSG00000139318	DUSP6	TRUE	TRUE	0.62	0.0313
ENSG00000117906	RCN2	FALSE	TRUE	0.62	0.031
ENSG00000137818	RPLP1	FALSE	TRUE	0.62	0.0323
ENSG00000166228	PCBD1	TRUE	TRUE	0.62	0.0302
ENSG00000279274	AC012005.3	FALSE	TRUE	0.62	0.0322
ENSG00000129038	LOXL1	FALSE	TRUE	0.62	0.0321
ENSG00000136717	BIN1	FALSE	TRUE	0.62	0.0301
ENSG00000248690	HAS2-AS1	FALSE	FALSE	0.62	0.0244
ENSG00000228224	NACAP1	FALSE	FALSE	0.62	0.0309
ENSG00000227097	RPS28P7	FALSE	FALSE	0.62	0.0331
ENSG00000269186	LINC01082	FALSE	FALSE	0.62	0.0332
ENSG00000138433	CIR1	FALSE	TRUE	0.62	0.0334
ENSG00000109475	RPL34	FALSE	TRUE	0.62	0.0337
ENSG00000078328	RBFOX1	FALSE	TRUE	0.62	0.0325
ENSG00000148308	GTF3C5	TRUE	TRUE	0.62	0.0287
ENSG00000172531	PPP1CA	TRUE	TRUE	0.62	0.0279
ENSG00000101670	LIPG	FALSE	TRUE	0.62	0.0311
ENSG00000151366	NDUFC2	FALSE	TRUE	0.62	0.0353
ENSG00000162636	FAM102B	TRUE	TRUE	0.62	0.0355
ENSG00000114331	ACAP2	FALSE	TRUE	0.62	0.0356
ENSG00000174977	AC026271.5	FALSE	FALSE	0.62	0.0281
ENSG00000108700	CCL8	TRUE	TRUE	0.62	0.0357
ENSG00000226415	TPI1P1	FALSE	FALSE	0.62	0.0335
ENSG00000196227	FAM217B	TRUE	TRUE	0.62	0.0345
ENSG00000132485	ZRANB2	FALSE	TRUE	0.61	0.0364
ENSG00000213442	RPL18AP3	FALSE	FALSE	0.61	0.0364
ENSG00000145476	CYP4V2	TRUE	TRUE	0.61	0.0367
ENSG00000232112	TMA7	FALSE	TRUE	0.61	0.0372
ENSG00000198618	PPIAP22	FALSE	FALSE	0.61	0.0371
ENSG00000120837	NFYB	FALSE	TRUE	0.61	0.0362
ENSG00000139155	SLCO1C1	TRUE	TRUE	0.61	0.0317
ENSG00000051009	FAM160A2	FALSE	TRUE	0.61	0.0332
ENSG00000109536	FRG1	FALSE	TRUE	0.61	0.0388
ENSG00000075884	ARHGAP15	TRUE	TRUE	0.61	0.0392
ENSG00000119632	IFI27L2	FALSE	TRUE	0.61	0.0393
ENSG00000066468	FGFR2	TRUE	TRUE	0.61	0.0398
ENSG00000139990	DCAF5	TRUE	TRUE	0.61	0.0398
ENSG00000172260	NEGR1	FALSE	TRUE	0.61	0.0404
ENSG00000026025	VIM	FALSE	TRUE	0.61	0.0404
ENSG00000244509	APOBEC3C	TRUE	TRUE	0.61	0.041
ENSG00000163781	TOPBP1	FALSE	TRUE	0.61	0.0342
ENSG00000276291	FRG1HP	FALSE	FALSE	0.61	0.0413
ENSG00000102524	TNFSF13B	TRUE	TRUE	0.61	0.0397
ENSG00000257923	CUX1	TRUE	TRUE	0.61	0.0415
ENSG00000116754	SRSF11	FALSE	TRUE	0.61	0.0422
ENSG00000204262	COL5A2	FALSE	TRUE	0.61	0.0427
ENSG00000224389	C4B	FALSE	TRUE	0.61	0.0419
ENSG00000127920	GNG11	FALSE	TRUE	0.61	0.0427
ENSG00000186918	ZNF395	TRUE	TRUE	0.61	0.0334
ENSG00000175216	CKAP5	TRUE	TRUE	0.61	0.0428
ENSG00000077420	APBB1IP	TRUE	TRUE	0.61	0.0412
ENSG00000175166	PSMD2	TRUE	TRUE	0.61	0.0433
ENSG00000164692	COL1A2	FALSE	TRUE	0.61	0.0439
ENSG00000163520	FBLN2	TRUE	TRUE	0.61	0.0435
ENSG00000234745	HLA-B	TRUE	TRUE	0.61	0.0451
ENSG00000082269	FAM135A	FALSE	TRUE	0.61	0.0444
ENSG00000088247	KHSRP	FALSE	TRUE	0.61	0.044
ENSG00000146414	SHPRH	TRUE	TRUE	0.61	0.0463
ENSG00000185885	IFITM1	FALSE	TRUE	0.61	0.0464
ENSG00000103429	BFAR	FALSE	TRUE	0.61	0.0457
ENSG00000163618	CADPS	FALSE	TRUE	0.61	0.0354
ENSG00000065518	NDUFB4	FALSE	TRUE	0.61	0.047
ENSG00000138131	LOXL4	TRUE	TRUE	0.61	0.0444
ENSG00000000971	CFH	TRUE	TRUE	0.61	0.0477
ENSG00000127540	UQCR11	FALSE	TRUE	0.61	0.0476
ENSG00000123243	ITIH5	TRUE	TRUE	0.61	0.0477
ENSG00000140718	FTO	TRUE	TRUE	0.61	0.0479
ENSG00000198408	MGEA5	TRUE	TRUE	0.61	0.0483
ENSG00000100316	RPL3	TRUE	TRUE	0.61	0.0483
ENSG00000228502	EEF1A1P11	FALSE	FALSE	0.61	0.049
ENSG00000228960	OR2A9P	FALSE	FALSE	0.61	0.0407
ENSG00000122420	PTGFR	FALSE	TRUE	0.61	0.0487
ENSG00000185049	NELFA	FALSE	TRUE	0.61	0.0457
ENSG00000178913	TAF7	TRUE	TRUE	0.61	0.0496
ENSG00000204576	PRR3	TRUE	TRUE	0.61	0.0463
ENSG00000171469	ZNF561	TRUE	TRUE	0.61	0.0483
ENSG00000137210	TMEM14B	FALSE	TRUE	0.61	0.05
ENSG00000184178	SCFD2	TRUE	TRUE	0.61	0.0339
ENSG00000106819	ASPN	TRUE	TRUE	0.61	0.047
ENSG00000196935	SRGAP1	TRUE	TRUE	0.61	0.0508
ENSG00000225616	RP4-604A21.1	FALSE	FALSE	0.61	0.0511
ENSG00000143252	SDHC	FALSE	TRUE	0.61	0.0504
ENSG00000075142	SRI	TRUE	TRUE	0.61	0.0515
ENSG00000147140	NONO	TRUE	TRUE	0.61	0.0516
ENSG00000198042	MAK16	FALSE	TRUE	0.61	0.0503
ENSG00000136149	RPL13AP25	FALSE	FALSE	0.61	0.0516
ENSG00000141905	NFIC	FALSE	TRUE	0.61	0.0516
ENSG00000164118	CEP44	TRUE	TRUE	0.61	0.0509
ENSG00000165115	KIF27	FALSE	TRUE	0.61	0.0462
ENSG00000153707	PTPRD	TRUE	TRUE	0.61	0.0522
ENSG00000168477	TNXB	FALSE	TRUE	0.61	0.0522
ENSG00000109099	PMP22	TRUE	TRUE	0.61	0.0523
ENSG00000136485	DCAF7	TRUE	TRUE	0.61	0.0526
ENSG00000225972	MTND1P23	FALSE	FALSE	0.61	0.0472
ENSG00000223745	CCDC18-AS1	TRUE	FALSE	0.61	0.0526
ENSG00000116688	MFN2	FALSE	TRUE	0.61	0.0513
ENSG00000106571	GLI3	TRUE	TRUE	0.61	0.0533
ENSG00000090263	MRPS33	FALSE	TRUE	0.61	0.0523
ENSG00000169062	UPF3A	FALSE	TRUE	0.61	0.0554
ENSG00000163531	NFASC	TRUE	TRUE	0.61	0.0555
ENSG00000233762	AC007969.5	FALSE	FALSE	0.61	0.0559
ENSG00000185641	CTD-2287O16.1	FALSE	FALSE	0.61	0.0559
ENSG00000156508	EEF1A1	FALSE	TRUE	0.61	0.0559
ENSG00000152518	ZFP36L2	TRUE	TRUE	0.6	0.0566
ENSG00000176340	COX8A	FALSE	TRUE	0.6	0.0564
ENSG00000152117	AC093838.4	TRUE	FALSE	0.6	0.0431
ENSG00000211445	GPX3	TRUE	TRUE	0.6	0.0566
ENSG00000129559	NEDD8	FALSE	TRUE	0.6	0.057
ENSG00000236439	RP11-175B9.3	FALSE	FALSE	0.6	0.0573
ENSG00000204619	PPP1R11	TRUE	TRUE	0.6	0.0549
ENSG00000131018	SYNE1	TRUE	TRUE	0.6	0.0574
ENSG00000116260	QSOX1	FALSE	TRUE	0.6	0.0581
ENSG00000186106	ANKRD46	TRUE	TRUE	0.6	0.0428
ENSG00000178695	KCTD12	FALSE	TRUE	0.6	0.0579
ENSG00000263956	NBPF11	FALSE	TRUE	0.6	0.0584
ENSG00000159658	EFCAB14	FALSE	TRUE	0.6	0.0588
ENSG00000138668	HNRNPD	FALSE	TRUE	0.6	0.0589
ENSG00000148303	RPL7A	FALSE	TRUE	0.6	0.0589
ENSG00000136100	VPS36	TRUE	TRUE	0.6	0.0594
ENSG00000065000	AP3D1	FALSE	TRUE	0.6	0.0592
ENSG00000135776	ABCB10	TRUE	TRUE	0.6	0.0447
ENSG00000156218	ADAMTSL3	TRUE	TRUE	0.6	0.0589
ENSG00000101751	POLI	TRUE	TRUE	0.6	0.0593
ENSG00000072609	CHFR	TRUE	TRUE	0.6	0.0513
ENSG00000130203	APOE	FALSE	TRUE	0.6	0.0609
ENSG00000225706	PTPRD-AS1	FALSE	FALSE	0.6	0.0581
ENSG00000141867	BRD4	FALSE	TRUE	0.6	0.0612
ENSG00000162733	DDR2	TRUE	TRUE	0.6	0.062
ENSG00000164056	SPRY1	FALSE	TRUE	0.6	0.062
ENSG00000215030	RPL13P12	FALSE	FALSE	0.6	0.062
ENSG00000166888	STAT6	TRUE	TRUE	0.6	0.0628
ENSG00000241878	PISD	TRUE	TRUE	0.6	0.0498
ENSG00000154736	ADAMTS5	FALSE	TRUE	0.6	0.0625
ENSG00000163815	CLEC3B	FALSE	TRUE	0.6	0.0634
ENSG00000108094	CUL2	TRUE	TRUE	0.6	0.0625
ENSG00000101152	DNAJC5	TRUE	TRUE	0.6	0.0445
ENSG00000180881	CAPS2	TRUE	TRUE	0.6	0.055
ENSG00000092445	TYRO3	FALSE	TRUE	0.6	0.0476
ENSG00000158186	MRAS	TRUE	TRUE	0.6	0.0488
ENSG00000006715	VPS41	TRUE	TRUE	0.6	0.0645
ENSG00000239470	RP11-16F15.2	FALSE	FALSE	0.6	0.065
ENSG00000101109	STK4	TRUE	TRUE	0.6	0.0654
ENSG00000143437	ARNT	TRUE	TRUE	0.6	0.066
ENSG00000165516	KLHDC2	FALSE	TRUE	0.6	0.0647
ENSG00000133639	BTG1	TRUE	TRUE	0.6	0.0662
ENSG00000205060	SLC35B4	TRUE	TRUE	0.6	0.0552
ENSG00000176435	CLEC14A	FALSE	TRUE	0.6	0.062
ENSG00000100503	NIN	TRUE	TRUE	0.6	0.0658
ENSG00000114391	RPL24	FALSE	TRUE	0.6	0.0679
ENSG00000106682	EIF4H	FALSE	TRUE	0.6	0.0687
ENSG00000145220	LYAR	TRUE	TRUE	0.6	0.0622
ENSG00000011132	APBA3	TRUE	TRUE	0.6	0.0486
ENSG00000111961	SASH1	TRUE	TRUE	0.6	0.0702
ENSG00000242960	FTH1P23	FALSE	FALSE	0.6	0.0696
ENSG00000243199	RP11-408P14.1	FALSE	FALSE	0.6	0.0704
ENSG00000131149	GSE1	TRUE	TRUE	0.6	0.0695
ENSG00000155099	TMEM55A	FALSE	TRUE	0.6	0.0693
ENSG00000106991	ENG	FALSE	TRUE	0.6	0.0713
ENSG00000107404	DVL1	FALSE	TRUE	0.6	0.0534
ENSG00000196776	CD47	FALSE	TRUE	0.6	0.0718
ENSG00000128262	POM121L9P	TRUE	FALSE	0.6	0.0534
ENSG00000123342	MMP19	TRUE	TRUE	0.6	0.0722
ENSG00000085719	CPNE3	TRUE	TRUE	0.6	0.0731
ENSG00000051523	CYBA	FALSE	TRUE	0.6	0.0694
ENSG00000229419	RALGAPA1P	FALSE	FALSE	0.6	0.063
ENSG00000154096	THY1	TRUE	TRUE	0.6	0.0741
ENSG00000183426	NPIPA1	FALSE	TRUE	0.6	0.0735
ENSG00000114127	XRN1	TRUE	TRUE	0.6	0.075
ENSG00000161970	RPL26	FALSE	TRUE	0.6	0.0751
ENSG00000100991	TRPC4AP	FALSE	TRUE	0.6	0.0649
ENSG00000175221	MED16	TRUE	TRUE	0.6	0.0614
ENSG00000065548	ZC3H15	FALSE	TRUE	0.6	0.0761
ENSG00000147526	TACC1	TRUE	TRUE	0.6	0.0765
ENSG00000074695	LMAN1	FALSE	TRUE	0.6	0.0779
ENSG00000068697	LAPTM4A	FALSE	TRUE	0.6	0.0789
ENSG00000135334	AKIRIN2	TRUE	TRUE	0.6	0.0697
ENSG00000164506	STXBP5	TRUE	TRUE	0.6	0.0784
ENSG00000108018	SORCS1	TRUE	TRUE	0.6	0.0639
ENSG00000100201	DDX17	FALSE	TRUE	0.6	0.0789
ENSG00000159055	MIS18A	TRUE	TRUE	0.6	0.0738
ENSG00000273247	RP11-83A24.2	TRUE	FALSE	0.6	0.0719
ENSG00000184517	ZFP1	TRUE	TRUE	0.6	0.0597
ENSG00000219507	FTH1P8	FALSE	FALSE	0.6	0.0796
ENSG00000061273	HDAC7	FALSE	TRUE	0.6	0.0781
ENSG00000135441	BLOC1S1	FALSE	TRUE	0.6	0.079
ENSG00000183833	MAATS1	TRUE	TRUE	0.6	0.063
ENSG00000214176	PLEKHM1P1	TRUE	FALSE	0.6	0.0702
ENSG00000141756	FKBP10	FALSE	TRUE	0.6	0.0813
ENSG00000100979	PLTP	TRUE	TRUE	0.6	0.0813
ENSG00000177606	JUN	FALSE	TRUE	0.6	0.0819
ENSG00000162825	NBPF20	FALSE	TRUE	0.6	0.0828
ENSG00000126458	RRAS	TRUE	TRUE	0.6	0.0816
ENSG00000164116	GUCY1A3	FALSE	TRUE	0.6	0.08
ENSG00000131584	ACAP3	FALSE	TRUE	0.59	0.0675
ENSG00000150593	PDCD4	FALSE	TRUE	0.59	0.0844
ENSG00000158161	EYA3	TRUE	TRUE	0.59	0.0836
ENSG00000135930	EIF4E2	TRUE	TRUE	0.59	0.0846
ENSG00000279483	AC090498.1	FALSE	TRUE	0.59	0.0849
ENSG00000214954	LRRC69	TRUE	TRUE	0.59	0.0689
ENSG00000101974	ATP11C	TRUE	TRUE	0.59	0.085
ENSG00000118518	RNF146	TRUE	TRUE	0.59	0.0693
ENSG00000140396	NCOA2	TRUE	TRUE	0.59	0.0869
ENSG00000168283	BMI1	TRUE	TRUE	0.59	0.0757
ENSG00000231181	RP13-15M17.1	FALSE	FALSE	0.59	0.0879
ENSG00000278126	RP11-454E5.4	TRUE	FALSE	0.59	0.0661
ENSG00000210176	MT-TH	FALSE	FALSE	0.59	0.0795
ENSG00000129317	PUS7L	TRUE	TRUE	0.59	0.0876
ENSG00000270055	CTD-3092A11.2	TRUE	FALSE	0.59	0.0748
ENSG00000105193	RPS16	FALSE	TRUE	0.59	0.0891
ENSG00000172845	SP3	FALSE	TRUE	0.59	0.09
ENSG00000163539	CLASP2	FALSE	TRUE	0.59	0.0895
ENSG00000258289	CHURC1	TRUE	TRUE	0.59	0.0899
ENSG00000119681	LTBP2	FALSE	TRUE	0.59	0.0899
ENSG00000245958	RP11-33B1.1	FALSE	FALSE	0.59	0.0848
ENSG00000113163	COL4A3BP	TRUE	TRUE	0.59	0.0903
ENSG00000111906	HDDC2	TRUE	TRUE	0.59	0.0866
ENSG00000172156	CCL11	TRUE	TRUE	0.59	0.0913
ENSG00000155959	VBP1	TRUE	TRUE	0.59	0.0907
ENSG00000204463	BAG6	TRUE	TRUE	0.59	0.0907
ENSG00000096063	SRPK1	TRUE	TRUE	0.59	0.0795
ENSG00000106609	TMEM248	TRUE	TRUE	0.59	0.0914
ENSG00000088766	CRLS1	TRUE	TRUE	0.59	0.0751
ENSG00000067248	DHX29	FALSE	TRUE	0.59	0.0945
ENSG00000112739	PRPF4B	FALSE	TRUE	0.59	0.0946
ENSG00000276855	CTD-3157E16.2	FALSE	FALSE	0.59	0.0936
ENSG00000138760	SCARB2	FALSE	TRUE	0.59	0.0958
ENSG00000183258	DDX41	TRUE	TRUE	0.59	0.0791
ENSG00000148834	GSTO1	FALSE	TRUE	0.59	0.0954
ENSG00000234648	AL162151.3	FALSE	FALSE	0.59	0.0938
ENSG00000163930	BAP1	FALSE	TRUE	0.59	0.0957
ENSG00000269556	TMEM185A	TRUE	TRUE	0.59	0.0929
ENSG00000198168	SVIP	FALSE	TRUE	0.59	0.0754
ENSG00000118873	RAB3GAP2	TRUE	TRUE	0.59	0.0975
ENSG00000169902	TPST1	FALSE	TRUE	0.59	0.0974
ENSG00000115268	RPS15	FALSE	TRUE	0.59	0.0981
ENSG00000099795	NDUFB7	FALSE	TRUE	0.59	0.0989
ENSG00000243646	IL10RB	TRUE	TRUE	0.59	0.1
ENSG00000178096	BOLA1	TRUE	TRUE	0.59	0.0765
ENSG00000088298	EDEM2	TRUE	TRUE	0.59	0.0982
ENSG00000130312	MRPL34	TRUE	TRUE	0.59	0.0994
ENSG00000064886	CHI3L2	TRUE	TRUE	0.59	0.0744
ENSG00000271430	RP3-368A4.5	TRUE	FALSE	0.59	0.102
ENSG00000075336	TIMM21	FALSE	TRUE	0.59	0.1
ENSG00000143303	RRNAD1	FALSE	TRUE	0.59	0.101
ENSG00000115414	FN1	TRUE	TRUE	0.59	0.103
ENSG00000114446	IFT57	FALSE	TRUE	0.59	0.102
ENSG00000111801	BTN3A3	FALSE	TRUE	0.59	0.102
ENSG00000188895	MSL1	FALSE	TRUE	0.59	0.102
ENSG00000169515	CCDC8	TRUE	TRUE	0.59	0.0812
ENSG00000112343	TRIM38	TRUE	TRUE	0.59	0.103
ENSG00000188690	UROS	TRUE	TRUE	0.59	0.0911
ENSG00000120690	ELF1	FALSE	TRUE	0.59	0.103
ENSG00000095059	DHPS	TRUE	TRUE	0.59	0.099
ENSG00000081087	OSTM1	TRUE	TRUE	0.59	0.103
ENSG00000140319	SRP14	FALSE	TRUE	0.59	0.105
ENSG00000172466	ZNF24	FALSE	TRUE	0.59	0.105
ENSG00000198824	CHAMP1	TRUE	TRUE	0.59	0.0994
ENSG00000276334	AL133243.1	TRUE	FALSE	0.59	0.103
ENSG00000149294	NCAM1	TRUE	TRUE	0.59	0.106
ENSG00000148444	COMMD3	FALSE	TRUE	0.59	0.105
ENSG00000213860	RPL21P75	FALSE	FALSE	0.59	0.107
ENSG00000128463	EMC4	TRUE	TRUE	0.59	0.106
ENSG00000229447	RP11-490K7.4	TRUE	FALSE	0.59	0.0899
ENSG00000155957	TMBIM4	FALSE	TRUE	0.59	0.106
ENSG00000213918	DNASE1	TRUE	TRUE	0.59	0.0953
ENSG00000069329	VPS35	TRUE	TRUE	0.59	0.108
ENSG00000197256	KANK2	TRUE	TRUE	0.59	0.108
ENSG00000139641	ESYT1	TRUE	TRUE	0.59	0.107
ENSG00000065054	SLC9A3R2	FALSE	TRUE	0.59	0.101
ENSG00000108405	P2RX1	TRUE	TRUE	0.59	0.107
ENSG00000123349	PFDN5	FALSE	TRUE	0.59	0.109
ENSG00000011566	MAP4K3	FALSE	TRUE	0.59	0.108
ENSG00000109610	SOD3	FALSE	TRUE	0.59	0.109
ENSG00000145868	FBXO38	FALSE	TRUE	0.59	0.106
ENSG00000147403	RPL10	FALSE	TRUE	0.59	0.109
ENSG00000175061	LRRC75A-AS1	TRUE	FALSE	0.59	0.109
ENSG00000144560	VGLL4	TRUE	TRUE	0.59	0.107
ENSG00000204789	ZNF204P	TRUE	FALSE	0.59	0.0827
ENSG00000123179	EBPL	FALSE	TRUE	0.59	0.0878
ENSG00000130813	C19orf66	TRUE	TRUE	0.59	0.108
ENSG00000130816	DNMT1	FALSE	TRUE	0.59	0.11
ENSG00000167232	ZNF91	TRUE	TRUE	0.59	0.11
ENSG00000196502	SULT1A1	FALSE	TRUE	0.59	0.0991
ENSG00000249264	EEF1A1P9	FALSE	FALSE	0.59	0.111
ENSG00000106443	PHF14	TRUE	TRUE	0.59	0.111
ENSG00000196177	ACADSB	TRUE	TRUE	0.59	0.107
ENSG00000140443	IGF1R	TRUE	TRUE	0.59	0.111
ENSG00000105372	RPS19	FALSE	TRUE	0.59	0.112
ENSG00000263924	RP11-210K20.2	TRUE	FALSE	0.59	0.0883
ENSG00000196656	AC004057.1	FALSE	FALSE	0.59	0.112
ENSG00000172432	GTPBP2	TRUE	TRUE	0.59	0.108
ENSG00000198721	ECI2	TRUE	TRUE	0.59	0.113
ENSG00000067182	TNFRSF1A	FALSE	TRUE	0.59	0.114
ENSG00000260916	CCPG1	FALSE	TRUE	0.59	0.113
ENSG00000103197	TSC2	FALSE	TRUE	0.59	0.113
ENSG00000180828	BHLHE22	TRUE	TRUE	0.59	0.0843
ENSG00000169905	TOR1AIP2	TRUE	TRUE	0.59	0.117
ENSG00000197020	ZNF100	TRUE	TRUE	0.59	0.108
ENSG00000198121	LPAR1	TRUE	TRUE	0.59	0.117
ENSG00000107317	PTGDS	TRUE	TRUE	0.59	0.115
ENSG00000165392	WRN	FALSE	TRUE	0.59	0.117
ENSG00000129562	DAD1	FALSE	TRUE	0.59	0.119
ENSG00000186409	CCDC30	TRUE	TRUE	0.59	0.116
ENSG00000137726	FXYD6	FALSE	TRUE	0.59	0.119
ENSG00000134899	ERCC5	FALSE	TRUE	0.59	0.106
ENSG00000109743	BST1	TRUE	TRUE	0.59	0.0919
ENSG00000102409	BEX4	TRUE	TRUE	0.59	0.118
ENSG00000087365	SF3B2	FALSE	TRUE	0.59	0.121
ENSG00000196531	NACA	FALSE	TRUE	0.59	0.121
ENSG00000122042	UBL3	FALSE	TRUE	0.59	0.119
ENSG00000082641	NFE2L1	FALSE	TRUE	0.59	0.121
ENSG00000277998	RP11-452N17.1	FALSE	FALSE	0.59	0.113
ENSG00000132535	DLG4	FALSE	TRUE	0.59	0.0991
ENSG00000087191	PSMC5	TRUE	TRUE	0.59	0.121
ENSG00000143751	SDE2	TRUE	TRUE	0.58	0.104
ENSG00000099250	NRP1	TRUE	TRUE	0.58	0.122
ENSG00000029364	SLC39A9	TRUE	TRUE	0.58	0.121
ENSG00000181396	OGFOD3	TRUE	TRUE	0.58	0.116
ENSG00000132824	SERINC3	TRUE	TRUE	0.58	0.122
ENSG00000228589	SPCS2P4	FALSE	FALSE	0.58	0.122
ENSG00000143797	MBOAT2	TRUE	TRUE	0.58	0.113
ENSG00000119004	CYP20A1	FALSE	TRUE	0.58	0.124
ENSG00000230592	RPSAP8	FALSE	FALSE	0.58	0.121
ENSG00000134283	PPHLN1	FALSE	TRUE	0.58	0.123
ENSG00000200164	Y_RNA	FALSE	FALSE	0.58	0.0984
ENSG00000142089	IFITM3	FALSE	TRUE	0.58	0.126
ENSG00000133321	RARRES3	TRUE	TRUE	0.58	0.126
ENSG00000166035	LIPC	TRUE	TRUE	0.58	0.0996
ENSG00000055332	EIF2AK2	FALSE	TRUE	0.58	0.127
ENSG00000156876	SASS6	TRUE	TRUE	0.58	0.123
ENSG00000164615	CAMLG	FALSE	TRUE	0.58	0.127
ENSG00000196922	ZNF252P	TRUE	FALSE	0.58	0.127
ENSG00000204287	HLA-DRA	TRUE	TRUE	0.58	0.104
ENSG00000107798	LIPA	TRUE	TRUE	0.58	0.127
ENSG00000138615	CILP	FALSE	TRUE	0.58	0.123
ENSG00000119541	VPS4B	TRUE	TRUE	0.58	0.13
ENSG00000249353	NPM1P27	FALSE	FALSE	0.58	0.123
ENSG00000166704	ZNF606	FALSE	TRUE	0.58	0.123
ENSG00000006468	ETV1	TRUE	TRUE	0.58	0.126
ENSG00000001631	KRIT1	TRUE	TRUE	0.58	0.132
ENSG00000128228	SDF2L1	TRUE	TRUE	0.58	0.11
ENSG00000218426	RP11-475C16.1	FALSE	FALSE	0.58	0.132
ENSG00000068024	HDAC4	TRUE	TRUE	0.58	0.129
ENSG00000216895	AC009403.2	TRUE	FALSE	0.58	0.107
ENSG00000185483	ROR1	TRUE	TRUE	0.58	0.133
ENSG00000091986	CCDC80	TRUE	TRUE	0.58	0.134
ENSG00000112655	PTK7	FALSE	TRUE	0.58	0.132
ENSG00000273270	RP11-212P7.2	FALSE	FALSE	0.58	0.131
ENSG00000170955	PRKCDBP	TRUE	TRUE	0.58	0.126
ENSG00000103024	NME3	TRUE	TRUE	0.58	0.132
ENSG00000154263	ABCA10	TRUE	TRUE	0.58	0.133
ENSG00000062725	APPBP2	TRUE	TRUE	0.58	0.132
ENSG00000106009	BRAT1	FALSE	TRUE	0.58	0.128
ENSG00000170356	OR2A20P	FALSE	FALSE	0.58	0.106
ENSG00000108821	COL1A1	FALSE	TRUE	0.58	0.135
ENSG00000165046	LETM2	TRUE	TRUE	0.58	0.117
ENSG00000162882	HAAO	TRUE	TRUE	0.58	0.136
ENSG00000078403	MLLT10	TRUE	TRUE	0.58	0.136
ENSG00000267080	ASB16-AS1	FALSE	FALSE	0.58	0.131
ENSG00000153944	MSI2	FALSE	TRUE	0.58	0.135
ENSG00000165338	HECTD2	FALSE	TRUE	0.58	0.132
ENSG00000056736	IL17RB	TRUE	TRUE	0.58	0.109
ENSG00000082781	ITGB5	TRUE	TRUE	0.58	0.139
ENSG00000109189	USP46	TRUE	TRUE	0.58	0.138
ENSG00000106692	FKTN	TRUE	TRUE	0.58	0.137
ENSG00000100345	MYH9	FALSE	TRUE	0.58	0.14
ENSG00000108592	FTSJ3	TRUE	TRUE	0.58	0.125
ENSG00000101138	CSTF1	TRUE	TRUE	0.58	0.138
ENSG00000116213	WRAP73	TRUE	TRUE	0.58	0.116
ENSG00000028137	TNFRSF1B	FALSE	TRUE	0.58	0.142
ENSG00000077549	CAPZB	FALSE	TRUE	0.58	0.143
ENSG00000275052	PPP4R3B	FALSE	TRUE	0.58	0.143
ENSG00000237550	RPL9P9	FALSE	FALSE	0.58	0.143
ENSG00000244313	RP11-425L10.1	FALSE	FALSE	0.58	0.13
ENSG00000130725	UBE2M	FALSE	TRUE	0.58	0.137
ENSG00000100225	FBXO7	TRUE	TRUE	0.58	0.137
ENSG00000162851	TFB2M	FALSE	TRUE	0.58	0.124
ENSG00000138801	PAPSS1	TRUE	TRUE	0.58	0.142
ENSG00000121644	DESI2	TRUE	TRUE	0.58	0.145
ENSG00000112936	C7	TRUE	TRUE	0.58	0.145
ENSG00000243181	RP11-734J24.1	FALSE	FALSE	0.58	0.145
ENSG00000167555	ZNF528	TRUE	TRUE	0.58	0.132
ENSG00000010704	HFE	FALSE	TRUE	0.58	0.141
ENSG00000140326	CDAN1	TRUE	TRUE	0.58	0.125
ENSG00000186468	RPS23	FALSE	TRUE	0.58	0.148
ENSG00000184787	UBE2G2	TRUE	TRUE	0.58	0.148
ENSG00000157500	APPL1	FALSE	TRUE	0.58	0.148
ENSG00000166529	ZSCAN21	TRUE	TRUE	0.58	0.117
ENSG00000277767	RP11-365P13.5	FALSE	FALSE	0.58	0.12
ENSG00000171617	ENC1	TRUE	TRUE	0.58	0.148
ENSG00000272674	PCDHB16	FALSE	TRUE	0.58	0.144
ENSG00000131969	ABHD12B	TRUE	TRUE	0.58	0.116
ENSG00000137573	SULF1	TRUE	TRUE	0.58	0.151
ENSG00000147862	NFIB	TRUE	TRUE	0.58	0.151
ENSG00000177374	HIC1	FALSE	TRUE	0.58	0.147
ENSG00000068120	COASY	TRUE	TRUE	0.58	0.136
ENSG00000013288	MAN2B2	FALSE	TRUE	0.58	0.151
ENSG00000205531	NAP1L4	FALSE	TRUE	0.58	0.152
ENSG00000141526	SLC16A3	FALSE	TRUE	0.58	0.125
ENSG00000130640	TUBGCP2	FALSE	TRUE	0.58	0.151
ENSG00000178385	PLEKHM3	TRUE	TRUE	0.58	0.125
ENSG00000165802	NSMF	FALSE	TRUE	0.58	0.123
ENSG00000125652	ALKBH7	FALSE	TRUE	0.58	0.149
ENSG00000213465	ARL2	FALSE	TRUE	0.58	0.153
ENSG00000119938	PPP1R3C	TRUE	TRUE	0.58	0.151
ENSG00000089009	RPL6	FALSE	TRUE	0.58	0.156
ENSG00000103187	COTL1	FALSE	TRUE	0.58	0.153
ENSG00000154832	CXXC1	FALSE	TRUE	0.58	0.151
ENSG00000108604	SMARCD2	TRUE	TRUE	0.58	0.134
ENSG00000114450	GNB4	FALSE	TRUE	0.58	0.157
ENSG00000005073	HOXA11	TRUE	TRUE	0.58	0.152
ENSG00000150347	ARID5B	TRUE	TRUE	0.58	0.157
ENSG00000111676	ATN1	FALSE	TRUE	0.58	0.15
ENSG00000105058	FAM32A	FALSE	TRUE	0.58	0.157
ENSG00000214199	EEF1A1P12	FALSE	FALSE	0.58	0.156
ENSG00000254893	AC113404.1	FALSE	TRUE	0.58	0.156
ENSG00000127837	AAMP	TRUE	TRUE	0.58	0.156
ENSG00000229659	RP11-345K20.2	TRUE	FALSE	0.58	0.122
ENSG00000107902	LHPP	TRUE	TRUE	0.58	0.128
ENSG00000018236	CNTN1	TRUE	TRUE	0.58	0.138
ENSG00000180481	GLIPR1L2	TRUE	TRUE	0.58	0.122
ENSG00000100632	ERH	FALSE	TRUE	0.58	0.159
ENSG00000259972	AC009120.6	TRUE	FALSE	0.58	0.153
ENSG00000108298	RPL19	FALSE	TRUE	0.58	0.159
ENSG00000268362	CTD-2017D11.1	TRUE	FALSE	0.58	0.152
ENSG00000211459	MT-RNR1	TRUE	FALSE	0.58	0.159
ENSG00000210195	MT-TT	FALSE	FALSE	0.58	0.145
ENSG00000165609	NUDT5	TRUE	TRUE	0.58	0.156
ENSG00000096433	ITPR3	TRUE	TRUE	0.58	0.132
ENSG00000165389	SPTSSA	FALSE	TRUE	0.58	0.157
ENSG00000167693	NXN	TRUE	TRUE	0.58	0.155
ENSG00000141376	BCAS3	TRUE	TRUE	0.58	0.157
ENSG00000127995	CASD1	TRUE	TRUE	0.58	0.155
ENSG00000140694	PARN	TRUE	TRUE	0.58	0.158
ENSG00000126858	RHOT1	TRUE	TRUE	0.58	0.158
ENSG00000179085	DPM3	FALSE	TRUE	0.58	0.161
ENSG00000115415	STAT1	TRUE	TRUE	0.58	0.164
ENSG00000071537	SEL1L	TRUE	TRUE	0.58	0.164
ENSG00000242598	MED28P8	TRUE	FALSE	0.58	0.156
ENSG00000079691	LRRC16A	TRUE	TRUE	0.58	0.139
ENSG00000136869	TLR4	FALSE	TRUE	0.58	0.161
ENSG00000257621	PSMA3-AS1	TRUE	FALSE	0.58	0.166
ENSG00000100258	LMF2	FALSE	TRUE	0.58	0.162
ENSG00000144567	FAM134A	TRUE	TRUE	0.58	0.166
ENSG00000120526	NUDCD1	TRUE	TRUE	0.58	0.163
ENSG00000197771	MCMBP	TRUE	TRUE	0.58	0.151
ENSG00000162599	NFIA	TRUE	TRUE	0.58	0.168
ENSG00000268043	NBPF12	FALSE	TRUE	0.58	0.168
ENSG00000144909	OSBPL11	TRUE	TRUE	0.58	0.163
ENSG00000166997	CNPY4	TRUE	TRUE	0.58	0.165
ENSG00000262655	SPON1	TRUE	TRUE	0.58	0.168
ENSG00000173064	HECTD4	TRUE	TRUE	0.58	0.166
ENSG00000249115	HAUS5	TRUE	TRUE	0.58	0.163
ENSG00000272368	RP4-605O3.4	TRUE	FALSE	0.58	0.165
ENSG00000197961	ZNF121	FALSE	TRUE	0.58	0.169
ENSG00000162692	VCAM1	TRUE	TRUE	0.58	0.171
ENSG00000182552	RWDD4	TRUE	TRUE	0.58	0.166
ENSG00000007341	ST7L	FALSE	TRUE	0.58	0.168
ENSG00000187758	ADH1A	FALSE	TRUE	0.58	0.17
ENSG00000198918	RPL39	FALSE	TRUE	0.58	0.171
ENSG00000122359	ANXA11	TRUE	TRUE	0.58	0.17
ENSG00000229117	RPL41	FALSE	TRUE	0.58	0.171
ENSG00000249082	C5orf66-AS1	TRUE	FALSE	0.57	0.139
ENSG00000145912	NHP2	TRUE	TRUE	0.57	0.17
ENSG00000204520	MICA	TRUE	TRUE	0.57	0.16
ENSG00000129255	MPDU1	FALSE	TRUE	0.57	0.169
ENSG00000141560	FN3KRP	TRUE	TRUE	0.57	0.148
ENSG00000171163	ZNF692	TRUE	TRUE	0.57	0.145
ENSG00000272602	ZNF595	TRUE	TRUE	0.57	0.16
ENSG00000186104	CYP2R1	FALSE	TRUE	0.57	0.167
ENSG00000129003	VPS13C	FALSE	TRUE	0.57	0.175
ENSG00000269386	RAB11B-AS1	TRUE	FALSE	0.57	0.157
ENSG00000113569	NUP155	FALSE	TRUE	0.57	0.176
ENSG00000244716	RP11-20O24.4	FALSE	FALSE	0.57	0.178
ENSG00000067066	SP100	TRUE	TRUE	0.57	0.179
ENSG00000168056	LTBP3	FALSE	TRUE	0.57	0.177
ENSG00000163812	ZDHHC3	TRUE	TRUE	0.57	0.176
ENSG00000196323	ZBTB44	TRUE	TRUE	0.57	0.175
ENSG00000138814	PPP3CA	FALSE	TRUE	0.57	0.18
ENSG00000156531	PHF6	FALSE	TRUE	0.57	0.178
ENSG00000239830	RPS4XP22	FALSE	FALSE	0.57	0.178
ENSG00000268575	RP1-283E3.8	TRUE	FALSE	0.57	0.152
ENSG00000177674	AGTRAP	TRUE	TRUE	0.57	0.179
ENSG00000117360	PRPF3	TRUE	TRUE	0.57	0.181
ENSG00000163191	S100A11	TRUE	TRUE	0.57	0.182
ENSG00000196205	EEF1A1P5	FALSE	FALSE	0.57	0.182
ENSG00000148835	TAF5	TRUE	TRUE	0.57	0.151
ENSG00000125991	ERGIC3	TRUE	TRUE	0.57	0.182
ENSG00000149633	KIAA1755	TRUE	TRUE	0.57	0.167
ENSG00000101464	PIGU	TRUE	TRUE	0.57	0.175
ENSG00000236204	LINC01376	TRUE	FALSE	0.57	0.151
ENSG00000110107	PRPF19	FALSE	TRUE	0.57	0.179
ENSG00000207468	SNORA19	FALSE	FALSE	0.57	0.145
ENSG00000179912	R3HDM2	TRUE	TRUE	0.57	0.184
ENSG00000152240	HAUS1	FALSE	TRUE	0.57	0.179
ENSG00000169100	SLC25A6	TRUE	TRUE	0.57	0.185
ENSG00000116221	MRPL37	TRUE	TRUE	0.57	0.158
ENSG00000071575	TRIB2	FALSE	TRUE	0.57	0.177
ENSG00000008324	SS18L2	TRUE	TRUE	0.57	0.163
ENSG00000101972	STAG2	FALSE	TRUE	0.57	0.186
ENSG00000155827	RNF20	TRUE	TRUE	0.57	0.184
ENSG00000110435	PDHX	FALSE	TRUE	0.57	0.182
ENSG00000170903	MSANTD4	FALSE	TRUE	0.57	0.181
ENSG00000086598	TMED2	FALSE	TRUE	0.57	0.186
ENSG00000271503	CCL5	FALSE	TRUE	0.57	0.158
ENSG00000279602	CTD-3014M21.1	TRUE	FALSE	0.57	0.184
ENSG00000251834	RNU6-319P	FALSE	FALSE	0.57	0.153
ENSG00000086300	SNX10	TRUE	TRUE	0.57	0.181
ENSG00000144134	RABL2A	FALSE	TRUE	0.57	0.164
ENSG00000164078	MST1R	TRUE	TRUE	0.57	0.16
ENSG00000152942	RAD17	TRUE	TRUE	0.57	0.185
ENSG00000196743	GM2A	TRUE	TRUE	0.57	0.187
ENSG00000214113	LYRM4	TRUE	TRUE	0.57	0.19
ENSG00000217041	RP11-346C16.1	TRUE	FALSE	0.57	0.152
ENSG00000106785	TRIM14	FALSE	TRUE	0.57	0.185
ENSG00000121691	CAT	TRUE	TRUE	0.57	0.19
ENSG00000178202	KDELC2	FALSE	TRUE	0.57	0.189
ENSG00000277462	ZNF670	TRUE	TRUE	0.57	0.16
ENSG00000185432	METTL7A	FALSE	TRUE	0.57	0.192
ENSG00000176454	LPCAT4	TRUE	TRUE	0.57	0.163
ENSG00000021355	SERPINB1	TRUE	TRUE	0.57	0.192
ENSG00000110171	TRIM3	TRUE	TRUE	0.57	0.159
ENSG00000169992	NLGN2	FALSE	TRUE	0.57	0.19
ENSG00000102893	PHKB	TRUE	TRUE	0.57	0.193
ENSG00000169239	CA5B	FALSE	TRUE	0.57	0.189
ENSG00000107021	TBC1D13	TRUE	TRUE	0.57	0.188
ENSG00000236552	RPL13AP5	FALSE	FALSE	0.57	0.195
ENSG00000151491	EPS8	TRUE	TRUE	0.57	0.195
ENSG00000144057	ST6GAL2	FALSE	TRUE	0.57	0.187
ENSG00000052795	FNIP2	TRUE	TRUE	0.57	0.194
ENSG00000135316	SYNCRIP	FALSE	TRUE	0.57	0.196
ENSG00000137496	IL18BP	TRUE	TRUE	0.57	0.194
ENSG00000162600	OMA1	FALSE	TRUE	0.57	0.194
ENSG00000165525	NEMF	TRUE	TRUE	0.57	0.198
ENSG00000103490	PYCARD	FALSE	TRUE	0.57	0.192
ENSG00000077147	TM9SF3	FALSE	TRUE	0.57	0.199
ENSG00000159479	MED8	FALSE	TRUE	0.57	0.196
ENSG00000113141	IK	FALSE	TRUE	0.57	0.2
ENSG00000127952	STYXL1	TRUE	TRUE	0.57	0.174
ENSG00000175104	TRAF6	FALSE	TRUE	0.57	0.195
ENSG00000130921	C12orf65	TRUE	TRUE	0.57	0.189
ENSG00000059122	FLYWCH1	FALSE	TRUE	0.57	0.196
ENSG00000006194	ZNF263	TRUE	TRUE	0.57	0.179
ENSG00000130021	PUDP	TRUE	TRUE	0.57	0.173
ENSG00000227051	C14orf132	TRUE	FALSE	0.57	0.191
ENSG00000171865	RNASEH1	FALSE	TRUE	0.57	0.196
ENSG00000251474	RPL32P3	FALSE	FALSE	0.57	0.188
ENSG00000173114	LRRN3	TRUE	TRUE	0.57	0.164
ENSG00000167323	STIM1	TRUE	TRUE	0.57	0.199
ENSG00000132109	TRIM21	TRUE	TRUE	0.57	0.196
ENSG00000163882	POLR2H	TRUE	TRUE	0.57	0.2
ENSG00000072840	EVC	TRUE	TRUE	0.57	0.178
ENSG00000241685	ARPC1A	TRUE	TRUE	0.57	0.2
ENSG00000122435	TRMT13	TRUE	TRUE	0.57	0.195
ENSG00000138398	PPIG	FALSE	TRUE	0.57	0.204
ENSG00000226564	FTH1P20	FALSE	FALSE	0.57	0.2
ENSG00000174165	ZDHHC24	FALSE	TRUE	0.57	0.197
ENSG00000139436	GIT2	FALSE	TRUE	0.57	0.191
ENSG00000007080	CCDC124	FALSE	TRUE	0.57	0.183
ENSG00000164346	NSA2	FALSE	TRUE	0.57	0.204
ENSG00000198363	ASPH	TRUE	TRUE	0.57	0.206
ENSG00000124942	AHNAK	FALSE	TRUE	0.57	0.206
ENSG00000079974	RABL2B	TRUE	TRUE	0.57	0.19
ENSG00000111845	PAK1IP1	TRUE	TRUE	0.57	0.203
ENSG00000164796	CSMD3	TRUE	TRUE	0.57	0.199
ENSG00000198894	CIPC	TRUE	TRUE	0.57	0.198
ENSG00000123545	NDUFAF4	TRUE	TRUE	0.57	0.209
ENSG00000105963	ADAP1	FALSE	TRUE	0.57	0.18
ENSG00000068308	OTUD5	TRUE	TRUE	0.57	0.191
ENSG00000148341	SH3GLB2	TRUE	TRUE	0.57	0.182
ENSG00000148730	EIF4EBP2	TRUE	TRUE	0.57	0.21
ENSG00000103742	IGDCC4	TRUE	TRUE	0.57	0.21
ENSG00000213977	TAX1BP3	FALSE	TRUE	0.57	0.208
ENSG00000184785	SMIM10	TRUE	TRUE	0.57	0.208
ENSG00000119777	TMEM214	TRUE	TRUE	0.57	0.211
ENSG00000067113	PLPP1	TRUE	TRUE	0.57	0.212
ENSG00000166024	R3HCC1L	TRUE	TRUE	0.57	0.207
ENSG00000132793	LPIN3	TRUE	TRUE	0.57	0.206
ENSG00000275209	FP236383.4	FALSE	FALSE	0.57	0.184
ENSG00000198040	ZNF84	TRUE	TRUE	0.57	0.203
ENSG00000278845	MRPL45	TRUE	TRUE	0.57	0.212
ENSG00000269858	EGLN2	FALSE	TRUE	0.57	0.202
ENSG00000147010	SH3KBP1	FALSE	TRUE	0.57	0.215
ENSG00000125730	C3	TRUE	TRUE	0.57	0.214
ENSG00000273748	AL592183.1	FALSE	TRUE	0.57	0.193
ENSG00000163964	PIGX	FALSE	TRUE	0.57	0.215
ENSG00000057663	ATG5	TRUE	TRUE	0.57	0.203
ENSG00000220842	RP11-572P18.1	FALSE	FALSE	0.57	0.216
ENSG00000146223	RPL7L1	FALSE	TRUE	0.57	0.217
ENSG00000110422	HIPK3	TRUE	TRUE	0.57	0.217
ENSG00000110318	CEP126	TRUE	TRUE	0.57	0.213
ENSG00000124608	AARS2	TRUE	TRUE	0.57	0.183
ENSG00000147224	PRPS1	TRUE	TRUE	0.57	0.213
ENSG00000137563	GGH	TRUE	TRUE	0.57	0.183
ENSG00000087470	DNM1L	TRUE	TRUE	0.57	0.22
ENSG00000125384	PTGER2	FALSE	TRUE	0.57	0.22
ENSG00000101347	SAMHD1	TRUE	TRUE	0.57	0.221
ENSG00000164040	PGRMC2	FALSE	TRUE	0.57	0.221
ENSG00000075151	EIF4G3	FALSE	TRUE	0.57	0.223
ENSG00000143499	SMYD2	TRUE	TRUE	0.57	0.192
ENSG00000137200	CMTR1	TRUE	TRUE	0.57	0.199
ENSG00000134897	BIVM	TRUE	TRUE	0.57	0.219
ENSG00000183978	COA3	FALSE	TRUE	0.57	0.223
ENSG00000105072	C19orf44	TRUE	TRUE	0.57	0.188
ENSG00000104870	FCGRT	FALSE	TRUE	0.57	0.224
ENSG00000243749	ZMYM6NB	FALSE	TRUE	0.57	0.223
ENSG00000143321	HDGF	FALSE	TRUE	0.57	0.224
ENSG00000143164	DCAF6	FALSE	TRUE	0.57	0.223
ENSG00000187653	TMSB4XP8	FALSE	FALSE	0.57	0.224
ENSG00000147416	ATP6V1B2	TRUE	TRUE	0.57	0.222
ENSG00000258352	RP11-23J18.1	TRUE	FALSE	0.57	0.185
ENSG00000090905	TNRC6A	FALSE	TRUE	0.57	0.225
ENSG00000280240	AL049794.1	TRUE	TRUE	0.57	0.183
ENSG00000139116	KIF21A	FALSE	TRUE	0.57	0.194
ENSG00000162688	AGL	FALSE	TRUE	0.57	0.226
ENSG00000189362	NEMP2	TRUE	TRUE	0.57	0.2
ENSG00000074201	CLNS1A	TRUE	TRUE	0.57	0.227
ENSG00000110442	COMMD9	TRUE	TRUE	0.57	0.208
ENSG00000166770	ZNF667-AS1	FALSE	FALSE	0.57	0.226
ENSG00000147065	MSN	FALSE	TRUE	0.57	0.229
ENSG00000174136	RGMB	FALSE	TRUE	0.57	0.189
ENSG00000237506	RPSAP15	FALSE	FALSE	0.57	0.227
ENSG00000143196	DPT	TRUE	TRUE	0.57	0.229
ENSG00000170899	GSTA4	TRUE	TRUE	0.57	0.228
ENSG00000135845	PIGC	TRUE	TRUE	0.57	0.229
ENSG00000144115	THNSL2	FALSE	TRUE	0.57	0.224
ENSG00000105698	USF2	FALSE	TRUE	0.57	0.224
ENSG00000138658	ZGRF1	FALSE	TRUE	0.57	0.226
ENSG00000095380	NANS	TRUE	TRUE	0.57	0.232
ENSG00000079616	KIF22	FALSE	TRUE	0.57	0.208
ENSG00000142541	RPL13A	FALSE	TRUE	0.57	0.234
ENSG00000159079	C21orf59	TRUE	TRUE	0.57	0.23
ENSG00000113721	PDGFRB	TRUE	TRUE	0.57	0.235
ENSG00000260060	RP11-388M20.1	TRUE	FALSE	0.57	0.19
ENSG00000134202	GSTM3	TRUE	TRUE	0.57	0.236
ENSG00000265972	TXNIP	TRUE	TRUE	0.57	0.236
ENSG00000196569	LAMA2	TRUE	TRUE	0.57	0.236
ENSG00000002330	BAD	FALSE	TRUE	0.57	0.232
ENSG00000189227	C15orf61	TRUE	TRUE	0.57	0.205
ENSG00000088833	NSFL1C	TRUE	TRUE	0.57	0.234
ENSG00000101365	IDH3B	TRUE	TRUE	0.57	0.233
ENSG00000090372	STRN4	TRUE	TRUE	0.56	0.221
ENSG00000115207	GTF3C2	TRUE	TRUE	0.56	0.229
ENSG00000163006	CCDC138	TRUE	TRUE	0.56	0.207
ENSG00000182872	RBM10	TRUE	TRUE	0.56	0.224
ENSG00000173786	CNP	TRUE	TRUE	0.56	0.238
ENSG00000232888	RPS11P5	FALSE	FALSE	0.56	0.221
ENSG00000101577	LPIN2	TRUE	TRUE	0.56	0.235
ENSG00000224699	LAMTOR5-AS1	FALSE	FALSE	0.56	0.2
ENSG00000116962	NID1	FALSE	TRUE	0.56	0.241
ENSG00000043143	JADE2	FALSE	TRUE	0.56	0.235
ENSG00000147119	CHST7	TRUE	TRUE	0.56	0.2
ENSG00000123124	WWP1	TRUE	TRUE	0.56	0.24
ENSG00000176390	CRLF3	TRUE	TRUE	0.56	0.239
ENSG00000196646	ZNF136	FALSE	TRUE	0.56	0.234
ENSG00000151892	GFRA1	TRUE	TRUE	0.56	0.24
ENSG00000156858	PRR14	FALSE	TRUE	0.56	0.237
ENSG00000123600	METTL8	TRUE	TRUE	0.56	0.232
ENSG00000274884	MEG3_1	FALSE	FALSE	0.56	0.224
ENSG00000141562	NARF	TRUE	TRUE	0.56	0.238
ENSG00000270276	HIST2H4B	FALSE	TRUE	0.56	0.221
ENSG00000211460	TSN	TRUE	TRUE	0.56	0.241
ENSG00000160284	SPATC1L	FALSE	TRUE	0.56	0.202
ENSG00000143811	PYCR2	FALSE	TRUE	0.56	0.237
ENSG00000182109	RP11-69E11.4	FALSE	FALSE	0.56	0.207
ENSG00000198663	C6orf89	TRUE	TRUE	0.56	0.244
ENSG00000168487	BMP1	TRUE	TRUE	0.56	0.223
ENSG00000122707	RECK	TRUE	TRUE	0.56	0.243
ENSG00000101310	SEC23B	TRUE	TRUE	0.56	0.24
ENSG00000109534	GAR1	FALSE	TRUE	0.56	0.238
ENSG00000214544	GTF2IRD2P1	FALSE	FALSE	0.56	0.228
ENSG00000165655	ZNF503	FALSE	TRUE	0.56	0.235
ENSG00000166886	NAB2	TRUE	TRUE	0.56	0.22
ENSG00000176531	PHLDB3	TRUE	TRUE	0.56	0.239
ENSG00000093000	NUP50	TRUE	TRUE	0.56	0.247
ENSG00000231711	LINC00899	FALSE	FALSE	0.56	0.221
ENSG00000102804	TSC22D1	TRUE	TRUE	0.56	0.25
ENSG00000156853	ZNF689	TRUE	TRUE	0.56	0.242
ENSG00000155085	AK9	FALSE	TRUE	0.56	0.249
ENSG00000232124	AP001057.1	TRUE	FALSE	0.56	0.206
ENSG00000170634	ACYP2	TRUE	TRUE	0.56	0.227
ENSG00000197099	RP11-573D15.8	FALSE	FALSE	0.56	0.221
ENSG00000008086	CDKL5	TRUE	TRUE	0.56	0.239
ENSG00000187325	TAF9B	FALSE	TRUE	0.56	0.25
ENSG00000167779	IGFBP6	FALSE	TRUE	0.56	0.252
ENSG00000276449	AC004076.5	TRUE	FALSE	0.56	0.208
ENSG00000108231	LGI1	TRUE	TRUE	0.56	0.212
ENSG00000207234	RNU6-125P	TRUE	FALSE	0.56	0.244
ENSG00000164284	GRPEL2	FALSE	TRUE	0.56	0.247
ENSG00000115841	RMDN2	TRUE	TRUE	0.56	0.249
ENSG00000170801	HTRA3	TRUE	TRUE	0.56	0.255
ENSG00000232295	RP11-154D6.1	FALSE	FALSE	0.56	0.214
ENSG00000215105	TTC3P1	FALSE	FALSE	0.56	0.255
ENSG00000008838	MED24	FALSE	TRUE	0.56	0.249
ENSG00000113658	SMAD5	FALSE	TRUE	0.56	0.258
ENSG00000183354	KIAA2026	TRUE	TRUE	0.56	0.257
ENSG00000126777	KTN1	FALSE	TRUE	0.56	0.258
ENSG00000196505	GDAP2	TRUE	TRUE	0.56	0.256
ENSG00000203739	RP11-296O14.3	TRUE	FALSE	0.56	0.228
ENSG00000049618	ARID1B	FALSE	TRUE	0.56	0.259
ENSG00000030066	NUP160	TRUE	TRUE	0.56	0.258
ENSG00000162076	FLYWCH2	FALSE	TRUE	0.56	0.254
ENSG00000074370	ATP2A3	FALSE	TRUE	0.56	0.257
ENSG00000129946	SHC2	TRUE	TRUE	0.56	0.228
ENSG00000253829	RP11-723D22.3	FALSE	FALSE	0.56	0.231
ENSG00000101236	RNF24	TRUE	TRUE	0.56	0.259
ENSG00000204435	CSNK2B	FALSE	TRUE	0.56	0.261
ENSG00000235459	RPS26P31	FALSE	FALSE	0.56	0.229
ENSG00000086848	ALG9	TRUE	TRUE	0.56	0.241
ENSG00000111275	ALDH2	FALSE	TRUE	0.56	0.262
ENSG00000225973	PIGBOS1	TRUE	TRUE	0.56	0.257
ENSG00000160633	SAFB	FALSE	TRUE	0.56	0.257
ENSG00000157933	SKI	FALSE	TRUE	0.56	0.264
ENSG00000047849	MAP4	TRUE	TRUE	0.56	0.264
ENSG00000164323	CFAP97	FALSE	TRUE	0.56	0.264
ENSG00000105819	PMPCB	TRUE	TRUE	0.56	0.264
ENSG00000168071	CCDC88B	TRUE	TRUE	0.56	0.221
ENSG00000123200	ZC3H13	TRUE	TRUE	0.56	0.264
ENSG00000140511	HAPLN3	TRUE	TRUE	0.56	0.257
ENSG00000113889	KNG1	FALSE	TRUE	0.56	0.228
ENSG00000267667	RP11-136H19.1	TRUE	FALSE	0.56	0.242
ENSG00000115459	ELMOD3	TRUE	TRUE	0.56	0.247
ENSG00000168542	COL3A1	FALSE	TRUE	0.56	0.267
ENSG00000138738	PRDM5	TRUE	TRUE	0.56	0.262
ENSG00000132357	CARD6	TRUE	TRUE	0.56	0.261
ENSG00000060762	MPC1	TRUE	TRUE	0.56	0.265
ENSG00000197037	ZSCAN25	TRUE	TRUE	0.56	0.232
ENSG00000110011	DNAJC4	TRUE	TRUE	0.56	0.232
ENSG00000120658	ENOX1	FALSE	TRUE	0.56	0.256
ENSG00000108479	GALK1	TRUE	TRUE	0.56	0.235
ENSG00000146151	HMGCLL1	TRUE	TRUE	0.56	0.231
ENSG00000147654	EBAG9	FALSE	TRUE	0.56	0.263
ENSG00000138449	SLC40A1	TRUE	TRUE	0.56	0.269
ENSG00000106012	IQCE	TRUE	TRUE	0.56	0.262
ENSG00000165806	CASP7	TRUE	TRUE	0.56	0.267
ENSG00000076351	SLC46A1	TRUE	TRUE	0.56	0.234
ENSG00000155229	MMS19	TRUE	TRUE	0.56	0.25
ENSG00000142892	PIGK	TRUE	TRUE	0.56	0.267
ENSG00000169299	PGM2	TRUE	TRUE	0.56	0.262
ENSG00000164318	EGFLAM	TRUE	TRUE	0.56	0.23
ENSG00000249593	CTB-46B19.2	TRUE	FALSE	0.56	0.232
ENSG00000228223	HCG11	FALSE	FALSE	0.56	0.269
ENSG00000102349	KLF8	TRUE	TRUE	0.56	0.243
ENSG00000273153	RP11-406H21.2	TRUE	FALSE	0.56	0.228
ENSG00000100106	TRIOBP	FALSE	TRUE	0.56	0.271
ENSG00000245552	RP11-712B9.2	TRUE	FALSE	0.56	0.261
ENSG00000254635	WAC-AS1	FALSE	FALSE	0.56	0.272
ENSG00000262020	RP11-66H6.3	TRUE	FALSE	0.56	0.227
ENSG00000235482	RPL21P135	TRUE	FALSE	0.56	0.235
ENSG00000010030	ETV7	TRUE	TRUE	0.56	0.233
ENSG00000070669	ASNS	TRUE	TRUE	0.56	0.267
ENSG00000108306	FBXL20	TRUE	TRUE	0.56	0.273
ENSG00000141736	ERBB2	FALSE	TRUE	0.56	0.272
ENSG00000122678	POLM	TRUE	TRUE	0.56	0.245
ENSG00000166432	ZMAT1	TRUE	TRUE	0.56	0.238
ENSG00000138085	ATRAID	TRUE	TRUE	0.56	0.277
ENSG00000171862	PTEN	TRUE	TRUE	0.56	0.277
ENSG00000139433	GLTP	TRUE	TRUE	0.56	0.276
ENSG00000102580	DNAJC3	TRUE	TRUE	0.56	0.277
ENSG00000088812	ATRN	FALSE	TRUE	0.56	0.271
ENSG00000172159	FRMD3	TRUE	TRUE	0.56	0.267
ENSG00000248323	LUCAT1	TRUE	FALSE	0.56	0.24
ENSG00000177556	ATOX1	TRUE	TRUE	0.56	0.279
ENSG00000139921	TMX1	FALSE	TRUE	0.56	0.279
ENSG00000119699	TGFB3	TRUE	TRUE	0.56	0.275
ENSG00000196576	PLXNB2	TRUE	TRUE	0.56	0.278
ENSG00000088179	PTPN4	TRUE	TRUE	0.56	0.266
ENSG00000155970	MICU3	TRUE	TRUE	0.56	0.25
ENSG00000181097	RP11-429J17.2	FALSE	FALSE	0.56	0.24
ENSG00000162194	LBHD1	FALSE	TRUE	0.56	0.248
ENSG00000012061	ERCC1	TRUE	TRUE	0.56	0.281
ENSG00000198987	MIR16-2	FALSE	FALSE	0.56	0.253
ENSG00000278970	HEIH	FALSE	FALSE	0.56	0.246
ENSG00000083223	ZCCHC6	TRUE	TRUE	0.56	0.274
ENSG00000017427	IGF1	TRUE	TRUE	0.56	0.249
ENSG00000275339	RP3-425C14.6	FALSE	FALSE	0.56	0.243
ENSG00000213865	C8orf44	TRUE	TRUE	0.56	0.276
ENSG00000226007	RP11-211N8.2	FALSE	FALSE	0.56	0.243
ENSG00000107890	ANKRD26	FALSE	TRUE	0.56	0.284
ENSG00000141385	AFG3L2	FALSE	TRUE	0.56	0.259
ENSG00000167645	YIF1B	FALSE	TRUE	0.56	0.276
ENSG00000230383	AC009245.3	FALSE	FALSE	0.56	0.278
ENSG00000198963	RORB	TRUE	TRUE	0.56	0.255
ENSG00000135124	P2RX4	FALSE	TRUE	0.56	0.276
ENSG00000260306	RP11-645C24.5	TRUE	FALSE	0.56	0.243
ENSG00000276293	PIP4K2B	TRUE	TRUE	0.56	0.267
ENSG00000245680	ZNF585B	TRUE	TRUE	0.56	0.265
ENSG00000279560	AC007326.1	FALSE	TRUE	0.56	0.276
ENSG00000115942	ORC2	TRUE	TRUE	0.56	0.285
ENSG00000141646	SMAD4	FALSE	TRUE	0.56	0.288
ENSG00000101871	MID1	TRUE	TRUE	0.56	0.259
ENSG00000129675	ARHGEF6	TRUE	TRUE	0.56	0.287
ENSG00000139218	SCAF11	FALSE	TRUE	0.56	0.29
ENSG00000187778	MCRS1	FALSE	TRUE	0.56	0.285
ENSG00000111666	CHPT1	TRUE	TRUE	0.56	0.276
ENSG00000005810	MYCBP2	TRUE	TRUE	0.56	0.29
ENSG00000111802	TDP2	FALSE	TRUE	0.56	0.284
ENSG00000279786	CTD-2014D20.1	TRUE	FALSE	0.56	0.244
ENSG00000198730	CTR9	TRUE	TRUE	0.56	0.291
ENSG00000125944	HNRNPR	TRUE	TRUE	0.56	0.292
ENSG00000164880	INTS1	FALSE	TRUE	0.56	0.262
ENSG00000126767	ELK1	FALSE	TRUE	0.56	0.25
ENSG00000232412	RP1-315G1.3	TRUE	FALSE	0.56	0.25
ENSG00000230565	ZNF32-AS2	TRUE	FALSE	0.56	0.25
ENSG00000166619	BLCAP	TRUE	TRUE	0.56	0.279
ENSG00000163900	TMEM41A	TRUE	TRUE	0.56	0.279
ENSG00000113580	NR3C1	FALSE	TRUE	0.56	0.294
ENSG00000160305	DIP2A	TRUE	TRUE	0.56	0.292
ENSG00000162972	C2orf47	FALSE	TRUE	0.56	0.284
ENSG00000125354	SEPT6	TRUE	TRUE	0.56	0.287
ENSG00000253738	OTUD6B-AS1	FALSE	FALSE	0.56	0.294
ENSG00000198258	UBL5	FALSE	TRUE	0.56	0.295
ENSG00000075407	ZNF37A	TRUE	TRUE	0.56	0.296
ENSG00000161381	PLXDC1	TRUE	TRUE	0.56	0.282
ENSG00000088832	FKBP1A	FALSE	TRUE	0.56	0.297
ENSG00000234975	FTH1P2	FALSE	FALSE	0.56	0.299
ENSG00000253106	RP11-158K1.3	FALSE	FALSE	0.56	0.261
ENSG00000147894	C9orf72	TRUE	TRUE	0.56	0.285
ENSG00000171160	MORN4	TRUE	TRUE	0.56	0.257
ENSG00000131467	PSME3	TRUE	TRUE	0.56	0.29
ENSG00000145020	AMT	TRUE	TRUE	0.56	0.28
ENSG00000113328	CCNG1	FALSE	TRUE	0.56	0.298
ENSG00000164638	SLC29A4	TRUE	TRUE	0.56	0.294
ENSG00000126005	MMP24-AS1	TRUE	TRUE	0.56	0.289
ENSG00000197982	C1orf122	FALSE	TRUE	0.56	0.296
ENSG00000100580	TMED8	TRUE	TRUE	0.56	0.29
ENSG00000108312	UBTF	TRUE	TRUE	0.56	0.299
ENSG00000163322	FAM175A	FALSE	TRUE	0.56	0.295
ENSG00000131437	KIF3A	TRUE	TRUE	0.56	0.292
ENSG00000162704	ARPC5	FALSE	TRUE	0.56	0.303
ENSG00000035141	FAM136A	FALSE	TRUE	0.56	0.299
ENSG00000138459	SLC35A5	TRUE	TRUE	0.56	0.296
ENSG00000198589	LRBA	FALSE	TRUE	0.56	0.301
ENSG00000111885	MAN1A1	TRUE	TRUE	0.56	0.292
ENSG00000213613	RP11-380G5.3	TRUE	FALSE	0.56	0.274
ENSG00000278129	ZNF8	FALSE	TRUE	0.56	0.299
ENSG00000113657	DPYSL3	TRUE	TRUE	0.56	0.304
ENSG00000137992	DBT	FALSE	TRUE	0.56	0.304
ENSG00000155366	RHOC	FALSE	TRUE	0.56	0.305
ENSG00000136243	NUPL2	TRUE	TRUE	0.56	0.302
ENSG00000270344	RP11-734K2.4	TRUE	FALSE	0.56	0.263
ENSG00000174032	SLC25A30	FALSE	TRUE	0.56	0.277
ENSG00000103335	PIEZO1	TRUE	TRUE	0.56	0.296
ENSG00000279066	HEXDC-IT1	FALSE	FALSE	0.56	0.296
ENSG00000125812	GZF1	TRUE	TRUE	0.56	0.275
ENSG00000142534	RPS11	FALSE	TRUE	0.56	0.306
ENSG00000025800	KPNA6	TRUE	TRUE	0.56	0.307
ENSG00000261584	RP11-457M11.5	FALSE	FALSE	0.56	0.295
ENSG00000228057	SEC63P1	FALSE	FALSE	0.56	0.302
ENSG00000207082	RNU6-171P	TRUE	FALSE	0.56	0.297
ENSG00000118257	NRP2	TRUE	TRUE	0.56	0.305
ENSG00000176386	CDC26	TRUE	TRUE	0.56	0.307
ENSG00000139505	MTMR6	TRUE	TRUE	0.56	0.301
ENSG00000119333	WDR34	TRUE	TRUE	0.56	0.297
ENSG00000050165	DKK3	TRUE	TRUE	0.56	0.31
ENSG00000189308	LIN54	TRUE	TRUE	0.56	0.285
ENSG00000103035	PSMD7	FALSE	TRUE	0.56	0.31
ENSG00000128185	DGCR6L	TRUE	TRUE	0.56	0.302
ENSG00000228474	OST4	FALSE	TRUE	0.56	0.312
ENSG00000104356	POP1	FALSE	TRUE	0.56	0.306
ENSG00000255074	RP11-140L24.3	TRUE	FALSE	0.56	0.278
ENSG00000132141	CCT6B	TRUE	TRUE	0.56	0.265
ENSG00000143554	SLC27A3	FALSE	TRUE	0.56	0.278
ENSG00000163485	ADORA1	FALSE	TRUE	0.56	0.302
ENSG00000117594	HSD11B1	TRUE	TRUE	0.56	0.31
ENSG00000173210	ABLIM3	TRUE	TRUE	0.56	0.301
ENSG00000155034	FBXL18	FALSE	TRUE	0.56	0.298
ENSG00000126012	KDM5C	FALSE	TRUE	0.56	0.307
ENSG00000104325	DECR1	TRUE	TRUE	0.56	0.312
ENSG00000099290	FAM21A	FALSE	TRUE	0.56	0.313
ENSG00000165678	GHITM	TRUE	TRUE	0.56	0.313
ENSG00000183735	TBK1	FALSE	TRUE	0.56	0.311
ENSG00000183921	SDR42E2	FALSE	TRUE	0.56	0.282
ENSG00000090861	AARS	TRUE	TRUE	0.56	0.295
ENSG00000105185	PDCD5	FALSE	TRUE	0.56	0.313
ENSG00000121281	ADCY7	TRUE	TRUE	0.56	0.273
ENSG00000163312	HELQ	FALSE	TRUE	0.56	0.31
ENSG00000150756	FAM173B	TRUE	TRUE	0.56	0.286
ENSG00000162231	NXF1	TRUE	TRUE	0.56	0.316
ENSG00000100722	ZC3H14	TRUE	TRUE	0.56	0.315
ENSG00000100395	L3MBTL2	TRUE	TRUE	0.56	0.309
ENSG00000206623	RNU6-979P	TRUE	FALSE	0.56	0.274
ENSG00000139974	SLC38A6	TRUE	TRUE	0.55	0.297
ENSG00000125703	ATG4C	TRUE	TRUE	0.55	0.314
ENSG00000121988	ZRANB3	FALSE	TRUE	0.55	0.311
ENSG00000242299	RP11-234A1.1	FALSE	FALSE	0.55	0.319
ENSG00000163959	SLC51A	TRUE	TRUE	0.55	0.277
ENSG00000124875	CXCL6	TRUE	TRUE	0.55	0.283
ENSG00000138758	SEPT11	TRUE	TRUE	0.55	0.319
ENSG00000185261	KIAA0825	FALSE	TRUE	0.55	0.313
ENSG00000146374	RSPO3	TRUE	TRUE	0.55	0.312
ENSG00000230556	AC073264.6	FALSE	FALSE	0.55	0.294
ENSG00000121101	TEX14	FALSE	TRUE	0.55	0.317
ENSG00000074054	CLASP1	TRUE	TRUE	0.55	0.32
ENSG00000113282	CLINT1	TRUE	TRUE	0.55	0.32
ENSG00000142937	RPS8	FALSE	TRUE	0.55	0.322
ENSG00000091009	RBM27	FALSE	TRUE	0.55	0.32
ENSG00000280375	RP13-204A15.5	FALSE	FALSE	0.55	0.277
ENSG00000092964	DPYSL2	TRUE	TRUE	0.55	0.322
ENSG00000102755	FLT1	FALSE	TRUE	0.55	0.304
ENSG00000104093	DMXL2	TRUE	TRUE	0.55	0.32
ENSG00000122085	MTERF4	TRUE	TRUE	0.55	0.32
ENSG00000155093	PTPRN2	TRUE	TRUE	0.55	0.319
ENSG00000197724	PHF2	FALSE	TRUE	0.55	0.323
ENSG00000087301	TXNDC16	TRUE	TRUE	0.55	0.315
ENSG00000234797	RPS3AP6	FALSE	FALSE	0.55	0.325
ENSG00000197879	MYO1C	FALSE	TRUE	0.55	0.325
ENSG00000165006	UBAP1	TRUE	TRUE	0.55	0.288
ENSG00000166145	SPINT1	TRUE	TRUE	0.55	0.278
ENSG00000189343	RPS2P46	FALSE	FALSE	0.55	0.328
ENSG00000154065	ANKRD29	FALSE	TRUE	0.55	0.278
ENSG00000156171	DRAM2	FALSE	TRUE	0.55	0.327
ENSG00000187240	DYNC2H1	FALSE	TRUE	0.55	0.329
ENSG00000171307	ZDHHC16	TRUE	TRUE	0.55	0.302
ENSG00000244038	DDOST	TRUE	TRUE	0.55	0.328
ENSG00000227110	LMCD1-AS1	FALSE	FALSE	0.55	0.294
ENSG00000181541	MAB21L2	FALSE	TRUE	0.55	0.329
ENSG00000215246	RP11-43F13.3	TRUE	FALSE	0.55	0.312
ENSG00000214019	RP6-218J18.2	FALSE	FALSE	0.55	0.311
ENSG00000180172	RPS12P23	FALSE	FALSE	0.55	0.328
ENSG00000224394	GPC6-AS2	TRUE	FALSE	0.55	0.294
ENSG00000100968	NFATC4	TRUE	TRUE	0.55	0.313
ENSG00000197162	ZNF785	FALSE	TRUE	0.55	0.323
ENSG00000082898	XPO1	FALSE	TRUE	0.55	0.332
ENSG00000133624	ZNF767P	TRUE	FALSE	0.55	0.297
ENSG00000086758	HUWE1	TRUE	TRUE	0.55	0.333
ENSG00000143363	PRUNE	TRUE	TRUE	0.55	0.309
ENSG00000169131	ZNF354A	TRUE	TRUE	0.55	0.295
ENSG00000136935	GOLGA1	FALSE	TRUE	0.55	0.326
ENSG00000134453	RBM17	TRUE	TRUE	0.55	0.333
ENSG00000070269	TMEM260	FALSE	TRUE	0.55	0.327
ENSG00000240634	RP11-1348G14.1	TRUE	FALSE	0.55	0.293
ENSG00000261051	RP11-274H2.5	TRUE	FALSE	0.55	0.322
ENSG00000271869	RP11-51J9.5	FALSE	FALSE	0.55	0.308
ENSG00000232037	RP11-26H16.1	FALSE	FALSE	0.55	0.336
ENSG00000237991	RPL35P1	FALSE	FALSE	0.55	0.332
ENSG00000143933	CALM2	TRUE	TRUE	0.55	0.336
ENSG00000255690	TRIL	TRUE	TRUE	0.55	0.335
ENSG00000196275	GTF2IRD2	FALSE	TRUE	0.55	0.333
ENSG00000104738	MCM4	FALSE	TRUE	0.55	0.331
ENSG00000111229	ARPC3	FALSE	TRUE	0.55	0.336
ENSG00000127184	COX7C	FALSE	TRUE	0.55	0.338
ENSG00000159596	TMEM69	TRUE	TRUE	0.55	0.334
ENSG00000132465	JCHAIN	FALSE	TRUE	0.55	0.339
ENSG00000124786	SLC35B3	FALSE	TRUE	0.55	0.336
ENSG00000111261	MANSC1	FALSE	TRUE	0.55	0.316
ENSG00000151233	GXYLT1	TRUE	TRUE	0.55	0.314
ENSG00000129460	NGDN	TRUE	TRUE	0.55	0.322
ENSG00000185800	DMWD	FALSE	TRUE	0.55	0.322
ENSG00000149743	TRPT1	TRUE	TRUE	0.55	0.319
ENSG00000223764	RP11-54O7.3	FALSE	FALSE	0.55	0.302
ENSG00000162512	SDC3	FALSE	TRUE	0.55	0.342
ENSG00000116698	SMG7	FALSE	TRUE	0.55	0.342
ENSG00000113838	TBCCD1	TRUE	TRUE	0.55	0.33
ENSG00000139971	C14orf37	FALSE	TRUE	0.55	0.337
ENSG00000075413	MARK3	FALSE	TRUE	0.55	0.342
ENSG00000065060	UHRF1BP1	TRUE	TRUE	0.55	0.309
ENSG00000096872	IFT74	TRUE	TRUE	0.55	0.34
ENSG00000166987	MBD6	FALSE	TRUE	0.55	0.316
ENSG00000102780	DGKH	TRUE	TRUE	0.55	0.343
ENSG00000161551	ZNF577	FALSE	TRUE	0.55	0.329
ENSG00000163902	RPN1	TRUE	TRUE	0.55	0.345
ENSG00000185274	WBSCR17	TRUE	TRUE	0.55	0.295
ENSG00000198034	RPS4X	FALSE	TRUE	0.55	0.345
ENSG00000185532	PRKG1	TRUE	TRUE	0.55	0.345
ENSG00000159556	ISL2	TRUE	TRUE	0.55	0.3
ENSG00000163444	TMEM183A	FALSE	TRUE	0.55	0.344
ENSG00000133606	MKRN1	TRUE	TRUE	0.55	0.343
ENSG00000236986	RP11-544A12.4	TRUE	FALSE	0.55	0.337
ENSG00000118058	KMT2A	TRUE	TRUE	0.55	0.346
ENSG00000138443	ABI2	TRUE	TRUE	0.55	0.347
ENSG00000180543	TSPYL5	TRUE	TRUE	0.55	0.345
ENSG00000140950	TLDC1	FALSE	TRUE	0.55	0.339
ENSG00000136938	ANP32B	FALSE	TRUE	0.55	0.349
ENSG00000155868	MED7	TRUE	TRUE	0.55	0.315
ENSG00000071909	MYO3B	TRUE	TRUE	0.55	0.311
ENSG00000204186	ZDBF2	FALSE	TRUE	0.55	0.347
ENSG00000123213	NLN	TRUE	TRUE	0.55	0.313
ENSG00000049883	PTCD2	TRUE	TRUE	0.55	0.319
ENSG00000233476	EEF1A1P6	FALSE	FALSE	0.55	0.351
ENSG00000274956	UG0898H09	TRUE	FALSE	0.55	0.301
ENSG00000120156	TEK	FALSE	TRUE	0.55	0.308
ENSG00000149131	SERPING1	TRUE	TRUE	0.55	0.351
ENSG00000134470	IL15RA	TRUE	TRUE	0.55	0.35
ENSG00000067365	METTL22	FALSE	TRUE	0.55	0.345
ENSG00000196470	SIAH1	FALSE	TRUE	0.55	0.325
ENSG00000259623	RP11-156E6.1	FALSE	FALSE	0.55	0.345
ENSG00000108819	PPP1R9B	FALSE	TRUE	0.55	0.313
ENSG00000143947	RPS27A	FALSE	TRUE	0.55	0.354
ENSG00000213672	NCKIPSD	TRUE	TRUE	0.55	0.316
ENSG00000021776	AQR	TRUE	TRUE	0.55	0.352
ENSG00000198440	ZNF583	FALSE	TRUE	0.55	0.346
ENSG00000116237	ICMT	TRUE	TRUE	0.55	0.35
ENSG00000234882	EIF3EP1	FALSE	FALSE	0.55	0.321
ENSG00000198833	UBE2J1	FALSE	TRUE	0.55	0.354
ENSG00000165240	ATP7A	FALSE	TRUE	0.55	0.352
ENSG00000155906	RMND1	TRUE	TRUE	0.55	0.321
ENSG00000164619	BMPER	TRUE	TRUE	0.55	0.352
ENSG00000078319	PMS2P1	TRUE	FALSE	0.55	0.353
ENSG00000185201	IFITM2	TRUE	TRUE	0.55	0.36
ENSG00000256073	URB1-AS1	TRUE	FALSE	0.55	0.324
ENSG00000202538	RNU4-2	FALSE	FALSE	0.55	0.347
ENSG00000233791	LINC01136	TRUE	FALSE	0.55	0.327
ENSG00000123992	DNPEP	TRUE	TRUE	0.55	0.357
ENSG00000164124	TMEM144	TRUE	TRUE	0.55	0.36
ENSG00000153975	ZUFSP	TRUE	TRUE	0.55	0.336
ENSG00000160408	ST6GALNAC6	FALSE	TRUE	0.55	0.36
ENSG00000215302	CTD-3092A11.1	FALSE	FALSE	0.55	0.327
ENSG00000136448	NMT1	FALSE	TRUE	0.55	0.363
ENSG00000011028	MRC2	FALSE	TRUE	0.55	0.363
ENSG00000178057	NDUFAF3	TRUE	TRUE	0.55	0.363
ENSG00000266412	NCOA4	TRUE	TRUE	0.55	0.365
ENSG00000265739	RP11-354P11.3	TRUE	FALSE	0.55	0.326
ENSG00000236540	AC006547.13	TRUE	FALSE	0.55	0.32
ENSG00000115109	EPB41L5	TRUE	TRUE	0.55	0.337
ENSG00000149823	VPS51	TRUE	TRUE	0.55	0.357
ENSG00000140044	JDP2	FALSE	TRUE	0.55	0.369
ENSG00000140104	C14orf79	TRUE	TRUE	0.55	0.324
ENSG00000105364	MRPL4	FALSE	TRUE	0.55	0.331
ENSG00000100417	PMM1	TRUE	TRUE	0.55	0.366
ENSG00000143110	C1orf162	TRUE	TRUE	0.55	0.336
ENSG00000101856	PGRMC1	FALSE	TRUE	0.55	0.37
ENSG00000143553	SNAPIN	TRUE	TRUE	0.55	0.369
ENSG00000034510	TMSB10	FALSE	TRUE	0.55	0.372
ENSG00000203446	AC004988.1	TRUE	FALSE	0.55	0.332
ENSG00000048471	SNX29	TRUE	TRUE	0.55	0.37
ENSG00000105676	ARMC6	TRUE	TRUE	0.55	0.348
ENSG00000076928	ARHGEF1	FALSE	TRUE	0.55	0.346
ENSG00000282740	RP5-1182A14.7	FALSE	FALSE	0.55	0.331
ENSG00000173914	RBM4B	TRUE	TRUE	0.55	0.371
ENSG00000235140	RP11-135D11.2	TRUE	FALSE	0.55	0.326
ENSG00000198598	MMP17	FALSE	TRUE	0.55	0.326
ENSG00000129480	DTD2	FALSE	TRUE	0.55	0.369
ENSG00000101654	RNMT	FALSE	TRUE	0.55	0.375
ENSG00000101246	ARFRP1	TRUE	TRUE	0.55	0.369
ENSG00000105176	URI1	FALSE	TRUE	0.55	0.375
ENSG00000160294	MCM3AP	TRUE	TRUE	0.55	0.373
ENSG00000207721	MIR186	FALSE	FALSE	0.55	0.338
ENSG00000226419	SLC16A1-AS1	TRUE	FALSE	0.55	0.372
ENSG00000143748	NVL	TRUE	TRUE	0.55	0.375
ENSG00000028116	VRK2	FALSE	TRUE	0.55	0.376
ENSG00000113971	NPHP3	FALSE	TRUE	0.55	0.375
ENSG00000146963	LUC7L2	FALSE	TRUE	0.55	0.376
ENSG00000238103	RPL9P7	FALSE	FALSE	0.55	0.378
ENSG00000237357	RP11-475I24.3	TRUE	FALSE	0.55	0.338
ENSG00000099282	TSPAN15	TRUE	TRUE	0.55	0.348
ENSG00000119912	IDE	FALSE	TRUE	0.55	0.377
ENSG00000235884	LINC00941	TRUE	FALSE	0.55	0.334
ENSG00000282977	PCBP2-OT1	TRUE	FALSE	0.55	0.334
ENSG00000279432	RP11-135N5.3	TRUE	FALSE	0.55	0.354
ENSG00000271605	MILR1	FALSE	TRUE	0.55	0.368
ENSG00000127663	KDM4B	FALSE	TRUE	0.55	0.372
ENSG00000100028	SNRPD3	FALSE	TRUE	0.55	0.378
ENSG00000279161	CTB-12A17.2	TRUE	FALSE	0.55	0.342
ENSG00000105419	MEIS3	TRUE	TRUE	0.55	0.373
ENSG00000136636	KCTD3	FALSE	TRUE	0.55	0.38
ENSG00000132300	PTCD3	TRUE	TRUE	0.55	0.381
ENSG00000091436	AC013461.1	TRUE	TRUE	0.55	0.381
ENSG00000163319	MRPS18C	TRUE	TRUE	0.55	0.379
ENSG00000108010	GLRX3	TRUE	TRUE	0.55	0.361
ENSG00000100697	DICER1	TRUE	TRUE	0.55	0.381
ENSG00000234241	RP4-775C13.1	FALSE	FALSE	0.55	0.375
ENSG00000125977	EIF2S2	FALSE	TRUE	0.55	0.381
ENSG00000090020	SLC9A1	TRUE	TRUE	0.55	0.377
ENSG00000159069	FBXW5	TRUE	TRUE	0.55	0.349
ENSG00000168827	GFM1	FALSE	TRUE	0.55	0.384
ENSG00000168228	ZCCHC4	TRUE	TRUE	0.55	0.365
ENSG00000164168	TMEM184C	TRUE	TRUE	0.55	0.38
ENSG00000254708	RP1-145M24.1	TRUE	FALSE	0.55	0.344
ENSG00000168101	NUDT16L1	TRUE	TRUE	0.55	0.375
ENSG00000185608	MRPL40	TRUE	TRUE	0.55	0.381
ENSG00000281383	CH507-513H4.5	FALSE	FALSE	0.55	0.377
ENSG00000234380	LINC01426	TRUE	FALSE	0.55	0.349
ENSG00000008283	CYB561	FALSE	TRUE	0.55	0.382
ENSG00000110900	TSPAN11	TRUE	TRUE	0.55	0.386
ENSG00000066557	LRRC40	TRUE	TRUE	0.55	0.38
ENSG00000102543	CDADC1	FALSE	TRUE	0.55	0.382
ENSG00000140043	PTGR2	FALSE	TRUE	0.55	0.362
ENSG00000089048	ESF1	FALSE	TRUE	0.55	0.38
ENSG00000151790	TDO2	FALSE	TRUE	0.55	0.389
ENSG00000136710	CCDC115	FALSE	TRUE	0.55	0.385
ENSG00000181704	YIPF6	FALSE	TRUE	0.55	0.386
ENSG00000165060	FXN	FALSE	TRUE	0.55	0.382
ENSG00000197070	ARRDC1	TRUE	TRUE	0.55	0.346
ENSG00000007541	PIGQ	FALSE	TRUE	0.55	0.355
ENSG00000179219	LINC00311	TRUE	FALSE	0.55	0.351
ENSG00000161654	LSM12	TRUE	TRUE	0.55	0.39
ENSG00000231416	RP11-422P24.9	TRUE	FALSE	0.55	0.358
ENSG00000259865	RP11-488L18.10	TRUE	FALSE	0.55	0.39
ENSG00000166676	TVP23A	TRUE	TRUE	0.55	0.35
ENSG00000231369	RP1-40G4P.1	FALSE	FALSE	0.55	0.387
ENSG00000229344	MTCO2P12	FALSE	FALSE	0.55	0.393
ENSG00000123080	CDKN2C	FALSE	TRUE	0.55	0.379
ENSG00000146802	TMEM168	TRUE	TRUE	0.55	0.39
ENSG00000255780	RP11-1029F8.1	FALSE	FALSE	0.55	0.358
ENSG00000136044	APPL2	TRUE	TRUE	0.55	0.392
ENSG00000198816	ZNF358	FALSE	TRUE	0.55	0.388
ENSG00000280087	CTB-129P6.7	FALSE	FALSE	0.55	0.37
ENSG00000241945	PWP2	FALSE	TRUE	0.55	0.356
ENSG00000105519	CAPS	FALSE	TRUE	0.55	0.369
ENSG00000060656	PTPRU	TRUE	TRUE	0.55	0.348
ENSG00000117593	DARS2	TRUE	TRUE	0.55	0.392
ENSG00000272316	XXbac-BPGBPG55C20.2	FALSE	FALSE	0.55	0.375
ENSG00000000003	TSPAN6	TRUE	TRUE	0.55	0.391
ENSG00000090989	EXOC1	FALSE	TRUE	0.55	0.399
ENSG00000283041	RP11-371A22.1	FALSE	FALSE	0.55	0.4
ENSG00000099381	SETD1A	TRUE	TRUE	0.55	0.394
ENSG00000075643	MOCOS	TRUE	TRUE	0.55	0.356
ENSG00000065717	TLE2	TRUE	TRUE	0.55	0.376
ENSG00000162521	RBBP4	FALSE	TRUE	0.55	0.402
ENSG00000113593	PPWD1	TRUE	TRUE	0.55	0.403
ENSG00000248290	TNXA	FALSE	FALSE	0.55	0.4
ENSG00000160293	VAV2	FALSE	TRUE	0.55	0.385
ENSG00000074660	SCARF1	FALSE	TRUE	0.55	0.364
ENSG00000065320	NTN1	FALSE	TRUE	0.55	0.388
ENSG00000113356	POLR3G	TRUE	TRUE	0.55	0.364
ENSG00000185989	RASA3	TRUE	TRUE	0.55	0.387
ENSG00000197016	ZNF470	TRUE	TRUE	0.55	0.363
ENSG00000142657	PGD	TRUE	TRUE	0.55	0.399
ENSG00000162738	VANGL2	FALSE	TRUE	0.55	0.396
ENSG00000188859	FAM78B	TRUE	TRUE	0.55	0.358
ENSG00000153250	RBMS1	FALSE	TRUE	0.55	0.407
ENSG00000164465	DCBLD1	TRUE	TRUE	0.55	0.402
ENSG00000068354	TBC1D25	FALSE	TRUE	0.55	0.371
ENSG00000281852	LINC00891	FALSE	FALSE	0.55	0.398
ENSG00000020181	ADGRA2	TRUE	TRUE	0.55	0.367
ENSG00000132478	UNK	FALSE	TRUE	0.55	0.397
ENSG00000167930	FAM234A	TRUE	TRUE	0.55	0.385
ENSG00000137965	IFI44	TRUE	TRUE	0.55	0.405
ENSG00000143374	TARS2	TRUE	TRUE	0.55	0.405
ENSG00000016864	GLT8D1	TRUE	TRUE	0.55	0.407
ENSG00000196507	TCEAL3	FALSE	TRUE	0.55	0.407
ENSG00000157613	CREB3L1	TRUE	TRUE	0.55	0.39
ENSG00000177103	DSCAML1	TRUE	TRUE	0.55	0.361
ENSG00000198690	FAN1	FALSE	TRUE	0.55	0.402
ENSG00000101266	CSNK2A1	TRUE	TRUE	0.55	0.409
ENSG00000101439	CST3	FALSE	TRUE	0.55	0.41
ENSG00000134717	BTF3L4	TRUE	TRUE	0.55	0.412
ENSG00000252757	RN7SKP96	TRUE	FALSE	0.55	0.369
ENSG00000185689	C6orf201	TRUE	TRUE	0.55	0.369
ENSG00000119396	RAB14	FALSE	TRUE	0.55	0.413
ENSG00000137522	RNF121	FALSE	TRUE	0.55	0.383
ENSG00000071246	VASH1	FALSE	TRUE	0.55	0.376
ENSG00000171490	RSL1D1	FALSE	TRUE	0.55	0.413
ENSG00000130589	HELZ2	FALSE	TRUE	0.55	0.378
ENSG00000260816	RP11-319G9.3	FALSE	FALSE	0.54	0.373
ENSG00000131446	MGAT1	FALSE	TRUE	0.54	0.413
ENSG00000116459	ATP5F1	TRUE	TRUE	0.54	0.416
ENSG00000114480	GBE1	TRUE	TRUE	0.54	0.413
ENSG00000176542	USF3	FALSE	TRUE	0.54	0.415
ENSG00000261970	RP11-342L8.2	TRUE	FALSE	0.54	0.377
ENSG00000169976	SF3B5	TRUE	TRUE	0.54	0.416
ENSG00000135272	MDFIC	FALSE	TRUE	0.54	0.414
ENSG00000129472	RAB2B	TRUE	TRUE	0.54	0.398
ENSG00000251792	Y_RNA	FALSE	FALSE	0.54	0.373
ENSG00000066926	FECH	TRUE	TRUE	0.54	0.404
ENSG00000187634	SAMD11	TRUE	TRUE	0.54	0.405
ENSG00000175054	ATR	TRUE	TRUE	0.54	0.416
ENSG00000112218	GPR63	TRUE	TRUE	0.54	0.42
ENSG00000004864	SLC25A13	TRUE	TRUE	0.54	0.417
ENSG00000154114	TBCEL	FALSE	TRUE	0.54	0.417
ENSG00000095627	TDRD1	TRUE	TRUE	0.54	0.376
ENSG00000177169	ULK1	TRUE	TRUE	0.54	0.395
ENSG00000167107	ACSF2	TRUE	TRUE	0.54	0.385
ENSG00000173692	PSMD1	TRUE	TRUE	0.54	0.42
ENSG00000164902	PHAX	FALSE	TRUE	0.54	0.42
ENSG00000148153	INIP	FALSE	TRUE	0.54	0.422
ENSG00000170322	NFRKB	TRUE	TRUE	0.54	0.415
ENSG00000261064	RP11-1000B6.3	FALSE	FALSE	0.54	0.398
ENSG00000166173	LARP6	TRUE	TRUE	0.54	0.412
ENSG00000125967	NECAB3	TRUE	TRUE	0.54	0.386
ENSG00000187741	FANCA	TRUE	TRUE	0.54	0.379
ENSG00000263272	CTC-524C5.2	TRUE	FALSE	0.54	0.379
ENSG00000164258	NDUFS4	FALSE	TRUE	0.54	0.423
ENSG00000234354	RPS26P47	FALSE	FALSE	0.54	0.407
ENSG00000230615	RP5-1198O20.4	TRUE	FALSE	0.54	0.387
ENSG00000116977	LGALS8	TRUE	TRUE	0.54	0.421
ENSG00000123609	NMI	TRUE	TRUE	0.54	0.413
ENSG00000012171	SEMA3B	FALSE	TRUE	0.54	0.417
ENSG00000213431	RP11-301G23.1	TRUE	FALSE	0.54	0.422
ENSG00000198624	CCDC69	TRUE	TRUE	0.54	0.404
ENSG00000188343	FAM92A1	FALSE	TRUE	0.54	0.424
ENSG00000235387	LINC00961	TRUE	FALSE	0.54	0.383
ENSG00000166881	NEMP1	TRUE	TRUE	0.54	0.42
ENSG00000166192	SENP8	TRUE	TRUE	0.54	0.378
ENSG00000280206	CTB-193M12.5	TRUE	FALSE	0.54	0.416
ENSG00000178977	LINC00324	FALSE	FALSE	0.54	0.389
ENSG00000141429	GALNT1	FALSE	TRUE	0.54	0.424
ENSG00000135828	RNASEL	TRUE	TRUE	0.54	0.422
ENSG00000278730	RP11-147L13.11	TRUE	FALSE	0.54	0.422
ENSG00000142599	RERE	FALSE	TRUE	0.54	0.429
ENSG00000136273	HUS1	TRUE	TRUE	0.54	0.395
ENSG00000215184	RP11-8L18.2	TRUE	FALSE	0.54	0.393
ENSG00000103485	QPRT	FALSE	TRUE	0.54	0.427
ENSG00000160216	AGPAT3	FALSE	TRUE	0.54	0.426
ENSG00000181234	TMEM132C	FALSE	TRUE	0.54	0.39
ENSG00000136161	RCBTB2	TRUE	TRUE	0.54	0.428
ENSG00000127125	PPCS	FALSE	TRUE	0.54	0.431
ENSG00000198755	RPL10A	FALSE	TRUE	0.54	0.433
ENSG00000164631	ZNF12	TRUE	TRUE	0.54	0.43
ENSG00000119431	HDHD3	TRUE	TRUE	0.54	0.42
ENSG00000042317	SPATA7	TRUE	TRUE	0.54	0.416
ENSG00000267575	CTC-459F4.3	TRUE	FALSE	0.54	0.427
ENSG00000196235	SUPT5H	FALSE	TRUE	0.54	0.432
ENSG00000117791	MARC2	TRUE	TRUE	0.54	0.417
ENSG00000158435	CNOT11	TRUE	TRUE	0.54	0.431
ENSG00000178662	CSRNP3	FALSE	TRUE	0.54	0.431
ENSG00000137285	TUBB2B	FALSE	TRUE	0.54	0.394
ENSG00000204922	UQCC3	TRUE	TRUE	0.54	0.421
ENSG00000078687	TNRC6C	FALSE	TRUE	0.54	0.434
ENSG00000226742	HSBP1L1	TRUE	TRUE	0.54	0.412
ENSG00000116641	DOCK7	FALSE	TRUE	0.54	0.436
ENSG00000182095	TNRC18	FALSE	TRUE	0.54	0.42
ENSG00000157224	CLDN12	FALSE	TRUE	0.54	0.431
ENSG00000231006	RPL7P32	FALSE	FALSE	0.54	0.436
ENSG00000198246	SLC29A3	TRUE	TRUE	0.54	0.395
ENSG00000088986	DYNLL1	TRUE	TRUE	0.54	0.436
ENSG00000166734	CASC4	TRUE	TRUE	0.54	0.436
ENSG00000232677	LINC00665	FALSE	FALSE	0.54	0.431
ENSG00000164091	WDR82	FALSE	TRUE	0.54	0.437
ENSG00000116288	PARK7	TRUE	TRUE	0.54	0.44
ENSG00000118855	MFSD1	FALSE	TRUE	0.54	0.438
ENSG00000204681	GABBR1	TRUE	TRUE	0.54	0.437
ENSG00000167987	VPS37C	TRUE	TRUE	0.54	0.401
ENSG00000004700	RECQL	FALSE	TRUE	0.54	0.436
ENSG00000111725	PRKAB1	FALSE	TRUE	0.54	0.433
ENSG00000072210	ALDH3A2	TRUE	TRUE	0.54	0.437
ENSG00000126860	EVI2A	TRUE	TRUE	0.54	0.41
ENSG00000270871	AC015849.19	TRUE	FALSE	0.54	0.412
ENSG00000130529	TRPM4	TRUE	TRUE	0.54	0.436
ENSG00000079332	SAR1A	TRUE	TRUE	0.54	0.44
ENSG00000197043	ANXA6	TRUE	TRUE	0.54	0.441
ENSG00000235903	CPB2-AS1	TRUE	FALSE	0.54	0.401
ENSG00000166548	TK2	FALSE	TRUE	0.54	0.439
ENSG00000136874	STX17	FALSE	TRUE	0.54	0.443
ENSG00000102189	EEA1	TRUE	TRUE	0.54	0.443
ENSG00000188157	AGRN	FALSE	TRUE	0.54	0.405
ENSG00000143429	AC027612.6	FALSE	FALSE	0.54	0.443
ENSG00000211456	SACM1L	TRUE	TRUE	0.54	0.438
ENSG00000109458	GAB1	FALSE	TRUE	0.54	0.439
ENSG00000158321	AUTS2	TRUE	TRUE	0.54	0.441
ENSG00000089053	ANAPC5	TRUE	TRUE	0.54	0.443
ENSG00000276402	AL353644.8	FALSE	FALSE	0.54	0.43
ENSG00000227345	PARG	FALSE	TRUE	0.54	0.442
ENSG00000102103	PQBP1	TRUE	TRUE	0.54	0.444
ENSG00000140474	ULK3	TRUE	TRUE	0.54	0.41
ENSG00000180257	ZNF816	TRUE	TRUE	0.54	0.436
ENSG00000177311	ZBTB38	TRUE	TRUE	0.54	0.448
ENSG00000197603	C5orf42	TRUE	TRUE	0.54	0.448
ENSG00000025796	SEC63	FALSE	TRUE	0.54	0.45
ENSG00000281649	EBLN3	TRUE	FALSE	0.54	0.435
ENSG00000116652	DLEU2L	TRUE	FALSE	0.54	0.406
ENSG00000275765	RP11-54C4.3	TRUE	FALSE	0.54	0.406
ENSG00000171004	HS6ST2	TRUE	TRUE	0.54	0.406
ENSG00000086062	B4GALT1	TRUE	TRUE	0.54	0.453
ENSG00000166793	YPEL4	FALSE	TRUE	0.54	0.406
ENSG00000185875	THNSL1	TRUE	TRUE	0.54	0.444
ENSG00000007376	RPUSD1	FALSE	TRUE	0.54	0.406
ENSG00000180787	ZFP3	TRUE	TRUE	0.54	0.415
ENSG00000260552	RP11-49I11.1	FALSE	FALSE	0.54	0.406
ENSG00000179476	C14orf28	TRUE	TRUE	0.54	0.415
ENSG00000188725	SMIM15	TRUE	TRUE	0.54	0.432
ENSG00000271614	LINC00936	FALSE	FALSE	0.54	0.435
ENSG00000228289	RP4-640E24.1	TRUE	FALSE	0.54	0.412
ENSG00000115677	HDLBP	TRUE	TRUE	0.54	0.457
ENSG00000219451	AC005251.3	FALSE	FALSE	0.54	0.454
ENSG00000136235	GPNMB	TRUE	TRUE	0.54	0.421
ENSG00000244398	RP11-466H18.1	FALSE	FALSE	0.54	0.457
ENSG00000152219	ARL14EP	FALSE	TRUE	0.54	0.452
ENSG00000149089	APIP	FALSE	TRUE	0.54	0.453
ENSG00000107937	GTPBP4	TRUE	TRUE	0.54	0.454
ENSG00000178429	RPS3AP5	FALSE	FALSE	0.54	0.454
ENSG00000215271	HOMEZ	TRUE	TRUE	0.54	0.414
ENSG00000132024	CC2D1A	FALSE	TRUE	0.54	0.45
ENSG00000215146	RP11-313J2.1	FALSE	FALSE	0.54	0.418
ENSG00000139354	GAS2L3	TRUE	TRUE	0.54	0.423
ENSG00000224358	RP11-466F5.8	TRUE	FALSE	0.54	0.422
ENSG00000162959	MEMO1	FALSE	TRUE	0.54	0.447
ENSG00000234851	RPL23AP42	FALSE	FALSE	0.54	0.46
ENSG00000145348	TBCK	FALSE	TRUE	0.54	0.458
ENSG00000197226	TBC1D9B	TRUE	TRUE	0.54	0.456
ENSG00000157778	PSMG3	TRUE	TRUE	0.54	0.457
ENSG00000135040	NAA35	FALSE	TRUE	0.54	0.444
ENSG00000263657	RP11-82O19.1	FALSE	FALSE	0.54	0.413
ENSG00000196263	ZNF471	TRUE	TRUE	0.54	0.43
ENSG00000105996	HOXA2	TRUE	TRUE	0.54	0.43
ENSG00000158526	TSR2	TRUE	TRUE	0.54	0.46
ENSG00000186318	BACE1	TRUE	TRUE	0.54	0.457
ENSG00000163382	APOA1BP	TRUE	TRUE	0.54	0.457
ENSG00000138035	PNPT1	FALSE	TRUE	0.54	0.462
ENSG00000115307	AUP1	TRUE	TRUE	0.54	0.461
ENSG00000178996	SNX18	FALSE	TRUE	0.54	0.46
ENSG00000170632	ARMC10	TRUE	TRUE	0.54	0.459
ENSG00000182197	EXT1	TRUE	TRUE	0.54	0.463
ENSG00000165282	PIGO	TRUE	TRUE	0.54	0.455
ENSG00000117877	CD3EAP	TRUE	TRUE	0.54	0.422
ENSG00000257704	INAFM1	FALSE	TRUE	0.54	0.458
ENSG00000146909	NOM1	TRUE	TRUE	0.54	0.443
ENSG00000124313	IQSEC2	TRUE	TRUE	0.54	0.426
ENSG00000280800	CH507-513H4.6	FALSE	FALSE	0.54	0.461
ENSG00000168899	VAMP5	TRUE	TRUE	0.54	0.467
ENSG00000163933	RFT1	FALSE	TRUE	0.54	0.459
ENSG00000163380	LMOD3	FALSE	TRUE	0.54	0.433
ENSG00000112619	PRPH2	TRUE	TRUE	0.54	0.465
ENSG00000185010	F8	FALSE	TRUE	0.54	0.425
ENSG00000255476	RP11-1H15.2	TRUE	FALSE	0.54	0.433
ENSG00000154845	PPP4R1	TRUE	TRUE	0.54	0.465
ENSG00000265778	RP11-17M16.2	TRUE	FALSE	0.54	0.423
ENSG00000101413	RPRD1B	TRUE	TRUE	0.54	0.465
ENSG00000214541	RPS4XP3	FALSE	FALSE	0.54	0.465
ENSG00000159882	ZNF230	FALSE	TRUE	0.54	0.43
ENSG00000077684	JADE1	TRUE	TRUE	0.54	0.462
ENSG00000240898	RP11-48B14.1	FALSE	FALSE	0.54	0.449
ENSG00000161103	AC008132.13	FALSE	FALSE	0.54	0.429
ENSG00000171103	TRMT61B	TRUE	TRUE	0.54	0.444
ENSG00000184897	H1FX	FALSE	TRUE	0.54	0.468
ENSG00000234585	CCT6P3	FALSE	FALSE	0.54	0.464
ENSG00000205038	PKHD1L1	TRUE	TRUE	0.54	0.437
ENSG00000148297	MED22	FALSE	TRUE	0.54	0.459
ENSG00000138629	UBL7	TRUE	TRUE	0.54	0.467
ENSG00000103540	CCP110	TRUE	TRUE	0.54	0.469
ENSG00000234004	RP11-543B16.1	FALSE	FALSE	0.54	0.474
ENSG00000146670	CDCA5	TRUE	TRUE	0.54	0.433
ENSG00000160695	VPS11	TRUE	TRUE	0.54	0.461
ENSG00000136026	CKAP4	FALSE	TRUE	0.54	0.474
ENSG00000105672	ETV2	TRUE	TRUE	0.54	0.428
ENSG00000249915	PDCD6	FALSE	TRUE	0.54	0.477
ENSG00000106479	ZNF862	FALSE	TRUE	0.54	0.467
ENSG00000277203	F8A1	FALSE	TRUE	0.54	0.472
ENSG00000196388	INCA1	TRUE	TRUE	0.54	0.434
ENSG00000234459	AC002064.4	FALSE	FALSE	0.54	0.44
ENSG00000126016	AMOT	TRUE	TRUE	0.54	0.44
ENSG00000274020	LINC01138	TRUE	FALSE	0.54	0.478
ENSG00000237380	HOXD-AS2	FALSE	FALSE	0.54	0.452
ENSG00000226124	FTCDNL1	TRUE	TRUE	0.54	0.44
ENSG00000149243	KLHL35	TRUE	TRUE	0.54	0.43
ENSG00000183340	JRKL	TRUE	TRUE	0.54	0.474
ENSG00000150776	C11orf57	TRUE	TRUE	0.54	0.48
ENSG00000166171	DPCD	TRUE	TRUE	0.54	0.453
ENSG00000089157	RPLP0	FALSE	TRUE	0.54	0.481
ENSG00000092470	WDR76	TRUE	TRUE	0.54	0.458
ENSG00000227036	LINC00511	TRUE	FALSE	0.54	0.435
ENSG00000265158	LRRC37A7P	FALSE	FALSE	0.54	0.446
ENSG00000186204	CYP4F12	TRUE	TRUE	0.54	0.481
ENSG00000240731	RP5-890O3.9	TRUE	FALSE	0.54	0.439
ENSG00000117507	FMO6P	TRUE	FALSE	0.54	0.444
ENSG00000230979	AC079250.1	FALSE	FALSE	0.54	0.485
ENSG00000221502	MIR1245A	FALSE	FALSE	0.54	0.481
ENSG00000172936	MYD88	FALSE	TRUE	0.54	0.481
ENSG00000130305	NSUN5	TRUE	TRUE	0.54	0.457
ENSG00000212027	MIR374B	TRUE	FALSE	0.54	0.45
ENSG00000169813	HNRNPF	TRUE	TRUE	0.54	0.485
ENSG00000257680	RP11-367O10.1	TRUE	FALSE	0.54	0.439
ENSG00000111077	TNS2	TRUE	TRUE	0.54	0.485
ENSG00000100605	ITPK1	TRUE	TRUE	0.54	0.455
ENSG00000131174	COX7B	FALSE	TRUE	0.54	0.487
ENSG00000182272	B4GALNT4	FALSE	TRUE	0.54	0.448
ENSG00000100100	PIK3IP1	TRUE	TRUE	0.54	0.482
ENSG00000162777	DENND2D	TRUE	TRUE	0.54	0.478
ENSG00000124006	OBSL1	FALSE	TRUE	0.54	0.48
ENSG00000164088	PPM1M	TRUE	TRUE	0.54	0.478
ENSG00000121864	ZNF639	TRUE	TRUE	0.54	0.464
ENSG00000178732	GP5	FALSE	TRUE	0.54	0.447
ENSG00000124523	SIRT5	FALSE	TRUE	0.54	0.454
ENSG00000239719	RP4-800G7.1	TRUE	FALSE	0.54	0.443
ENSG00000196453	ZNF777	FALSE	TRUE	0.54	0.445
ENSG00000130592	LSP1	FALSE	TRUE	0.54	0.489
ENSG00000234773	CTD-2666L21.1	TRUE	FALSE	0.54	0.443
ENSG00000210144	MT-TY	FALSE	FALSE	0.54	0.487
ENSG00000144711	IQSEC1	TRUE	TRUE	0.54	0.487
ENSG00000113638	TTC33	TRUE	TRUE	0.54	0.483
ENSG00000113532	ST8SIA4	TRUE	TRUE	0.54	0.492
ENSG00000198887	SMC5	FALSE	TRUE	0.54	0.492
ENSG00000159593	NAE1	TRUE	TRUE	0.54	0.49
ENSG00000186665	C17orf58	TRUE	TRUE	0.54	0.482
ENSG00000196365	LONP1	TRUE	TRUE	0.54	0.463
ENSG00000174837	ADGRE1	TRUE	TRUE	0.54	0.449
ENSG00000168661	ZNF30	TRUE	TRUE	0.54	0.455
ENSG00000257494	RP3-521E19.2	TRUE	FALSE	0.54	0.446
ENSG00000233354	LINC00028	TRUE	FALSE	0.54	0.455
ENSG00000162852	CNST	TRUE	TRUE	0.54	0.493
ENSG00000168883	USP39	TRUE	TRUE	0.54	0.492
ENSG00000160446	ZDHHC12	TRUE	TRUE	0.54	0.45
ENSG00000070047	PHRF1	TRUE	TRUE	0.54	0.485
ENSG00000139714	MORN3	TRUE	TRUE	0.54	0.461
ENSG00000130520	LSM4	TRUE	TRUE	0.54	0.49
ENSG00000167523	SPATA33	TRUE	TRUE	0.54	0.467
ENSG00000117543	DPH5	TRUE	TRUE	0.54	0.492
ENSG00000169241	SLC50A1	FALSE	TRUE	0.54	0.497
ENSG00000116857	TMEM9	TRUE	TRUE	0.54	0.497
ENSG00000115594	IL1R1	TRUE	TRUE	0.54	0.499
ENSG00000178467	P4HTM	TRUE	TRUE	0.54	0.493
ENSG00000168175	MAPK1IP1L	TRUE	TRUE	0.54	0.499
ENSG00000138380	CARF	TRUE	TRUE	0.54	0.494
ENSG00000106348	IMPDH1	FALSE	TRUE	0.54	0.493
ENSG00000209082	MT-TL1	FALSE	FALSE	0.54	0.501
ENSG00000152795	HNRNPDL	TRUE	TRUE	0.54	0.503
ENSG00000181513	ACBD4	FALSE	TRUE	0.54	0.471
ENSG00000120370	GORAB	FALSE	TRUE	0.54	0.497
ENSG00000117724	CENPF	TRUE	TRUE	0.54	0.458
ENSG00000126106	TMEM53	TRUE	TRUE	0.54	0.497
ENSG00000152582	SPEF2	FALSE	TRUE	0.54	0.478
ENSG00000120256	LRP11	FALSE	TRUE	0.54	0.505
ENSG00000110871	COQ5	TRUE	TRUE	0.54	0.502
ENSG00000255529	POLR2M	FALSE	TRUE	0.54	0.501
ENSG00000148925	BTBD10	TRUE	TRUE	0.54	0.504
ENSG00000187987	ZSCAN23	TRUE	TRUE	0.54	0.468
ENSG00000014919	COX15	FALSE	TRUE	0.54	0.507
ENSG00000273611	ZNHIT3	TRUE	TRUE	0.54	0.482
ENSG00000113360	DROSHA	TRUE	TRUE	0.54	0.502
ENSG00000204304	PBX2	TRUE	TRUE	0.54	0.49
ENSG00000240527	RP11-429G19.3	TRUE	FALSE	0.54	0.472
ENSG00000171302	CANT1	FALSE	TRUE	0.54	0.505
ENSG00000268006	PTOV1-AS1	TRUE	FALSE	0.54	0.487
ENSG00000197822	OCLN	TRUE	TRUE	0.54	0.497
ENSG00000131089	ARHGEF9	TRUE	TRUE	0.54	0.51
ENSG00000164342	TLR3	TRUE	TRUE	0.54	0.514
ENSG00000168090	COPS6	TRUE	TRUE	0.54	0.517
ENSG00000242338	BMS1P4	FALSE	FALSE	0.54	0.476
ENSG00000107679	PLEKHA1	TRUE	TRUE	0.54	0.516
ENSG00000101040	ZMYND8	TRUE	TRUE	0.54	0.517
ENSG00000054523	KIF1B	TRUE	TRUE	0.54	0.52
ENSG00000175611	LINC00476	TRUE	FALSE	0.54	0.51
ENSG00000111667	USP5	TRUE	TRUE	0.54	0.514
ENSG00000139546	TARBP2	TRUE	TRUE	0.54	0.514
ENSG00000067715	SYT1	FALSE	TRUE	0.54	0.482
ENSG00000141314	RHBDL3	TRUE	TRUE	0.54	0.478
ENSG00000115977	AAK1	FALSE	TRUE	0.54	0.523
ENSG00000257950	P2RX5-TAX1BP3	FALSE	TRUE	0.54	0.493
ENSG00000163001	CFAP36	TRUE	TRUE	0.54	0.523
ENSG00000186787	SPIN2B	TRUE	TRUE	0.54	0.492
ENSG00000272767	JMJD1C-AS1	FALSE	FALSE	0.54	0.481
ENSG00000046653	GPM6B	FALSE	TRUE	0.54	0.499
ENSG00000227486	RP13-188A5.1	TRUE	FALSE	0.54	0.518
ENSG00000264705	RP11-674P19.2	TRUE	FALSE	0.54	0.484
ENSG00000197927	C2orf27A	TRUE	FALSE	0.53	0.485
ENSG00000141002	TCF25	FALSE	TRUE	0.53	0.529
ENSG00000260747	RP11-421N8.1	FALSE	FALSE	0.53	0.524
ENSG00000154719	MRPL39	TRUE	TRUE	0.53	0.526
ENSG00000151687	ANKAR	FALSE	TRUE	0.53	0.517
ENSG00000145730	PAM	TRUE	TRUE	0.53	0.531
ENSG00000105855	ITGB8	TRUE	TRUE	0.53	0.53
ENSG00000174428	GTF2IRD2B	FALSE	TRUE	0.53	0.528
ENSG00000213047	DENND1B	FALSE	TRUE	0.53	0.528
ENSG00000075975	MKRN2	TRUE	TRUE	0.53	0.527
ENSG00000236548	RNF217-AS1	TRUE	FALSE	0.53	0.494
ENSG00000175467	SART1	TRUE	TRUE	0.53	0.505
ENSG00000138185	ENTPD1	TRUE	TRUE	0.53	0.533
ENSG00000166595	FAM96B	FALSE	TRUE	0.53	0.531
ENSG00000185651	UBE2L3	TRUE	TRUE	0.53	0.532
ENSG00000070087	PFN2	TRUE	TRUE	0.53	0.53
ENSG00000179950	PUF60	TRUE	TRUE	0.53	0.535
ENSG00000010072	SPRTN	TRUE	TRUE	0.53	0.509
ENSG00000253636	RP11-531A24.5	TRUE	FALSE	0.53	0.509
ENSG00000197530	MIB2	FALSE	TRUE	0.53	0.531
ENSG00000279759	CTC-425O23.5	FALSE	FALSE	0.53	0.531
ENSG00000064012	CASP8	FALSE	TRUE	0.53	0.534
ENSG00000151914	DST	TRUE	TRUE	0.53	0.54
ENSG00000198466	ZNF587	TRUE	TRUE	0.53	0.538
ENSG00000280109	PLAC4	TRUE	FALSE	0.53	0.502
ENSG00000180867	PDIA3P1	FALSE	FALSE	0.53	0.536
ENSG00000261716	RP11-196G18.22	TRUE	FALSE	0.53	0.51
ENSG00000143498	TAF1A	TRUE	TRUE	0.53	0.536
ENSG00000247828	TMEM161B-AS1	FALSE	FALSE	0.53	0.541
ENSG00000121058	COIL	FALSE	TRUE	0.53	0.541
ENSG00000219712	RP11-532F6.2	TRUE	FALSE	0.53	0.51
ENSG00000229809	ZNF688	FALSE	TRUE	0.53	0.536
ENSG00000136271	DDX56	TRUE	TRUE	0.53	0.535
ENSG00000262075	DKFZP434A062	TRUE	FALSE	0.53	0.508
ENSG00000156968	MPV17L	FALSE	TRUE	0.53	0.54
ENSG00000154898	CCDC144CP	FALSE	FALSE	0.53	0.51
ENSG00000240207	RP11-379F4.4	TRUE	FALSE	0.53	0.514
ENSG00000259802	CTD-2256P15.2	TRUE	FALSE	0.53	0.505
ENSG00000156469	MTERF3	TRUE	TRUE	0.53	0.518
ENSG00000115649	CNPPD1	TRUE	TRUE	0.53	0.546
ENSG00000172053	QARS	TRUE	TRUE	0.53	0.551
ENSG00000140990	NDUFB10	TRUE	TRUE	0.53	0.551
ENSG00000178982	EIF3K	TRUE	TRUE	0.53	0.551
ENSG00000227954	TARID	TRUE	FALSE	0.53	0.554
ENSG00000236520	GPC6-AS1	TRUE	FALSE	0.53	0.518
ENSG00000089597	GANAB	FALSE	TRUE	0.53	0.555
ENSG00000245017	RP11-181C3.1	TRUE	FALSE	0.53	0.522
ENSG00000060642	PIGV	TRUE	TRUE	0.53	0.535
ENSG00000218336	TENM3	TRUE	TRUE	0.53	0.513
ENSG00000128536	CDHR3	TRUE	TRUE	0.53	0.549
ENSG00000140961	OSGIN1	TRUE	TRUE	0.53	0.513
ENSG00000279544	AL133243.4	TRUE	FALSE	0.53	0.524
ENSG00000018610	CXorf56	TRUE	TRUE	0.53	0.541
ENSG00000152749	GPR180	TRUE	TRUE	0.53	0.554
ENSG00000114353	GNAI2	FALSE	TRUE	0.53	0.561
ENSG00000202198	RN7SK	FALSE	FALSE	0.53	0.559
ENSG00000112335	SNX3	TRUE	TRUE	0.53	0.561
ENSG00000141759	TXNL4A	TRUE	TRUE	0.53	0.556
ENSG00000118197	DDX59	TRUE	TRUE	0.53	0.559
ENSG00000143952	VPS54	TRUE	TRUE	0.53	0.561
ENSG00000168538	TRAPPC11	FALSE	TRUE	0.53	0.56
ENSG00000128713	HOXD11	FALSE	TRUE	0.53	0.559
ENSG00000220925	IGBP1-AS2	FALSE	FALSE	0.53	0.522
ENSG00000149428	HYOU1	TRUE	TRUE	0.53	0.558
ENSG00000172171	TEFM	TRUE	TRUE	0.53	0.564
ENSG00000236264	RPL26P30	FALSE	FALSE	0.53	0.562
ENSG00000266173	STRADA	TRUE	TRUE	0.53	0.534
ENSG00000164211	STARD4	FALSE	TRUE	0.53	0.541
ENSG00000129682	FGF13	TRUE	TRUE	0.53	0.568
ENSG00000273749	CYFIP1	TRUE	TRUE	0.53	0.569
ENSG00000104866	PPP1R37	FALSE	TRUE	0.53	0.563
ENSG00000112303	VNN2	TRUE	TRUE	0.53	0.569
ENSG00000275895	U2AF1L5	FALSE	TRUE	0.53	0.534
ENSG00000158292	GPR153	FALSE	TRUE	0.53	0.564
ENSG00000085511	MAP3K4	TRUE	TRUE	0.53	0.572
ENSG00000065978	YBX1	FALSE	TRUE	0.53	0.575
ENSG00000073331	ALPK1	FALSE	TRUE	0.53	0.575
ENSG00000091592	NLRP1	TRUE	TRUE	0.53	0.574
ENSG00000142459	EVI5L	FALSE	TRUE	0.53	0.567
ENSG00000168393	DTYMK	FALSE	TRUE	0.53	0.572
ENSG00000173889	PHC3	FALSE	TRUE	0.53	0.579
ENSG00000037241	RPL26L1	FALSE	TRUE	0.53	0.576
ENSG00000103343	ZNF174	FALSE	TRUE	0.53	0.541
ENSG00000093010	COMT	TRUE	TRUE	0.53	0.577
ENSG00000198198	SZT2	TRUE	TRUE	0.53	0.579
ENSG00000135778	NTPCR	FALSE	TRUE	0.53	0.582
ENSG00000138741	TRPC3	TRUE	TRUE	0.53	0.545
ENSG00000112208	BAG2	FALSE	TRUE	0.53	0.58
ENSG00000064199	SPA17	TRUE	TRUE	0.53	0.55
ENSG00000256338	RPL41P2	FALSE	FALSE	0.53	0.581
ENSG00000133026	MYH10	TRUE	TRUE	0.53	0.582
ENSG00000185437	SH3BGR	TRUE	TRUE	0.53	0.545
ENSG00000231672	DIRC3	TRUE	TRUE	0.53	0.549
ENSG00000122778	KIAA1549	TRUE	TRUE	0.53	0.551
ENSG00000091651	ORC6	FALSE	TRUE	0.53	0.579
ENSG00000154380	ENAH	TRUE	TRUE	0.53	0.589
ENSG00000229638	RPL4P4	FALSE	FALSE	0.53	0.588
ENSG00000014824	SLC30A9	TRUE	TRUE	0.53	0.59
ENSG00000028839	TBPL1	TRUE	TRUE	0.53	0.589
ENSG00000179304	FAM156B	FALSE	TRUE	0.53	0.562
ENSG00000177465	ACOT4	TRUE	TRUE	0.53	0.553
ENSG00000101004	NINL	TRUE	TRUE	0.53	0.572
ENSG00000132436	FIGNL1	TRUE	TRUE	0.53	0.588
ENSG00000131373	HACL1	FALSE	TRUE	0.53	0.59
ENSG00000258752	RP11-356K23.1	TRUE	FALSE	0.53	0.565
ENSG00000185436	IFNLR1	FALSE	TRUE	0.53	0.563
ENSG00000237039	AC018738.2	FALSE	FALSE	0.53	0.593
ENSG00000233608	TWIST2	FALSE	TRUE	0.53	0.595
ENSG00000214655	ZSWIM8	TRUE	TRUE	0.53	0.583
ENSG00000143515	ATP8B2	TRUE	TRUE	0.53	0.6
ENSG00000132680	KIAA0907	TRUE	TRUE	0.53	0.601
ENSG00000166169	POLL	TRUE	TRUE	0.53	0.576
ENSG00000235183	RP11-613C6.4	TRUE	FALSE	0.53	0.566
ENSG00000105229	PIAS4	FALSE	TRUE	0.53	0.571
ENSG00000169184	MN1	TRUE	TRUE	0.53	0.576
ENSG00000187164	SHTN1	FALSE	TRUE	0.53	0.599
ENSG00000166783	KIAA0430	TRUE	TRUE	0.53	0.604
ENSG00000234222	RP11-315I20.1	FALSE	FALSE	0.53	0.582
ENSG00000124383	MPHOSPH10	FALSE	TRUE	0.53	0.606
ENSG00000153071	DAB2	FALSE	TRUE	0.53	0.606
ENSG00000167325	RRM1	TRUE	TRUE	0.53	0.602
ENSG00000182544	MFSD5	TRUE	TRUE	0.53	0.602
ENSG00000197479	PCDHB11	TRUE	TRUE	0.53	0.592
ENSG00000224594	RPL29P19	TRUE	FALSE	0.53	0.585
ENSG00000127083	OMD	TRUE	TRUE	0.53	0.574
ENSG00000100181	TPTEP1	TRUE	FALSE	0.53	0.596
ENSG00000182973	CNOT10	TRUE	TRUE	0.53	0.608
ENSG00000149782	PLCB3	FALSE	TRUE	0.53	0.611
ENSG00000074410	CA12	TRUE	TRUE	0.53	0.58
ENSG00000162585	FAAP20	TRUE	TRUE	0.53	0.605
ENSG00000143379	SETDB1	TRUE	TRUE	0.53	0.601
ENSG00000151789	ZNF385D	FALSE	TRUE	0.53	0.584
ENSG00000144867	SRPRB	TRUE	TRUE	0.53	0.614
ENSG00000242571	RPL21P11	FALSE	FALSE	0.53	0.612
ENSG00000118939	UCHL3	FALSE	TRUE	0.53	0.589
ENSG00000212283	SNORD89	FALSE	FALSE	0.53	0.614
ENSG00000101928	MOSPD1	TRUE	TRUE	0.53	0.596
ENSG00000132970	WASF3	FALSE	TRUE	0.53	0.616
ENSG00000087095	NLK	TRUE	TRUE	0.53	0.604
ENSG00000279631	RP11-573G6.4	FALSE	FALSE	0.53	0.589
ENSG00000143409	FAM63A	FALSE	TRUE	0.53	0.615
ENSG00000240875	LINC00886	TRUE	FALSE	0.53	0.589
ENSG00000248449	PCDHGB8P	FALSE	FALSE	0.53	0.587
ENSG00000272812	RP5-855D21.3	TRUE	FALSE	0.53	0.589
ENSG00000185019	UBOX5	TRUE	TRUE	0.53	0.599
ENSG00000240036	RP11-587D21.1	FALSE	FALSE	0.53	0.621
ENSG00000186470	BTN3A2	TRUE	TRUE	0.53	0.623
ENSG00000204390	HSPA1L	FALSE	TRUE	0.53	0.609
ENSG00000165775	FUNDC2	TRUE	TRUE	0.53	0.626
ENSG00000125409	TEKT3	TRUE	TRUE	0.53	0.6
ENSG00000153147	SMARCA5	TRUE	TRUE	0.53	0.629
ENSG00000196151	WDSUB1	FALSE	TRUE	0.53	0.611
ENSG00000133597	ADCK2	TRUE	TRUE	0.53	0.594
ENSG00000123094	RASSF8	FALSE	TRUE	0.53	0.628
ENSG00000170161	RP11-262H14.4	FALSE	FALSE	0.53	0.607
ENSG00000166341	DCHS1	FALSE	TRUE	0.53	0.633
ENSG00000182985	CADM1	TRUE	TRUE	0.53	0.632
ENSG00000166979	EVA1C	TRUE	TRUE	0.53	0.601
ENSG00000163605	PPP4R2	FALSE	TRUE	0.53	0.636
ENSG00000182896	TMEM95	TRUE	TRUE	0.53	0.606
ENSG00000127838	PNKD	FALSE	TRUE	0.53	0.638
ENSG00000169288	MRPL1	FALSE	TRUE	0.53	0.629
ENSG00000125846	ZNF133	TRUE	TRUE	0.53	0.635
ENSG00000137936	BCAR3	FALSE	TRUE	0.53	0.635
ENSG00000144792	ZNF660	TRUE	TRUE	0.53	0.637
ENSG00000240230	COX19	FALSE	TRUE	0.53	0.635
ENSG00000240038	AMY2B	FALSE	TRUE	0.53	0.638
ENSG00000185129	PURA	FALSE	TRUE	0.53	0.643
ENSG00000251192	ZNF674	FALSE	TRUE	0.53	0.623
ENSG00000128973	CLN6	TRUE	TRUE	0.53	0.619
ENSG00000187583	PLEKHN1	FALSE	TRUE	0.53	0.615
ENSG00000061676	NCKAP1	FALSE	TRUE	0.53	0.647
ENSG00000262919	FAM58A	TRUE	TRUE	0.53	0.615
ENSG00000267039	RP11-58G13.1	TRUE	FALSE	0.53	0.612
ENSG00000117707	PROX1	TRUE	TRUE	0.53	0.625
ENSG00000146066	HIGD2A	TRUE	TRUE	0.52	0.644
ENSG00000136842	TMOD1	TRUE	TRUE	0.52	0.62
ENSG00000205133	TRIQK	TRUE	TRUE	0.52	0.652
ENSG00000069849	ATP1B3	TRUE	TRUE	0.52	0.652
ENSG00000119514	GALNT12	TRUE	TRUE	0.52	0.624
ENSG00000187079	TEAD1	FALSE	TRUE	0.52	0.655
ENSG00000072121	ZFYVE26	TRUE	TRUE	0.52	0.651
ENSG00000101574	METTL4	TRUE	TRUE	0.52	0.651
ENSG00000174353	STAG3L3	FALSE	FALSE	0.52	0.657
ENSG00000167004	PDIA3	TRUE	TRUE	0.52	0.659
ENSG00000125124	BBS2	TRUE	TRUE	0.52	0.655
ENSG00000264720	AL139147.1	TRUE	FALSE	0.52	0.632
ENSG00000132570	PCBD2	FALSE	TRUE	0.52	0.644
ENSG00000136048	DRAM1	TRUE	TRUE	0.52	0.664
ENSG00000213315	CTD-3035D6.1	FALSE	FALSE	0.52	0.658
ENSG00000205937	RNPS1	FALSE	TRUE	0.52	0.664
ENSG00000119655	NPC2	TRUE	TRUE	0.52	0.664
ENSG00000174579	MSL2	FALSE	TRUE	0.52	0.664
ENSG00000148719	DNAJB12	TRUE	TRUE	0.52	0.661
ENSG00000154001	PPP2R5E	TRUE	TRUE	0.52	0.665
ENSG00000115350	POLE4	TRUE	TRUE	0.52	0.649
ENSG00000151726	ACSL1	TRUE	TRUE	0.52	0.642
ENSG00000063046	EIF4B	TRUE	TRUE	0.52	0.668
ENSG00000275491	RP5-1009E24.8	TRUE	FALSE	0.52	0.636
ENSG00000085491	SLC25A24	FALSE	TRUE	0.52	0.67
ENSG00000069509	FUNDC1	FALSE	TRUE	0.52	0.667
ENSG00000140497	SCAMP2	TRUE	TRUE	0.52	0.668
ENSG00000181004	BBS12	TRUE	TRUE	0.52	0.648
ENSG00000110660	SLC35F2	TRUE	TRUE	0.52	0.669
ENSG00000181007	ZFP82	TRUE	TRUE	0.52	0.661
ENSG00000162086	ZNF75A	TRUE	TRUE	0.52	0.677
ENSG00000162627	SNX7	FALSE	TRUE	0.52	0.678
ENSG00000238164	RP3-395M20.8	TRUE	FALSE	0.52	0.653
ENSG00000161996	WDR90	TRUE	TRUE	0.52	0.675
ENSG00000237973	MTCO1P12	FALSE	FALSE	0.52	0.693
ENSG00000272240	RP5-855D21.1	TRUE	FALSE	0.52	0.662
ENSG00000110013	SIAE	TRUE	TRUE	0.52	0.689
ENSG00000267414	RP11-456K23.1	TRUE	FALSE	0.52	0.67
ENSG00000163734	CXCL3	TRUE	TRUE	0.52	0.692
ENSG00000196268	ZNF493	FALSE	TRUE	0.52	0.696
ENSG00000243406	MRPS31P5	TRUE	FALSE	0.52	0.693
ENSG00000105135	ILVBL	FALSE	TRUE	0.52	0.693
ENSG00000047579	DTNBP1	TRUE	TRUE	0.52	0.685
ENSG00000182568	SATB1	TRUE	TRUE	0.52	0.703
ENSG00000001497	LAS1L	FALSE	TRUE	0.52	0.701
ENSG00000133393	FOPNL	TRUE	TRUE	0.52	0.703
ENSG00000068097	HEATR6	FALSE	TRUE	0.52	0.7
ENSG00000211679	IGLC3	FALSE	TRUE	0.52	0.698
ENSG00000037637	FBXO42	TRUE	TRUE	0.52	0.7
ENSG00000131931	THAP1	TRUE	TRUE	0.52	0.705
ENSG00000173511	VEGFB	FALSE	TRUE	0.52	0.708
ENSG00000205861	C1QTNF9B-AS1	FALSE	FALSE	0.52	0.68
ENSG00000214855	APOC1P1	TRUE	FALSE	0.52	0.682
ENSG00000183943	PRKX	TRUE	TRUE	0.52	0.711
ENSG00000205795	CYS1	FALSE	TRUE	0.52	0.713
ENSG00000082701	GSK3B	FALSE	TRUE	0.52	0.717
ENSG00000279086	RP11-667F14.1	TRUE	FALSE	0.52	0.695
ENSG00000140365	COMMD4	TRUE	TRUE	0.52	0.72
ENSG00000167378	IRGQ	TRUE	TRUE	0.52	0.721
ENSG00000198673	FAM19A2	FALSE	TRUE	0.52	0.724
ENSG00000072163	LIMS2	FALSE	TRUE	0.52	0.719
ENSG00000169223	LMAN2	TRUE	TRUE	0.52	0.722
ENSG00000078237	TIGAR	FALSE	TRUE	0.52	0.722
ENSG00000181467	RAP2B	TRUE	TRUE	0.52	0.731
ENSG00000204802	RP11-111F5.4	TRUE	FALSE	0.52	0.709
ENSG00000165502	RPL36AL	FALSE	TRUE	0.52	0.731
ENSG00000205423	CNEP1R1	TRUE	TRUE	0.52	0.729
ENSG00000272333	KMT2B	TRUE	TRUE	0.52	0.729
ENSG00000163728	TTC14	TRUE	TRUE	0.52	0.74
ENSG00000186352	ANKRD37	TRUE	TRUE	0.52	0.717
ENSG00000171150	SOCS5	TRUE	TRUE	0.52	0.743
ENSG00000240771	ARHGEF25	FALSE	TRUE	0.52	0.732
ENSG00000111331	OAS3	FALSE	TRUE	0.52	0.745
ENSG00000125755	SYMPK	FALSE	TRUE	0.52	0.746
ENSG00000100354	TNRC6B	TRUE	TRUE	0.52	0.749
ENSG00000243970	PPIEL	TRUE	FALSE	0.52	0.727
ENSG00000274210	U1	TRUE	FALSE	0.52	0.731
ENSG00000175455	CCDC14	TRUE	TRUE	0.52	0.753
ENSG00000231389	HLA-DPA1	TRUE	TRUE	0.52	0.755
ENSG00000158941	CCAR2	TRUE	TRUE	0.52	0.752
ENSG00000129515	SNX6	TRUE	TRUE	0.52	0.757
ENSG00000179981	TSHZ1	FALSE	TRUE	0.52	0.755
ENSG00000188529	SRSF10	TRUE	TRUE	0.52	0.762
ENSG00000198917	C9orf114	FALSE	TRUE	0.52	0.759
ENSG00000175426	PCSK1	FALSE	TRUE	0.52	0.746
ENSG00000178685	PARP10	FALSE	TRUE	0.52	0.769
ENSG00000088320	REM1	TRUE	TRUE	0.52	0.769
ENSG00000163154	TNFAIP8L2	TRUE	TRUE	0.52	0.756
ENSG00000258711	RP11-218E20.3	FALSE	FALSE	0.52	0.768
ENSG00000133226	SRRM1	FALSE	TRUE	0.51	0.795
ENSG00000144455	SUMF1	TRUE	TRUE	0.51	0.795
ENSG00000149554	CHEK1	TRUE	TRUE	0.51	0.794
ENSG00000132763	MMACHC	FALSE	TRUE	0.51	0.796
ENSG00000146858	ZC3HAV1L	TRUE	TRUE	0.51	0.801
ENSG00000151240	DIP2C	TRUE	TRUE	0.51	0.8
ENSG00000061936	SFSWAP	FALSE	TRUE	0.51	0.805
ENSG00000103510	KAT8	FALSE	TRUE	0.51	0.803
ENSG00000048162	NOP16	FALSE	TRUE	0.51	0.804
ENSG00000236830	CBR3-AS1	FALSE	FALSE	0.51	0.808
ENSG00000170260	ZNF212	FALSE	TRUE	0.51	0.797
ENSG00000178150	ZNF114	TRUE	TRUE	0.51	0.795
ENSG00000158863	FAM160B2	FALSE	TRUE	0.51	0.808
ENSG00000278570	NR2E3	TRUE	TRUE	0.51	0.824
ENSG00000116266	STXBP3	TRUE	TRUE	0.51	0.832
ENSG00000197496	SLC2A10	TRUE	TRUE	0.51	0.822
ENSG00000232228	RP11-77O7.1	TRUE	FALSE	0.51	0.833
ENSG00000275580	RP11-295H24.4	TRUE	FALSE	0.51	0.833
ENSG00000267117	AC010525.4	FALSE	FALSE	0.51	0.838
ENSG00000070785	EIF2B3	TRUE	TRUE	0.51	0.854
ENSG00000126524	SBDS	TRUE	TRUE	0.51	0.855
ENSG00000042429	MED17	FALSE	TRUE	0.51	0.855
ENSG00000168016	TRANK1	FALSE	TRUE	0.51	0.861
ENSG00000207001	SNORD116-2	FALSE	FALSE	0.51	0.857
ENSG00000134697	GNL2	TRUE	TRUE	0.51	0.871
ENSG00000115806	GORASP2	TRUE	TRUE	0.51	0.874
ENSG00000207041	RNU6-3P	FALSE	FALSE	0.51	0.878
ENSG00000142102	ATHL1	FALSE	TRUE	0.51	0.88
ENSG00000111843	TMEM14C	TRUE	TRUE	0.51	0.909
ENSG00000135318	NT5E	TRUE	TRUE	0.51	0.901
ENSG00000204116	CHIC1	FALSE	TRUE	0.51	0.916
ENSG00000188042	ARL4C	TRUE	TRUE	0.5	0.941
ENSG00000265142	MIR133A1HG	TRUE	FALSE	0.5	0.953
ENSG00000100034	PPM1F	TRUE	TRUE	0.5	0.981

## Sheet: MF
	feature_symbol	bvg_ruv_endog	prot_coding	AUC	pval
ENSG00000168743	NPNT	TRUE	TRUE	0.97	9.87e-09
ENSG00000164161	HHIP	TRUE	TRUE	0.96	3e-08
ENSG00000107796	ACTA2	TRUE	TRUE	0.92	7.09e-07
ENSG00000133392	MYH11	TRUE	TRUE	0.91	2.02e-06
ENSG00000163431	LMOD1	TRUE	TRUE	0.89	4.6e-06
ENSG00000198947	DMD	TRUE	TRUE	0.89	4.8e-06
ENSG00000149591	TAGLN	TRUE	TRUE	0.89	3.92e-06
ENSG00000172403	SYNPO2	TRUE	TRUE	0.86	2.65e-05
ENSG00000049323	LTBP1	TRUE	TRUE	0.84	7.31e-05
ENSG00000189043	NDUFA4	FALSE	TRUE	0.83	9.44e-05
ENSG00000185920	PTCH1	FALSE	TRUE	0.83	9.79e-05
ENSG00000088854	C20orf194	TRUE	TRUE	0.83	0.000121
ENSG00000101335	MYL9	FALSE	TRUE	0.82	0.000146
ENSG00000130176	CNN1	TRUE	TRUE	0.82	0.00014
ENSG00000105974	CAV1	TRUE	TRUE	0.82	0.000199
ENSG00000163017	ACTG2	TRUE	TRUE	0.82	0.000102
ENSG00000095637	SORBS1	TRUE	TRUE	0.82	0.000146
ENSG00000169504	CLIC4	FALSE	TRUE	0.81	0.000243
ENSG00000137941	TTLL7	TRUE	TRUE	0.81	0.000223
ENSG00000131711	MAP1B	TRUE	TRUE	0.81	0.000253
ENSG00000105849	TWISTNB	TRUE	TRUE	0.81	0.000267
ENSG00000125868	DSTN	FALSE	TRUE	0.81	0.000339
ENSG00000092841	MYL6	FALSE	TRUE	0.8	0.000491
ENSG00000141052	MYOCD	TRUE	TRUE	0.8	0.000225
ENSG00000143401	ANP32E	TRUE	TRUE	0.79	0.000638
ENSG00000118407	FILIP1	FALSE	TRUE	0.79	0.000499
ENSG00000145431	PDGFC	TRUE	TRUE	0.79	0.00051
ENSG00000259644	RP11-680F8.4	TRUE	FALSE	0.79	0.000589
ENSG00000179241	LDLRAD3	TRUE	TRUE	0.78	0.000614
ENSG00000065534	MYLK	TRUE	TRUE	0.78	0.00129
ENSG00000211448	DIO2	TRUE	TRUE	0.77	0.00115
ENSG00000177370	TIMM22	TRUE	TRUE	0.77	0.00123
ENSG00000261544	RP11-16E23.3	TRUE	FALSE	0.77	0.00145
ENSG00000276007	RP11-358L22.3	TRUE	FALSE	0.77	0.00175
ENSG00000089902	RCOR1	FALSE	TRUE	0.77	0.00131
ENSG00000197355	UAP1L1	TRUE	TRUE	0.76	0.00158
ENSG00000198832	SELM	TRUE	TRUE	0.76	0.00204
ENSG00000170222	ADPRM	TRUE	TRUE	0.76	0.00195
ENSG00000249669	CARMN	TRUE	FALSE	0.76	0.0022
ENSG00000247271	ZBED5-AS1	TRUE	FALSE	0.76	0.00215
ENSG00000002822	MAD1L1	TRUE	TRUE	0.76	0.0023
ENSG00000075711	DLG1	FALSE	TRUE	0.76	0.00282
ENSG00000154945	ANKRD40	FALSE	TRUE	0.75	0.00298
ENSG00000182670	TTC3	TRUE	TRUE	0.75	0.00299
ENSG00000214391	TUBAP2	FALSE	FALSE	0.75	0.00321
ENSG00000116957	TBCE	TRUE	TRUE	0.75	0.003
ENSG00000187068	C3orf70	TRUE	TRUE	0.75	0.00308
ENSG00000115365	LANCL1	TRUE	TRUE	0.75	0.00309
ENSG00000075624	ACTB	FALSE	TRUE	0.75	0.00356
ENSG00000230433	RP1-20B11.2	TRUE	FALSE	0.75	0.00273
ENSG00000138430	OLA1	FALSE	TRUE	0.75	0.00336
ENSG00000116095	PLEKHA3	TRUE	TRUE	0.75	0.00359
ENSG00000128191	DGCR8	TRUE	TRUE	0.75	0.00372
ENSG00000163069	SGCB	FALSE	TRUE	0.75	0.00408
ENSG00000173757	STAT5B	FALSE	TRUE	0.75	0.00383
ENSG00000182742	HOXB4	FALSE	TRUE	0.75	0.00344
ENSG00000145936	KCNMB1	TRUE	TRUE	0.75	0.00339
ENSG00000115520	COQ10B	FALSE	TRUE	0.74	0.00419
ENSG00000280429	AF001548.3	TRUE	FALSE	0.74	0.00323
ENSG00000069702	TGFBR3	TRUE	TRUE	0.74	0.00457
ENSG00000033178	UBA6	TRUE	TRUE	0.74	0.00484
ENSG00000128923	FAM63B	TRUE	TRUE	0.74	0.00481
ENSG00000173480	ZNF417	FALSE	TRUE	0.74	0.00391
ENSG00000013523	ANGEL1	TRUE	TRUE	0.74	0.00415
ENSG00000177885	GRB2	TRUE	TRUE	0.74	0.00518
ENSG00000234717	TMEM212-AS1	FALSE	FALSE	0.74	0.00411
ENSG00000215717	TMEM167B	TRUE	TRUE	0.74	0.005
ENSG00000125363	AMELX	TRUE	TRUE	0.74	0.00409
ENSG00000248275	TRIM52-AS1	FALSE	FALSE	0.74	0.00492
ENSG00000110218	PANX1	TRUE	TRUE	0.74	0.0054
ENSG00000214046	SMIM7	TRUE	TRUE	0.74	0.00571
ENSG00000238311	snoU13	FALSE	FALSE	0.74	0.00486
ENSG00000162607	USP1	FALSE	TRUE	0.73	0.0063
ENSG00000143889	HNRNPLL	FALSE	TRUE	0.73	0.00664
ENSG00000079308	TNS1	FALSE	TRUE	0.73	0.00666
ENSG00000197903	HIST1H2BK	TRUE	TRUE	0.73	0.00602
ENSG00000103175	WFDC1	TRUE	TRUE	0.73	0.00664
ENSG00000263089	RP11-166P13.4	TRUE	FALSE	0.73	0.00534
ENSG00000107897	ACBD5	TRUE	TRUE	0.73	0.00654
ENSG00000031081	ARHGAP31	TRUE	TRUE	0.73	0.00614
ENSG00000138175	ARL3	TRUE	TRUE	0.73	0.00694
ENSG00000111276	CDKN1B	FALSE	TRUE	0.73	0.00648
ENSG00000253893	FAM85B	TRUE	FALSE	0.73	0.00682
ENSG00000151320	AKAP6	FALSE	TRUE	0.73	0.00617
ENSG00000061455	PRDM6	TRUE	TRUE	0.73	0.00587
ENSG00000137177	KIF13A	TRUE	TRUE	0.73	0.0075
ENSG00000131171	SH3BGRL	TRUE	TRUE	0.73	0.00769
ENSG00000102309	PIN4	FALSE	TRUE	0.73	0.0077
ENSG00000170310	STX8	TRUE	TRUE	0.73	0.00734
ENSG00000197136	PCNXL3	FALSE	TRUE	0.73	0.00721
ENSG00000232855	AF131217.1	TRUE	FALSE	0.73	0.00465
ENSG00000247092	SNHG10	TRUE	FALSE	0.73	0.0065
ENSG00000127554	GFER	FALSE	TRUE	0.73	0.0067
ENSG00000095485	CWF19L1	TRUE	TRUE	0.73	0.00755
ENSG00000183963	SMTN	FALSE	TRUE	0.73	0.00741
ENSG00000018189	RUFY3	TRUE	TRUE	0.73	0.00832
ENSG00000145012	LPP	TRUE	TRUE	0.73	0.00854
ENSG00000168653	NDUFS5	FALSE	TRUE	0.72	0.00876
ENSG00000166483	WEE1	TRUE	TRUE	0.72	0.00849
ENSG00000153904	DDAH1	TRUE	TRUE	0.72	0.00887
ENSG00000198855	FICD	TRUE	TRUE	0.72	0.00825
ENSG00000089472	HEPH	TRUE	TRUE	0.72	0.0094
ENSG00000181744	C3orf58	TRUE	TRUE	0.72	0.00887
ENSG00000196159	FAT4	TRUE	TRUE	0.72	0.00963
ENSG00000110975	SYT10	TRUE	TRUE	0.72	0.00516
ENSG00000140416	TPM1	TRUE	TRUE	0.72	0.00997
ENSG00000147180	ZNF711	TRUE	TRUE	0.72	0.00885
ENSG00000151623	NR3C2	TRUE	TRUE	0.72	0.00856
ENSG00000107372	ZFAND5	TRUE	TRUE	0.72	0.0102
ENSG00000156026	MCU	FALSE	TRUE	0.72	0.00969
ENSG00000165526	RPUSD4	FALSE	TRUE	0.72	0.00901
ENSG00000149212	SESN3	TRUE	TRUE	0.72	0.0106
ENSG00000228253	MT-ATP8	FALSE	TRUE	0.72	0.0108
ENSG00000152583	SPARCL1	TRUE	TRUE	0.72	0.0111
ENSG00000113448	PDE4D	TRUE	TRUE	0.72	0.0111
ENSG00000159459	UBR1	TRUE	TRUE	0.72	0.0116
ENSG00000182580	EPHB3	TRUE	TRUE	0.72	0.00978
ENSG00000151135	TMEM263	TRUE	TRUE	0.72	0.0113
ENSG00000054654	SYNE2	FALSE	TRUE	0.72	0.0115
ENSG00000198467	TPM2	TRUE	TRUE	0.72	0.0119
ENSG00000167460	TPM4	FALSE	TRUE	0.72	0.0119
ENSG00000115461	IGFBP5	TRUE	TRUE	0.71	0.0121
ENSG00000173614	NMNAT1	FALSE	TRUE	0.71	0.0114
ENSG00000186001	LRCH3	FALSE	TRUE	0.71	0.0125
ENSG00000105220	GPI	TRUE	TRUE	0.71	0.0126
ENSG00000236035	RP11-90O23.1	TRUE	FALSE	0.71	0.0102
ENSG00000173193	PARP14	TRUE	TRUE	0.71	0.0129
ENSG00000107223	EDF1	TRUE	TRUE	0.71	0.0129
ENSG00000271601	LIX1L	TRUE	TRUE	0.71	0.0129
ENSG00000120688	WBP4	TRUE	TRUE	0.71	0.0127
ENSG00000200823	SNORD114-2	FALSE	FALSE	0.71	0.0111
ENSG00000067057	PFKP	TRUE	TRUE	0.71	0.0117
ENSG00000221968	FADS3	TRUE	TRUE	0.71	0.0123
ENSG00000123416	TUBA1B	TRUE	TRUE	0.71	0.0137
ENSG00000179820	MYADM	TRUE	TRUE	0.71	0.0139
ENSG00000182831	C16orf72	TRUE	TRUE	0.71	0.0137
ENSG00000230068	CDC42-IT1	TRUE	FALSE	0.71	0.012
ENSG00000174944	P2RY14	TRUE	TRUE	0.71	0.0133
ENSG00000230189	GS1-124K5.2	TRUE	FALSE	0.71	0.0114
ENSG00000197712	FAM114A1	TRUE	TRUE	0.71	0.0142
ENSG00000171243	SOSTDC1	TRUE	TRUE	0.71	0.0117
ENSG00000074181	NOTCH3	TRUE	TRUE	0.71	0.013
ENSG00000198945	L3MBTL3	TRUE	TRUE	0.71	0.0139
ENSG00000135842	FAM129A	TRUE	TRUE	0.71	0.0127
ENSG00000084444	FAM234B	TRUE	TRUE	0.71	0.013
ENSG00000177469	PTRF	FALSE	TRUE	0.71	0.0153
ENSG00000177425	PAWR	TRUE	TRUE	0.71	0.0144
ENSG00000124496	TRERF1	TRUE	TRUE	0.71	0.0154
ENSG00000163346	PBXIP1	FALSE	TRUE	0.71	0.0154
ENSG00000150787	PTS	TRUE	TRUE	0.71	0.0158
ENSG00000143786	CNIH3	TRUE	TRUE	0.71	0.0137
ENSG00000113558	SKP1	TRUE	TRUE	0.71	0.0161
ENSG00000122786	CALD1	FALSE	TRUE	0.71	0.0161
ENSG00000203727	SAMD5	FALSE	TRUE	0.71	0.0146
ENSG00000166451	CENPN	TRUE	TRUE	0.71	0.0137
ENSG00000090266	NDUFB2	FALSE	TRUE	0.7	0.0169
ENSG00000131471	AOC3	FALSE	TRUE	0.7	0.0165
ENSG00000116991	SIPA1L2	TRUE	TRUE	0.7	0.0144
ENSG00000084733	RAB10	TRUE	TRUE	0.7	0.0166
ENSG00000114850	SSR3	TRUE	TRUE	0.7	0.0173
ENSG00000130649	CYP2E1	TRUE	TRUE	0.7	0.0142
ENSG00000133103	COG6	FALSE	TRUE	0.7	0.0162
ENSG00000112773	FAM46A	TRUE	TRUE	0.7	0.0177
ENSG00000160075	SSU72	TRUE	TRUE	0.7	0.0176
ENSG00000133138	TBC1D8B	FALSE	TRUE	0.7	0.017
ENSG00000148120	C9orf3	TRUE	TRUE	0.7	0.0177
ENSG00000127914	AKAP9	TRUE	TRUE	0.7	0.0182
ENSG00000058804	NDC1	FALSE	TRUE	0.7	0.017
ENSG00000158552	ZFAND2B	TRUE	TRUE	0.7	0.017
ENSG00000171262	FAM98B	TRUE	TRUE	0.7	0.0177
ENSG00000171766	GATM	TRUE	TRUE	0.7	0.0159
ENSG00000078804	TP53INP2	FALSE	TRUE	0.7	0.0177
ENSG00000162881	OXER1	FALSE	TRUE	0.7	0.017
ENSG00000135631	RAB11FIP5	TRUE	TRUE	0.7	0.0173
ENSG00000171451	DSEL	TRUE	TRUE	0.7	0.019
ENSG00000100320	RBFOX2	TRUE	TRUE	0.7	0.019
ENSG00000100393	EP300	TRUE	TRUE	0.7	0.019
ENSG00000186591	UBE2H	TRUE	TRUE	0.7	0.0194
ENSG00000198886	MT-ND4	FALSE	TRUE	0.7	0.0195
ENSG00000138829	FBN2	TRUE	TRUE	0.7	0.0186
ENSG00000168385	SEPT2	TRUE	TRUE	0.7	0.02
ENSG00000084652	TXLNA	TRUE	TRUE	0.7	0.0198
ENSG00000213988	ZNF90	FALSE	TRUE	0.7	0.0174
ENSG00000134532	SOX5	TRUE	TRUE	0.7	0.0189
ENSG00000248527	MTATP6P1	FALSE	FALSE	0.7	0.0205
ENSG00000015133	CCDC88C	TRUE	TRUE	0.7	0.018
ENSG00000141556	TBCD	TRUE	TRUE	0.7	0.0196
ENSG00000169016	E2F6	FALSE	TRUE	0.7	0.0189
ENSG00000034693	PEX3	TRUE	TRUE	0.7	0.0205
ENSG00000152465	NMT2	TRUE	TRUE	0.7	0.021
ENSG00000198848	CES1	TRUE	TRUE	0.7	0.0189
ENSG00000125971	DYNLRB1	FALSE	TRUE	0.7	0.0214
ENSG00000104412	EMC2	FALSE	TRUE	0.7	0.0212
ENSG00000135269	TES	TRUE	TRUE	0.7	0.0219
ENSG00000102531	FNDC3A	FALSE	TRUE	0.7	0.0219
ENSG00000146733	PSPH	FALSE	TRUE	0.7	0.0202
ENSG00000170430	MGMT	TRUE	TRUE	0.7	0.021
ENSG00000090060	PAPOLA	TRUE	TRUE	0.7	0.0225
ENSG00000242282	AC108488.4	FALSE	FALSE	0.69	0.0199
ENSG00000011454	RABGAP1	TRUE	TRUE	0.69	0.0229
ENSG00000227063	RPL41P1	FALSE	FALSE	0.69	0.0229
ENSG00000184470	TXNRD2	TRUE	TRUE	0.69	0.0207
ENSG00000119820	YIPF4	FALSE	TRUE	0.69	0.0235
ENSG00000257277	RP11-434H14.1	TRUE	FALSE	0.69	0.0202
ENSG00000035862	TIMP2	TRUE	TRUE	0.69	0.0236
ENSG00000082512	TRAF5	TRUE	TRUE	0.69	0.0232
ENSG00000213246	SUPT4H1	FALSE	TRUE	0.69	0.0224
ENSG00000180694	TMEM64	FALSE	TRUE	0.69	0.0235
ENSG00000177463	NR2C2	TRUE	TRUE	0.69	0.0231
ENSG00000122008	POLK	FALSE	TRUE	0.69	0.0245
ENSG00000154473	BUB3	TRUE	TRUE	0.69	0.0243
ENSG00000260923	AC137934.1	FALSE	FALSE	0.69	0.0209
ENSG00000174886	NDUFA11	FALSE	TRUE	0.69	0.0246
ENSG00000137720	C11orf1	FALSE	TRUE	0.69	0.0224
ENSG00000132694	ARHGEF11	FALSE	TRUE	0.69	0.0241
ENSG00000248803	RP11-287J9.1	TRUE	FALSE	0.69	0.022
ENSG00000116191	RALGPS2	TRUE	TRUE	0.69	0.0245
ENSG00000178053	MLF1	FALSE	TRUE	0.69	0.0233
ENSG00000197461	PDGFA	TRUE	TRUE	0.69	0.0229
ENSG00000185825	BCAP31	TRUE	TRUE	0.69	0.0258
ENSG00000223522	AC093690.1	FALSE	FALSE	0.69	0.0256
ENSG00000092421	SEMA6A	FALSE	TRUE	0.69	0.0239
ENSG00000164463	CREBRF	FALSE	TRUE	0.69	0.0264
ENSG00000131876	SNRPA1	TRUE	TRUE	0.69	0.026
ENSG00000151276	MAGI1	TRUE	TRUE	0.69	0.0244
ENSG00000198899	MT-ATP6	FALSE	TRUE	0.69	0.027
ENSG00000185252	ZNF74	FALSE	TRUE	0.69	0.023
ENSG00000139163	ETNK1	TRUE	TRUE	0.69	0.0276
ENSG00000119231	SENP5	TRUE	TRUE	0.69	0.0275
ENSG00000146592	CREB5	FALSE	TRUE	0.69	0.0273
ENSG00000169851	PCDH7	TRUE	TRUE	0.69	0.0283
ENSG00000119787	ATL2	FALSE	TRUE	0.69	0.0269
ENSG00000145861	C1QTNF2	FALSE	TRUE	0.69	0.0253
ENSG00000123131	PRDX4	TRUE	TRUE	0.69	0.0275
ENSG00000064692	SNCAIP	FALSE	TRUE	0.69	0.0221
ENSG00000198523	PLN	FALSE	TRUE	0.69	0.0267
ENSG00000168077	SCARA3	TRUE	TRUE	0.69	0.0267
ENSG00000109118	PHF12	FALSE	TRUE	0.69	0.0283
ENSG00000243896	OR2A7	TRUE	TRUE	0.69	0.0259
ENSG00000114098	ARMC8	TRUE	TRUE	0.69	0.0289
ENSG00000114770	ABCC5	TRUE	TRUE	0.69	0.0285
ENSG00000148690	FRA10AC1	FALSE	TRUE	0.69	0.0296
ENSG00000125817	CENPB	FALSE	TRUE	0.69	0.0282
ENSG00000105255	FSD1	FALSE	TRUE	0.69	0.0259
ENSG00000187105	HEATR4	TRUE	TRUE	0.69	0.0257
ENSG00000127483	HP1BP3	FALSE	TRUE	0.69	0.0303
ENSG00000103248	MTHFSD	FALSE	TRUE	0.69	0.0275
ENSG00000168806	LCMT2	FALSE	TRUE	0.69	0.0276
ENSG00000272578	AP000347.2	FALSE	FALSE	0.69	0.0271
ENSG00000100380	ST13	FALSE	TRUE	0.68	0.031
ENSG00000134070	IRAK2	TRUE	TRUE	0.68	0.0266
ENSG00000112242	E2F3	FALSE	TRUE	0.68	0.0277
ENSG00000131061	ZNF341	FALSE	TRUE	0.68	0.0277
ENSG00000067560	RHOA	TRUE	TRUE	0.68	0.0317
ENSG00000238832	snoU109	TRUE	FALSE	0.68	0.0272
ENSG00000221926	TRIM16	TRUE	TRUE	0.68	0.0303
ENSG00000249780	RP11-352E6.2	FALSE	FALSE	0.68	0.0292
ENSG00000260212	RP11-325O24.5	TRUE	FALSE	0.68	0.0245
ENSG00000259658	RP11-89K11.1	FALSE	FALSE	0.68	0.0287
ENSG00000150627	WDR17	TRUE	TRUE	0.68	0.0297
ENSG00000173436	MINOS1	FALSE	TRUE	0.68	0.0331
ENSG00000006530	AGK	TRUE	TRUE	0.68	0.0317
ENSG00000107771	CCSER2	TRUE	TRUE	0.68	0.0329
ENSG00000241941	RPL32P26	TRUE	FALSE	0.68	0.0306
ENSG00000226015	CCT8P1	TRUE	FALSE	0.68	0.0295
ENSG00000163110	PDLIM5	TRUE	TRUE	0.68	0.0337
ENSG00000196405	EVL	TRUE	TRUE	0.68	0.0309
ENSG00000102007	PLP2	TRUE	TRUE	0.68	0.0332
ENSG00000089335	ZNF302	FALSE	TRUE	0.68	0.0326
ENSG00000215838	RP11-466F5.6	TRUE	FALSE	0.68	0.0292
ENSG00000198431	TXNRD1	FALSE	TRUE	0.68	0.0341
ENSG00000185122	HSF1	TRUE	TRUE	0.68	0.0318
ENSG00000107625	DDX50	FALSE	TRUE	0.68	0.0344
ENSG00000198146	ZNF770	TRUE	TRUE	0.68	0.0323
ENSG00000130770	ATPIF1	FALSE	TRUE	0.68	0.0357
ENSG00000116127	ALMS1	TRUE	TRUE	0.68	0.0344
ENSG00000197930	ERO1A	TRUE	TRUE	0.68	0.0359
ENSG00000006756	ARSD	TRUE	TRUE	0.68	0.0339
ENSG00000130150	MOSPD2	FALSE	TRUE	0.68	0.0349
ENSG00000137076	TLN1	FALSE	TRUE	0.68	0.0362
ENSG00000160352	ZNF714	FALSE	TRUE	0.68	0.0343
ENSG00000272720	CTA-228A9.3	FALSE	FALSE	0.68	0.0325
ENSG00000183914	DNAH2	TRUE	TRUE	0.68	0.0313
ENSG00000109062	SLC9A3R1	TRUE	TRUE	0.68	0.032
ENSG00000256056	RP11-709A23.2	TRUE	FALSE	0.68	0.0335
ENSG00000225442	MPRIP-AS1	TRUE	FALSE	0.68	0.0368
ENSG00000035928	RFC1	FALSE	TRUE	0.68	0.0365
ENSG00000213763	ACTBP2	FALSE	FALSE	0.68	0.0372
ENSG00000154330	PGM5	TRUE	TRUE	0.68	0.034
ENSG00000010278	CD9	TRUE	TRUE	0.68	0.0378
ENSG00000087448	KLHL42	TRUE	TRUE	0.68	0.0374
ENSG00000166946	CCNDBP1	TRUE	TRUE	0.68	0.0373
ENSG00000225889	AC074289.1	FALSE	FALSE	0.68	0.0335
ENSG00000197586	ENTPD6	TRUE	TRUE	0.68	0.0335
ENSG00000250075	RP11-584P21.2	TRUE	FALSE	0.68	0.0357
ENSG00000124193	SRSF6	TRUE	TRUE	0.68	0.0386
ENSG00000138759	FRAS1	TRUE	TRUE	0.68	0.0328
ENSG00000131503	ANKHD1	FALSE	TRUE	0.68	0.0358
ENSG00000137500	CCDC90B	TRUE	TRUE	0.68	0.0348
ENSG00000231887	PRH1	TRUE	TRUE	0.68	0.0335
ENSG00000144362	PHOSPHO2	FALSE	TRUE	0.68	0.0339
ENSG00000003096	KLHL13	TRUE	TRUE	0.68	0.0339
ENSG00000149115	TNKS1BP1	FALSE	TRUE	0.68	0.0389
ENSG00000140105	WARS	TRUE	TRUE	0.68	0.0395
ENSG00000178980	SEPW1	FALSE	TRUE	0.68	0.0395
ENSG00000138641	HERC3	FALSE	TRUE	0.68	0.0381
ENSG00000131127	ZNF141	TRUE	TRUE	0.68	0.0393
ENSG00000167977	KCTD5	FALSE	TRUE	0.68	0.0347
ENSG00000171105	INSR	TRUE	TRUE	0.68	0.0403
ENSG00000160789	LMNA	FALSE	TRUE	0.68	0.0403
ENSG00000130703	OSBPL2	FALSE	TRUE	0.68	0.0383
ENSG00000242100	RPL9P32	TRUE	FALSE	0.68	0.0371
ENSG00000135766	EGLN1	TRUE	TRUE	0.67	0.0394
ENSG00000213639	PPP1CB	TRUE	TRUE	0.67	0.0412
ENSG00000120063	GNA13	TRUE	TRUE	0.67	0.0395
ENSG00000267481	CTC-559E9.5	TRUE	FALSE	0.67	0.0355
ENSG00000170035	UBE2E3	TRUE	TRUE	0.67	0.0416
ENSG00000173275	ZNF449	TRUE	TRUE	0.67	0.0379
ENSG00000182899	RPL35A	FALSE	TRUE	0.67	0.0421
ENSG00000185477	GPRIN3	FALSE	TRUE	0.67	0.0377
ENSG00000227053	RP11-395B7.4	FALSE	FALSE	0.67	0.0396
ENSG00000121073	SLC35B1	TRUE	TRUE	0.67	0.0407
ENSG00000115652	UXS1	TRUE	TRUE	0.67	0.0393
ENSG00000198546	ZNF511	FALSE	TRUE	0.67	0.0381
ENSG00000114988	LMAN2L	TRUE	TRUE	0.67	0.0389
ENSG00000205302	SNX2	TRUE	TRUE	0.67	0.0427
ENSG00000255882	RP11-290C10.1	TRUE	FALSE	0.67	0.0379
ENSG00000228463	AP006222.2	FALSE	FALSE	0.67	0.0391
ENSG00000171634	BPTF	TRUE	TRUE	0.67	0.0439
ENSG00000232938	RPL23AP87	FALSE	FALSE	0.67	0.038
ENSG00000095951	HIVEP1	TRUE	TRUE	0.67	0.0436
ENSG00000148484	RSU1	TRUE	TRUE	0.67	0.0434
ENSG00000103047	TANGO6	TRUE	TRUE	0.67	0.0398
ENSG00000111341	MGP	TRUE	TRUE	0.67	0.0434
ENSG00000159208	CIART	TRUE	TRUE	0.67	0.0388
ENSG00000096717	SIRT1	TRUE	TRUE	0.67	0.044
ENSG00000119636	BBOF1	FALSE	TRUE	0.67	0.0415
ENSG00000174332	GLIS1	TRUE	TRUE	0.67	0.0414
ENSG00000258484	SPESP1	TRUE	TRUE	0.67	0.0393
ENSG00000015520	NPC1L1	TRUE	TRUE	0.67	0.0397
ENSG00000104723	TUSC3	FALSE	TRUE	0.67	0.0446
ENSG00000175376	EIF1AD	TRUE	TRUE	0.67	0.0453
ENSG00000248671	ALG1L9P	FALSE	FALSE	0.67	0.0401
ENSG00000181333	HEPHL1	TRUE	TRUE	0.67	0.0397
ENSG00000177640	CASC2	FALSE	FALSE	0.67	0.0397
ENSG00000228007	AC011933.2	TRUE	FALSE	0.67	0.0401
ENSG00000249222	ATP5L2	FALSE	TRUE	0.67	0.0415
ENSG00000116874	WARS2	TRUE	TRUE	0.67	0.0437
ENSG00000147650	LRP12	TRUE	TRUE	0.67	0.0446
ENSG00000106686	SPATA6L	FALSE	TRUE	0.67	0.0431
ENSG00000149100	EIF3M	TRUE	TRUE	0.67	0.0464
ENSG00000136143	SUCLA2	FALSE	TRUE	0.67	0.0454
ENSG00000113361	CDH6	TRUE	TRUE	0.67	0.0418
ENSG00000140876	NUDT7	FALSE	TRUE	0.67	0.0439
ENSG00000159873	CCDC117	FALSE	TRUE	0.67	0.046
ENSG00000173272	MZT2A	FALSE	TRUE	0.67	0.0463
ENSG00000213160	KLHL23	TRUE	TRUE	0.67	0.0442
ENSG00000128606	LRRC17	TRUE	TRUE	0.67	0.0442
ENSG00000266074	BAHCC1	FALSE	TRUE	0.67	0.0458
ENSG00000134243	SORT1	TRUE	TRUE	0.67	0.0447
ENSG00000113407	TARS	TRUE	TRUE	0.67	0.0484
ENSG00000146540	C7orf50	FALSE	TRUE	0.67	0.0466
ENSG00000158528	PPP1R9A	FALSE	TRUE	0.67	0.0424
ENSG00000198964	SGMS1	TRUE	TRUE	0.67	0.0443
ENSG00000225131	PSME2P2	FALSE	FALSE	0.67	0.0461
ENSG00000182400	TRAPPC6B	TRUE	TRUE	0.67	0.0481
ENSG00000156411	C14orf2	FALSE	TRUE	0.67	0.0498
ENSG00000085274	MYNN	TRUE	TRUE	0.67	0.0483
ENSG00000136521	NDUFB5	TRUE	TRUE	0.67	0.0483
ENSG00000248890	HHIP-AS1	TRUE	FALSE	0.67	0.0442
ENSG00000204220	PFDN6	TRUE	TRUE	0.67	0.0434
ENSG00000102057	KCND1	TRUE	TRUE	0.67	0.0438
ENSG00000274303	7SK	TRUE	FALSE	0.67	0.0446
ENSG00000165449	SLC16A9	TRUE	TRUE	0.67	0.0438
ENSG00000173598	NUDT4	FALSE	TRUE	0.67	0.0499
ENSG00000177200	CHD9	TRUE	TRUE	0.67	0.0498
ENSG00000267532	MIR497HG	FALSE	FALSE	0.67	0.0442
ENSG00000108828	VAT1	TRUE	TRUE	0.67	0.0495
ENSG00000177150	FAM210A	TRUE	TRUE	0.67	0.0476
ENSG00000092621	PHGDH	TRUE	TRUE	0.67	0.0447
ENSG00000140264	SERF2	FALSE	TRUE	0.67	0.0509
ENSG00000169221	TBC1D10B	TRUE	TRUE	0.67	0.0478
ENSG00000006638	TBXA2R	TRUE	TRUE	0.67	0.0463
ENSG00000235513	RP4-756G23.5	FALSE	FALSE	0.67	0.0443
ENSG00000111707	SUDS3	TRUE	TRUE	0.67	0.0508
ENSG00000116151	MORN1	FALSE	TRUE	0.67	0.0453
ENSG00000225447	RPS15AP10	TRUE	FALSE	0.67	0.0457
ENSG00000147251	DOCK11	FALSE	TRUE	0.67	0.0448
ENSG00000253688	RP11-567J20.2	TRUE	FALSE	0.67	0.0448
ENSG00000060237	WNK1	FALSE	TRUE	0.67	0.052
ENSG00000089280	FUS	TRUE	TRUE	0.67	0.052
ENSG00000109339	MAPK10	TRUE	TRUE	0.67	0.0519
ENSG00000146729	GBAS	FALSE	TRUE	0.67	0.0504
ENSG00000066777	ARFGEF1	FALSE	TRUE	0.67	0.0524
ENSG00000166165	CKB	TRUE	TRUE	0.67	0.0415
ENSG00000134371	CDC73	TRUE	TRUE	0.67	0.0528
ENSG00000138434	SSFA2	TRUE	TRUE	0.67	0.0521
ENSG00000178568	ERBB4	TRUE	TRUE	0.67	0.0463
ENSG00000109576	AADAT	TRUE	TRUE	0.67	0.0476
ENSG00000154553	PDLIM3	TRUE	TRUE	0.67	0.053
ENSG00000269514	RP11-370I10.12	FALSE	FALSE	0.67	0.0458
ENSG00000111785	RIC8B	TRUE	TRUE	0.67	0.0511
ENSG00000066629	EML1	TRUE	TRUE	0.67	0.0513
ENSG00000128274	A4GALT	FALSE	TRUE	0.67	0.049
ENSG00000113811	SELK	TRUE	TRUE	0.67	0.053
ENSG00000176046	NUPR1	TRUE	TRUE	0.67	0.0536
ENSG00000114853	ZBTB47	FALSE	TRUE	0.67	0.0485
ENSG00000079432	CIC	TRUE	TRUE	0.67	0.0485
ENSG00000107960	OBFC1	TRUE	TRUE	0.66	0.0482
ENSG00000170234	PWWP2A	TRUE	TRUE	0.66	0.0542
ENSG00000196620	UGT2B15	FALSE	TRUE	0.66	0.0497
ENSG00000145723	GIN1	FALSE	TRUE	0.66	0.0518
ENSG00000145782	ATG12	TRUE	TRUE	0.66	0.055
ENSG00000151065	DCP1B	FALSE	TRUE	0.66	0.0523
ENSG00000114021	NIT2	TRUE	TRUE	0.66	0.0555
ENSG00000029153	ARNTL2	FALSE	TRUE	0.66	0.0544
ENSG00000205659	LIN52	TRUE	TRUE	0.66	0.0513
ENSG00000237938	RP11-288I21.1	TRUE	FALSE	0.66	0.0499
ENSG00000091490	SEL1L3	TRUE	TRUE	0.66	0.0503
ENSG00000151468	CCDC3	TRUE	TRUE	0.66	0.0499
ENSG00000163818	LZTFL1	TRUE	TRUE	0.66	0.0529
ENSG00000269335	IKBKG	FALSE	TRUE	0.66	0.0531
ENSG00000240854	RP11-64K7.1	FALSE	FALSE	0.66	0.0546
ENSG00000146072	TNFRSF21	FALSE	TRUE	0.66	0.0522
ENSG00000258303	RP11-887P2.6	TRUE	FALSE	0.66	0.0505
ENSG00000272888	LINC01578	TRUE	FALSE	0.66	0.0576
ENSG00000167642	SPINT2	FALSE	TRUE	0.66	0.0505
ENSG00000159110	IFNAR2	TRUE	TRUE	0.66	0.0509
ENSG00000122432	SPATA1	FALSE	FALSE	0.66	0.0536
ENSG00000149256	TENM4	TRUE	TRUE	0.66	0.0528
ENSG00000141458	NPC1	TRUE	TRUE	0.66	0.0554
ENSG00000154743	TSEN2	TRUE	TRUE	0.66	0.0537
ENSG00000180801	ARSJ	FALSE	TRUE	0.66	0.0554
ENSG00000139132	FGD4	TRUE	TRUE	0.66	0.0584
ENSG00000259118	RP11-840I19.3	TRUE	FALSE	0.66	0.0516
ENSG00000140157	NIPA2	FALSE	TRUE	0.66	0.0537
ENSG00000263266	RPS7P1	FALSE	FALSE	0.66	0.0586
ENSG00000200842	Y_RNA	TRUE	FALSE	0.66	0.0551
ENSG00000112902	SEMA5A	TRUE	TRUE	0.66	0.0593
ENSG00000272030	RP1-178F15.4	FALSE	FALSE	0.66	0.0511
ENSG00000168398	BDKRB2	TRUE	TRUE	0.66	0.0585
ENSG00000137269	LRRC1	TRUE	TRUE	0.66	0.0532
ENSG00000123552	USP45	TRUE	TRUE	0.66	0.0579
ENSG00000159899	NPR2	TRUE	TRUE	0.66	0.0563
ENSG00000172830	SSH3	FALSE	TRUE	0.66	0.0536
ENSG00000271819	RNU6-94P	TRUE	FALSE	0.66	0.0522
ENSG00000170485	NPAS2	TRUE	TRUE	0.66	0.0542
ENSG00000035681	NSMAF	TRUE	TRUE	0.66	0.0587
ENSG00000135905	DOCK10	FALSE	TRUE	0.66	0.056
ENSG00000159692	CTBP1	FALSE	TRUE	0.66	0.0612
ENSG00000155115	GTF3C6	TRUE	TRUE	0.66	0.0601
ENSG00000175575	PAAF1	TRUE	TRUE	0.66	0.0595
ENSG00000135506	OS9	FALSE	TRUE	0.66	0.0611
ENSG00000245293	RP11-286E11.1	TRUE	FALSE	0.66	0.0559
ENSG00000182718	ANXA2	TRUE	TRUE	0.66	0.0624
ENSG00000182253	SYNM	FALSE	TRUE	0.66	0.0555
ENSG00000066136	NFYC	TRUE	TRUE	0.66	0.0611
ENSG00000188643	S100A16	TRUE	TRUE	0.66	0.0605
ENSG00000171729	TMEM51	TRUE	TRUE	0.66	0.061
ENSG00000257093	KIAA1147	TRUE	TRUE	0.66	0.0584
ENSG00000055609	KMT2C	TRUE	TRUE	0.66	0.0637
ENSG00000179091	CYC1	TRUE	TRUE	0.66	0.0584
ENSG00000151151	IPMK	TRUE	TRUE	0.66	0.0592
ENSG00000181856	SLC2A4	TRUE	TRUE	0.66	0.0439
ENSG00000221995	TIAF1	TRUE	TRUE	0.66	0.0576
ENSG00000150477	KIAA1328	TRUE	TRUE	0.66	0.0592
ENSG00000196843	ARID5A	TRUE	TRUE	0.66	0.0602
ENSG00000164970	FAM219A	FALSE	TRUE	0.66	0.0594
ENSG00000132341	RAN	TRUE	TRUE	0.66	0.065
ENSG00000114054	PCCB	TRUE	TRUE	0.66	0.06
ENSG00000169567	HINT1	FALSE	TRUE	0.66	0.0648
ENSG00000233340	RP11-25C19.3	FALSE	FALSE	0.66	0.0583
ENSG00000214029	ZNF891	FALSE	TRUE	0.66	0.0628
ENSG00000105701	FKBP8	FALSE	TRUE	0.66	0.0604
ENSG00000169635	HIC2	FALSE	TRUE	0.66	0.0598
ENSG00000171055	FEZ2	FALSE	TRUE	0.66	0.0649
ENSG00000077157	PPP1R12B	TRUE	TRUE	0.66	0.0658
ENSG00000132406	TMEM128	TRUE	TRUE	0.66	0.063
ENSG00000173542	MOB1B	TRUE	TRUE	0.66	0.0657
ENSG00000261542	RP11-16E18.3	TRUE	FALSE	0.66	0.058
ENSG00000147687	TATDN1	TRUE	TRUE	0.66	0.0636
ENSG00000187398	LUZP2	TRUE	TRUE	0.66	0.0479
ENSG00000070371	CLTCL1	TRUE	TRUE	0.66	0.0595
ENSG00000237429	RP1-159A19.4	TRUE	FALSE	0.66	0.0603
ENSG00000197329	PELI1	TRUE	TRUE	0.66	0.0665
ENSG00000196636	SDHAF3	TRUE	TRUE	0.66	0.0633
ENSG00000185070	FLRT2	TRUE	TRUE	0.66	0.0665
ENSG00000167705	RILP	TRUE	TRUE	0.66	0.0598
ENSG00000006740	ARHGAP44	FALSE	TRUE	0.66	0.0617
ENSG00000197170	PSMD12	TRUE	TRUE	0.66	0.0672
ENSG00000234684	SDCBP2-AS1	TRUE	FALSE	0.66	0.0608
ENSG00000116741	RGS2	TRUE	TRUE	0.66	0.0676
ENSG00000168291	PDHB	TRUE	TRUE	0.66	0.0681
ENSG00000136868	SLC31A1	TRUE	TRUE	0.66	0.0663
ENSG00000166822	TMEM170A	FALSE	TRUE	0.66	0.0663
ENSG00000151694	ADAM17	FALSE	TRUE	0.66	0.065
ENSG00000241553	ARPC4	TRUE	TRUE	0.66	0.069
ENSG00000244513	CTD-2013N24.2	FALSE	FALSE	0.66	0.0621
ENSG00000272990	RP11-305K5.1	TRUE	FALSE	0.66	0.061
ENSG00000169762	TAPT1	TRUE	TRUE	0.66	0.0667
ENSG00000138802	SEC24B	TRUE	TRUE	0.66	0.0673
ENSG00000110619	CARS	TRUE	TRUE	0.66	0.0646
ENSG00000171793	CTPS1	TRUE	TRUE	0.66	0.0645
ENSG00000108669	CYTH1	FALSE	TRUE	0.66	0.0666
ENSG00000213281	NRAS	FALSE	TRUE	0.65	0.069
ENSG00000120899	PTK2B	TRUE	TRUE	0.65	0.0628
ENSG00000243660	ZNF487	TRUE	TRUE	0.65	0.0618
ENSG00000139977	NAA30	FALSE	TRUE	0.65	0.0675
ENSG00000153815	CMIP	FALSE	TRUE	0.65	0.0703
ENSG00000185052	SLC24A3	TRUE	TRUE	0.65	0.0675
ENSG00000180263	FGD6	TRUE	TRUE	0.65	0.0658
ENSG00000089154	GCN1	TRUE	TRUE	0.65	0.0685
ENSG00000135968	GCC2	FALSE	TRUE	0.65	0.0717
ENSG00000206527	HACD2	TRUE	TRUE	0.65	0.0696
ENSG00000163915	IGF2BP2-AS1	FALSE	FALSE	0.65	0.0652
ENSG00000138755	CXCL9	TRUE	TRUE	0.65	0.0669
ENSG00000146416	AIG1	FALSE	TRUE	0.65	0.0692
ENSG00000044446	PHKA2	FALSE	TRUE	0.65	0.0656
ENSG00000165169	DYNLT3	TRUE	TRUE	0.65	0.0706
ENSG00000059145	UNKL	TRUE	TRUE	0.65	0.0661
ENSG00000230989	HSBP1	TRUE	TRUE	0.65	0.0717
ENSG00000267758	RP11-358B23.5	TRUE	FALSE	0.65	0.0642
ENSG00000189042	ZNF567	FALSE	TRUE	0.65	0.0665
ENSG00000112304	ACOT13	TRUE	TRUE	0.65	0.0672
ENSG00000167535	CACNB3	TRUE	TRUE	0.65	0.0698
ENSG00000152661	GJA1	FALSE	TRUE	0.65	0.0728
ENSG00000033050	ABCF2	TRUE	TRUE	0.65	0.0713
ENSG00000080561	MID2	FALSE	TRUE	0.65	0.0665
ENSG00000187239	FNBP1	FALSE	TRUE	0.65	0.0729
ENSG00000161692	DBF4B	TRUE	TRUE	0.65	0.0665
ENSG00000104889	RNASEH2A	FALSE	TRUE	0.65	0.0649
ENSG00000112200	ZNF451	TRUE	TRUE	0.65	0.0731
ENSG00000279089	RP11-481C4.2	FALSE	FALSE	0.65	0.0697
ENSG00000145569	FAM105A	TRUE	TRUE	0.65	0.0736
ENSG00000228363	AC015971.2	FALSE	FALSE	0.65	0.0656
ENSG00000196476	C20orf96	TRUE	TRUE	0.65	0.0677
ENSG00000049246	PER3	TRUE	TRUE	0.65	0.0742
ENSG00000183853	KIRREL	FALSE	TRUE	0.65	0.0741
ENSG00000116747	TROVE2	TRUE	TRUE	0.65	0.0746
ENSG00000115687	PASK	FALSE	TRUE	0.65	0.0668
ENSG00000131381	RBSN	TRUE	TRUE	0.65	0.0731
ENSG00000182378	PLCXD1	FALSE	TRUE	0.65	0.0704
ENSG00000067992	PDK3	FALSE	TRUE	0.65	0.0668
ENSG00000147100	SLC16A2	TRUE	TRUE	0.65	0.0717
ENSG00000255282	WTAPP1	TRUE	FALSE	0.65	0.0668
ENSG00000226138	RP1-228P16.7	TRUE	FALSE	0.65	0.0657
ENSG00000119682	AREL1	TRUE	TRUE	0.65	0.0717
ENSG00000156958	GALK2	TRUE	TRUE	0.65	0.0722
ENSG00000101224	CDC25B	TRUE	TRUE	0.65	0.0711
ENSG00000267734	RP4-604K5.3	TRUE	FALSE	0.65	0.068
ENSG00000089195	TRMT6	FALSE	TRUE	0.65	0.0699
ENSG00000143157	POGK	FALSE	TRUE	0.65	0.0722
ENSG00000189223	PAX8-AS1	TRUE	FALSE	0.65	0.0682
ENSG00000206538	VGLL3	TRUE	TRUE	0.65	0.0711
ENSG00000121207	LRAT	TRUE	TRUE	0.65	0.0682
ENSG00000188818	ZDHHC11	TRUE	TRUE	0.65	0.0702
ENSG00000249835	VCAN-AS1	FALSE	FALSE	0.65	0.0687
ENSG00000110801	PSMD9	FALSE	TRUE	0.65	0.0731
ENSG00000150456	N6AMT2	TRUE	TRUE	0.65	0.0702
ENSG00000126790	L3HYPDH	TRUE	TRUE	0.65	0.0718
ENSG00000140543	DET1	TRUE	TRUE	0.65	0.0682
ENSG00000260430	RP11-626G11.4	TRUE	FALSE	0.65	0.0671
ENSG00000081923	ATP8B1	TRUE	TRUE	0.65	0.0736
ENSG00000275139	RP1-101D8.1	FALSE	FALSE	0.65	0.0671
ENSG00000105928	DFNA5	FALSE	TRUE	0.65	0.0722
ENSG00000107099	DOCK8	TRUE	TRUE	0.65	0.0704
ENSG00000087995	METTL2A	FALSE	TRUE	0.65	0.0735
ENSG00000073578	SDHA	TRUE	TRUE	0.65	0.0764
ENSG00000132471	WBP2	TRUE	TRUE	0.65	0.0751
ENSG00000055917	PUM2	TRUE	TRUE	0.65	0.0771
ENSG00000247627	MTND4P12	FALSE	FALSE	0.65	0.0775
ENSG00000112695	COX7A2	FALSE	TRUE	0.65	0.0775
ENSG00000173198	CYSLTR1	TRUE	TRUE	0.65	0.0743
ENSG00000266338	NBPF15	FALSE	TRUE	0.65	0.0789
ENSG00000271383	NBPF19	FALSE	TRUE	0.65	0.0791
ENSG00000196683	TOMM7	FALSE	TRUE	0.65	0.0791
ENSG00000280071	CH507-9B2.3	TRUE	TRUE	0.65	0.0705
ENSG00000115042	FAHD2A	FALSE	TRUE	0.65	0.0739
ENSG00000145685	LHFPL2	TRUE	TRUE	0.65	0.0766
ENSG00000106086	PLEKHA8	TRUE	TRUE	0.65	0.0731
ENSG00000110429	FBXO3	TRUE	TRUE	0.65	0.0777
ENSG00000172987	HPSE2	TRUE	TRUE	0.65	0.0766
ENSG00000261663	RP11-304L19.11	TRUE	FALSE	0.65	0.0699
ENSG00000103150	MLYCD	TRUE	TRUE	0.65	0.0716
ENSG00000018280	SLC11A1	FALSE	TRUE	0.65	0.0733
ENSG00000214253	FIS1	FALSE	TRUE	0.65	0.0784
ENSG00000169609	C15orf40	FALSE	TRUE	0.65	0.078
ENSG00000100196	KDELR3	TRUE	TRUE	0.65	0.0765
ENSG00000079156	OSBPL6	TRUE	TRUE	0.65	0.0769
ENSG00000144815	NXPE3	FALSE	TRUE	0.65	0.0781
ENSG00000073282	TP63	TRUE	TRUE	0.65	0.0719
ENSG00000174799	CEP135	FALSE	TRUE	0.65	0.079
ENSG00000157741	UBN2	FALSE	TRUE	0.65	0.0804
ENSG00000111711	GOLT1B	FALSE	TRUE	0.65	0.0788
ENSG00000283073	RP11-834C11.15	FALSE	FALSE	0.65	0.073
ENSG00000278993	RP3-424M6.4	TRUE	FALSE	0.65	0.0725
ENSG00000259398	RP11-430B1.1	FALSE	FALSE	0.65	0.0719
ENSG00000253352	TUG1	TRUE	FALSE	0.65	0.0806
ENSG00000198932	GPRASP1	TRUE	TRUE	0.65	0.0773
ENSG00000104331	IMPAD1	TRUE	TRUE	0.65	0.0799
ENSG00000155252	PI4K2A	FALSE	TRUE	0.65	0.078
ENSG00000230647	AC022816.2	FALSE	FALSE	0.65	0.0714
ENSG00000197852	FAM212B	FALSE	TRUE	0.65	0.0765
ENSG00000269713	NBPF9	FALSE	TRUE	0.65	0.082
ENSG00000101997	CCDC22	TRUE	TRUE	0.65	0.0727
ENSG00000095370	SH2D3C	TRUE	TRUE	0.65	0.0721
ENSG00000110881	ASIC1	TRUE	TRUE	0.65	0.0745
ENSG00000272143	FGF14-AS2	TRUE	FALSE	0.65	0.0755
ENSG00000152217	SETBP1	TRUE	TRUE	0.65	0.082
ENSG00000184371	CSF1	FALSE	TRUE	0.65	0.0829
ENSG00000197448	GSTK1	TRUE	TRUE	0.65	0.0823
ENSG00000185495	RP11-504P24.3	TRUE	FALSE	0.65	0.0771
ENSG00000109756	RAPGEF2	TRUE	TRUE	0.65	0.0835
ENSG00000072682	P4HA2	TRUE	TRUE	0.65	0.0831
ENSG00000105971	CAV2	TRUE	TRUE	0.65	0.0812
ENSG00000178605	GTPBP6	FALSE	TRUE	0.65	0.0775
ENSG00000174996	KLC2	TRUE	TRUE	0.65	0.0748
ENSG00000175582	RAB6A	FALSE	TRUE	0.65	0.0835
ENSG00000277459	RP11-732A21.3	FALSE	FALSE	0.65	0.076
ENSG00000257740	RP11-977G19.12	FALSE	FALSE	0.65	0.0748
ENSG00000275672	GATM-AS1	FALSE	FALSE	0.65	0.0754
ENSG00000103174	NAGPA	TRUE	TRUE	0.65	0.0742
ENSG00000076984	MAP2K7	FALSE	TRUE	0.65	0.0784
ENSG00000180815	MAP3K15	FALSE	TRUE	0.65	0.0768
ENSG00000147027	TMEM47	TRUE	TRUE	0.65	0.0843
ENSG00000242970	AC068522.4	FALSE	FALSE	0.65	0.0811
ENSG00000213694	S1PR3	TRUE	TRUE	0.65	0.0817
ENSG00000187676	B3GLCT	TRUE	TRUE	0.65	0.0788
ENSG00000081154	PCNP	FALSE	TRUE	0.65	0.0853
ENSG00000272556	GTF2IP13	FALSE	FALSE	0.65	0.0796
ENSG00000253438	PCAT1	FALSE	FALSE	0.65	0.077
ENSG00000188647	PTAR1	TRUE	TRUE	0.65	0.0845
ENSG00000258130	RP11-347C12.3	TRUE	TRUE	0.65	0.0757
ENSG00000223224	SNORD71	FALSE	FALSE	0.65	0.0764
ENSG00000173418	NAA20	TRUE	TRUE	0.65	0.0852
ENSG00000018510	AGPS	TRUE	TRUE	0.65	0.0841
ENSG00000213358	AC092933.4	TRUE	FALSE	0.65	0.0757
ENSG00000224733	RP1-86D1.5	TRUE	FALSE	0.65	0.0751
ENSG00000229240	LINC00710	TRUE	FALSE	0.65	0.0791
ENSG00000134871	COL4A2	FALSE	TRUE	0.65	0.0853
ENSG00000142168	SOD1	FALSE	TRUE	0.65	0.0853
ENSG00000165055	METTL2B	TRUE	TRUE	0.65	0.0758
ENSG00000272419	RP11-403I13.8	FALSE	FALSE	0.65	0.0824
ENSG00000144589	STK11IP	FALSE	TRUE	0.65	0.0785
ENSG00000248222	CTB-174D11.1	FALSE	FALSE	0.65	0.0796
ENSG00000124802	EEF1E1	TRUE	TRUE	0.65	0.0801
ENSG00000146535	GNA12	FALSE	TRUE	0.65	0.0867
ENSG00000085563	ABCB1	TRUE	TRUE	0.65	0.0773
ENSG00000104320	NBN	FALSE	TRUE	0.65	0.0865
ENSG00000227973	PIN4P1	FALSE	FALSE	0.65	0.0806
ENSG00000141564	RPTOR	TRUE	TRUE	0.65	0.0791
ENSG00000149639	SOGA1	FALSE	TRUE	0.65	0.0853
ENSG00000101144	BMP7	TRUE	TRUE	0.65	0.0824
ENSG00000163378	EOGT	TRUE	TRUE	0.65	0.0824
ENSG00000106052	TAX1BP1	TRUE	TRUE	0.65	0.087
ENSG00000114648	KLHL18	TRUE	TRUE	0.65	0.0836
ENSG00000103042	SLC38A7	TRUE	TRUE	0.65	0.0828
ENSG00000169621	APLF	TRUE	TRUE	0.65	0.0817
ENSG00000182247	UBE2E2	FALSE	TRUE	0.65	0.0848
ENSG00000164037	SLC9B1	FALSE	TRUE	0.65	0.0817
ENSG00000137414	FAM8A1	TRUE	TRUE	0.65	0.0865
ENSG00000261087	KB-1460A1.5	TRUE	FALSE	0.65	0.0822
ENSG00000161016	RPL8	FALSE	TRUE	0.65	0.0886
ENSG00000139908	TSSK4	TRUE	TRUE	0.65	0.0788
ENSG00000067141	NEO1	TRUE	TRUE	0.65	0.0885
ENSG00000133030	MPRIP	FALSE	TRUE	0.65	0.0885
ENSG00000177576	C18orf32	FALSE	TRUE	0.65	0.0812
ENSG00000133265	HSPBP1	FALSE	TRUE	0.65	0.0822
ENSG00000114346	ECT2	FALSE	TRUE	0.65	0.0825
ENSG00000105514	RAB3D	TRUE	TRUE	0.65	0.0844
ENSG00000198885	ITPRIPL1	TRUE	TRUE	0.65	0.0817
ENSG00000164128	NPY1R	TRUE	TRUE	0.65	0.0828
ENSG00000270223	RP13-36G14.4	TRUE	FALSE	0.65	0.0852
ENSG00000122696	SLC25A51	FALSE	TRUE	0.65	0.0843
ENSG00000012983	MAP4K5	FALSE	TRUE	0.65	0.0901
ENSG00000170190	SLC16A5	TRUE	TRUE	0.65	0.0843
ENSG00000066923	STAG3	FALSE	TRUE	0.64	0.0818
ENSG00000103319	EEF2K	FALSE	TRUE	0.64	0.0876
ENSG00000070761	CFAP20	TRUE	TRUE	0.64	0.0882
ENSG00000167565	SERTAD3	TRUE	TRUE	0.64	0.0888
ENSG00000116731	PRDM2	TRUE	TRUE	0.64	0.0916
ENSG00000115274	INO80B	FALSE	TRUE	0.64	0.0827
ENSG00000116030	SUMO1	FALSE	TRUE	0.64	0.092
ENSG00000163596	ICA1L	TRUE	TRUE	0.64	0.0881
ENSG00000109667	SLC2A9	TRUE	TRUE	0.64	0.0869
ENSG00000164073	MFSD8	TRUE	TRUE	0.64	0.086
ENSG00000005249	PRKAR2B	FALSE	TRUE	0.64	0.0919
ENSG00000124429	POF1B	FALSE	TRUE	0.64	0.082
ENSG00000247556	OIP5-AS1	FALSE	FALSE	0.64	0.0919
ENSG00000259773	RP11-507J18.2	TRUE	FALSE	0.64	0.082
ENSG00000151575	TEX9	FALSE	TRUE	0.64	0.0855
ENSG00000279356	RP11-429P3.8	FALSE	FALSE	0.64	0.0839
ENSG00000108590	MED31	TRUE	TRUE	0.64	0.0864
ENSG00000264304	RP11-20B24.7	TRUE	FALSE	0.64	0.082
ENSG00000136436	CALCOCO2	TRUE	TRUE	0.64	0.092
ENSG00000101442	ACTR5	FALSE	TRUE	0.64	0.082
ENSG00000152102	FAM168B	FALSE	TRUE	0.64	0.0899
ENSG00000100376	FAM118A	TRUE	TRUE	0.64	0.0914
ENSG00000154721	JAM2	FALSE	TRUE	0.64	0.0893
ENSG00000117616	RSRP1	TRUE	TRUE	0.64	0.0937
ENSG00000000457	SCYL3	TRUE	TRUE	0.64	0.0881
ENSG00000201944	SNORA72	FALSE	FALSE	0.64	0.0855
ENSG00000213886	UBD	FALSE	TRUE	0.64	0.0849
ENSG00000105968	H2AFV	TRUE	TRUE	0.64	0.0937
ENSG00000106245	BUD31	TRUE	TRUE	0.64	0.0877
ENSG00000133142	TCEAL4	FALSE	TRUE	0.64	0.0937
ENSG00000104549	SQLE	TRUE	TRUE	0.64	0.0866
ENSG00000149380	P4HA3	TRUE	TRUE	0.64	0.0836
ENSG00000177303	CASKIN2	FALSE	TRUE	0.64	0.0843
ENSG00000251952	RNU6-1219P	TRUE	FALSE	0.64	0.0836
ENSG00000204178	TMEM57	FALSE	TRUE	0.64	0.091
ENSG00000215492	HNRNPA1P7	FALSE	FALSE	0.64	0.092
ENSG00000196655	TRAPPC4	TRUE	TRUE	0.64	0.0927
ENSG00000180592	SKIDA1	TRUE	TRUE	0.64	0.0875
ENSG00000163104	SMARCAD1	FALSE	TRUE	0.64	0.0938
ENSG00000173376	NDNF	TRUE	TRUE	0.64	0.0907
ENSG00000223508	RPL23AP53	FALSE	FALSE	0.64	0.0878
ENSG00000253982	CTD-2336O2.1	TRUE	FALSE	0.64	0.0866
ENSG00000135049	AGTPBP1	FALSE	TRUE	0.64	0.0866
ENSG00000257582	LINC01475	TRUE	FALSE	0.64	0.086
ENSG00000184060	ADAP2	TRUE	TRUE	0.64	0.0853
ENSG00000082397	EPB41L3	TRUE	TRUE	0.64	0.0894
ENSG00000232680	AC002511.3	TRUE	FALSE	0.64	0.0898
ENSG00000184949	FAM227A	FALSE	TRUE	0.64	0.0878
ENSG00000140682	TGFB1I1	TRUE	TRUE	0.64	0.0934
ENSG00000118454	ANKRD13C	TRUE	TRUE	0.64	0.0959
ENSG00000143155	TIPRL	FALSE	TRUE	0.64	0.0967
ENSG00000143815	LBR	TRUE	TRUE	0.64	0.0965
ENSG00000143793	C1orf35	FALSE	TRUE	0.64	0.0916
ENSG00000243029	RN7SL635P	TRUE	FALSE	0.64	0.087
ENSG00000228507	DAP3P2	TRUE	FALSE	0.64	0.087
ENSG00000146278	PNRC1	FALSE	TRUE	0.64	0.0973
ENSG00000188959	C9orf152	FALSE	TRUE	0.64	0.0895
ENSG00000138587	MNS1	FALSE	TRUE	0.64	0.0945
ENSG00000140598	EFTUD1	TRUE	TRUE	0.64	0.0889
ENSG00000102882	MAPK3	TRUE	TRUE	0.64	0.0951
ENSG00000280280	RP1-59D14.8	TRUE	FALSE	0.64	0.0883
ENSG00000272788	RP11-674N23.4	TRUE	FALSE	0.64	0.087
ENSG00000141873	SLC39A3	FALSE	TRUE	0.64	0.09
ENSG00000123143	PKN1	FALSE	TRUE	0.64	0.0895
ENSG00000100056	DGCR14	TRUE	TRUE	0.64	0.0895
ENSG00000205930	C21orf62-AS1	FALSE	FALSE	0.64	0.0895
ENSG00000111860	CEP85L	TRUE	TRUE	0.64	0.098
ENSG00000076770	MBNL3	FALSE	TRUE	0.64	0.0951
ENSG00000168300	PCMTD1	TRUE	TRUE	0.64	0.0982
ENSG00000108469	RECQL5	FALSE	TRUE	0.64	0.0929
ENSG00000162378	ZYG11B	FALSE	TRUE	0.64	0.0983
ENSG00000160993	ALKBH4	FALSE	TRUE	0.64	0.09
ENSG00000165195	PIGA	TRUE	TRUE	0.64	0.0928
ENSG00000133773	CCDC59	FALSE	TRUE	0.64	0.0973
ENSG00000267637	RP11-619I22.1	FALSE	FALSE	0.64	0.0918
ENSG00000101265	RASSF2	TRUE	TRUE	0.64	0.0918
ENSG00000047644	WWC3	FALSE	TRUE	0.64	0.0969
ENSG00000156504	FAM122B	TRUE	TRUE	0.64	0.0933
ENSG00000253729	PRKDC	FALSE	TRUE	0.64	0.0991
ENSG00000156467	UQCRB	FALSE	TRUE	0.64	0.0991
ENSG00000122870	BICC1	TRUE	TRUE	0.64	0.0991
ENSG00000176986	SEC24C	TRUE	TRUE	0.64	0.0933
ENSG00000175183	CSRP2	TRUE	TRUE	0.64	0.098
ENSG00000058272	PPP1R12A	TRUE	TRUE	0.64	0.0991
ENSG00000278396	RP11-120E11.2	TRUE	FALSE	0.64	0.0887
ENSG00000206053	HN1L	TRUE	TRUE	0.64	0.0947
ENSG00000143776	CDC42BPA	TRUE	TRUE	0.64	0.101
ENSG00000135926	TMBIM1	FALSE	TRUE	0.64	0.0999
ENSG00000105808	RASA4	FALSE	TRUE	0.64	0.0924
ENSG00000175324	LSM1	TRUE	TRUE	0.64	0.0972
ENSG00000237489	LINC00959	TRUE	FALSE	0.64	0.0918
ENSG00000139324	TMTC3	FALSE	TRUE	0.64	0.101
ENSG00000166685	COG1	FALSE	TRUE	0.64	0.0951
ENSG00000124444	ZNF576	TRUE	TRUE	0.64	0.0951
ENSG00000160194	NDUFV3	FALSE	TRUE	0.64	0.101
ENSG00000133313	CNDP2	TRUE	TRUE	0.64	0.0987
ENSG00000152904	GGPS1	TRUE	TRUE	0.64	0.101
ENSG00000172059	KLF11	TRUE	TRUE	0.64	0.1
ENSG00000241288	RP11-379B18.5	FALSE	FALSE	0.64	0.0969
ENSG00000106263	EIF3B	FALSE	TRUE	0.64	0.0993
ENSG00000130429	ARPC1B	FALSE	TRUE	0.64	0.102
ENSG00000066855	MTFR1	FALSE	TRUE	0.64	0.0978
ENSG00000076108	BAZ2A	TRUE	TRUE	0.64	0.103
ENSG00000111554	MDM1	TRUE	TRUE	0.64	0.0974
ENSG00000196850	PPTC7	FALSE	TRUE	0.64	0.101
ENSG00000214182	PTMAP5	FALSE	FALSE	0.64	0.103
ENSG00000166912	MTMR10	FALSE	TRUE	0.64	0.0948
ENSG00000270986	RP11-123C21.2	TRUE	FALSE	0.64	0.0993
ENSG00000149451	ADAM33	TRUE	TRUE	0.64	0.101
ENSG00000197296	FITM2	TRUE	TRUE	0.64	0.0948
ENSG00000100304	TTLL12	FALSE	TRUE	0.64	0.0929
ENSG00000187144	SPATA21	FALSE	TRUE	0.64	0.094
ENSG00000144468	RHBDD1	TRUE	TRUE	0.64	0.0988
ENSG00000269936	RP11-394O4.5	TRUE	FALSE	0.64	0.102
ENSG00000137338	PGBD1	TRUE	TRUE	0.64	0.0966
ENSG00000228976	SUMO2P8	TRUE	FALSE	0.64	0.096
ENSG00000223770	AC006145.4	TRUE	FALSE	0.64	0.094
ENSG00000259319	RP11-293M10.6	TRUE	FALSE	0.64	0.094
ENSG00000200632	SNORD113-7	TRUE	FALSE	0.64	0.096
ENSG00000258590	NBEAP1	FALSE	FALSE	0.64	0.094
ENSG00000040531	CTNS	TRUE	TRUE	0.64	0.0953
ENSG00000196588	MKL1	TRUE	TRUE	0.64	0.0992
ENSG00000168685	IL7R	TRUE	TRUE	0.64	0.0956
ENSG00000164187	LMBRD2	TRUE	TRUE	0.64	0.102
ENSG00000076706	MCAM	TRUE	TRUE	0.64	0.102
ENSG00000079150	FKBP7	TRUE	TRUE	0.64	0.105
ENSG00000230732	AC127904.2	TRUE	FALSE	0.64	0.0984
ENSG00000214367	HAUS3	FALSE	TRUE	0.64	0.0996
ENSG00000118985	ELL2	TRUE	TRUE	0.64	0.105
ENSG00000131023	LATS1	FALSE	TRUE	0.64	0.106
ENSG00000133612	AGAP3	TRUE	TRUE	0.64	0.106
ENSG00000271886	MIR98	TRUE	FALSE	0.64	0.0965
ENSG00000230986	DDX3P2	FALSE	FALSE	0.64	0.0965
ENSG00000227531	RP11-202G18.1	FALSE	FALSE	0.64	0.0965
ENSG00000137675	MMP27	TRUE	TRUE	0.64	0.0965
ENSG00000053702	NRIP2	FALSE	TRUE	0.64	0.0984
ENSG00000265666	RARA-AS1	TRUE	FALSE	0.64	0.0965
ENSG00000262372	RP11-669E14.6	TRUE	FALSE	0.64	0.0984
ENSG00000277991	CH507-338C24.1	FALSE	FALSE	0.64	0.0978
ENSG00000215559	ANKRD20A11P	FALSE	FALSE	0.64	0.099
ENSG00000142546	NOSIP	TRUE	TRUE	0.64	0.106
ENSG00000138092	CENPO	FALSE	TRUE	0.64	0.0984
ENSG00000135960	EDAR	TRUE	TRUE	0.64	0.1
ENSG00000238713	Y_RNA	FALSE	FALSE	0.64	0.0984
ENSG00000137193	PIM1	TRUE	TRUE	0.64	0.1
ENSG00000232392	AC002366.3	FALSE	FALSE	0.64	0.0984
ENSG00000147471	PROSC	TRUE	TRUE	0.64	0.106
ENSG00000255358	RP11-567O18.1	TRUE	FALSE	0.64	0.0984
ENSG00000180008	SOCS4	FALSE	TRUE	0.64	0.106
ENSG00000101166	PRELID3B	TRUE	TRUE	0.64	0.107
ENSG00000121413	ZSCAN18	TRUE	TRUE	0.64	0.0984
ENSG00000241990	PRR34-AS1	TRUE	FALSE	0.64	0.0984
ENSG00000229052	RP11-386I23.1	TRUE	FALSE	0.64	0.103
ENSG00000114023	FAM162A	FALSE	TRUE	0.64	0.108
ENSG00000142186	SCYL1	FALSE	TRUE	0.64	0.103
ENSG00000111424	VDR	FALSE	TRUE	0.64	0.106
ENSG00000180011	ZADH2	TRUE	TRUE	0.64	0.108
ENSG00000102763	VWA8	TRUE	TRUE	0.64	0.106
ENSG00000134308	YWHAQ	TRUE	TRUE	0.64	0.111
ENSG00000184432	COPB2	TRUE	TRUE	0.64	0.11
ENSG00000065882	TBC1D1	FALSE	TRUE	0.64	0.103
ENSG00000231760	RP11-350J20.5	FALSE	FALSE	0.64	0.101
ENSG00000188732	FAM221A	FALSE	TRUE	0.64	0.106
ENSG00000058091	CDK14	TRUE	TRUE	0.64	0.106
ENSG00000150687	PRSS23	TRUE	TRUE	0.64	0.11
ENSG00000250132	RP11-359B12.2	TRUE	FALSE	0.64	0.0995
ENSG00000269910	RP11-73M18.10	FALSE	FALSE	0.64	0.105
ENSG00000248508	SRP14-AS1	TRUE	FALSE	0.64	0.103
ENSG00000166831	RBPMS2	TRUE	TRUE	0.64	0.102
ENSG00000141013	GAS8	TRUE	TRUE	0.64	0.103
ENSG00000262061	RP11-1260E13.4	FALSE	FALSE	0.64	0.1
ENSG00000273311	DGCR11	TRUE	FALSE	0.64	0.102
ENSG00000225630	MTND2P28	FALSE	FALSE	0.64	0.111
ENSG00000171943	SRGAP2C	FALSE	TRUE	0.64	0.111
ENSG00000146476	ARMT1	FALSE	TRUE	0.64	0.108
ENSG00000079459	FDFT1	TRUE	TRUE	0.64	0.11
ENSG00000117600	PLPPR4	TRUE	TRUE	0.64	0.101
ENSG00000079785	DDX1	FALSE	TRUE	0.64	0.113
ENSG00000172954	LCLAT1	TRUE	TRUE	0.64	0.112
ENSG00000136709	WDR33	FALSE	TRUE	0.64	0.112
ENSG00000124831	LRRFIP1	TRUE	TRUE	0.64	0.112
ENSG00000196220	SRGAP3	FALSE	TRUE	0.64	0.105
ENSG00000163703	CRELD1	TRUE	TRUE	0.64	0.106
ENSG00000155545	MIER3	FALSE	TRUE	0.64	0.108
ENSG00000280187	CTC-351M12.1	TRUE	FALSE	0.64	0.104
ENSG00000224059	HSPA8P16	TRUE	FALSE	0.64	0.105
ENSG00000161057	PSMC2	TRUE	TRUE	0.64	0.111
ENSG00000170615	SLC26A5	FALSE	TRUE	0.64	0.102
ENSG00000188158	NHS	TRUE	TRUE	0.64	0.106
ENSG00000102172	SMS	TRUE	TRUE	0.64	0.107
ENSG00000274064	RP11-570L14.1	TRUE	FALSE	0.64	0.103
ENSG00000148450	MSRB2	FALSE	TRUE	0.64	0.106
ENSG00000236426	RP11-79M19.2	TRUE	FALSE	0.64	0.103
ENSG00000148832	PAOX	TRUE	TRUE	0.64	0.102
ENSG00000265681	RPL17	TRUE	TRUE	0.64	0.107
ENSG00000261824	LINC00662	FALSE	FALSE	0.64	0.109
ENSG00000126461	SCAF1	FALSE	TRUE	0.64	0.103
ENSG00000249992	TMEM158	FALSE	TRUE	0.64	0.1
ENSG00000255185	PDXDC2P	FALSE	FALSE	0.64	0.111
ENSG00000181027	FKRP	FALSE	TRUE	0.64	0.109
ENSG00000077380	DYNC1I2	FALSE	TRUE	0.64	0.115
ENSG00000231707	PABPC1P1	TRUE	FALSE	0.64	0.104
ENSG00000015479	MATR3	FALSE	TRUE	0.64	0.114
ENSG00000055163	CYFIP2	FALSE	TRUE	0.64	0.104
ENSG00000273712	RP5-874C20.7	TRUE	FALSE	0.64	0.104
ENSG00000183337	BCOR	TRUE	TRUE	0.64	0.109
ENSG00000184281	TSSC4	TRUE	TRUE	0.64	0.108
ENSG00000189238	LINC00943	FALSE	FALSE	0.64	0.103
ENSG00000201839	SNORD114-3	FALSE	FALSE	0.64	0.107
ENSG00000140265	ZSCAN29	FALSE	TRUE	0.64	0.111
ENSG00000162065	TBC1D24	TRUE	TRUE	0.64	0.11
ENSG00000121057	AKAP1	TRUE	TRUE	0.64	0.106
ENSG00000178464	CTD-2192J16.15	FALSE	FALSE	0.64	0.115
ENSG00000264400	RN7SL491P	FALSE	FALSE	0.64	0.104
ENSG00000226287	TMEM191A	FALSE	FALSE	0.64	0.103
ENSG00000210112	MT-TM	FALSE	FALSE	0.64	0.114
ENSG00000118418	HMGN3	FALSE	TRUE	0.63	0.116
ENSG00000128524	ATP6V1F	FALSE	TRUE	0.63	0.115
ENSG00000001461	NIPAL3	TRUE	TRUE	0.63	0.113
ENSG00000152284	TCF7L1	FALSE	TRUE	0.63	0.117
ENSG00000231074	HCG18	TRUE	FALSE	0.63	0.115
ENSG00000080802	CNOT4	FALSE	TRUE	0.63	0.117
ENSG00000235244	DANT2	FALSE	FALSE	0.63	0.109
ENSG00000130827	PLXNA3	FALSE	TRUE	0.63	0.11
ENSG00000136371	MTHFS	FALSE	TRUE	0.63	0.106
ENSG00000140526	ABHD2	TRUE	TRUE	0.63	0.115
ENSG00000132361	CLUH	FALSE	TRUE	0.63	0.106
ENSG00000002834	LASP1	FALSE	TRUE	0.63	0.114
ENSG00000198496	NBR2	TRUE	FALSE	0.63	0.11
ENSG00000105642	KCNN1	FALSE	TRUE	0.63	0.106
ENSG00000106244	PDAP1	FALSE	TRUE	0.63	0.116
ENSG00000157637	SLC38A10	TRUE	TRUE	0.63	0.114
ENSG00000166526	ZNF3	TRUE	TRUE	0.63	0.114
ENSG00000004059	ARF5	TRUE	TRUE	0.63	0.113
ENSG00000259924	RP11-16E23.4	TRUE	FALSE	0.63	0.116
ENSG00000117410	ATP6V0B	TRUE	TRUE	0.63	0.116
ENSG00000144642	RBMS3	TRUE	TRUE	0.63	0.119
ENSG00000145416	MARCH1	TRUE	TRUE	0.63	0.107
ENSG00000272341	RP1-151F17.2	TRUE	FALSE	0.63	0.107
ENSG00000232533	AC093673.5	TRUE	FALSE	0.63	0.11
ENSG00000197976	AKAP17A	TRUE	TRUE	0.63	0.114
ENSG00000077274	CAPN6	TRUE	TRUE	0.63	0.108
ENSG00000180879	SSR4	TRUE	TRUE	0.63	0.119
ENSG00000090054	SPTLC1	TRUE	TRUE	0.63	0.116
ENSG00000128917	DLL4	TRUE	TRUE	0.63	0.112
ENSG00000280408	RP11-818O24.2	TRUE	FALSE	0.63	0.108
ENSG00000232388	LINC00493	FALSE	TRUE	0.63	0.116
ENSG00000090674	MCOLN1	TRUE	TRUE	0.63	0.109
ENSG00000239900	ADSL	TRUE	TRUE	0.63	0.113
ENSG00000182257	PRR34	FALSE	TRUE	0.63	0.11
ENSG00000271254	AC240274.1	FALSE	TRUE	0.63	0.12
ENSG00000198586	TLK1	TRUE	TRUE	0.63	0.12
ENSG00000130348	QRSL1	TRUE	TRUE	0.63	0.113
ENSG00000182117	NOP10	TRUE	TRUE	0.63	0.119
ENSG00000281005	LINC00921	FALSE	FALSE	0.63	0.109
ENSG00000005189	AC004381.6	TRUE	TRUE	0.63	0.109
ENSG00000273136	NBPF26	FALSE	TRUE	0.63	0.121
ENSG00000237003	RP4-612C19.1	TRUE	FALSE	0.63	0.11
ENSG00000134253	TRIM45	TRUE	TRUE	0.63	0.113
ENSG00000143183	TMCO1	FALSE	TRUE	0.63	0.121
ENSG00000135966	TGFBRAP1	TRUE	TRUE	0.63	0.112
ENSG00000170017	ALCAM	TRUE	TRUE	0.63	0.11
ENSG00000114030	KPNA1	FALSE	TRUE	0.63	0.12
ENSG00000171757	LRRC34	TRUE	TRUE	0.63	0.109
ENSG00000132915	PDE6A	FALSE	TRUE	0.63	0.112
ENSG00000131626	PPFIA1	FALSE	TRUE	0.63	0.121
ENSG00000165629	ATP5C1	TRUE	TRUE	0.63	0.121
ENSG00000274885	RP11-268P4.6	TRUE	FALSE	0.63	0.11
ENSG00000089737	DDX24	FALSE	TRUE	0.63	0.121
ENSG00000166170	BAG5	TRUE	TRUE	0.63	0.12
ENSG00000142507	PSMB6	TRUE	TRUE	0.63	0.121
ENSG00000105700	KXD1	FALSE	TRUE	0.63	0.118
ENSG00000260404	RP11-384K6.6	FALSE	FALSE	0.63	0.117
ENSG00000111726	CMAS	FALSE	TRUE	0.63	0.118
ENSG00000102967	DHODH	TRUE	TRUE	0.63	0.116
ENSG00000198727	MT-CYB	FALSE	TRUE	0.63	0.123
ENSG00000180098	TRNAU1AP	TRUE	TRUE	0.63	0.121
ENSG00000173218	VANGL1	TRUE	TRUE	0.63	0.118
ENSG00000179010	MRFAP1	TRUE	TRUE	0.63	0.123
ENSG00000164197	RNF180	TRUE	TRUE	0.63	0.116
ENSG00000241549	GUSBP2	FALSE	FALSE	0.63	0.111
ENSG00000196924	FLNA	FALSE	TRUE	0.63	0.123
ENSG00000124333	VAMP7	TRUE	TRUE	0.63	0.119
ENSG00000268926	RP11-180I4.4	TRUE	FALSE	0.63	0.113
ENSG00000196152	ZNF79	TRUE	TRUE	0.63	0.112
ENSG00000276629	AL160165.1	FALSE	FALSE	0.63	0.112
ENSG00000166313	APBB1	TRUE	TRUE	0.63	0.116
ENSG00000158555	GDPD5	TRUE	TRUE	0.63	0.114
ENSG00000089094	KDM2B	FALSE	TRUE	0.63	0.118
ENSG00000259462	CPEB1-AS1	FALSE	FALSE	0.63	0.118
ENSG00000261061	RP11-303E16.2	TRUE	FALSE	0.63	0.112
ENSG00000214087	ARL16	TRUE	TRUE	0.63	0.116
ENSG00000124104	SNX21	TRUE	TRUE	0.63	0.113
ENSG00000179115	FARSA	TRUE	TRUE	0.63	0.115
ENSG00000213762	ZNF134	TRUE	TRUE	0.63	0.118
ENSG00000235609	AF127936.9	TRUE	FALSE	0.63	0.114
ENSG00000151474	FRMD4A	TRUE	TRUE	0.63	0.119
ENSG00000168118	RAB4A	FALSE	TRUE	0.63	0.121
ENSG00000170340	B3GNT2	FALSE	TRUE	0.63	0.119
ENSG00000235257	ITGA9-AS1	TRUE	FALSE	0.63	0.116
ENSG00000136193	SCRN1	FALSE	TRUE	0.63	0.118
ENSG00000196581	AJAP1	FALSE	TRUE	0.63	0.114
ENSG00000090539	CHRD	FALSE	TRUE	0.63	0.121
ENSG00000132467	UTP3	TRUE	TRUE	0.63	0.118
ENSG00000235859	AC006978.6	TRUE	FALSE	0.63	0.115
ENSG00000204778	RP11-15J10.1	FALSE	FALSE	0.63	0.116
ENSG00000176422	SPRYD4	TRUE	TRUE	0.63	0.118
ENSG00000108474	PIGL	TRUE	TRUE	0.63	0.121
ENSG00000265478	CTD-2145A24.5	FALSE	FALSE	0.63	0.114
ENSG00000131115	ZNF227	FALSE	TRUE	0.63	0.121
ENSG00000168137	SETD5	TRUE	TRUE	0.63	0.126
ENSG00000196557	CACNA1H	FALSE	TRUE	0.63	0.115
ENSG00000009780	FAM76A	TRUE	TRUE	0.63	0.127
ENSG00000117569	PTBP2	TRUE	TRUE	0.63	0.127
ENSG00000223599	RP11-216N14.7	TRUE	FALSE	0.63	0.117
ENSG00000162913	C1orf145	FALSE	TRUE	0.63	0.117
ENSG00000115183	TANC1	FALSE	TRUE	0.63	0.127
ENSG00000214773	RP11-717D12.1	TRUE	FALSE	0.63	0.116
ENSG00000271828	CTD-2310F14.1	FALSE	FALSE	0.63	0.118
ENSG00000233928	RP11-305F18.1	TRUE	FALSE	0.63	0.116
ENSG00000172728	FUT10	FALSE	TRUE	0.63	0.123
ENSG00000198416	ZNF658B	TRUE	FALSE	0.63	0.116
ENSG00000005801	ZNF195	TRUE	TRUE	0.63	0.121
ENSG00000173113	TRMT112	FALSE	TRUE	0.63	0.127
ENSG00000134910	STT3A	FALSE	TRUE	0.63	0.127
ENSG00000236051	MYCBP2-AS1	FALSE	FALSE	0.63	0.116
ENSG00000258738	RP11-73E17.2	FALSE	FALSE	0.63	0.116
ENSG00000169217	CD2BP2	FALSE	TRUE	0.63	0.124
ENSG00000261131	RP11-93O14.2	FALSE	FALSE	0.63	0.118
ENSG00000278891	RP11-246E12.2	FALSE	FALSE	0.63	0.116
ENSG00000236388	ITCH-AS1	FALSE	FALSE	0.63	0.117
ENSG00000175203	DCTN2	TRUE	TRUE	0.63	0.126
ENSG00000199135	MIR101-1	FALSE	FALSE	0.63	0.122
ENSG00000163348	PYGO2	FALSE	TRUE	0.63	0.121
ENSG00000230630	DNM3OS	FALSE	FALSE	0.63	0.128
ENSG00000213051	RPL5P5	FALSE	FALSE	0.63	0.127
ENSG00000099864	PALM	TRUE	TRUE	0.63	0.121
ENSG00000271811	RP1-79C4.4	TRUE	FALSE	0.63	0.119
ENSG00000175137	SH3BP5L	TRUE	TRUE	0.63	0.118
ENSG00000115970	THADA	TRUE	TRUE	0.63	0.129
ENSG00000212978	AC016747.3	TRUE	FALSE	0.63	0.121
ENSG00000138363	ATIC	TRUE	TRUE	0.63	0.125
ENSG00000234136	AC055764.1	FALSE	FALSE	0.63	0.119
ENSG00000163995	ABLIM2	TRUE	TRUE	0.63	0.12
ENSG00000112679	DUSP22	TRUE	TRUE	0.63	0.125
ENSG00000092820	EZR	TRUE	TRUE	0.63	0.129
ENSG00000253586	RP11-723D22.2	FALSE	FALSE	0.63	0.118
ENSG00000246662	LINC00535	TRUE	FALSE	0.63	0.119
ENSG00000253716	MINCR	TRUE	FALSE	0.63	0.119
ENSG00000110367	DDX6	TRUE	TRUE	0.63	0.13
ENSG00000166250	CLMP	FALSE	TRUE	0.63	0.13
ENSG00000122952	ZWINT	TRUE	TRUE	0.63	0.119
ENSG00000173124	ACSM6	TRUE	TRUE	0.63	0.119
ENSG00000167553	TUBA1C	FALSE	TRUE	0.63	0.127
ENSG00000139291	TMEM19	TRUE	TRUE	0.63	0.125
ENSG00000140374	ETFA	TRUE	TRUE	0.63	0.129
ENSG00000183475	ASB7	FALSE	TRUE	0.63	0.122
ENSG00000278700	Metazoa_SRP	TRUE	FALSE	0.63	0.119
ENSG00000177427	MIEF2	FALSE	TRUE	0.63	0.123
ENSG00000167524	SGK494	FALSE	TRUE	0.63	0.123
ENSG00000181588	MEX3D	FALSE	TRUE	0.63	0.123
ENSG00000165476	REEP3	FALSE	TRUE	0.63	0.131
ENSG00000273218	LLNLR-246C6.1	FALSE	FALSE	0.63	0.124
ENSG00000165359	DDX26B	FALSE	TRUE	0.63	0.125
ENSG00000177239	MAN1B1	TRUE	TRUE	0.63	0.126
ENSG00000259429	UBE2Q2P2	TRUE	FALSE	0.63	0.126
ENSG00000188243	COMMD6	FALSE	TRUE	0.63	0.132
ENSG00000100911	PSME2	TRUE	TRUE	0.63	0.132
ENSG00000235613	NSRP1P1	TRUE	FALSE	0.63	0.121
ENSG00000135775	COG2	TRUE	TRUE	0.63	0.128
ENSG00000263813	MIR3679	FALSE	FALSE	0.63	0.121
ENSG00000168884	TNIP2	TRUE	TRUE	0.63	0.126
ENSG00000135317	SNX14	TRUE	TRUE	0.63	0.132
ENSG00000255130	RP11-396J6.1	FALSE	FALSE	0.63	0.123
ENSG00000255159	RP11-318C2.1	TRUE	FALSE	0.63	0.128
ENSG00000185238	PRMT3	FALSE	TRUE	0.63	0.124
ENSG00000135387	CAPRIN1	TRUE	TRUE	0.63	0.13
ENSG00000185670	ZBTB3	FALSE	TRUE	0.63	0.123
ENSG00000155254	MARVELD1	TRUE	TRUE	0.63	0.127
ENSG00000110987	BCL7A	FALSE	TRUE	0.63	0.126
ENSG00000256304	CCDC150P1	TRUE	FALSE	0.63	0.121
ENSG00000240463	RPS19P3	FALSE	FALSE	0.63	0.124
ENSG00000185088	RPS27L	FALSE	TRUE	0.63	0.132
ENSG00000214575	CPEB1	FALSE	TRUE	0.63	0.131
ENSG00000189050	RNFT1	FALSE	TRUE	0.63	0.129
ENSG00000132481	TRIM47	TRUE	TRUE	0.63	0.128
ENSG00000135541	AHI1	TRUE	TRUE	0.63	0.133
ENSG00000086289	EPDR1	FALSE	TRUE	0.63	0.126
ENSG00000173674	EIF1AX	FALSE	TRUE	0.63	0.134
ENSG00000269967	RP11-84A19.4	FALSE	FALSE	0.63	0.124
ENSG00000270742	RP4-802A10.1	FALSE	FALSE	0.63	0.124
ENSG00000011523	CEP68	TRUE	TRUE	0.63	0.132
ENSG00000223923	AC010136.2	FALSE	FALSE	0.63	0.125
ENSG00000163848	ZNF148	TRUE	TRUE	0.63	0.134
ENSG00000236438	FAM157A	FALSE	FALSE	0.63	0.128
ENSG00000159733	ZFYVE28	TRUE	TRUE	0.63	0.124
ENSG00000113734	BNIP1	TRUE	TRUE	0.63	0.124
ENSG00000236017	ASMTL-AS1	TRUE	FALSE	0.63	0.124
ENSG00000107331	ABCA2	TRUE	TRUE	0.63	0.122
ENSG00000229456	RLIMP1	TRUE	FALSE	0.63	0.123
ENSG00000212615	SNORD58	TRUE	FALSE	0.63	0.123
ENSG00000161281	COX7A1	FALSE	TRUE	0.63	0.134
ENSG00000105204	DYRK1B	FALSE	TRUE	0.63	0.124
ENSG00000100150	DEPDC5	FALSE	TRUE	0.63	0.128
ENSG00000213722	DDAH2	TRUE	TRUE	0.63	0.132
ENSG00000106268	NUDT1	FALSE	TRUE	0.63	0.132
ENSG00000165410	CFL2	TRUE	TRUE	0.63	0.134
ENSG00000007174	DNAH9	TRUE	TRUE	0.63	0.122
ENSG00000065911	MTHFD2	TRUE	TRUE	0.63	0.131
ENSG00000152601	MBNL1	FALSE	TRUE	0.63	0.137
ENSG00000229036	VDAC1P8	TRUE	FALSE	0.63	0.13
ENSG00000050327	ARHGEF5	TRUE	TRUE	0.63	0.126
ENSG00000047230	CTPS2	TRUE	TRUE	0.63	0.128
ENSG00000147804	SLC39A4	TRUE	TRUE	0.63	0.127
ENSG00000231509	RP11-574F11.3	FALSE	FALSE	0.63	0.125
ENSG00000214753	HNRNPUL2	FALSE	TRUE	0.63	0.135
ENSG00000136040	PLXNC1	TRUE	TRUE	0.63	0.125
ENSG00000165782	TMEM55B	FALSE	TRUE	0.63	0.13
ENSG00000276234	TADA2A	TRUE	TRUE	0.63	0.127
ENSG00000267106	ZNF561-AS1	FALSE	FALSE	0.63	0.127
ENSG00000128272	ATF4	TRUE	TRUE	0.63	0.137
ENSG00000109046	WSB1	FALSE	TRUE	0.63	0.137
ENSG00000157916	RER1	TRUE	TRUE	0.63	0.136
ENSG00000164484	TMEM200A	TRUE	TRUE	0.63	0.129
ENSG00000270672	MTRNR2L6	FALSE	TRUE	0.63	0.138
ENSG00000206781	Y_RNA	FALSE	FALSE	0.63	0.126
ENSG00000166473	PKD1L2	FALSE	FALSE	0.63	0.131
ENSG00000267680	ZNF224	TRUE	TRUE	0.63	0.131
ENSG00000144426	NBEAL1	TRUE	TRUE	0.63	0.139
ENSG00000003509	NDUFAF7	FALSE	TRUE	0.63	0.133
ENSG00000157827	FMNL2	TRUE	TRUE	0.63	0.138
ENSG00000118260	CREB1	TRUE	TRUE	0.63	0.139
ENSG00000115685	PPP1R7	TRUE	TRUE	0.63	0.136
ENSG00000196810	CTBP1-AS2	TRUE	FALSE	0.63	0.132
ENSG00000087274	ADD1	TRUE	TRUE	0.63	0.139
ENSG00000249252	RP11-665G4.1	TRUE	FALSE	0.63	0.127
ENSG00000135074	ADAM19	TRUE	TRUE	0.63	0.138
ENSG00000164889	SLC4A2	TRUE	TRUE	0.63	0.128
ENSG00000171365	CLCN5	TRUE	TRUE	0.63	0.129
ENSG00000174547	MRPL11	FALSE	TRUE	0.63	0.135
ENSG00000166266	CUL5	FALSE	TRUE	0.63	0.138
ENSG00000282915	RP11-205A8.4	TRUE	FALSE	0.63	0.127
ENSG00000272734	ADIRF-AS1	TRUE	FALSE	0.63	0.133
ENSG00000151743	AMN1	TRUE	TRUE	0.63	0.127
ENSG00000213363	RPS3P6	FALSE	FALSE	0.63	0.129
ENSG00000185046	ANKS1B	TRUE	TRUE	0.63	0.13
ENSG00000125375	ATP5S	FALSE	TRUE	0.63	0.125
ENSG00000100711	ZFYVE21	TRUE	TRUE	0.63	0.136
ENSG00000261002	RP11-546B15.1	TRUE	FALSE	0.63	0.127
ENSG00000184207	PGP	FALSE	TRUE	0.63	0.13
ENSG00000170892	TSEN34	TRUE	TRUE	0.63	0.134
ENSG00000100412	ACO2	TRUE	TRUE	0.63	0.133
ENSG00000154639	CXADR	FALSE	TRUE	0.63	0.128
ENSG00000198712	MT-CO2	FALSE	TRUE	0.63	0.139
ENSG00000116062	MSH6	FALSE	TRUE	0.63	0.138
ENSG00000123975	CKS2	TRUE	TRUE	0.63	0.135
ENSG00000088881	EBF4	TRUE	TRUE	0.63	0.133
ENSG00000163376	KBTBD8	TRUE	TRUE	0.63	0.13
ENSG00000144959	NCEH1	TRUE	TRUE	0.63	0.132
ENSG00000196376	SLC35F1	TRUE	TRUE	0.63	0.131
ENSG00000237927	RP3-393E18.2	TRUE	FALSE	0.63	0.13
ENSG00000059377	TBXAS1	TRUE	TRUE	0.63	0.134
ENSG00000133789	SWAP70	FALSE	TRUE	0.63	0.14
ENSG00000197580	BCO2	TRUE	TRUE	0.63	0.131
ENSG00000174456	C12orf76	FALSE	TRUE	0.63	0.133
ENSG00000087302	C14orf166	FALSE	TRUE	0.63	0.14
ENSG00000198931	APRT	TRUE	TRUE	0.63	0.14
ENSG00000074755	ZZEF1	TRUE	TRUE	0.63	0.139
ENSG00000188033	ZNF490	FALSE	TRUE	0.63	0.13
ENSG00000105516	DBP	TRUE	TRUE	0.63	0.131
ENSG00000273271	AP000254.8	TRUE	FALSE	0.63	0.133
ENSG00000177868	SVBP	TRUE	TRUE	0.63	0.14
ENSG00000167720	SRR	TRUE	TRUE	0.63	0.132
ENSG00000132000	PODNL1	FALSE	TRUE	0.63	0.131
ENSG00000173068	BNC2	TRUE	TRUE	0.63	0.141
ENSG00000130939	UBE4B	TRUE	TRUE	0.63	0.141
ENSG00000143258	USP21	TRUE	TRUE	0.63	0.137
ENSG00000075785	RAB7A	TRUE	TRUE	0.63	0.144
ENSG00000120699	EXOSC8	TRUE	TRUE	0.63	0.142
ENSG00000197782	ZNF780A	FALSE	TRUE	0.63	0.136
ENSG00000134690	CDCA8	TRUE	TRUE	0.63	0.132
ENSG00000189195	BTBD8	TRUE	TRUE	0.63	0.135
ENSG00000115524	SF3B1	TRUE	TRUE	0.63	0.144
ENSG00000021826	CPS1	FALSE	TRUE	0.63	0.132
ENSG00000237732	AC010980.2	TRUE	FALSE	0.63	0.133
ENSG00000151092	NGLY1	TRUE	TRUE	0.63	0.141
ENSG00000164023	SGMS2	TRUE	TRUE	0.63	0.136
ENSG00000132563	REEP2	TRUE	TRUE	0.63	0.132
ENSG00000204568	MRPS18B	TRUE	TRUE	0.63	0.142
ENSG00000220643	RP3-391O22.1	TRUE	FALSE	0.63	0.132
ENSG00000077264	PAK3	FALSE	TRUE	0.63	0.133
ENSG00000102030	NAA10	TRUE	TRUE	0.63	0.128
ENSG00000102178	UBL4A	TRUE	TRUE	0.63	0.134
ENSG00000185585	OLFML2A	TRUE	TRUE	0.63	0.136
ENSG00000120662	MTRF1	TRUE	TRUE	0.63	0.137
ENSG00000066739	ATG2B	TRUE	TRUE	0.63	0.141
ENSG00000261216	RP11-166B2.5	TRUE	FALSE	0.63	0.132
ENSG00000154655	L3MBTL4	FALSE	TRUE	0.63	0.136
ENSG00000101400	SNTA1	TRUE	TRUE	0.63	0.134
ENSG00000109270	LAMTOR3	TRUE	TRUE	0.62	0.143
ENSG00000087206	UIMC1	FALSE	TRUE	0.62	0.142
ENSG00000197892	KIF13B	TRUE	TRUE	0.62	0.144
ENSG00000173209	AHSA2	TRUE	TRUE	0.62	0.145
ENSG00000272551	RP11-324L17.1	FALSE	FALSE	0.62	0.135
ENSG00000182504	CEP97	TRUE	TRUE	0.62	0.14
ENSG00000145375	SPATA5	TRUE	TRUE	0.62	0.143
ENSG00000198961	PJA2	TRUE	TRUE	0.62	0.146
ENSG00000137273	FOXF2	TRUE	TRUE	0.62	0.146
ENSG00000013392	RWDD2A	TRUE	TRUE	0.62	0.135
ENSG00000106290	TAF6	FALSE	TRUE	0.62	0.135
ENSG00000164754	RAD21	TRUE	TRUE	0.62	0.146
ENSG00000265366	GLUD1P7	FALSE	FALSE	0.62	0.135
ENSG00000269948	RP11-248J23.6	FALSE	FALSE	0.62	0.137
ENSG00000165886	UBTD1	FALSE	TRUE	0.62	0.135
ENSG00000174600	CMKLR1	TRUE	TRUE	0.62	0.137
ENSG00000169955	ZNF747	FALSE	TRUE	0.62	0.137
ENSG00000131069	ACSS2	TRUE	TRUE	0.62	0.137
ENSG00000181894	ZNF329	TRUE	TRUE	0.62	0.137
ENSG00000148400	NOTCH1	FALSE	TRUE	0.62	0.141
ENSG00000065150	IPO5	TRUE	TRUE	0.62	0.145
ENSG00000100461	RBM23	TRUE	TRUE	0.62	0.146
ENSG00000011638	TMEM159	FALSE	TRUE	0.62	0.145
ENSG00000088888	MAVS	FALSE	TRUE	0.62	0.145
ENSG00000112312	GMNN	FALSE	TRUE	0.62	0.142
ENSG00000100600	LGMN	TRUE	TRUE	0.62	0.147
ENSG00000166762	CATSPER2	TRUE	TRUE	0.62	0.137
ENSG00000033867	SLC4A7	TRUE	TRUE	0.62	0.145
ENSG00000011376	LARS2	FALSE	TRUE	0.62	0.138
ENSG00000236104	ZBTB22	FALSE	TRUE	0.62	0.138
ENSG00000146842	TMEM209	TRUE	TRUE	0.62	0.147
ENSG00000125355	TMEM255A	TRUE	TRUE	0.62	0.138
ENSG00000107201	DDX58	TRUE	TRUE	0.62	0.148
ENSG00000279706	RP11-561O23.9	FALSE	FALSE	0.62	0.139
ENSG00000165997	ARL5B	TRUE	TRUE	0.62	0.148
ENSG00000234369	TATDN1P1	FALSE	FALSE	0.62	0.141
ENSG00000111665	CDCA3	FALSE	TRUE	0.62	0.138
ENSG00000213782	DDX47	FALSE	TRUE	0.62	0.138
ENSG00000135655	USP15	TRUE	TRUE	0.62	0.148
ENSG00000126218	F10	TRUE	TRUE	0.62	0.143
ENSG00000269937	RP11-20I23.8	TRUE	FALSE	0.62	0.139
ENSG00000238045	AC009133.12	TRUE	FALSE	0.62	0.136
ENSG00000261609	GAN	TRUE	TRUE	0.62	0.147
ENSG00000108395	TRIM37	FALSE	TRUE	0.62	0.143
ENSG00000224877	C17orf89	FALSE	TRUE	0.62	0.139
ENSG00000132005	RFX1	FALSE	TRUE	0.62	0.142
ENSG00000280614	CH507-513H4.4	FALSE	FALSE	0.62	0.149
ENSG00000159082	SYNJ1	TRUE	TRUE	0.62	0.145
ENSG00000163512	AZI2	FALSE	TRUE	0.62	0.148
ENSG00000152229	PSTPIP2	FALSE	TRUE	0.62	0.138
ENSG00000117859	OSBPL9	FALSE	TRUE	0.62	0.151
ENSG00000226520	KIRREL-IT1	FALSE	FALSE	0.62	0.14
ENSG00000114739	ACVR2B	TRUE	TRUE	0.62	0.145
ENSG00000114841	DNAH1	TRUE	TRUE	0.62	0.139
ENSG00000204438	GPANK1	TRUE	TRUE	0.62	0.138
ENSG00000197081	IGF2R	FALSE	TRUE	0.62	0.15
ENSG00000242170	RN7SL329P	TRUE	FALSE	0.62	0.14
ENSG00000174775	HRAS	TRUE	TRUE	0.62	0.144
ENSG00000167797	CDK2AP2	FALSE	TRUE	0.62	0.144
ENSG00000186184	POLR1D	FALSE	TRUE	0.62	0.15
ENSG00000100629	CEP128	FALSE	TRUE	0.62	0.143
ENSG00000141101	NOB1	FALSE	TRUE	0.62	0.144
ENSG00000004777	ARHGAP33	FALSE	TRUE	0.62	0.14
ENSG00000160439	RDH13	TRUE	TRUE	0.62	0.143
ENSG00000144158	RP11-395L14.17	FALSE	FALSE	0.62	0.142
ENSG00000237483	RP11-423E7.1	TRUE	FALSE	0.62	0.139
ENSG00000138642	HERC6	TRUE	TRUE	0.62	0.146
ENSG00000145390	USP53	FALSE	TRUE	0.62	0.149
ENSG00000188186	LAMTOR4	TRUE	TRUE	0.62	0.152
ENSG00000150510	FAM124A	FALSE	TRUE	0.62	0.142
ENSG00000128951	DUT	FALSE	TRUE	0.62	0.149
ENSG00000135090	TAOK3	TRUE	TRUE	0.62	0.152
ENSG00000140575	IQGAP1	FALSE	TRUE	0.62	0.154
ENSG00000203356	LINC01562	FALSE	FALSE	0.62	0.143
ENSG00000227733	RP4-565E6.1	FALSE	FALSE	0.62	0.144
ENSG00000266094	RASSF5	FALSE	TRUE	0.62	0.15
ENSG00000162769	FLVCR1	TRUE	TRUE	0.62	0.146
ENSG00000177614	PGBD5	FALSE	TRUE	0.62	0.142
ENSG00000023330	ALAS1	TRUE	TRUE	0.62	0.152
ENSG00000013375	PGM3	TRUE	TRUE	0.62	0.15
ENSG00000178397	FAM220A	FALSE	TRUE	0.62	0.143
ENSG00000275400	RP4-756H11.5	FALSE	FALSE	0.62	0.147
ENSG00000146826	C7orf43	FALSE	TRUE	0.62	0.145
ENSG00000251003	ZFPM2-AS1	FALSE	FALSE	0.62	0.145
ENSG00000187498	COL4A1	FALSE	TRUE	0.62	0.154
ENSG00000156206	CFAP161	TRUE	TRUE	0.62	0.142
ENSG00000260267	RP11-452L6.5	FALSE	FALSE	0.62	0.143
ENSG00000124098	FAM210B	TRUE	TRUE	0.62	0.15
ENSG00000167468	GPX4	TRUE	TRUE	0.62	0.154
ENSG00000134744	ZCCHC11	FALSE	TRUE	0.62	0.155
ENSG00000221944	TIGD1	FALSE	TRUE	0.62	0.143
ENSG00000113212	PCDHB7	FALSE	TRUE	0.62	0.145
ENSG00000106105	GARS	TRUE	TRUE	0.62	0.153
ENSG00000252438	SNORD45	FALSE	FALSE	0.62	0.145
ENSG00000196517	SLC6A9	TRUE	TRUE	0.62	0.145
ENSG00000172239	PAIP1	FALSE	TRUE	0.62	0.151
ENSG00000112562	SMOC2	TRUE	TRUE	0.62	0.145
ENSG00000204072	ARMCX7P	FALSE	FALSE	0.62	0.148
ENSG00000023287	RB1CC1	TRUE	TRUE	0.62	0.156
ENSG00000199575	SNORD114-1	FALSE	FALSE	0.62	0.147
ENSG00000262454	MIR193BHG	TRUE	FALSE	0.62	0.146
ENSG00000143294	PRCC	FALSE	TRUE	0.62	0.151
ENSG00000071127	WDR1	TRUE	TRUE	0.62	0.156
ENSG00000113140	SPARC	TRUE	TRUE	0.62	0.156
ENSG00000256618	MTRNR2L1	FALSE	TRUE	0.62	0.156
ENSG00000246859	STARD4-AS1	TRUE	FALSE	0.62	0.152
ENSG00000254473	RP11-522I20.3	TRUE	FALSE	0.62	0.144
ENSG00000019995	ZRANB1	TRUE	TRUE	0.62	0.151
ENSG00000250742	RP11-834C11.4	TRUE	FALSE	0.62	0.156
ENSG00000163923	RPL39L	TRUE	TRUE	0.62	0.148
ENSG00000172197	MBOAT1	TRUE	TRUE	0.62	0.149
ENSG00000132424	PNISR	FALSE	TRUE	0.62	0.159
ENSG00000197362	ZNF786	FALSE	TRUE	0.62	0.148
ENSG00000162129	CLPB	TRUE	TRUE	0.62	0.148
ENSG00000137478	FCHSD2	TRUE	TRUE	0.62	0.153
ENSG00000261098	RP11-819C21.1	FALSE	FALSE	0.62	0.149
ENSG00000160613	PCSK7	TRUE	TRUE	0.62	0.157
ENSG00000135390	ATP5G2	TRUE	TRUE	0.62	0.159
ENSG00000252220	RNU6-977P	TRUE	FALSE	0.62	0.146
ENSG00000139618	BRCA2	FALSE	TRUE	0.62	0.148
ENSG00000179454	KLHL28	TRUE	TRUE	0.62	0.156
ENSG00000070367	EXOC5	FALSE	TRUE	0.62	0.157
ENSG00000167984	NLRC3	FALSE	TRUE	0.62	0.148
ENSG00000154957	ZNF18	TRUE	TRUE	0.62	0.149
ENSG00000278053	DDX52	TRUE	TRUE	0.62	0.158
ENSG00000100302	RASD2	TRUE	TRUE	0.62	0.148
ENSG00000104427	ZC2HC1A	TRUE	TRUE	0.62	0.16
ENSG00000110455	ACCS	TRUE	TRUE	0.62	0.152
ENSG00000101745	ANKRD12	FALSE	TRUE	0.62	0.162
ENSG00000248458	RP4-598P13.1	TRUE	FALSE	0.62	0.149
ENSG00000186205	MARC1	TRUE	TRUE	0.62	0.149
ENSG00000114395	CYB561D2	TRUE	TRUE	0.62	0.15
ENSG00000168306	ACOX2	TRUE	TRUE	0.62	0.155
ENSG00000138495	COX17	FALSE	TRUE	0.62	0.161
ENSG00000109814	UGDH	TRUE	TRUE	0.62	0.159
ENSG00000205903	ZNF316	TRUE	TRUE	0.62	0.151
ENSG00000164604	GPR85	FALSE	TRUE	0.62	0.154
ENSG00000224981	AC000367.1	FALSE	FALSE	0.62	0.15
ENSG00000277150	F8A3	FALSE	TRUE	0.62	0.152
ENSG00000172748	ZNF596	FALSE	TRUE	0.62	0.152
ENSG00000198825	INPP5F	FALSE	TRUE	0.62	0.152
ENSG00000139146	FAM60A	TRUE	TRUE	0.62	0.155
ENSG00000213853	EMP2	TRUE	TRUE	0.62	0.162
ENSG00000000419	DPM1	FALSE	TRUE	0.62	0.159
ENSG00000167671	UBXN6	FALSE	TRUE	0.62	0.158
ENSG00000197380	DACT3	TRUE	TRUE	0.62	0.155
ENSG00000158850	B4GALT3	TRUE	TRUE	0.62	0.156
ENSG00000037474	NSUN2	TRUE	TRUE	0.62	0.158
ENSG00000134255	CEPT1	TRUE	TRUE	0.62	0.159
ENSG00000115137	DNAJC27	TRUE	TRUE	0.62	0.159
ENSG00000249341	RP11-317M11.1	TRUE	FALSE	0.62	0.153
ENSG00000280551	RP11-358D17.2	TRUE	FALSE	0.62	0.153
ENSG00000136280	CCM2	TRUE	TRUE	0.62	0.158
ENSG00000123560	PLP1	TRUE	TRUE	0.62	0.152
ENSG00000149218	ENDOD1	TRUE	TRUE	0.62	0.154
ENSG00000138346	DNA2	FALSE	TRUE	0.62	0.153
ENSG00000119688	ABCD4	TRUE	TRUE	0.62	0.156
ENSG00000129925	TMEM8A	FALSE	TRUE	0.62	0.153
ENSG00000141741	MIEN1	TRUE	TRUE	0.62	0.158
ENSG00000215251	FASTKD5	TRUE	TRUE	0.62	0.153
ENSG00000130758	MAP3K10	FALSE	TRUE	0.62	0.154
ENSG00000114742	WDR48	TRUE	TRUE	0.62	0.165
ENSG00000164171	ITGA2	TRUE	TRUE	0.62	0.164
ENSG00000272279	RP11-157J24.2	TRUE	FALSE	0.62	0.152
ENSG00000215039	CD27-AS1	TRUE	FALSE	0.62	0.161
ENSG00000119650	IFT43	TRUE	TRUE	0.62	0.163
ENSG00000101255	TRIB3	FALSE	TRUE	0.62	0.155
ENSG00000265808	SEC22B	TRUE	TRUE	0.62	0.167
ENSG00000170382	LRRN2	TRUE	TRUE	0.62	0.155
ENSG00000066032	CTNNA2	TRUE	TRUE	0.62	0.155
ENSG00000115468	EFHD1	FALSE	TRUE	0.62	0.16
ENSG00000281392	LINC00506	FALSE	FALSE	0.62	0.156
ENSG00000181751	C5orf30	TRUE	TRUE	0.62	0.155
ENSG00000161013	MGAT4B	FALSE	TRUE	0.62	0.157
ENSG00000106537	TSPAN13	FALSE	TRUE	0.62	0.156
ENSG00000158604	TMED4	TRUE	TRUE	0.62	0.167
ENSG00000134539	KLRD1	FALSE	TRUE	0.62	0.157
ENSG00000248334	WHAMMP2	FALSE	FALSE	0.62	0.162
ENSG00000261056	RP11-454F8.2	FALSE	FALSE	0.62	0.155
ENSG00000198783	ZNF830	TRUE	TRUE	0.62	0.16
ENSG00000161677	JOSD2	TRUE	TRUE	0.62	0.157
ENSG00000070413	DGCR2	TRUE	TRUE	0.62	0.162
ENSG00000172331	BPGM	TRUE	TRUE	0.62	0.164
ENSG00000173145	NOC3L	TRUE	TRUE	0.62	0.166
ENSG00000084463	WBP11	FALSE	TRUE	0.62	0.167
ENSG00000135972	MRPS9	FALSE	TRUE	0.62	0.165
ENSG00000154328	NEIL2	TRUE	TRUE	0.62	0.164
ENSG00000070610	GBA2	TRUE	TRUE	0.62	0.164
ENSG00000089818	NECAP1	TRUE	TRUE	0.62	0.164
ENSG00000279500	RP11-21K12.2	FALSE	FALSE	0.62	0.156
ENSG00000169180	XPO6	TRUE	TRUE	0.62	0.166
ENSG00000065559	MAP2K4	TRUE	TRUE	0.62	0.166
ENSG00000133027	PEMT	TRUE	TRUE	0.62	0.159
ENSG00000143171	RXRG	TRUE	TRUE	0.62	0.157
ENSG00000122176	FMOD	TRUE	TRUE	0.62	0.169
ENSG00000163683	SMIM14	FALSE	TRUE	0.62	0.17
ENSG00000246560	RP11-10L12.4	TRUE	FALSE	0.62	0.16
ENSG00000281398	SNHG4	FALSE	FALSE	0.62	0.158
ENSG00000152818	UTRN	TRUE	TRUE	0.62	0.169
ENSG00000153993	SEMA3D	TRUE	TRUE	0.62	0.165
ENSG00000205002	AARD	FALSE	TRUE	0.62	0.158
ENSG00000136867	SLC31A2	TRUE	TRUE	0.62	0.158
ENSG00000167081	PBX3	TRUE	TRUE	0.62	0.165
ENSG00000109846	CRYAB	TRUE	TRUE	0.62	0.17
ENSG00000148688	RPP30	FALSE	TRUE	0.62	0.169
ENSG00000134287	ARF3	FALSE	TRUE	0.62	0.166
ENSG00000258137	RP11-753H16.3	TRUE	FALSE	0.62	0.158
ENSG00000133858	ZFC3H1	TRUE	TRUE	0.62	0.169
ENSG00000170113	NIPA1	TRUE	TRUE	0.62	0.16
ENSG00000161547	SRSF2	TRUE	TRUE	0.62	0.17
ENSG00000205670	SMIM11A	FALSE	TRUE	0.62	0.162
ENSG00000204264	PSMB8	TRUE	TRUE	0.62	0.171
ENSG00000085733	CTTN	TRUE	TRUE	0.62	0.171
ENSG00000100836	PABPN1	FALSE	TRUE	0.62	0.171
ENSG00000239887	C1orf226	TRUE	TRUE	0.62	0.157
ENSG00000275835	TUBGCP5	TRUE	TRUE	0.62	0.169
ENSG00000162542	TMCO4	TRUE	TRUE	0.62	0.165
ENSG00000186501	TMEM222	TRUE	TRUE	0.62	0.168
ENSG00000142875	PRKACB	TRUE	TRUE	0.62	0.169
ENSG00000131375	CAPN7	FALSE	TRUE	0.62	0.17
ENSG00000169814	BTD	TRUE	TRUE	0.62	0.16
ENSG00000234127	TRIM26	TRUE	TRUE	0.62	0.17
ENSG00000230358	SPDYE21P	FALSE	FALSE	0.62	0.162
ENSG00000137054	POLR1E	TRUE	TRUE	0.62	0.165
ENSG00000165119	HNRNPK	FALSE	TRUE	0.62	0.173
ENSG00000148935	GAS2	TRUE	TRUE	0.62	0.159
ENSG00000059573	ALDH18A1	TRUE	TRUE	0.62	0.165
ENSG00000127314	RAP1B	FALSE	TRUE	0.62	0.172
ENSG00000138617	PARP16	FALSE	TRUE	0.62	0.165
ENSG00000196547	MAN2A2	TRUE	TRUE	0.62	0.165
ENSG00000228300	C19orf24	FALSE	TRUE	0.62	0.162
ENSG00000105298	CACTIN	FALSE	TRUE	0.62	0.161
ENSG00000251639	RP11-20I20.1	TRUE	FALSE	0.62	0.16
ENSG00000173545	ZNF622	TRUE	TRUE	0.62	0.166
ENSG00000261208	RP11-452D12.1	TRUE	FALSE	0.62	0.16
ENSG00000276182	RP11-872J21.5	TRUE	FALSE	0.62	0.161
ENSG00000160201	U2AF1	FALSE	TRUE	0.62	0.173
ENSG00000117394	SLC2A1	TRUE	TRUE	0.62	0.164
ENSG00000185842	DNAH14	FALSE	TRUE	0.62	0.169
ENSG00000109180	OCIAD1	FALSE	TRUE	0.62	0.175
ENSG00000196923	PDLIM7	TRUE	TRUE	0.62	0.173
ENSG00000221988	PPT2	TRUE	TRUE	0.62	0.163
ENSG00000168116	KIAA1586	FALSE	TRUE	0.62	0.173
ENSG00000112210	RAB23	TRUE	TRUE	0.62	0.169
ENSG00000234263	RP3-325F22.3	FALSE	FALSE	0.62	0.164
ENSG00000244036	RP11-306G20.1	FALSE	FALSE	0.62	0.164
ENSG00000076513	ANKRD13A	TRUE	TRUE	0.62	0.173
ENSG00000081181	ARG2	TRUE	TRUE	0.62	0.163
ENSG00000153048	CARHSP1	FALSE	TRUE	0.62	0.175
ENSG00000125449	ARMC7	FALSE	TRUE	0.62	0.166
ENSG00000141551	CSNK1D	FALSE	TRUE	0.62	0.173
ENSG00000203999	LINC01270	FALSE	FALSE	0.62	0.164
ENSG00000276980	CTD-3128G10.7	TRUE	FALSE	0.62	0.164
ENSG00000130803	ZNF317	TRUE	TRUE	0.62	0.167
ENSG00000100330	MTMR3	FALSE	TRUE	0.62	0.17
ENSG00000154640	BTG3	FALSE	TRUE	0.62	0.174
ENSG00000198626	RYR2	FALSE	TRUE	0.62	0.164
ENSG00000197180	CH17-340M24.3	TRUE	FALSE	0.62	0.162
ENSG00000091640	SPAG7	TRUE	TRUE	0.62	0.175
ENSG00000251994	RNU2-27P	TRUE	FALSE	0.62	0.166
ENSG00000167637	ZNF283	FALSE	TRUE	0.62	0.169
ENSG00000131408	NR1H2	TRUE	TRUE	0.62	0.172
ENSG00000203668	CHML	FALSE	TRUE	0.62	0.169
ENSG00000115756	HPCAL1	TRUE	TRUE	0.62	0.171
ENSG00000170917	NUDT6	TRUE	TRUE	0.62	0.169
ENSG00000064393	HIPK2	FALSE	TRUE	0.62	0.178
ENSG00000122873	CISD1	TRUE	TRUE	0.62	0.173
ENSG00000256128	LINC00944	FALSE	FALSE	0.62	0.169
ENSG00000174628	IQCK	FALSE	TRUE	0.62	0.17
ENSG00000135740	SLC9A5	TRUE	TRUE	0.62	0.169
ENSG00000161920	MED11	TRUE	TRUE	0.62	0.166
ENSG00000126861	OMG	FALSE	TRUE	0.62	0.169
ENSG00000233478	RP1-187B23.1	TRUE	FALSE	0.62	0.166
ENSG00000138081	FBXO11	FALSE	TRUE	0.62	0.177
ENSG00000228108	AC092839.3	TRUE	FALSE	0.62	0.167
ENSG00000226887	ERVMER34-1	FALSE	TRUE	0.62	0.166
ENSG00000170734	POLH	TRUE	TRUE	0.62	0.169
ENSG00000218676	BRD7P4	FALSE	FALSE	0.62	0.167
ENSG00000229358	DPY19L1P1	FALSE	FALSE	0.62	0.172
ENSG00000234545	FAM133B	FALSE	TRUE	0.62	0.178
ENSG00000198113	TOR4A	TRUE	TRUE	0.62	0.167
ENSG00000120860	CCDC53	TRUE	TRUE	0.62	0.176
ENSG00000161999	JMJD8	FALSE	TRUE	0.62	0.174
ENSG00000132510	KDM6B	FALSE	TRUE	0.62	0.178
ENSG00000241322	CDRT1	FALSE	TRUE	0.62	0.167
ENSG00000131100	ATP6V1E1	TRUE	TRUE	0.62	0.178
ENSG00000205707	LYRM5	TRUE	TRUE	0.62	0.175
ENSG00000224078	SNHG14	TRUE	FALSE	0.62	0.179
ENSG00000275839	CTC-421K24.1	FALSE	FALSE	0.62	0.173
ENSG00000101290	CDS2	TRUE	TRUE	0.62	0.179
ENSG00000198300	PEG3	FALSE	TRUE	0.62	0.176
ENSG00000181754	AMIGO1	TRUE	TRUE	0.61	0.169
ENSG00000163349	HIPK1	TRUE	TRUE	0.61	0.179
ENSG00000135749	PCNXL2	FALSE	TRUE	0.61	0.176
ENSG00000128641	MYO1B	TRUE	TRUE	0.61	0.178
ENSG00000174611	KY	TRUE	TRUE	0.61	0.169
ENSG00000137275	RIPK1	TRUE	TRUE	0.61	0.178
ENSG00000071243	ING3	TRUE	TRUE	0.61	0.181
ENSG00000147123	NDUFB11	TRUE	TRUE	0.61	0.181
ENSG00000105339	DENND3	TRUE	TRUE	0.61	0.175
ENSG00000148225	WDR31	FALSE	TRUE	0.61	0.172
ENSG00000196363	WDR5	FALSE	TRUE	0.61	0.172
ENSG00000064102	ASUN	TRUE	TRUE	0.61	0.174
ENSG00000280138	RP11-463O12.5	TRUE	FALSE	0.61	0.179
ENSG00000102738	MRPS31	TRUE	TRUE	0.61	0.178
ENSG00000212384	SNORD113-2	FALSE	FALSE	0.61	0.17
ENSG00000235560	AC002310.12	FALSE	FALSE	0.61	0.169
ENSG00000277123	AC006534.3	FALSE	FALSE	0.61	0.169
ENSG00000267659	LINC01482	FALSE	FALSE	0.61	0.169
ENSG00000167363	FN3K	FALSE	TRUE	0.61	0.168
ENSG00000167216	KATNAL2	TRUE	TRUE	0.61	0.168
ENSG00000267986	AC130469.2	TRUE	FALSE	0.61	0.173
ENSG00000040341	STAU2	FALSE	TRUE	0.61	0.178
ENSG00000129315	CCNT1	TRUE	TRUE	0.61	0.181
ENSG00000113441	LNPEP	FALSE	TRUE	0.61	0.182
ENSG00000122694	GLIPR2	TRUE	TRUE	0.61	0.181
ENSG00000185100	ADSSL1	TRUE	TRUE	0.61	0.176
ENSG00000259453	RP11-815J21.1	TRUE	FALSE	0.61	0.168
ENSG00000134755	DSC2	TRUE	TRUE	0.61	0.168
ENSG00000176293	ZNF135	TRUE	TRUE	0.61	0.176
ENSG00000125534	PPDPF	FALSE	TRUE	0.61	0.183
ENSG00000116678	LEPR	FALSE	TRUE	0.61	0.178
ENSG00000163013	FBXO41	TRUE	TRUE	0.61	0.173
ENSG00000261600	RP11-575H3.1	FALSE	FALSE	0.61	0.174
ENSG00000115840	SLC25A12	TRUE	TRUE	0.61	0.177
ENSG00000197385	ZNF860	TRUE	TRUE	0.61	0.173
ENSG00000272168	CASC15	TRUE	FALSE	0.61	0.179
ENSG00000215712	TMEM242	TRUE	TRUE	0.61	0.181
ENSG00000196313	POM121	TRUE	TRUE	0.61	0.179
ENSG00000228393	LINC01004	TRUE	FALSE	0.61	0.174
ENSG00000232593	KANTR	TRUE	FALSE	0.61	0.175
ENSG00000101935	AMMECR1	FALSE	TRUE	0.61	0.175
ENSG00000156599	ZDHHC5	TRUE	TRUE	0.61	0.18
ENSG00000188070	C11orf95	TRUE	TRUE	0.61	0.175
ENSG00000136738	STAM	TRUE	TRUE	0.61	0.181
ENSG00000148498	PARD3	TRUE	TRUE	0.61	0.183
ENSG00000005175	RPAP3	FALSE	TRUE	0.61	0.179
ENSG00000135643	KCNMB4	TRUE	TRUE	0.61	0.172
ENSG00000100652	SLC10A1	FALSE	TRUE	0.61	0.175
ENSG00000100596	SPTLC2	TRUE	TRUE	0.61	0.179
ENSG00000103222	ABCC1	TRUE	TRUE	0.61	0.18
ENSG00000198064	RP11-347C12.1	FALSE	TRUE	0.61	0.177
ENSG00000263603	CTD-2349P21.5	TRUE	FALSE	0.61	0.176
ENSG00000266865	RP11-848P1.9	TRUE	FALSE	0.61	0.173
ENSG00000176658	MYO1D	FALSE	TRUE	0.61	0.177
ENSG00000159210	SNF8	TRUE	TRUE	0.61	0.181
ENSG00000108370	RGS9	FALSE	TRUE	0.61	0.173
ENSG00000100083	GGA1	TRUE	TRUE	0.61	0.181
ENSG00000100403	ZC3H7B	FALSE	TRUE	0.61	0.181
ENSG00000105258	POLR2I	FALSE	TRUE	0.61	0.176
ENSG00000279623	RP11-399C16.3	TRUE	FALSE	0.61	0.171
ENSG00000151332	MBIP	FALSE	TRUE	0.61	0.181
ENSG00000128294	TPST2	FALSE	TRUE	0.61	0.174
ENSG00000203965	EFCAB7	TRUE	TRUE	0.61	0.184
ENSG00000173207	CKS1B	TRUE	TRUE	0.61	0.184
ENSG00000186684	CYP27C1	FALSE	TRUE	0.61	0.176
ENSG00000235593	RBMS3-AS1	TRUE	FALSE	0.61	0.173
ENSG00000177352	CCDC71	FALSE	TRUE	0.61	0.173
ENSG00000250764	CTD-2152M20.2	TRUE	FALSE	0.61	0.173
ENSG00000150712	MTMR12	TRUE	TRUE	0.61	0.178
ENSG00000113719	ERGIC1	FALSE	TRUE	0.61	0.185
ENSG00000273142	RP11-458F8.4	TRUE	FALSE	0.61	0.174
ENSG00000159860	TCAF2P1	FALSE	FALSE	0.61	0.177
ENSG00000173281	PPP1R3B	FALSE	TRUE	0.61	0.183
ENSG00000107186	MPDZ	TRUE	TRUE	0.61	0.184
ENSG00000255400	RP13-631K18.5	TRUE	FALSE	0.61	0.176
ENSG00000120029	C10orf76	TRUE	TRUE	0.61	0.179
ENSG00000103415	HMOX2	FALSE	TRUE	0.61	0.182
ENSG00000067900	ROCK1	FALSE	TRUE	0.61	0.187
ENSG00000158480	SPATA2	TRUE	TRUE	0.61	0.175
ENSG00000130164	LDLR	TRUE	TRUE	0.61	0.185
ENSG00000153879	CEBPG	TRUE	TRUE	0.61	0.181
ENSG00000198453	ZNF568	TRUE	TRUE	0.61	0.185
ENSG00000228327	RP11-206L10.2	FALSE	FALSE	0.61	0.185
ENSG00000144320	KIAA1715	FALSE	TRUE	0.61	0.187
ENSG00000121210	KIAA0922	TRUE	TRUE	0.61	0.184
ENSG00000120162	MOB3B	TRUE	TRUE	0.61	0.184
ENSG00000188906	LRRK2	FALSE	TRUE	0.61	0.183
ENSG00000131165	CHMP1A	TRUE	TRUE	0.61	0.183
ENSG00000120725	SIL1	TRUE	TRUE	0.61	0.186
ENSG00000137310	TCF19	FALSE	TRUE	0.61	0.182
ENSG00000112139	MDGA1	TRUE	TRUE	0.61	0.18
ENSG00000272047	GTF2H5	TRUE	TRUE	0.61	0.189
ENSG00000112531	QKI	TRUE	TRUE	0.61	0.19
ENSG00000160991	ORAI2	TRUE	TRUE	0.61	0.185
ENSG00000148187	MRRF	TRUE	TRUE	0.61	0.182
ENSG00000156030	ELMSAN1	TRUE	TRUE	0.61	0.19
ENSG00000261872	RP5-867C24.5	FALSE	FALSE	0.61	0.18
ENSG00000166398	KIAA0355	TRUE	TRUE	0.61	0.189
ENSG00000197405	C5AR1	TRUE	TRUE	0.61	0.181
ENSG00000258634	RP4-773N10.4	FALSE	FALSE	0.61	0.176
ENSG00000159176	CSRP1	TRUE	TRUE	0.61	0.19
ENSG00000121989	ACVR2A	FALSE	TRUE	0.61	0.187
ENSG00000248019	FAM13A-AS1	TRUE	FALSE	0.61	0.178
ENSG00000145734	BDP1	FALSE	TRUE	0.61	0.19
ENSG00000247595	SPTY2D1-AS1	TRUE	TRUE	0.61	0.178
ENSG00000227354	RBM26-AS1	TRUE	FALSE	0.61	0.179
ENSG00000182732	RGS6	FALSE	TRUE	0.61	0.179
ENSG00000006744	ELAC2	FALSE	TRUE	0.61	0.187
ENSG00000134265	NAPG	TRUE	TRUE	0.61	0.189
ENSG00000091164	TXNL1	TRUE	TRUE	0.61	0.19
ENSG00000125885	MCM8	FALSE	TRUE	0.61	0.182
ENSG00000259915	RP11-410E4.1	TRUE	FALSE	0.61	0.179
ENSG00000239650	GUSBP4	FALSE	FALSE	0.61	0.18
ENSG00000260912	RP11-363E7.4	FALSE	FALSE	0.61	0.179
ENSG00000214517	PPME1	TRUE	TRUE	0.61	0.189
ENSG00000168286	THAP11	TRUE	TRUE	0.61	0.18
ENSG00000230424	RP1-43E13.2	FALSE	FALSE	0.61	0.179
ENSG00000204160	ZDHHC18	FALSE	TRUE	0.61	0.185
ENSG00000160062	ZBTB8A	FALSE	TRUE	0.61	0.189
ENSG00000084070	SMAP2	TRUE	TRUE	0.61	0.188
ENSG00000271425	NBPF10	FALSE	TRUE	0.61	0.193
ENSG00000164048	ZNF589	TRUE	TRUE	0.61	0.181
ENSG00000163590	PPM1L	FALSE	TRUE	0.61	0.185
ENSG00000177733	HNRNPA0	FALSE	TRUE	0.61	0.193
ENSG00000204967	PCDHA4	TRUE	TRUE	0.61	0.182
ENSG00000022267	FHL1	TRUE	TRUE	0.61	0.193
ENSG00000067167	TRAM1	FALSE	TRUE	0.61	0.193
ENSG00000230001	RP11-70J12.1	FALSE	FALSE	0.61	0.181
ENSG00000183161	FANCF	TRUE	TRUE	0.61	0.182
ENSG00000148606	POLR3A	TRUE	TRUE	0.61	0.185
ENSG00000110844	PRPF40B	TRUE	TRUE	0.61	0.179
ENSG00000069966	GNB5	TRUE	TRUE	0.61	0.189
ENSG00000103496	STX4	TRUE	TRUE	0.61	0.185
ENSG00000140859	KIFC3	FALSE	TRUE	0.61	0.185
ENSG00000088356	PDRG1	TRUE	TRUE	0.61	0.188
ENSG00000279805	CTA-212A2.1	TRUE	FALSE	0.61	0.182
ENSG00000143549	TPM3	TRUE	TRUE	0.61	0.193
ENSG00000142794	NBPF3	FALSE	TRUE	0.61	0.195
ENSG00000174953	DHX36	TRUE	TRUE	0.61	0.195
ENSG00000175087	PDIK1L	TRUE	TRUE	0.61	0.182
ENSG00000253932	RP11-10C8.2	TRUE	FALSE	0.61	0.18
ENSG00000279641	CTD-2545G14.6	FALSE	FALSE	0.61	0.18
ENSG00000171621	SPSB1	FALSE	TRUE	0.61	0.191
ENSG00000270629	NBPF14	FALSE	TRUE	0.61	0.196
ENSG00000143367	TUFT1	TRUE	TRUE	0.61	0.184
ENSG00000143224	PPOX	TRUE	TRUE	0.61	0.186
ENSG00000163029	SMC6	TRUE	TRUE	0.61	0.193
ENSG00000232713	AC010733.5	TRUE	FALSE	0.61	0.184
ENSG00000115325	DOK1	TRUE	TRUE	0.61	0.183
ENSG00000204634	TBC1D8	FALSE	TRUE	0.61	0.185
ENSG00000144824	PHLDB2	TRUE	TRUE	0.61	0.196
ENSG00000145365	TIFA	TRUE	TRUE	0.61	0.188
ENSG00000061918	GUCY1B3	FALSE	TRUE	0.61	0.191
ENSG00000225138	CTD-2228K2.7	TRUE	FALSE	0.61	0.184
ENSG00000261080	RP1-166H4.2	FALSE	FALSE	0.61	0.182
ENSG00000244694	PTCHD4	FALSE	TRUE	0.61	0.188
ENSG00000223821	RP11-505P4.6	FALSE	FALSE	0.61	0.182
ENSG00000263001	GTF2I	FALSE	TRUE	0.61	0.195
ENSG00000126950	TMEM35	TRUE	TRUE	0.61	0.184
ENSG00000104290	FZD3	FALSE	TRUE	0.61	0.186
ENSG00000169946	ZFPM2	FALSE	TRUE	0.61	0.188
ENSG00000147852	VLDLR	TRUE	TRUE	0.61	0.186
ENSG00000148291	SURF2	TRUE	TRUE	0.61	0.186
ENSG00000280550	AC131263.1	FALSE	TRUE	0.61	0.191
ENSG00000255717	SNHG1	TRUE	FALSE	0.61	0.194
ENSG00000110075	PPP6R3	TRUE	TRUE	0.61	0.196
ENSG00000149231	CCDC82	FALSE	TRUE	0.61	0.195
ENSG00000280166	RP11-354E23.3	TRUE	FALSE	0.61	0.188
ENSG00000167552	TUBA1A	TRUE	TRUE	0.61	0.196
ENSG00000140262	TCF12	TRUE	TRUE	0.61	0.196
ENSG00000126581	BECN1	TRUE	TRUE	0.61	0.188
ENSG00000141582	CBX4	FALSE	TRUE	0.61	0.19
ENSG00000134779	TPGS2	TRUE	TRUE	0.61	0.192
ENSG00000215305	VPS16	TRUE	TRUE	0.61	0.188
ENSG00000088340	FER1L4	FALSE	FALSE	0.61	0.186
ENSG00000142279	WTIP	FALSE	TRUE	0.61	0.192
ENSG00000104888	SLC17A7	FALSE	TRUE	0.61	0.186
ENSG00000100209	HSCB	FALSE	TRUE	0.61	0.194
ENSG00000146828	SLC12A9	FALSE	TRUE	0.61	0.189
ENSG00000280303	ERICD	TRUE	FALSE	0.61	0.185
ENSG00000171448	ZBTB26	TRUE	TRUE	0.61	0.186
ENSG00000129250	KIF1C	FALSE	TRUE	0.61	0.193
ENSG00000162368	CMPK1	FALSE	TRUE	0.61	0.198
ENSG00000117228	GBP1	TRUE	TRUE	0.61	0.199
ENSG00000152382	TADA1	TRUE	TRUE	0.61	0.189
ENSG00000185674	LYG2	TRUE	TRUE	0.61	0.188
ENSG00000232490	OSBPL10-AS1	FALSE	FALSE	0.61	0.189
ENSG00000096093	EFHC1	TRUE	TRUE	0.61	0.198
ENSG00000112144	ICK	FALSE	TRUE	0.61	0.196
ENSG00000173214	KIAA1919	FALSE	TRUE	0.61	0.192
ENSG00000135002	RFK	FALSE	TRUE	0.61	0.191
ENSG00000130723	PRRC2B	FALSE	TRUE	0.61	0.198
ENSG00000175164	ABO	TRUE	TRUE	0.61	0.188
ENSG00000162341	TPCN2	TRUE	TRUE	0.61	0.187
ENSG00000256269	HMBS	TRUE	TRUE	0.61	0.191
ENSG00000148572	NRBF2	TRUE	TRUE	0.61	0.195
ENSG00000198015	MRPL42	FALSE	TRUE	0.61	0.198
ENSG00000110880	CORO1C	TRUE	TRUE	0.61	0.199
ENSG00000135093	USP30	FALSE	TRUE	0.61	0.189
ENSG00000032742	IFT88	TRUE	TRUE	0.61	0.196
ENSG00000130731	C16orf13	TRUE	TRUE	0.61	0.194
ENSG00000140632	GLYR1	FALSE	TRUE	0.61	0.198
ENSG00000187555	USP7	TRUE	TRUE	0.61	0.199
ENSG00000168502	MTCL1	TRUE	TRUE	0.61	0.188
ENSG00000269044	CTC-429P9.3	TRUE	FALSE	0.61	0.19
ENSG00000160310	PRMT2	FALSE	TRUE	0.61	0.199
ENSG00000133056	PIK3C2B	TRUE	TRUE	0.61	0.195
ENSG00000247572	CKMT2-AS1	TRUE	FALSE	0.61	0.196
ENSG00000164221	CCDC112	FALSE	TRUE	0.61	0.188
ENSG00000196911	KPNA5	FALSE	TRUE	0.61	0.199
ENSG00000253919	PRKRIRP7	FALSE	FALSE	0.61	0.186
ENSG00000179532	DNHD1	TRUE	TRUE	0.61	0.192
ENSG00000224429	LINC00539	TRUE	FALSE	0.61	0.186
ENSG00000116209	TMEM59	TRUE	TRUE	0.61	0.202
ENSG00000150433	TMEM218	FALSE	TRUE	0.61	0.199
ENSG00000132603	NIP7	FALSE	TRUE	0.61	0.197
ENSG00000162419	GMEB1	TRUE	TRUE	0.61	0.198
ENSG00000243725	TTC4	FALSE	TRUE	0.61	0.192
ENSG00000198625	MDM4	TRUE	TRUE	0.61	0.202
ENSG00000196878	LAMB3	TRUE	TRUE	0.61	0.188
ENSG00000152127	MGAT5	FALSE	TRUE	0.61	0.195
ENSG00000114738	MAPKAPK3	FALSE	TRUE	0.61	0.194
ENSG00000113845	TIMMDC1	TRUE	TRUE	0.61	0.202
ENSG00000065833	ME1	TRUE	TRUE	0.61	0.19
ENSG00000198814	GK	TRUE	TRUE	0.61	0.192
ENSG00000196632	WNK3	TRUE	TRUE	0.61	0.195
ENSG00000149260	CAPN5	FALSE	TRUE	0.61	0.196
ENSG00000165874	FAM35BP	FALSE	FALSE	0.61	0.195
ENSG00000119673	ACOT2	FALSE	TRUE	0.61	0.19
ENSG00000174485	DENND4A	TRUE	TRUE	0.61	0.202
ENSG00000169682	SPNS1	TRUE	TRUE	0.61	0.192
ENSG00000167470	MIDN	FALSE	TRUE	0.61	0.201
ENSG00000085872	CHERP	FALSE	TRUE	0.61	0.195
ENSG00000233527	ZNF529-AS1	TRUE	FALSE	0.61	0.188
ENSG00000188493	C19orf54	TRUE	TRUE	0.61	0.192
ENSG00000063180	CA11	TRUE	TRUE	0.61	0.189
ENSG00000268205	CTC-444N24.11	FALSE	FALSE	0.61	0.202
ENSG00000128245	YWHAH	FALSE	TRUE	0.61	0.202
ENSG00000203527	Z99756.1	TRUE	FALSE	0.61	0.188
ENSG00000280433	CH507-9B2.9	FALSE	TRUE	0.61	0.191
ENSG00000116729	WLS	TRUE	TRUE	0.61	0.204
ENSG00000144199	FAHD2B	FALSE	TRUE	0.61	0.192
ENSG00000198563	DDX39B	FALSE	TRUE	0.61	0.199
ENSG00000137807	KIF23	TRUE	TRUE	0.61	0.194
ENSG00000196653	ZNF502	FALSE	TRUE	0.61	0.194
ENSG00000163536	SERPINI1	FALSE	TRUE	0.61	0.195
ENSG00000168621	GDNF	TRUE	TRUE	0.61	0.195
ENSG00000233913	CTC-575D19.1	FALSE	FALSE	0.61	0.205
ENSG00000237807	RP11-400K9.4	FALSE	FALSE	0.61	0.195
ENSG00000185803	SLC52A2	TRUE	TRUE	0.61	0.194
ENSG00000243349	RP11-445N18.7	TRUE	FALSE	0.61	0.194
ENSG00000170348	TMED10	TRUE	TRUE	0.61	0.205
ENSG00000104043	ATP8B4	TRUE	TRUE	0.61	0.192
ENSG00000141298	SSH2	TRUE	TRUE	0.61	0.201
ENSG00000266469	CTB-131K11.1	FALSE	FALSE	0.61	0.196
ENSG00000133243	BTBD2	FALSE	TRUE	0.61	0.197
ENSG00000212907	MT-ND4L	FALSE	TRUE	0.61	0.206
ENSG00000143443	C1orf56	TRUE	TRUE	0.61	0.2
ENSG00000196114	RP3-391O22.3	FALSE	FALSE	0.61	0.2
ENSG00000228150	RP11-84A14.4	FALSE	FALSE	0.61	0.194
ENSG00000273356	RP11-804H8.6	TRUE	FALSE	0.61	0.194
ENSG00000145384	FABP2	TRUE	TRUE	0.61	0.192
ENSG00000164989	CCDC171	TRUE	TRUE	0.61	0.199
ENSG00000273691	RP11-617F23.2	FALSE	FALSE	0.61	0.194
ENSG00000236088	COX10-AS1	FALSE	FALSE	0.61	0.2
ENSG00000017797	RALBP1	FALSE	TRUE	0.61	0.205
ENSG00000159131	GART	TRUE	TRUE	0.61	0.206
ENSG00000198912	C1orf174	TRUE	TRUE	0.61	0.208
ENSG00000151689	INPP1	TRUE	TRUE	0.61	0.202
ENSG00000038382	TRIO	FALSE	TRUE	0.61	0.209
ENSG00000152377	SPOCK1	TRUE	TRUE	0.61	0.203
ENSG00000131508	UBE2D2	FALSE	TRUE	0.61	0.205
ENSG00000112039	FANCE	TRUE	TRUE	0.61	0.196
ENSG00000128581	IFT22	TRUE	TRUE	0.61	0.205
ENSG00000012211	PRICKLE3	TRUE	TRUE	0.61	0.194
ENSG00000196781	TLE1	FALSE	TRUE	0.61	0.204
ENSG00000122882	ECD	TRUE	TRUE	0.61	0.207
ENSG00000259431	THTPA	TRUE	TRUE	0.61	0.197
ENSG00000203546	RP11-176H8.1	TRUE	TRUE	0.61	0.196
ENSG00000197535	MYO5A	TRUE	TRUE	0.61	0.206
ENSG00000166971	AKTIP	TRUE	TRUE	0.61	0.196
ENSG00000266970	RP11-806H10.4	TRUE	FALSE	0.61	0.196
ENSG00000153391	INO80C	FALSE	TRUE	0.61	0.2
ENSG00000020256	ZFP64	FALSE	TRUE	0.61	0.2
ENSG00000197863	ZNF790	TRUE	TRUE	0.61	0.2
ENSG00000134759	ELP2	TRUE	TRUE	0.61	0.208
ENSG00000227170	AF178030.2	FALSE	FALSE	0.61	0.197
ENSG00000173137	ADCK5	TRUE	TRUE	0.61	0.195
ENSG00000150867	PIP4K2A	TRUE	TRUE	0.61	0.21
ENSG00000139233	LLPH	FALSE	TRUE	0.61	0.207
ENSG00000066322	ELOVL1	TRUE	TRUE	0.61	0.203
ENSG00000160801	PTH1R	TRUE	TRUE	0.61	0.2
ENSG00000136527	TRA2B	FALSE	TRUE	0.61	0.212
ENSG00000250302	LINC01618	FALSE	FALSE	0.61	0.203
ENSG00000248161	RP11-499E18.1	FALSE	FALSE	0.61	0.198
ENSG00000204394	VARS	TRUE	TRUE	0.61	0.203
ENSG00000164494	PDSS2	FALSE	TRUE	0.61	0.203
ENSG00000230305	AC004980.9	FALSE	FALSE	0.61	0.2
ENSG00000253853	GS1-57L11.1	TRUE	FALSE	0.61	0.201
ENSG00000129295	LRRC6	FALSE	TRUE	0.61	0.203
ENSG00000279696	RP11-178H8.7	TRUE	FALSE	0.61	0.198
ENSG00000008405	CRY1	FALSE	TRUE	0.61	0.209
ENSG00000102781	KATNAL1	FALSE	TRUE	0.61	0.207
ENSG00000100897	DCAF11	FALSE	TRUE	0.61	0.202
ENSG00000128944	KNSTRN	FALSE	TRUE	0.61	0.201
ENSG00000132522	GPS2	TRUE	TRUE	0.61	0.202
ENSG00000267321	RP11-1094M14.11	TRUE	FALSE	0.61	0.201
ENSG00000237440	ZNF737	TRUE	TRUE	0.61	0.203
ENSG00000153896	ZNF599	TRUE	TRUE	0.61	0.201
ENSG00000126247	CAPNS1	TRUE	TRUE	0.61	0.212
ENSG00000099953	MMP11	FALSE	TRUE	0.61	0.206
ENSG00000160233	LRRC3	TRUE	TRUE	0.61	0.198
ENSG00000115446	UNC50	FALSE	TRUE	0.61	0.211
ENSG00000237719	RP1-179N16.3	TRUE	FALSE	0.61	0.198
ENSG00000254266	PKIA-AS1	TRUE	FALSE	0.61	0.198
ENSG00000124155	PIGT	TRUE	TRUE	0.61	0.213
ENSG00000117280	RAB29	TRUE	TRUE	0.61	0.212
ENSG00000151693	ASAP2	TRUE	TRUE	0.61	0.204
ENSG00000197121	PGAP1	TRUE	TRUE	0.61	0.21
ENSG00000229729	RP11-159G9.5	TRUE	FALSE	0.61	0.206
ENSG00000197584	KCNMB2	FALSE	TRUE	0.61	0.203
ENSG00000179562	GCC1	TRUE	TRUE	0.61	0.201
ENSG00000147437	GNRH1	FALSE	TRUE	0.61	0.209
ENSG00000196642	RABL6	FALSE	TRUE	0.61	0.211
ENSG00000156113	KCNMA1	TRUE	TRUE	0.61	0.203
ENSG00000111231	GPN3	TRUE	TRUE	0.61	0.209
ENSG00000133114	GPALPP1	TRUE	TRUE	0.61	0.204
ENSG00000258682	CTD-2002H8.2	TRUE	FALSE	0.61	0.207
ENSG00000132589	FLOT2	TRUE	TRUE	0.61	0.209
ENSG00000267262	CTC-232P5.3	TRUE	FALSE	0.61	0.201
ENSG00000119574	ZBTB45	TRUE	TRUE	0.61	0.201
ENSG00000015475	BID	TRUE	TRUE	0.61	0.203
ENSG00000205929	C21orf62	FALSE	TRUE	0.61	0.209
ENSG00000116809	ZBTB17	FALSE	TRUE	0.61	0.203
ENSG00000168575	SLC20A2	TRUE	TRUE	0.61	0.211
ENSG00000256006	AC084117.3	FALSE	FALSE	0.61	0.203
ENSG00000067064	IDI1	TRUE	TRUE	0.61	0.214
ENSG00000148481	FAM188A	TRUE	TRUE	0.61	0.216
ENSG00000117419	ERI3	TRUE	TRUE	0.61	0.215
ENSG00000123091	RNF11	FALSE	TRUE	0.61	0.217
ENSG00000152147	GEMIN6	TRUE	TRUE	0.61	0.212
ENSG00000014641	MDH1	TRUE	TRUE	0.61	0.218
ENSG00000040933	INPP4A	TRUE	TRUE	0.61	0.21
ENSG00000163364	LINC01116	FALSE	FALSE	0.61	0.218
ENSG00000264623	AC078986.1	TRUE	FALSE	0.61	0.207
ENSG00000164024	METAP1	TRUE	TRUE	0.61	0.213
ENSG00000124733	MEA1	TRUE	TRUE	0.61	0.214
ENSG00000259294	CTA-339C12.1	FALSE	FALSE	0.61	0.204
ENSG00000036448	MYOM2	TRUE	TRUE	0.61	0.207
ENSG00000147419	CCDC25	TRUE	TRUE	0.61	0.214
ENSG00000164953	TMEM67	TRUE	TRUE	0.61	0.213
ENSG00000175768	TOMM5	FALSE	TRUE	0.61	0.218
ENSG00000011405	PIK3C2A	FALSE	TRUE	0.61	0.218
ENSG00000168066	SF1	TRUE	TRUE	0.61	0.219
ENSG00000162139	NEU3	TRUE	TRUE	0.61	0.206
ENSG00000185904	LINC00839	TRUE	FALSE	0.61	0.208
ENSG00000165383	LRRC18	FALSE	TRUE	0.61	0.208
ENSG00000219355	RPL31P52	TRUE	FALSE	0.61	0.204
ENSG00000166963	MAP1A	TRUE	TRUE	0.61	0.218
ENSG00000205363	C15orf59	FALSE	TRUE	0.61	0.207
ENSG00000204652	RPS26P8	FALSE	FALSE	0.61	0.206
ENSG00000133195	SLC39A11	TRUE	TRUE	0.61	0.208
ENSG00000243303	RP11-268I9.1	FALSE	FALSE	0.61	0.209
ENSG00000154839	SKA1	FALSE	TRUE	0.61	0.212
ENSG00000198551	ZNF627	TRUE	TRUE	0.61	0.209
ENSG00000078140	UBE2K	FALSE	TRUE	0.61	0.218
ENSG00000234456	MAGI2-AS3	FALSE	FALSE	0.61	0.219
ENSG00000165617	DACT1	TRUE	TRUE	0.61	0.217
ENSG00000165934	CPSF2	TRUE	TRUE	0.61	0.218
ENSG00000108582	CPD	TRUE	TRUE	0.61	0.218
ENSG00000132773	TOE1	TRUE	TRUE	0.61	0.205
ENSG00000085465	OVGP1	TRUE	TRUE	0.61	0.207
ENSG00000159348	CYB5R1	TRUE	TRUE	0.61	0.217
ENSG00000251456	RP11-436H11.5	TRUE	FALSE	0.61	0.205
ENSG00000130349	C6orf203	TRUE	TRUE	0.61	0.21
ENSG00000175606	TMEM70	FALSE	TRUE	0.61	0.216
ENSG00000149548	CCDC15	TRUE	TRUE	0.61	0.207
ENSG00000261200	RP11-989E6.10	FALSE	FALSE	0.61	0.207
ENSG00000129244	ATP1B2	TRUE	TRUE	0.61	0.214
ENSG00000122406	RPL5	TRUE	TRUE	0.6	0.222
ENSG00000213057	C1orf220	TRUE	FALSE	0.6	0.209
ENSG00000269973	RP11-95D17.1	FALSE	FALSE	0.6	0.213
ENSG00000154813	DPH3	TRUE	TRUE	0.6	0.215
ENSG00000231449	AC097359.2	TRUE	FALSE	0.6	0.207
ENSG00000112983	BRD8	TRUE	TRUE	0.6	0.222
ENSG00000051620	HEBP2	TRUE	TRUE	0.6	0.219
ENSG00000175806	MSRA	FALSE	TRUE	0.6	0.21
ENSG00000049449	RCN1	FALSE	TRUE	0.6	0.222
ENSG00000254843	RP11-648O15.1	FALSE	FALSE	0.6	0.211
ENSG00000228553	RP11-391J2.3	FALSE	FALSE	0.6	0.207
ENSG00000055950	MRPL43	FALSE	TRUE	0.6	0.219
ENSG00000184445	KNTC1	TRUE	TRUE	0.6	0.214
ENSG00000125266	EFNB2	TRUE	TRUE	0.6	0.215
ENSG00000279887	RP11-264L1.1	TRUE	FALSE	0.6	0.211
ENSG00000136444	RSAD1	FALSE	TRUE	0.6	0.215
ENSG00000005700	IBTK	TRUE	TRUE	0.6	0.223
ENSG00000157985	AGAP1	FALSE	TRUE	0.6	0.22
ENSG00000107130	NCS1	FALSE	TRUE	0.6	0.21
ENSG00000174099	MSRB3	FALSE	TRUE	0.6	0.222
ENSG00000213614	HEXA	FALSE	TRUE	0.6	0.222
ENSG00000167881	SRP68	FALSE	TRUE	0.6	0.219
ENSG00000143420	ENSA	TRUE	TRUE	0.6	0.225
ENSG00000234072	AC074117.10	FALSE	FALSE	0.6	0.214
ENSG00000187699	C2orf88	TRUE	TRUE	0.6	0.213
ENSG00000228513	AC023271.1	TRUE	FALSE	0.6	0.211
ENSG00000251229	RP11-503N18.5	FALSE	FALSE	0.6	0.211
ENSG00000118762	PKD2	FALSE	TRUE	0.6	0.225
ENSG00000169862	CTNND2	TRUE	TRUE	0.6	0.214
ENSG00000183580	FBXL7	TRUE	TRUE	0.6	0.222
ENSG00000164611	PTTG1	TRUE	TRUE	0.6	0.214
ENSG00000233330	RP1-12G14.7	FALSE	FALSE	0.6	0.214
ENSG00000122642	FKBP9	TRUE	TRUE	0.6	0.225
ENSG00000104327	CALB1	TRUE	TRUE	0.6	0.211
ENSG00000224597	SVIL-AS1	TRUE	FALSE	0.6	0.222
ENSG00000227186	RP11-77G23.5	TRUE	FALSE	0.6	0.211
ENSG00000120696	KBTBD7	TRUE	TRUE	0.6	0.219
ENSG00000259562	RP11-762H8.2	TRUE	FALSE	0.6	0.214
ENSG00000198920	KIAA0753	TRUE	TRUE	0.6	0.219
ENSG00000276043	UHRF1	TRUE	TRUE	0.6	0.214
ENSG00000105186	ANKRD27	TRUE	TRUE	0.6	0.22
ENSG00000274349	ZNF658	TRUE	TRUE	0.6	0.215
ENSG00000197345	MRPL21	TRUE	TRUE	0.6	0.221
ENSG00000254656	RTL1	FALSE	TRUE	0.6	0.213
ENSG00000174842	GLMN	FALSE	TRUE	0.6	0.221
ENSG00000231691	RP11-203F10.5	TRUE	FALSE	0.6	0.214
ENSG00000115750	TAF1B	TRUE	TRUE	0.6	0.228
ENSG00000227028	SLC8A1-AS1	FALSE	FALSE	0.6	0.222
ENSG00000232693	AC012370.2	FALSE	FALSE	0.6	0.218
ENSG00000071051	NCK2	TRUE	TRUE	0.6	0.225
ENSG00000170502	NUDT9	TRUE	TRUE	0.6	0.225
ENSG00000248092	NNT-AS1	FALSE	FALSE	0.6	0.225
ENSG00000255389	C6orf3	TRUE	FALSE	0.6	0.219
ENSG00000157214	STEAP2	TRUE	TRUE	0.6	0.228
ENSG00000106025	TSPAN12	FALSE	TRUE	0.6	0.219
ENSG00000198689	SLC9A6	FALSE	TRUE	0.6	0.221
ENSG00000147364	FBXO25	FALSE	TRUE	0.6	0.227
ENSG00000066697	MSANTD3	TRUE	TRUE	0.6	0.224
ENSG00000165698	C9orf9	FALSE	TRUE	0.6	0.218
ENSG00000175538	KCNE3	TRUE	TRUE	0.6	0.216
ENSG00000075826	SEC31B	TRUE	TRUE	0.6	0.219
ENSG00000131871	VIMP	TRUE	TRUE	0.6	0.228
ENSG00000154099	DNAAF1	FALSE	TRUE	0.6	0.217
ENSG00000178307	TMEM11	TRUE	TRUE	0.6	0.22
ENSG00000108384	RAD51C	TRUE	TRUE	0.6	0.225
ENSG00000169727	GPS1	FALSE	TRUE	0.6	0.222
ENSG00000088826	SMOX	TRUE	TRUE	0.6	0.218
ENSG00000196081	ZNF724P	FALSE	TRUE	0.6	0.217
ENSG00000240356	RPL23AP7	FALSE	FALSE	0.6	0.222
ENSG00000173531	MST1	TRUE	TRUE	0.6	0.215
ENSG00000169071	ROR2	TRUE	TRUE	0.6	0.219
ENSG00000177156	TALDO1	TRUE	TRUE	0.6	0.226
ENSG00000181800	CELF2-AS1	TRUE	FALSE	0.6	0.215
ENSG00000184451	CCR10	FALSE	TRUE	0.6	0.219
ENSG00000108846	ABCC3	FALSE	TRUE	0.6	0.217
ENSG00000130147	SH3BP4	TRUE	TRUE	0.6	0.225
ENSG00000181555	SETD2	TRUE	TRUE	0.6	0.232
ENSG00000158122	AAED1	TRUE	TRUE	0.6	0.232
ENSG00000204856	FAM216A	FALSE	TRUE	0.6	0.223
ENSG00000137824	RMDN3	TRUE	TRUE	0.6	0.227
ENSG00000087460	GNAS	TRUE	TRUE	0.6	0.232
ENSG00000117174	ZNHIT6	TRUE	TRUE	0.6	0.231
ENSG00000236206	RP11-306I1.2	FALSE	FALSE	0.6	0.218
ENSG00000138688	KIAA1109	FALSE	TRUE	0.6	0.232
ENSG00000264281	CTD-2031P19.4	FALSE	FALSE	0.6	0.232
ENSG00000137100	DCTN3	FALSE	TRUE	0.6	0.228
ENSG00000119946	CNNM1	TRUE	TRUE	0.6	0.22
ENSG00000182993	C12orf60	TRUE	TRUE	0.6	0.218
ENSG00000172572	PDE3A	TRUE	TRUE	0.6	0.222
ENSG00000110921	MVK	TRUE	TRUE	0.6	0.221
ENSG00000269940	RP11-73M18.7	TRUE	FALSE	0.6	0.219
ENSG00000178715	RP11-169K16.8	FALSE	FALSE	0.6	0.231
ENSG00000163931	TKT	TRUE	TRUE	0.6	0.231
ENSG00000242574	HLA-DMB	TRUE	TRUE	0.6	0.218
ENSG00000134809	TIMM10	FALSE	TRUE	0.6	0.231
ENSG00000254691	RP11-91P24.5	TRUE	FALSE	0.6	0.22
ENSG00000201047	Y_RNA	FALSE	FALSE	0.6	0.22
ENSG00000111237	VPS29	TRUE	TRUE	0.6	0.231
ENSG00000275294	RP11-428O18.6	FALSE	FALSE	0.6	0.218
ENSG00000198597	ZNF536	TRUE	TRUE	0.6	0.231
ENSG00000169169	CPT1C	TRUE	TRUE	0.6	0.224
ENSG00000238482	RNU6-1208P	TRUE	FALSE	0.6	0.221
ENSG00000058799	YIPF1	TRUE	TRUE	0.6	0.229
ENSG00000117362	APH1A	TRUE	TRUE	0.6	0.225
ENSG00000131368	MRPS25	TRUE	TRUE	0.6	0.231
ENSG00000164347	GFM2	TRUE	TRUE	0.6	0.224
ENSG00000124641	MED20	FALSE	TRUE	0.6	0.225
ENSG00000218313	RP11-393I2.2	FALSE	FALSE	0.6	0.221
ENSG00000136267	DGKB	FALSE	TRUE	0.6	0.225
ENSG00000232559	GS1-124K5.12	TRUE	FALSE	0.6	0.227
ENSG00000159840	ZYX	FALSE	TRUE	0.6	0.233
ENSG00000246851	RP11-544A12.8	FALSE	FALSE	0.6	0.23
ENSG00000089692	LAG3	FALSE	TRUE	0.6	0.227
ENSG00000110925	CSRNP2	TRUE	TRUE	0.6	0.23
ENSG00000168852	TPTE2P5	FALSE	FALSE	0.6	0.224
ENSG00000070778	PTPN21	TRUE	TRUE	0.6	0.228
ENSG00000091622	PITPNM3	TRUE	TRUE	0.6	0.221
ENSG00000108424	KPNB1	TRUE	TRUE	0.6	0.236
ENSG00000242247	ARFGAP3	FALSE	TRUE	0.6	0.237
ENSG00000272588	RP11-440L14.4	FALSE	FALSE	0.6	0.226
ENSG00000132581	SDF2	TRUE	TRUE	0.6	0.235
ENSG00000105499	PLA2G4C	TRUE	TRUE	0.6	0.237
ENSG00000057757	PITHD1	TRUE	TRUE	0.6	0.232
ENSG00000088035	ALG6	TRUE	TRUE	0.6	0.232
ENSG00000138095	LRPPRC	TRUE	TRUE	0.6	0.238
ENSG00000186889	TMEM17	FALSE	TRUE	0.6	0.224
ENSG00000134058	CDK7	TRUE	TRUE	0.6	0.231
ENSG00000124788	ATXN1	TRUE	TRUE	0.6	0.239
ENSG00000135596	MICAL1	FALSE	TRUE	0.6	0.23
ENSG00000034677	RNF19A	FALSE	TRUE	0.6	0.239
ENSG00000135070	ISCA1	FALSE	TRUE	0.6	0.234
ENSG00000160360	GPSM1	TRUE	TRUE	0.6	0.232
ENSG00000273108	RP11-416N2.4	TRUE	FALSE	0.6	0.229
ENSG00000072110	ACTN1	FALSE	TRUE	0.6	0.239
ENSG00000076344	RGS11	TRUE	TRUE	0.6	0.231
ENSG00000155592	ZKSCAN2	FALSE	TRUE	0.6	0.228
ENSG00000205045	SLFN12L	FALSE	TRUE	0.6	0.227
ENSG00000101558	VAPA	FALSE	TRUE	0.6	0.239
ENSG00000126934	MAP2K2	TRUE	TRUE	0.6	0.236
ENSG00000264423	RN7SL718P	FALSE	FALSE	0.6	0.226
ENSG00000133422	MORC2	FALSE	TRUE	0.6	0.228
ENSG00000280164	CH507-254M2.3	TRUE	FALSE	0.6	0.228
ENSG00000198786	MT-ND5	FALSE	TRUE	0.6	0.239
ENSG00000172888	ZNF621	TRUE	TRUE	0.6	0.238
ENSG00000239602	RP11-449H3.1	FALSE	FALSE	0.6	0.227
ENSG00000112297	AIM1	FALSE	TRUE	0.6	0.227
ENSG00000102931	ARL2BP	FALSE	TRUE	0.6	0.227
ENSG00000101019	UQCC1	TRUE	TRUE	0.6	0.234
ENSG00000101146	RAE1	TRUE	TRUE	0.6	0.236
ENSG00000083828	ZNF586	TRUE	TRUE	0.6	0.231
ENSG00000270154	RP11-419I17.1	TRUE	FALSE	0.6	0.227
ENSG00000258964	RP11-618G20.1	FALSE	FALSE	0.6	0.225
ENSG00000068305	MEF2A	FALSE	TRUE	0.6	0.239
ENSG00000186575	NF2	FALSE	TRUE	0.6	0.239
[truncated: 3,918 more rows]

## Sheet: S2
	feature_symbol	bvg_ruv_endog	prot_coding	AUC	pval
ENSG00000117525	F3	TRUE	TRUE	0.97	1.88e-09
ENSG00000110693	SOX6	TRUE	TRUE	0.97	1.8e-09
ENSG00000157168	NRG1	TRUE	TRUE	0.93	2.65e-08
ENSG00000170419	VSTM2A	TRUE	TRUE	0.9	2.64e-07
ENSG00000114251	WNT5A	TRUE	TRUE	0.89	4.79e-07
ENSG00000075213	SEMA3A	TRUE	TRUE	0.89	4.29e-07
ENSG00000086696	HSD17B2	TRUE	TRUE	0.89	6.19e-07
ENSG00000133110	POSTN	TRUE	TRUE	0.86	3.26e-06
ENSG00000104321	TRPA1	TRUE	TRUE	0.86	4.62e-06
ENSG00000197565	COL4A6	TRUE	TRUE	0.85	4.41e-06
ENSG00000135744	AGT	TRUE	TRUE	0.85	8.38e-06
ENSG00000073910	FRY	TRUE	TRUE	0.85	8.96e-06
ENSG00000072952	MRVI1	TRUE	TRUE	0.84	1.05e-05
ENSG00000076641	PAG1	TRUE	TRUE	0.83	2.12e-05
ENSG00000187764	SEMA4D	TRUE	TRUE	0.83	2.26e-05
ENSG00000162998	FRZB	TRUE	TRUE	0.82	3.62e-05
ENSG00000088756	ARHGAP28	TRUE	TRUE	0.81	6.13e-05
ENSG00000159307	SCUBE1	FALSE	TRUE	0.79	0.000184
ENSG00000188153	COL4A5	TRUE	TRUE	0.78	0.000296
ENSG00000106034	CPED1	TRUE	TRUE	0.78	0.000358
ENSG00000104368	PLAT	TRUE	TRUE	0.78	0.000358
ENSG00000279058	AGAP14P	FALSE	TRUE	0.78	0.000291
ENSG00000154358	OBSCN	TRUE	TRUE	0.78	0.000199
ENSG00000112175	BMP5	TRUE	TRUE	0.77	0.000503
ENSG00000164303	ENPP6	TRUE	TRUE	0.77	0.000484
ENSG00000168824	NSG1	TRUE	TRUE	0.77	0.000308
ENSG00000148516	ZEB1	TRUE	TRUE	0.77	0.000603
ENSG00000125845	BMP2	TRUE	TRUE	0.77	0.000577
ENSG00000136802	LRRC8A	FALSE	TRUE	0.77	0.000625
ENSG00000100523	DDHD1	TRUE	TRUE	0.77	0.000685
ENSG00000168913	ENHO	TRUE	TRUE	0.76	0.000405
ENSG00000145824	CXCL14	FALSE	TRUE	0.76	0.00106
ENSG00000170962	PDGFD	TRUE	TRUE	0.76	0.00104
ENSG00000041982	TNC	TRUE	TRUE	0.76	0.00108
ENSG00000134853	PDGFRA	TRUE	TRUE	0.75	0.00118
ENSG00000235531	MSC-AS1	TRUE	FALSE	0.75	0.00116
ENSG00000111186	WNT5B	TRUE	TRUE	0.75	0.00114
ENSG00000177363	LRRN4CL	FALSE	TRUE	0.75	0.00132
ENSG00000162981	FAM84A	TRUE	TRUE	0.75	0.00137
ENSG00000140563	MCTP2	FALSE	TRUE	0.75	0.0017
ENSG00000064042	LIMCH1	TRUE	TRUE	0.74	0.00166
ENSG00000268388	FENDRR	TRUE	FALSE	0.74	0.00175
ENSG00000102024	PLS3	TRUE	TRUE	0.74	0.002
ENSG00000130508	PXDN	TRUE	TRUE	0.74	0.00202
ENSG00000143153	ATP1B1	TRUE	TRUE	0.74	0.00204
ENSG00000144218	AFF3	FALSE	TRUE	0.74	0.00198
ENSG00000112715	VEGFA	FALSE	TRUE	0.74	0.00242
ENSG00000103226	NOMO3	FALSE	TRUE	0.74	0.00138
ENSG00000171530	TBCA	FALSE	TRUE	0.74	0.00265
ENSG00000163638	ADAMTS9	TRUE	TRUE	0.73	0.00264
ENSG00000178381	ZFAND2A	TRUE	TRUE	0.73	0.00269
ENSG00000143727	ACP1	TRUE	TRUE	0.73	0.00281
ENSG00000181104	F2R	TRUE	TRUE	0.73	0.00287
ENSG00000158270	COLEC12	FALSE	TRUE	0.73	0.00294
ENSG00000185485	SDHAP1	FALSE	FALSE	0.73	0.00291
ENSG00000077943	ITGA8	FALSE	TRUE	0.73	0.00309
ENSG00000078808	SDF4	FALSE	TRUE	0.73	0.00335
ENSG00000189292	FAM150B	TRUE	TRUE	0.73	0.00332
ENSG00000196611	MMP1	TRUE	TRUE	0.73	0.00177
ENSG00000179222	MAGED1	TRUE	TRUE	0.73	0.00372
ENSG00000184226	PCDH9	TRUE	TRUE	0.72	0.00316
ENSG00000058056	USP13	TRUE	TRUE	0.72	0.00426
ENSG00000134107	BHLHE40	TRUE	TRUE	0.72	0.00499
ENSG00000146674	IGFBP3	TRUE	TRUE	0.72	0.00504
ENSG00000167641	PPP1R14A	FALSE	TRUE	0.72	0.00509
ENSG00000111817	DSE	TRUE	TRUE	0.72	0.00564
ENSG00000108679	LGALS3BP	TRUE	TRUE	0.72	0.00576
ENSG00000134686	PHC2	FALSE	TRUE	0.72	0.00575
ENSG00000106538	RARRES2	FALSE	TRUE	0.71	0.00605
ENSG00000205765	C5orf51	TRUE	TRUE	0.71	0.00522
ENSG00000160679	CHTOP	TRUE	TRUE	0.71	0.0057
ENSG00000106701	FSD1L	TRUE	TRUE	0.71	0.00454
ENSG00000117984	CTSD	FALSE	TRUE	0.71	0.00616
ENSG00000139343	SNRPF	FALSE	TRUE	0.71	0.00614
ENSG00000164961	KIAA0196	TRUE	TRUE	0.71	0.00593
ENSG00000164209	SLC25A46	FALSE	TRUE	0.71	0.00629
ENSG00000183762	KREMEN1	FALSE	TRUE	0.71	0.00633
ENSG00000168952	STXBP6	TRUE	TRUE	0.71	0.00334
ENSG00000119812	FAM98A	TRUE	TRUE	0.71	0.00613
ENSG00000107537	PHYH	TRUE	TRUE	0.71	0.00668
ENSG00000236539	HNRNPA1P54	FALSE	FALSE	0.71	0.00664
ENSG00000255864	RP11-444D3.1	TRUE	FALSE	0.71	0.00541
ENSG00000100764	PSMC1	FALSE	TRUE	0.71	0.00715
ENSG00000158747	NBL1	FALSE	TRUE	0.71	0.00752
ENSG00000140545	MFGE8	FALSE	TRUE	0.71	0.00791
ENSG00000138036	DYNC2LI1	TRUE	TRUE	0.71	0.00673
ENSG00000163637	PRICKLE2	TRUE	TRUE	0.7	0.00912
ENSG00000172831	CES2	FALSE	TRUE	0.7	0.00896
ENSG00000255302	EID1	FALSE	TRUE	0.7	0.00937
ENSG00000007062	PROM1	TRUE	TRUE	0.7	0.00934
ENSG00000133805	AMPD3	TRUE	TRUE	0.7	0.00831
ENSG00000135111	TBX3	FALSE	TRUE	0.7	0.00945
ENSG00000250961	CTD-2023N9.1	FALSE	FALSE	0.7	0.00664
ENSG00000111640	GAPDH	TRUE	TRUE	0.7	0.0096
ENSG00000115252	PDE1A	TRUE	TRUE	0.7	0.00945
ENSG00000145632	PLK2	TRUE	TRUE	0.7	0.00978
ENSG00000197548	ATG7	TRUE	TRUE	0.7	0.00983
ENSG00000148926	ADM	TRUE	TRUE	0.7	0.01
ENSG00000085117	CD82	TRUE	TRUE	0.7	0.00976
ENSG00000100591	AHSA1	TRUE	TRUE	0.7	0.01
ENSG00000169744	LDB2	TRUE	TRUE	0.7	0.00997
ENSG00000184564	SLITRK6	TRUE	TRUE	0.7	0.0106
ENSG00000186522	SEPT10	FALSE	TRUE	0.7	0.0108
ENSG00000186469	GNG2	FALSE	TRUE	0.7	0.011
ENSG00000106211	HSPB1	FALSE	TRUE	0.7	0.0113
ENSG00000164946	FREM1	TRUE	TRUE	0.7	0.00547
ENSG00000146433	TMEM181	FALSE	TRUE	0.7	0.0112
ENSG00000125430	HS3ST3B1	TRUE	TRUE	0.7	0.0117
ENSG00000100097	LGALS1	FALSE	TRUE	0.7	0.0118
ENSG00000167196	FBXO22	FALSE	TRUE	0.7	0.0118
ENSG00000144476	ACKR3	TRUE	TRUE	0.7	0.0124
ENSG00000135108	FBXO21	TRUE	TRUE	0.7	0.0125
ENSG00000138594	TMOD3	FALSE	TRUE	0.7	0.0127
ENSG00000111696	NT5DC3	TRUE	TRUE	0.69	0.0103
ENSG00000161526	SAP30BP	TRUE	TRUE	0.69	0.0128
ENSG00000204177	BMS1P1	FALSE	FALSE	0.69	0.0128
ENSG00000164308	ERAP2	FALSE	TRUE	0.69	0.0136
ENSG00000184384	MAML2	FALSE	TRUE	0.69	0.0136
ENSG00000023909	GCLM	FALSE	TRUE	0.69	0.0137
ENSG00000113083	LOX	FALSE	TRUE	0.69	0.0139
ENSG00000172115	CYCS	TRUE	TRUE	0.69	0.0143
ENSG00000167635	ZNF146	TRUE	TRUE	0.69	0.014
ENSG00000114902	SPCS1	TRUE	TRUE	0.69	0.0149
ENSG00000233214	AC002511.2	TRUE	FALSE	0.69	0.0107
ENSG00000052841	TTC17	TRUE	TRUE	0.69	0.0151
ENSG00000183049	CAMK1D	FALSE	TRUE	0.69	0.0143
ENSG00000112149	CD83	TRUE	TRUE	0.69	0.0134
ENSG00000050344	NFE2L3	TRUE	TRUE	0.69	0.0129
ENSG00000067955	CBFB	TRUE	TRUE	0.69	0.0158
ENSG00000163359	COL6A3	TRUE	TRUE	0.69	0.0163
ENSG00000164104	HMGB2	TRUE	TRUE	0.69	0.0162
ENSG00000095261	PSMD5	FALSE	TRUE	0.69	0.0163
ENSG00000129116	PALLD	TRUE	TRUE	0.69	0.017
ENSG00000181019	NQO1	TRUE	TRUE	0.69	0.0155
ENSG00000105993	DNAJB6	TRUE	TRUE	0.69	0.0174
ENSG00000147724	FAM135B	TRUE	TRUE	0.69	0.0116
ENSG00000103168	TAF1C	TRUE	TRUE	0.69	0.011
ENSG00000137831	UACA	TRUE	TRUE	0.69	0.0145
ENSG00000105379	ETFB	FALSE	TRUE	0.69	0.0173
ENSG00000116161	CACYBP	TRUE	TRUE	0.68	0.0186
ENSG00000168894	RNF181	TRUE	TRUE	0.68	0.0185
ENSG00000152495	CAMK4	TRUE	TRUE	0.68	0.0117
ENSG00000136603	SKIL	TRUE	TRUE	0.68	0.019
ENSG00000176171	BNIP3	TRUE	TRUE	0.68	0.0163
ENSG00000283103	LLNLR-245B6.1	FALSE	FALSE	0.68	0.0122
ENSG00000101367	MAPRE1	TRUE	TRUE	0.68	0.0188
ENSG00000250167	CTC-321K16.1	TRUE	FALSE	0.68	0.0158
ENSG00000280156	AC006548.28	FALSE	FALSE	0.68	0.0181
ENSG00000183688	FAM101B	TRUE	TRUE	0.68	0.0194
ENSG00000113615	SEC24A	TRUE	TRUE	0.68	0.019
ENSG00000113194	FAF2	FALSE	TRUE	0.68	0.02
ENSG00000166033	HTRA1	FALSE	TRUE	0.68	0.02
ENSG00000156804	FBXO32	TRUE	TRUE	0.68	0.0196
ENSG00000136908	DPM2	TRUE	TRUE	0.68	0.0141
ENSG00000132334	PTPRE	TRUE	TRUE	0.68	0.0202
ENSG00000055130	CUL1	FALSE	TRUE	0.68	0.0205
ENSG00000105722	ERF	FALSE	TRUE	0.68	0.0166
ENSG00000204673	AKT1S1	FALSE	TRUE	0.68	0.0151
ENSG00000128585	MKLN1	TRUE	TRUE	0.68	0.0221
ENSG00000135452	TSPAN31	TRUE	TRUE	0.68	0.0189
ENSG00000163814	CDCP1	TRUE	TRUE	0.68	0.0215
ENSG00000159388	BTG2	TRUE	TRUE	0.68	0.0226
ENSG00000043462	LCP2	TRUE	TRUE	0.68	0.022
ENSG00000136160	EDNRB	TRUE	TRUE	0.68	0.0236
ENSG00000143393	PI4KB	TRUE	TRUE	0.68	0.0235
ENSG00000166710	B2M	FALSE	TRUE	0.68	0.0241
ENSG00000230869	AGAP10P	FALSE	FALSE	0.68	0.0224
ENSG00000104164	BLOC1S6	FALSE	TRUE	0.68	0.0246
ENSG00000226332	RP11-157P1.4	FALSE	FALSE	0.68	0.0146
ENSG00000146376	ARHGAP18	TRUE	TRUE	0.68	0.0245
ENSG00000159842	ABR	TRUE	TRUE	0.68	0.0163
ENSG00000229833	PET100	FALSE	TRUE	0.68	0.0246
ENSG00000235109	ZSCAN31	TRUE	TRUE	0.68	0.0195
ENSG00000157110	RBPMS	FALSE	TRUE	0.67	0.0257
ENSG00000136960	ENPP2	FALSE	TRUE	0.67	0.0248
ENSG00000183134	PTGDR2	TRUE	TRUE	0.67	0.0171
ENSG00000255874	LINC00346	TRUE	FALSE	0.67	0.0187
ENSG00000123607	TTC21B	TRUE	TRUE	0.67	0.0233
ENSG00000204256	BRD2	FALSE	TRUE	0.67	0.0268
ENSG00000072135	PTPN18	TRUE	TRUE	0.67	0.0233
ENSG00000101608	MYL12A	TRUE	TRUE	0.67	0.0273
ENSG00000115762	PLEKHB2	TRUE	TRUE	0.67	0.0271
ENSG00000160584	SIK3	FALSE	TRUE	0.67	0.0267
ENSG00000140395	WDR61	TRUE	TRUE	0.67	0.0278
ENSG00000175224	ATG13	FALSE	TRUE	0.67	0.0278
ENSG00000058262	SEC61A1	TRUE	TRUE	0.67	0.0279
ENSG00000156011	PSD3	FALSE	TRUE	0.67	0.0285
ENSG00000173530	TNFRSF10D	TRUE	TRUE	0.67	0.0254
ENSG00000205534	SMG1P2	FALSE	FALSE	0.67	0.0199
ENSG00000145050	MANF	TRUE	TRUE	0.67	0.0278
ENSG00000127955	GNAI1	TRUE	TRUE	0.67	0.0287
ENSG00000100485	SOS2	TRUE	TRUE	0.67	0.0286
ENSG00000101557	USP14	TRUE	TRUE	0.67	0.0291
ENSG00000162434	JAK1	TRUE	TRUE	0.67	0.0306
ENSG00000115540	MOB4	TRUE	TRUE	0.67	0.0306
ENSG00000067208	EVI5	TRUE	TRUE	0.67	0.0309
ENSG00000092531	SNAP23	TRUE	TRUE	0.67	0.0315
ENSG00000253203	GUSBP3	FALSE	FALSE	0.67	0.025
ENSG00000234290	AC116366.6	TRUE	FALSE	0.67	0.0322
ENSG00000158290	CUL4B	TRUE	TRUE	0.67	0.0248
ENSG00000135698	MPHOSPH6	FALSE	TRUE	0.67	0.0291
ENSG00000065325	GLP2R	TRUE	TRUE	0.67	0.0304
ENSG00000087074	PPP1R15A	TRUE	TRUE	0.67	0.0336
ENSG00000152700	SAR1B	TRUE	TRUE	0.67	0.0332
ENSG00000146426	TIAM2	TRUE	TRUE	0.67	0.032
ENSG00000173273	TNKS	TRUE	TRUE	0.67	0.0341
ENSG00000198830	HMGN2	FALSE	TRUE	0.67	0.0343
ENSG00000166333	ILK	FALSE	TRUE	0.67	0.0345
ENSG00000242125	SNHG3	TRUE	FALSE	0.66	0.0337
ENSG00000166226	CCT2	FALSE	TRUE	0.66	0.0351
ENSG00000123154	WDR83	FALSE	TRUE	0.66	0.0285
ENSG00000101940	WDR13	TRUE	TRUE	0.66	0.0352
ENSG00000263753	LINC00667	TRUE	FALSE	0.66	0.0358
ENSG00000123983	ACSL3	TRUE	TRUE	0.66	0.0364
ENSG00000146731	CCT6A	TRUE	TRUE	0.66	0.037
ENSG00000182752	PAPPA	FALSE	TRUE	0.66	0.0371
ENSG00000170919	TPT1-AS1	FALSE	FALSE	0.66	0.0368
ENSG00000124813	RUNX2	TRUE	TRUE	0.66	0.0374
ENSG00000090776	EFNB1	FALSE	TRUE	0.66	0.0372
ENSG00000125257	ABCC4	TRUE	TRUE	0.66	0.0378
ENSG00000111731	C2CD5	TRUE	TRUE	0.66	0.0377
ENSG00000198846	TOX	TRUE	TRUE	0.66	0.038
ENSG00000177105	RHOG	TRUE	TRUE	0.66	0.037
ENSG00000140968	IRF8	TRUE	TRUE	0.66	0.0401
ENSG00000108848	LUC7L3	FALSE	TRUE	0.66	0.0402
ENSG00000101460	MAP1LC3A	FALSE	TRUE	0.66	0.0334
ENSG00000204149	AGAP6	FALSE	TRUE	0.66	0.0388
ENSG00000124225	PMEPA1	FALSE	TRUE	0.66	0.0403
ENSG00000279691	RP11-485M7.2	TRUE	FALSE	0.66	0.0264
ENSG00000112769	LAMA4	FALSE	TRUE	0.66	0.041
ENSG00000265018	AGAP12P	FALSE	FALSE	0.66	0.0376
ENSG00000132669	RIN2	TRUE	TRUE	0.66	0.041
ENSG00000160218	TRAPPC10	FALSE	TRUE	0.66	0.0388
ENSG00000106299	WASL	FALSE	TRUE	0.66	0.041
ENSG00000122877	EGR2	TRUE	TRUE	0.66	0.031
ENSG00000275131	CH17-472G23.4	FALSE	FALSE	0.66	0.041
ENSG00000204642	HLA-F	FALSE	TRUE	0.66	0.0417
ENSG00000130396	MLLT4	FALSE	TRUE	0.66	0.0422
ENSG00000148908	RGS10	FALSE	TRUE	0.66	0.043
ENSG00000162493	PDPN	FALSE	TRUE	0.66	0.0431
ENSG00000168769	TET2	TRUE	TRUE	0.66	0.041
ENSG00000157800	SLC37A3	FALSE	TRUE	0.66	0.0425
ENSG00000070214	SLC44A1	TRUE	TRUE	0.66	0.0431
ENSG00000133121	STARD13	TRUE	TRUE	0.66	0.0426
ENSG00000177697	CD151	FALSE	TRUE	0.66	0.0436
ENSG00000196230	TUBB	TRUE	TRUE	0.66	0.0443
ENSG00000004799	PDK4	TRUE	TRUE	0.66	0.0443
ENSG00000009307	CSDE1	FALSE	TRUE	0.66	0.0452
ENSG00000109184	DCUN1D4	TRUE	TRUE	0.66	0.0452
ENSG00000077238	IL4R	TRUE	TRUE	0.66	0.0449
ENSG00000130755	GMFG	TRUE	TRUE	0.66	0.0449
ENSG00000204261	PSMB8-AS1	TRUE	FALSE	0.66	0.0387
ENSG00000081014	AP4E1	TRUE	TRUE	0.66	0.0367
ENSG00000117122	MFAP2	TRUE	TRUE	0.66	0.0439
ENSG00000153253	SCN3A	TRUE	TRUE	0.66	0.0336
ENSG00000080371	RAB21	TRUE	TRUE	0.66	0.0461
ENSG00000206149	HERC2P9	TRUE	FALSE	0.66	0.0457
ENSG00000182141	ZNF708	TRUE	TRUE	0.66	0.0443
ENSG00000204138	PHACTR4	FALSE	TRUE	0.66	0.0468
ENSG00000272574	RP11-359K18.4	TRUE	FALSE	0.66	0.0438
ENSG00000152558	TMEM123	FALSE	TRUE	0.66	0.047
ENSG00000204241	RP11-713P17.3	TRUE	FALSE	0.66	0.0379
ENSG00000126267	COX6B1	FALSE	TRUE	0.66	0.047
ENSG00000142327	RNPEPL1	FALSE	TRUE	0.66	0.032
ENSG00000065613	SLK	TRUE	TRUE	0.66	0.0474
ENSG00000204253	HNRNPCP2	FALSE	FALSE	0.65	0.047
ENSG00000189184	PCDH18	TRUE	TRUE	0.65	0.0479
ENSG00000108784	NAGLU	TRUE	TRUE	0.65	0.0316
ENSG00000090339	ICAM1	TRUE	TRUE	0.65	0.0477
ENSG00000132434	LANCL2	TRUE	TRUE	0.65	0.0463
ENSG00000084112	SSH1	FALSE	TRUE	0.65	0.0481
ENSG00000169439	SDC2	TRUE	TRUE	0.65	0.0488
ENSG00000174738	NR1D2	FALSE	TRUE	0.65	0.0481
ENSG00000145016	RUBCN	TRUE	TRUE	0.65	0.045
ENSG00000100226	GTPBP1	TRUE	TRUE	0.65	0.0468
ENSG00000144791	LIMD1	FALSE	TRUE	0.65	0.0392
ENSG00000197343	ZNF655	FALSE	TRUE	0.65	0.0495
ENSG00000188487	INSC	TRUE	TRUE	0.65	0.0373
ENSG00000015171	ZMYND11	TRUE	TRUE	0.65	0.0492
ENSG00000103196	CRISPLD2	TRUE	TRUE	0.65	0.0498
ENSG00000196873	CBWD3	FALSE	TRUE	0.65	0.0498
ENSG00000133961	NUMB	TRUE	TRUE	0.65	0.0506
ENSG00000172992	DCAKD	FALSE	TRUE	0.65	0.0506
ENSG00000176700	SCAND2P	TRUE	FALSE	0.65	0.0378
ENSG00000164172	MOCS2	FALSE	TRUE	0.65	0.0507
ENSG00000067082	KLF6	TRUE	TRUE	0.65	0.0517
ENSG00000123240	OPTN	FALSE	TRUE	0.65	0.0517
ENSG00000109971	HSPA8	TRUE	TRUE	0.65	0.0517
ENSG00000270110	RP5-1139B12.4	TRUE	FALSE	0.65	0.0327
ENSG00000102317	RBM3	FALSE	TRUE	0.65	0.0531
ENSG00000106803	SEC61B	FALSE	TRUE	0.65	0.0532
ENSG00000162695	SLC30A7	TRUE	TRUE	0.65	0.0536
ENSG00000143878	RHOB	FALSE	TRUE	0.65	0.0537
ENSG00000130414	NDUFA10	TRUE	TRUE	0.65	0.0534
ENSG00000204356	NELFE	TRUE	TRUE	0.65	0.0489
ENSG00000123358	NR4A1	TRUE	TRUE	0.65	0.0536
ENSG00000100888	CHD8	FALSE	TRUE	0.65	0.0535
ENSG00000008517	IL32	TRUE	TRUE	0.65	0.0536
ENSG00000157540	DYRK1A	FALSE	TRUE	0.65	0.0545
ENSG00000146676	PURB	TRUE	TRUE	0.65	0.0537
ENSG00000133816	MICAL2	TRUE	TRUE	0.65	0.0412
ENSG00000104343	UBE2W	TRUE	TRUE	0.65	0.0547
ENSG00000165264	NDUFB6	TRUE	TRUE	0.65	0.0519
ENSG00000108100	CCNY	TRUE	TRUE	0.65	0.0551
ENSG00000114416	FXR1	TRUE	TRUE	0.65	0.0565
ENSG00000109670	FBXW7	TRUE	TRUE	0.65	0.0566
ENSG00000087502	ERGIC2	TRUE	TRUE	0.65	0.0564
ENSG00000100813	ACIN1	FALSE	TRUE	0.65	0.0568
ENSG00000149346	SLX4IP	TRUE	TRUE	0.65	0.0511
ENSG00000108107	RPL28	FALSE	TRUE	0.65	0.0568
ENSG00000183291	SEP15	FALSE	TRUE	0.65	0.0579
ENSG00000135336	ORC3	FALSE	TRUE	0.65	0.0573
ENSG00000147535	PLPP5	TRUE	TRUE	0.65	0.0512
ENSG00000006210	CX3CL1	TRUE	TRUE	0.65	0.0567
ENSG00000090863	GLG1	TRUE	TRUE	0.65	0.0579
ENSG00000131773	KHDRBS3	TRUE	TRUE	0.65	0.0575
ENSG00000164062	APEH	TRUE	TRUE	0.65	0.0576
ENSG00000115758	ODC1	TRUE	TRUE	0.65	0.0543
ENSG00000175048	ZDHHC14	TRUE	TRUE	0.65	0.0553
ENSG00000108963	DPH1	TRUE	TRUE	0.65	0.0443
ENSG00000262810	RP11-667K14.5	FALSE	FALSE	0.65	0.0374
ENSG00000198743	SLC5A3	TRUE	TRUE	0.65	0.0578
ENSG00000104679	R3HCC1	TRUE	TRUE	0.65	0.0575
ENSG00000157259	GATAD1	FALSE	TRUE	0.65	0.06
ENSG00000198771	RCSD1	TRUE	TRUE	0.65	0.0598
ENSG00000218596	RP11-2J18.1	TRUE	FALSE	0.65	0.0528
ENSG00000183722	LHFP	FALSE	TRUE	0.65	0.061
ENSG00000180979	LRRC57	TRUE	TRUE	0.65	0.0598
ENSG00000103241	FOXF1	TRUE	TRUE	0.65	0.0612
ENSG00000163636	PSMD6	TRUE	TRUE	0.65	0.0609
ENSG00000164167	LSM6	FALSE	TRUE	0.65	0.0612
ENSG00000234981	RP11-534L20.4	TRUE	FALSE	0.65	0.0423
ENSG00000147996	CBWD5	FALSE	TRUE	0.65	0.0625
ENSG00000104490	NCALD	TRUE	TRUE	0.65	0.0491
ENSG00000163661	PTX3	TRUE	TRUE	0.65	0.0524
ENSG00000146648	EGFR	TRUE	TRUE	0.65	0.0626
ENSG00000196937	FAM3C	FALSE	TRUE	0.65	0.063
ENSG00000107077	KDM4C	TRUE	TRUE	0.65	0.0543
ENSG00000279133	RP11-342K2.1	FALSE	FALSE	0.65	0.0511
ENSG00000255112	CHMP1B	TRUE	TRUE	0.65	0.059
ENSG00000132356	PRKAA1	FALSE	TRUE	0.64	0.0639
ENSG00000154188	ANGPT1	TRUE	TRUE	0.64	0.0632
ENSG00000165792	METTL17	TRUE	TRUE	0.64	0.0554
ENSG00000108861	DUSP3	TRUE	TRUE	0.64	0.0624
ENSG00000138166	DUSP5	FALSE	TRUE	0.64	0.0604
ENSG00000213923	CSNK1E	FALSE	TRUE	0.64	0.0658
ENSG00000099203	TMED1	TRUE	TRUE	0.64	0.0596
ENSG00000205786	LINC01531	TRUE	FALSE	0.64	0.0552
ENSG00000218283	MORF4L1P1	FALSE	FALSE	0.64	0.0655
ENSG00000165949	IFI27	TRUE	TRUE	0.64	0.0663
ENSG00000142156	COL6A1	FALSE	TRUE	0.64	0.0683
ENSG00000164054	SHISA5	FALSE	TRUE	0.64	0.0682
ENSG00000198719	DLL1	TRUE	TRUE	0.64	0.0681
ENSG00000107164	FUBP3	FALSE	TRUE	0.64	0.0664
ENSG00000241973	PI4KA	TRUE	TRUE	0.64	0.0664
ENSG00000157227	MMP14	FALSE	TRUE	0.64	0.0681
ENSG00000175785	PRIMA1	TRUE	TRUE	0.64	0.0509
ENSG00000143867	OSR1	TRUE	TRUE	0.64	0.0532
ENSG00000143256	PFDN2	FALSE	TRUE	0.64	0.0693
ENSG00000132967	HMGB1P5	FALSE	FALSE	0.64	0.0708
ENSG00000259956	RBM15B	TRUE	TRUE	0.64	0.0663
ENSG00000197536	C5orf56	TRUE	TRUE	0.64	0.0682
ENSG00000123104	ITPR2	TRUE	TRUE	0.64	0.0706
ENSG00000183077	AFMID	FALSE	TRUE	0.64	0.0713
ENSG00000077348	EXOSC5	TRUE	TRUE	0.64	0.0677
ENSG00000279652	RP1-78B3.1	TRUE	FALSE	0.64	0.0704
ENSG00000068366	ACSL4	TRUE	TRUE	0.64	0.072
ENSG00000234616	JRK	TRUE	TRUE	0.64	0.0496
ENSG00000120158	RCL1	TRUE	TRUE	0.64	0.0562
ENSG00000103202	NME4	FALSE	TRUE	0.64	0.0716
ENSG00000143891	GALM	TRUE	TRUE	0.64	0.0719
ENSG00000204348	DXO	TRUE	TRUE	0.64	0.0537
ENSG00000057657	PRDM1	TRUE	TRUE	0.64	0.0734
ENSG00000109083	IFT20	TRUE	TRUE	0.64	0.0718
ENSG00000280248	CTD-2047H16.3	FALSE	FALSE	0.64	0.0574
ENSG00000174917	C19orf70	FALSE	TRUE	0.64	0.0722
ENSG00000030582	GRN	TRUE	TRUE	0.64	0.0733
ENSG00000013561	RNF14	TRUE	TRUE	0.64	0.0718
ENSG00000102359	SRPX2	TRUE	TRUE	0.64	0.0725
ENSG00000076604	TRAF4	FALSE	TRUE	0.64	0.0517
ENSG00000168612	ZSWIM1	TRUE	TRUE	0.64	0.0697
ENSG00000124406	ATP8A1	FALSE	TRUE	0.64	0.0687
ENSG00000180822	PSMG4	FALSE	TRUE	0.64	0.0714
ENSG00000010017	RANBP9	FALSE	TRUE	0.64	0.075
ENSG00000096384	HSP90AB1	TRUE	TRUE	0.64	0.076
ENSG00000077063	CTTNBP2	TRUE	TRUE	0.64	0.0714
ENSG00000126870	WDR60	FALSE	TRUE	0.64	0.0758
ENSG00000149798	CDC42EP2	TRUE	TRUE	0.64	0.071
ENSG00000167522	ANKRD11	FALSE	TRUE	0.64	0.0759
ENSG00000131943	C19orf12	TRUE	TRUE	0.64	0.0746
ENSG00000261187	RP11-1007O24.2	TRUE	FALSE	0.64	0.0533
ENSG00000160710	ADAR	TRUE	TRUE	0.64	0.0773
ENSG00000119013	NDUFB3	FALSE	TRUE	0.64	0.0762
ENSG00000184182	UBE2F	TRUE	TRUE	0.64	0.0715
ENSG00000181789	COPG1	FALSE	TRUE	0.64	0.077
ENSG00000129083	COPB1	TRUE	TRUE	0.64	0.0774
ENSG00000034713	GABARAPL2	FALSE	TRUE	0.64	0.0772
ENSG00000168887	C2orf68	FALSE	TRUE	0.64	0.0775
ENSG00000157483	MYO1E	TRUE	TRUE	0.64	0.0774
ENSG00000169018	FEM1B	TRUE	TRUE	0.64	0.0775
ENSG00000125740	FOSB	TRUE	TRUE	0.64	0.0787
ENSG00000158710	TAGLN2	TRUE	TRUE	0.64	0.0787
ENSG00000175550	DRAP1	FALSE	TRUE	0.64	0.0763
ENSG00000143369	ECM1	TRUE	TRUE	0.64	0.0801
ENSG00000112685	EXOC2	FALSE	TRUE	0.64	0.0795
ENSG00000179071	CCDC89	TRUE	TRUE	0.64	0.0525
ENSG00000153179	RASSF3	FALSE	TRUE	0.64	0.0796
ENSG00000108960	MMD	TRUE	TRUE	0.64	0.0787
ENSG00000026652	AGPAT4	FALSE	TRUE	0.64	0.061
ENSG00000147459	DOCK5	TRUE	TRUE	0.64	0.0807
ENSG00000161249	DMKN	TRUE	TRUE	0.64	0.08
ENSG00000213064	SFT2D2	FALSE	TRUE	0.64	0.0814
ENSG00000198585	NUDT16	FALSE	TRUE	0.64	0.0782
ENSG00000168303	MPLKIP	FALSE	TRUE	0.64	0.0745
ENSG00000162144	CYB561A3	TRUE	TRUE	0.64	0.0779
ENSG00000130702	LAMA5	TRUE	TRUE	0.64	0.0779
ENSG00000170802	FOXN2	TRUE	TRUE	0.64	0.0809
ENSG00000177855	CACYBPP2	FALSE	FALSE	0.64	0.0789
ENSG00000197019	SERTAD1	TRUE	TRUE	0.64	0.0795
ENSG00000175105	ZNF654	TRUE	TRUE	0.64	0.0786
ENSG00000185619	PCGF3	FALSE	TRUE	0.64	0.0777
ENSG00000213949	ITGA1	TRUE	TRUE	0.64	0.083
ENSG00000207392	SNORA20	FALSE	FALSE	0.64	0.0596
ENSG00000253293	HOXA10	FALSE	TRUE	0.64	0.0822
ENSG00000214300	SPDYE3	FALSE	TRUE	0.64	0.0596
ENSG00000230724	LINC01001	FALSE	FALSE	0.64	0.0639
ENSG00000278919	AP006285.2	FALSE	TRUE	0.64	0.0618
ENSG00000234608	MAPKAPK5-AS1	TRUE	FALSE	0.64	0.0639
ENSG00000103855	CD276	FALSE	TRUE	0.64	0.0805
ENSG00000267607	CTD-2369P2.8	FALSE	FALSE	0.64	0.0648
ENSG00000228874	AC090954.5	TRUE	FALSE	0.64	0.0559
ENSG00000025156	HSF2	TRUE	TRUE	0.64	0.0706
ENSG00000106733	NMRK1	TRUE	TRUE	0.64	0.0819
ENSG00000180730	SHISA2	TRUE	TRUE	0.64	0.0819
ENSG00000260735	RP11-72I8.1	FALSE	FALSE	0.64	0.0772
ENSG00000215421	ZNF407	FALSE	TRUE	0.64	0.0824
ENSG00000129353	SLC44A2	TRUE	TRUE	0.64	0.0816
ENSG00000210196	MT-TP	FALSE	FALSE	0.64	0.0845
ENSG00000147383	NSDHL	TRUE	TRUE	0.63	0.0643
ENSG00000167333	TRIM68	FALSE	TRUE	0.63	0.0664
ENSG00000168000	BSCL2	FALSE	TRUE	0.63	0.0792
ENSG00000139437	TCHP	TRUE	TRUE	0.63	0.081
ENSG00000184743	ATL3	TRUE	TRUE	0.63	0.0866
ENSG00000115484	CCT4	TRUE	TRUE	0.63	0.082
ENSG00000104472	CHRAC1	FALSE	TRUE	0.63	0.0851
ENSG00000154723	ATP5J	FALSE	TRUE	0.63	0.0874
ENSG00000170412	GPRC5C	FALSE	TRUE	0.63	0.0633
ENSG00000138795	LEF1	FALSE	TRUE	0.63	0.084
ENSG00000262001	DLGAP1-AS2	TRUE	FALSE	0.63	0.0791
ENSG00000205758	CRYZL1	TRUE	TRUE	0.63	0.0878
ENSG00000120708	TGFBI	TRUE	TRUE	0.63	0.089
ENSG00000196262	PPIA	FALSE	TRUE	0.63	0.089
ENSG00000226746	SMCR5	TRUE	FALSE	0.63	0.069
ENSG00000065989	PDE4A	TRUE	TRUE	0.63	0.077
ENSG00000058668	ATP2B4	TRUE	TRUE	0.63	0.0897
ENSG00000143612	C1orf43	TRUE	TRUE	0.63	0.0892
ENSG00000169908	TM4SF1	TRUE	TRUE	0.63	0.0905
ENSG00000120278	PLEKHG1	TRUE	TRUE	0.63	0.0866
ENSG00000106399	RPA3	TRUE	TRUE	0.63	0.0886
ENSG00000087085	ACHE	TRUE	TRUE	0.63	0.0724
ENSG00000149262	INTS4	TRUE	TRUE	0.63	0.0881
ENSG00000165406	MARCH8	FALSE	TRUE	0.63	0.0862
ENSG00000175106	TVP23C	FALSE	TRUE	0.63	0.0876
ENSG00000150991	UBC	TRUE	TRUE	0.63	0.0905
ENSG00000065485	PDIA5	FALSE	TRUE	0.63	0.0907
ENSG00000156931	VPS8	TRUE	TRUE	0.63	0.0907
ENSG00000132792	CTNNBL1	FALSE	TRUE	0.63	0.0883
ENSG00000196189	SEMA4A	TRUE	TRUE	0.63	0.0806
ENSG00000272367	CTC-428H11.2	TRUE	FALSE	0.63	0.0717
ENSG00000054148	PHPT1	TRUE	TRUE	0.63	0.0918
ENSG00000100767	PAPLN	TRUE	TRUE	0.63	0.0911
ENSG00000103769	RAB11A	TRUE	TRUE	0.63	0.092
ENSG00000204103	MAFB	TRUE	TRUE	0.63	0.0917
ENSG00000187051	RPS19BP1	FALSE	TRUE	0.63	0.0885
ENSG00000198836	OPA1	TRUE	TRUE	0.63	0.092
ENSG00000099246	RAB18	FALSE	TRUE	0.63	0.0928
ENSG00000143190	POU2F1	FALSE	TRUE	0.63	0.0926
ENSG00000145779	TNFAIP8	TRUE	TRUE	0.63	0.0915
ENSG00000086475	SEPHS1	TRUE	TRUE	0.63	0.091
ENSG00000139266	MARCH9	TRUE	TRUE	0.63	0.0709
ENSG00000051108	HERPUD1	TRUE	TRUE	0.63	0.0936
ENSG00000120727	PAIP2	TRUE	TRUE	0.63	0.0947
ENSG00000027697	IFNGR1	TRUE	TRUE	0.63	0.0952
ENSG00000172354	GNB2	FALSE	TRUE	0.63	0.0836
ENSG00000067829	IDH3G	TRUE	TRUE	0.63	0.0931
ENSG00000137692	DCUN1D5	FALSE	TRUE	0.63	0.0881
ENSG00000264204	AGAP7P	FALSE	FALSE	0.63	0.0876
ENSG00000204406	MBD5	FALSE	TRUE	0.63	0.0956
ENSG00000185627	PSMD13	TRUE	TRUE	0.63	0.0941
ENSG00000053770	AP5M1	TRUE	TRUE	0.63	0.093
ENSG00000107938	EDRF1	FALSE	TRUE	0.63	0.0925
ENSG00000113716	HMGXB3	FALSE	TRUE	0.63	0.0844
ENSG00000157764	BRAF	TRUE	TRUE	0.63	0.0963
ENSG00000213250	RBMS2P1	FALSE	FALSE	0.63	0.0759
ENSG00000134900	TPP2	FALSE	TRUE	0.63	0.0969
ENSG00000100625	SIX4	TRUE	TRUE	0.63	0.0712
ENSG00000181991	MRPS11	TRUE	TRUE	0.63	0.0932
ENSG00000023734	STRAP	FALSE	TRUE	0.63	0.0977
ENSG00000092208	GEMIN2	TRUE	TRUE	0.63	0.0732
ENSG00000169604	ANTXR1	TRUE	TRUE	0.63	0.0985
ENSG00000118596	SLC16A7	TRUE	TRUE	0.63	0.0932
ENSG00000134825	TMEM258	FALSE	TRUE	0.63	0.0985
ENSG00000125651	GTF2F1	TRUE	TRUE	0.63	0.0978
ENSG00000137955	RABGGTB	TRUE	TRUE	0.63	0.0969
ENSG00000114019	AMOTL2	TRUE	TRUE	0.63	0.0978
ENSG00000168246	UBTD2	TRUE	TRUE	0.63	0.0949
ENSG00000266472	MRPS21	FALSE	TRUE	0.63	0.1
ENSG00000198856	OSTC	TRUE	TRUE	0.63	0.1
ENSG00000180964	TCEAL8	FALSE	TRUE	0.63	0.1
ENSG00000236060	HSPB1P1	FALSE	FALSE	0.63	0.0953
ENSG00000187984	ANKRD19P	FALSE	FALSE	0.63	0.0929
ENSG00000163479	SSR2	TRUE	TRUE	0.63	0.101
ENSG00000035664	DAPK2	FALSE	TRUE	0.63	0.0898
ENSG00000198792	TMEM184B	FALSE	TRUE	0.63	0.098
ENSG00000147454	SLC25A37	TRUE	TRUE	0.63	0.102
ENSG00000108055	SMC3	FALSE	TRUE	0.63	0.102
ENSG00000111540	RAB5B	FALSE	TRUE	0.63	0.101
ENSG00000110955	ATP5B	TRUE	TRUE	0.63	0.102
ENSG00000189403	HMGB1	FALSE	TRUE	0.63	0.102
ENSG00000259417	LINC01314	TRUE	FALSE	0.63	0.0755
ENSG00000185164	NOMO2	FALSE	TRUE	0.63	0.097
ENSG00000108106	UBE2S	TRUE	TRUE	0.63	0.0846
ENSG00000054118	THRAP3	TRUE	TRUE	0.63	0.104
ENSG00000149308	NPAT	TRUE	TRUE	0.63	0.102
ENSG00000097033	SH3GLB1	FALSE	TRUE	0.63	0.103
ENSG00000115604	IL18R1	TRUE	TRUE	0.63	0.0977
ENSG00000271825	RP11-337N6.2	FALSE	FALSE	0.63	0.0714
ENSG00000206503	HLA-A	TRUE	TRUE	0.63	0.104
ENSG00000164543	STK17A	FALSE	TRUE	0.63	0.0994
ENSG00000203258	RP11-47J17.2	TRUE	FALSE	0.63	0.0743
ENSG00000174851	YIF1A	TRUE	TRUE	0.63	0.0994
ENSG00000180581	SRP9P1	FALSE	FALSE	0.63	0.095
ENSG00000185163	DDX51	FALSE	TRUE	0.63	0.101
ENSG00000267904	CTC-429P9.5	FALSE	FALSE	0.63	0.0962
ENSG00000275993	CH507-42P11.8	FALSE	TRUE	0.63	0.093
ENSG00000120549	KIAA1217	TRUE	TRUE	0.63	0.102
ENSG00000223482	NUTM2A-AS1	FALSE	FALSE	0.63	0.104
ENSG00000125743	SNRPD2	TRUE	TRUE	0.63	0.104
ENSG00000100401	RANGAP1	TRUE	TRUE	0.63	0.101
ENSG00000187678	SPRY4	TRUE	TRUE	0.63	0.105
ENSG00000125447	GGA3	TRUE	TRUE	0.63	0.102
ENSG00000213024	NUP62	TRUE	TRUE	0.63	0.103
ENSG00000243244	STON1	FALSE	TRUE	0.63	0.1
ENSG00000142082	SIRT3	TRUE	TRUE	0.63	0.0896
ENSG00000267892	CTD-2540F13.2	TRUE	FALSE	0.63	0.0805
ENSG00000180398	MCFD2	FALSE	TRUE	0.63	0.107
ENSG00000039560	RAI14	TRUE	TRUE	0.63	0.107
ENSG00000136238	RAC1	FALSE	TRUE	0.63	0.107
ENSG00000155660	PDIA4	FALSE	TRUE	0.63	0.107
ENSG00000134569	LRP4	FALSE	TRUE	0.63	0.104
ENSG00000069345	DNAJA2	TRUE	TRUE	0.63	0.107
ENSG00000178971	CTC1	TRUE	TRUE	0.63	0.103
ENSG00000188321	ZNF559	FALSE	TRUE	0.63	0.099
ENSG00000189060	H1F0	FALSE	TRUE	0.63	0.106
ENSG00000149557	FEZ1	FALSE	TRUE	0.63	0.104
ENSG00000264522	OTUD7B	TRUE	TRUE	0.63	0.107
ENSG00000168394	TAP1	TRUE	TRUE	0.63	0.106
ENSG00000170381	SEMA3E	TRUE	TRUE	0.63	0.108
ENSG00000149506	ZP1	TRUE	TRUE	0.63	0.0821
ENSG00000081721	DUSP12	TRUE	TRUE	0.63	0.0956
ENSG00000178458	H3F3AP6	FALSE	FALSE	0.63	0.109
ENSG00000223561	AC003090.1	TRUE	FALSE	0.63	0.1
ENSG00000065154	OAT	TRUE	TRUE	0.63	0.108
ENSG00000136319	TTC5	TRUE	TRUE	0.63	0.104
ENSG00000135709	KIAA0513	FALSE	TRUE	0.63	0.0841
ENSG00000108639	SYNGR2	TRUE	TRUE	0.63	0.0862
ENSG00000256043	CTSO	FALSE	TRUE	0.63	0.11
ENSG00000260097	SPDYE6	FALSE	TRUE	0.63	0.0908
ENSG00000235750	KIAA0040	TRUE	TRUE	0.62	0.111
ENSG00000127957	PMS2P3	FALSE	FALSE	0.62	0.0831
ENSG00000177613	CSTF2T	FALSE	TRUE	0.62	0.107
ENSG00000189159	HN1	TRUE	TRUE	0.62	0.0965
ENSG00000119185	ITGB1BP1	TRUE	TRUE	0.62	0.11
ENSG00000149090	PAMR1	TRUE	TRUE	0.62	0.11
ENSG00000131788	PIAS3	TRUE	TRUE	0.62	0.0964
ENSG00000115816	CEBPZ	TRUE	TRUE	0.62	0.109
ENSG00000114125	RNF7	TRUE	TRUE	0.62	0.111
ENSG00000023318	ERP44	FALSE	TRUE	0.62	0.112
ENSG00000122257	RBBP6	TRUE	TRUE	0.62	0.113
ENSG00000125753	VASP	TRUE	TRUE	0.62	0.0963
ENSG00000205581	HMGN1	FALSE	TRUE	0.62	0.111
ENSG00000165632	TAF3	FALSE	TRUE	0.62	0.112
ENSG00000115486	GGCX	TRUE	TRUE	0.62	0.114
ENSG00000075420	FNDC3B	FALSE	TRUE	0.62	0.114
ENSG00000112977	DAP	TRUE	TRUE	0.62	0.111
ENSG00000065615	CYB5R4	FALSE	TRUE	0.62	0.111
ENSG00000242294	STAG3L5P	FALSE	FALSE	0.62	0.0834
ENSG00000164924	YWHAZ	TRUE	TRUE	0.62	0.114
ENSG00000167601	AXL	TRUE	TRUE	0.62	0.114
ENSG00000097007	ABL1	TRUE	TRUE	0.62	0.114
ENSG00000140479	PCSK6	FALSE	TRUE	0.62	0.109
ENSG00000145216	FIP1L1	TRUE	TRUE	0.62	0.113
ENSG00000169919	GUSB	TRUE	TRUE	0.62	0.105
ENSG00000104419	NDRG1	FALSE	TRUE	0.62	0.116
ENSG00000163389	POGLUT1	TRUE	TRUE	0.62	0.115
ENSG00000241343	RPL36A	FALSE	TRUE	0.62	0.116
ENSG00000138468	SENP7	FALSE	TRUE	0.62	0.117
ENSG00000050748	MAPK9	TRUE	TRUE	0.62	0.114
ENSG00000264546	RP11-464D20.6	FALSE	FALSE	0.62	0.0953
ENSG00000128284	APOL3	FALSE	TRUE	0.62	0.114
ENSG00000144580	RQCD1	TRUE	TRUE	0.62	0.118
ENSG00000104518	GSDMD	FALSE	TRUE	0.62	0.118
ENSG00000229932	YWHAZP3	FALSE	FALSE	0.62	0.115
ENSG00000185864	NPIPB4	FALSE	TRUE	0.62	0.118
ENSG00000108523	RNF167	TRUE	TRUE	0.62	0.115
ENSG00000108406	DHX40	FALSE	TRUE	0.62	0.117
ENSG00000198265	HELZ	TRUE	TRUE	0.62	0.118
ENSG00000178127	NDUFV2	TRUE	TRUE	0.62	0.11
ENSG00000078747	ITCH	TRUE	TRUE	0.62	0.118
ENSG00000198873	GRK5	FALSE	TRUE	0.62	0.118
ENSG00000134375	TIMM17A	TRUE	TRUE	0.62	0.118
ENSG00000018699	TTC27	TRUE	TRUE	0.62	0.115
ENSG00000174720	LARP7	FALSE	TRUE	0.62	0.12
ENSG00000229921	KIF25-AS1	TRUE	FALSE	0.62	0.0913
ENSG00000050555	LAMC3	FALSE	TRUE	0.62	0.116
ENSG00000270874	RP11-420K10.1	TRUE	FALSE	0.62	0.0883
ENSG00000165660	FAM175B	TRUE	TRUE	0.62	0.1
ENSG00000171928	TVP23B	TRUE	TRUE	0.62	0.118
ENSG00000142867	BCL10	TRUE	TRUE	0.62	0.121
ENSG00000084234	APLP2	TRUE	TRUE	0.62	0.122
ENSG00000160087	UBE2J2	TRUE	TRUE	0.62	0.101
ENSG00000160703	NLRX1	TRUE	TRUE	0.62	0.0958
ENSG00000010295	IFFO1	TRUE	TRUE	0.62	0.101
ENSG00000198795	ZNF521	TRUE	TRUE	0.62	0.105
ENSG00000196705	ZNF431	FALSE	TRUE	0.62	0.112
ENSG00000267005	AC002984.2	TRUE	FALSE	0.62	0.0915
ENSG00000119862	LGALSL	TRUE	TRUE	0.62	0.117
ENSG00000130032	PRRG3	TRUE	TRUE	0.62	0.103
ENSG00000175264	CHST1	TRUE	TRUE	0.62	0.103
ENSG00000136098	NEK3	TRUE	TRUE	0.62	0.103
ENSG00000074356	NCBP3	TRUE	TRUE	0.62	0.124
ENSG00000213904	LIPE-AS1	FALSE	FALSE	0.62	0.115
ENSG00000001460	STPG1	FALSE	TRUE	0.62	0.102
ENSG00000144040	SFXN5	TRUE	TRUE	0.62	0.097
ENSG00000189114	BLOC1S3	TRUE	TRUE	0.62	0.121
ENSG00000119121	TRPM6	FALSE	TRUE	0.62	0.12
ENSG00000028528	SNX1	FALSE	TRUE	0.62	0.126
ENSG00000072778	ACADVL	TRUE	TRUE	0.62	0.126
ENSG00000129351	ILF3	FALSE	TRUE	0.62	0.126
ENSG00000141510	TP53	FALSE	TRUE	0.62	0.126
ENSG00000196954	CASP4	TRUE	TRUE	0.62	0.127
ENSG00000010244	ZNF207	TRUE	TRUE	0.62	0.127
ENSG00000073050	XRCC1	FALSE	TRUE	0.62	0.124
ENSG00000179387	ELMOD2	TRUE	TRUE	0.62	0.112
ENSG00000189398	OR7E12P	TRUE	FALSE	0.62	0.101
ENSG00000072518	MARK2	FALSE	TRUE	0.62	0.114
ENSG00000230202	RP11-632C17__A.1	FALSE	FALSE	0.62	0.129
ENSG00000118946	PCDH17	TRUE	TRUE	0.62	0.12
ENSG00000143442	POGZ	TRUE	TRUE	0.62	0.13
ENSG00000135837	CEP350	FALSE	TRUE	0.62	0.13
ENSG00000118961	LDAH	FALSE	TRUE	0.62	0.125
ENSG00000278416	PMS2P2	FALSE	FALSE	0.62	0.0986
ENSG00000155090	KLF10	TRUE	TRUE	0.62	0.13
ENSG00000125304	TM9SF2	TRUE	TRUE	0.62	0.13
ENSG00000166949	SMAD3	TRUE	TRUE	0.62	0.13
ENSG00000213096	ZNF254	TRUE	TRUE	0.62	0.117
ENSG00000237406	NDUFA9P1	TRUE	FALSE	0.62	0.114
ENSG00000183454	GRIN2A	TRUE	TRUE	0.62	0.0962
ENSG00000169047	IRS1	TRUE	TRUE	0.62	0.123
ENSG00000249936	RAC1P2	FALSE	FALSE	0.62	0.128
ENSG00000183137	CEP57L1	TRUE	TRUE	0.62	0.129
ENSG00000122557	HERPUD2	TRUE	TRUE	0.62	0.131
ENSG00000265485	RP11-449D8.1	FALSE	FALSE	0.62	0.127
ENSG00000150403	TMCO3	FALSE	TRUE	0.62	0.13
ENSG00000152404	CWF19L2	FALSE	TRUE	0.62	0.134
ENSG00000204130	RUFY2	FALSE	TRUE	0.62	0.134
ENSG00000109689	STIM2	TRUE	TRUE	0.62	0.129
ENSG00000168785	TSPAN5	FALSE	TRUE	0.62	0.127
ENSG00000161896	IP6K3	TRUE	TRUE	0.62	0.124
ENSG00000119705	SLIRP	FALSE	TRUE	0.62	0.134
ENSG00000179262	RAD23A	FALSE	TRUE	0.62	0.135
ENSG00000280007	AC008079.10	FALSE	FALSE	0.62	0.133
ENSG00000125633	CCDC93	TRUE	TRUE	0.62	0.136
ENSG00000031691	CENPQ	FALSE	TRUE	0.62	0.13
ENSG00000131051	RBM39	FALSE	TRUE	0.62	0.137
ENSG00000216775	RP1-152L7.5	TRUE	FALSE	0.62	0.134
ENSG00000226445	XXyac-YX65C7_A.2	FALSE	FALSE	0.62	0.104
ENSG00000173457	PPP1R14B	FALSE	TRUE	0.62	0.12
ENSG00000179335	CLK3	TRUE	TRUE	0.62	0.137
ENSG00000125386	FAM193A	TRUE	TRUE	0.62	0.137
ENSG00000150471	ADGRL3	TRUE	TRUE	0.62	0.139
ENSG00000259172	RP11-299G20.2	TRUE	FALSE	0.62	0.106
ENSG00000035115	SH3YL1	TRUE	TRUE	0.62	0.138
ENSG00000180616	SSTR2	TRUE	TRUE	0.62	0.113
ENSG00000187531	SIRT7	TRUE	TRUE	0.62	0.13
ENSG00000163879	DNALI1	TRUE	TRUE	0.62	0.121
ENSG00000115827	DCAF17	FALSE	TRUE	0.62	0.136
ENSG00000087008	ACOX3	TRUE	TRUE	0.62	0.121
ENSG00000033327	GAB2	TRUE	TRUE	0.62	0.127
ENSG00000125877	ITPA	TRUE	TRUE	0.62	0.127
ENSG00000128915	ICE2	FALSE	TRUE	0.62	0.14
ENSG00000071894	CPSF1	FALSE	TRUE	0.62	0.136
ENSG00000078142	PIK3C3	TRUE	TRUE	0.62	0.142
ENSG00000131459	GFPT2	TRUE	TRUE	0.62	0.138
ENSG00000160410	SHKBP1	TRUE	TRUE	0.62	0.112
ENSG00000188783	PRELP	TRUE	TRUE	0.61	0.115
ENSG00000152049	KCNE4	TRUE	TRUE	0.61	0.14
ENSG00000225697	SLC26A6	FALSE	TRUE	0.61	0.115
ENSG00000164111	ANXA5	TRUE	TRUE	0.61	0.143
ENSG00000123737	EXOSC9	TRUE	TRUE	0.61	0.14
ENSG00000215190	LINC00680	FALSE	FALSE	0.61	0.138
ENSG00000281855	AC105009.1	FALSE	TRUE	0.61	0.108
ENSG00000205808	PLPP6	FALSE	TRUE	0.61	0.135
ENSG00000149357	LAMTOR1	FALSE	TRUE	0.61	0.143
ENSG00000111452	ADGRD1	FALSE	TRUE	0.61	0.137
ENSG00000168675	LDLRAD4	TRUE	TRUE	0.61	0.123
ENSG00000198276	UCKL1	TRUE	TRUE	0.61	0.115
ENSG00000064607	SUGP2	TRUE	TRUE	0.61	0.141
ENSG00000135862	LAMC1	TRUE	TRUE	0.61	0.145
ENSG00000162772	ATF3	TRUE	TRUE	0.61	0.145
ENSG00000273542	HIST1H4K	FALSE	TRUE	0.61	0.112
ENSG00000153721	CNKSR3	TRUE	TRUE	0.61	0.131
ENSG00000106330	MOSPD3	TRUE	TRUE	0.61	0.135
ENSG00000164758	MED30	FALSE	TRUE	0.61	0.136
ENSG00000166863	TAC3	TRUE	TRUE	0.61	0.144
ENSG00000134152	KATNBL1	FALSE	TRUE	0.61	0.144
ENSG00000261371	PECAM1	FALSE	TRUE	0.61	0.121
ENSG00000158258	CLSTN2	FALSE	TRUE	0.61	0.143
ENSG00000161010	C5orf45	TRUE	TRUE	0.61	0.146
ENSG00000157379	DHRS1	FALSE	TRUE	0.61	0.131
ENSG00000137821	LRRC49	TRUE	TRUE	0.61	0.143
ENSG00000104756	KCTD9	TRUE	TRUE	0.61	0.147
ENSG00000198162	MAN1A2	FALSE	TRUE	0.61	0.147
ENSG00000115761	NOL10	TRUE	TRUE	0.61	0.134
ENSG00000158019	BRE	TRUE	TRUE	0.61	0.147
ENSG00000246090	RP11-696N14.1	TRUE	FALSE	0.61	0.119
ENSG00000197238	HIST1H4J	FALSE	TRUE	0.61	0.116
ENSG00000106392	C1GALT1	TRUE	TRUE	0.61	0.141
ENSG00000140521	POLG	TRUE	TRUE	0.61	0.141
ENSG00000101199	ARFGAP1	TRUE	TRUE	0.61	0.13
ENSG00000136104	RNASEH2B	FALSE	TRUE	0.61	0.147
ENSG00000090104	RGS1	TRUE	TRUE	0.61	0.121
ENSG00000158417	EIF5B	FALSE	TRUE	0.61	0.15
ENSG00000169359	SLC33A1	FALSE	TRUE	0.61	0.148
ENSG00000139637	C12orf10	TRUE	TRUE	0.61	0.143
ENSG00000128731	HERC2	FALSE	TRUE	0.61	0.15
ENSG00000111962	UST	TRUE	TRUE	0.61	0.131
ENSG00000134013	LOXL2	FALSE	TRUE	0.61	0.15
ENSG00000217094	PPIAP31	FALSE	FALSE	0.61	0.143
ENSG00000188342	GTF2F2	TRUE	TRUE	0.61	0.147
ENSG00000069943	PIGB	TRUE	TRUE	0.61	0.122
ENSG00000176715	ACSF3	FALSE	TRUE	0.61	0.134
ENSG00000073792	IGF2BP2	FALSE	TRUE	0.61	0.148
ENSG00000163131	CTSS	TRUE	TRUE	0.61	0.152
ENSG00000153561	RMND5A	TRUE	TRUE	0.61	0.152
ENSG00000155438	NIFK	FALSE	TRUE	0.61	0.151
ENSG00000172262	ZNF131	TRUE	TRUE	0.61	0.151
ENSG00000105887	MTPN	TRUE	TRUE	0.61	0.152
ENSG00000168060	NAALADL1	TRUE	TRUE	0.61	0.118
ENSG00000148429	USP6NL	FALSE	TRUE	0.61	0.147
ENSG00000165512	ZNF22	FALSE	TRUE	0.61	0.15
ENSG00000135678	CPM	TRUE	TRUE	0.61	0.148
ENSG00000182463	TSHZ2	TRUE	TRUE	0.61	0.145
ENSG00000183597	TANGO2	TRUE	TRUE	0.61	0.123
ENSG00000167548	KMT2D	FALSE	TRUE	0.61	0.15
ENSG00000167088	SNRPD1	TRUE	TRUE	0.61	0.153
ENSG00000116774	OLFML3	TRUE	TRUE	0.61	0.155
ENSG00000044115	CTNNA1	TRUE	TRUE	0.61	0.155
ENSG00000131013	PPIL4	FALSE	TRUE	0.61	0.154
ENSG00000164938	TP53INP1	TRUE	TRUE	0.61	0.154
ENSG00000092330	TINF2	TRUE	TRUE	0.61	0.15
ENSG00000188603	CLN3	FALSE	TRUE	0.61	0.128
ENSG00000280344	AC009166.7	TRUE	FALSE	0.61	0.12
ENSG00000212232	SNORD17	FALSE	FALSE	0.61	0.125
ENSG00000130724	CHMP2A	TRUE	TRUE	0.61	0.153
ENSG00000177700	POLR2L	FALSE	TRUE	0.61	0.156
ENSG00000119772	DNMT3A	FALSE	TRUE	0.61	0.156
ENSG00000169627	BOLA2B	FALSE	TRUE	0.61	0.131
ENSG00000166848	TERF2IP	TRUE	TRUE	0.61	0.156
ENSG00000112079	STK38	TRUE	TRUE	0.61	0.145
ENSG00000164916	FOXK1	FALSE	TRUE	0.61	0.155
ENSG00000170946	DNAJC24	FALSE	TRUE	0.61	0.154
ENSG00000171314	PGAM1	TRUE	TRUE	0.61	0.157
ENSG00000260366	CTD-2639E6.4	TRUE	FALSE	0.61	0.133
ENSG00000121775	TMEM39B	TRUE	TRUE	0.61	0.138
ENSG00000018408	WWTR1	FALSE	TRUE	0.61	0.159
ENSG00000204172	AGAP9	TRUE	TRUE	0.61	0.153
ENSG00000198954	KIF1BP	TRUE	TRUE	0.61	0.156
ENSG00000065361	ERBB3	TRUE	TRUE	0.61	0.135
ENSG00000136159	NUDT15	TRUE	TRUE	0.61	0.151
ENSG00000240849	TMEM189	TRUE	TRUE	0.61	0.157
ENSG00000198951	NAGA	TRUE	TRUE	0.61	0.156
ENSG00000205339	IPO7	FALSE	TRUE	0.61	0.16
ENSG00000137959	IFI44L	TRUE	TRUE	0.61	0.148
ENSG00000241772	AC092620.2	TRUE	FALSE	0.61	0.121
ENSG00000145990	GFOD1	FALSE	TRUE	0.61	0.127
ENSG00000170027	YWHAG	FALSE	TRUE	0.61	0.162
ENSG00000171310	CHST11	TRUE	TRUE	0.61	0.148
ENSG00000090615	GOLGA3	TRUE	TRUE	0.61	0.161
ENSG00000164180	TMEM161B	TRUE	TRUE	0.61	0.162
ENSG00000062582	MRPS24	TRUE	TRUE	0.61	0.14
ENSG00000163840	DTX3L	TRUE	TRUE	0.61	0.164
ENSG00000172336	POP7	TRUE	TRUE	0.61	0.131
ENSG00000169891	REPS2	TRUE	TRUE	0.61	0.129
ENSG00000127589	TUBBP1	FALSE	FALSE	0.61	0.134
ENSG00000107262	BAG1	FALSE	TRUE	0.61	0.163
ENSG00000136932	TRMO	TRUE	TRUE	0.61	0.158
ENSG00000131634	TMEM204	TRUE	TRUE	0.61	0.157
ENSG00000104804	TULP2	TRUE	TRUE	0.61	0.164
ENSG00000164031	DNAJB14	FALSE	TRUE	0.61	0.164
ENSG00000188921	HACD4	TRUE	TRUE	0.61	0.163
ENSG00000136930	PSMB7	TRUE	TRUE	0.61	0.164
ENSG00000105939	ZC3HAV1	TRUE	TRUE	0.61	0.165
ENSG00000126814	TRMT5	FALSE	TRUE	0.61	0.164
ENSG00000074416	MGLL	TRUE	TRUE	0.61	0.167
ENSG00000138674	SEC31A	TRUE	TRUE	0.61	0.167
ENSG00000272356	RP5-1112D6.8	TRUE	FALSE	0.61	0.136
ENSG00000230490	RP11-141M1.3	FALSE	FALSE	0.61	0.159
ENSG00000229111	MED4-AS1	TRUE	FALSE	0.61	0.127
ENSG00000183496	MEX3B	TRUE	TRUE	0.61	0.133
ENSG00000142227	EMP3	FALSE	TRUE	0.61	0.167
ENSG00000235159	RP6-109B7.4	TRUE	FALSE	0.61	0.142
ENSG00000170653	ATF7	TRUE	TRUE	0.61	0.166
ENSG00000167617	CDC42EP5	FALSE	TRUE	0.61	0.157
ENSG00000274602	PI4KAP1	FALSE	FALSE	0.61	0.142
ENSG00000157020	SEC13	TRUE	TRUE	0.61	0.168
ENSG00000196739	COL27A1	FALSE	TRUE	0.61	0.168
ENSG00000204920	ZNF155	TRUE	TRUE	0.61	0.13
ENSG00000157557	ETS2	TRUE	TRUE	0.61	0.169
ENSG00000147677	EIF3H	TRUE	TRUE	0.61	0.171
ENSG00000172269	DPAGT1	TRUE	TRUE	0.61	0.135
ENSG00000169641	LUZP1	TRUE	TRUE	0.61	0.171
ENSG00000078061	ARAF	TRUE	TRUE	0.61	0.168
ENSG00000263335	AF001548.5	TRUE	FALSE	0.61	0.162
ENSG00000087245	MMP2	TRUE	TRUE	0.61	0.172
ENSG00000167065	DUSP18	FALSE	TRUE	0.61	0.164
ENSG00000001036	FUCA2	TRUE	TRUE	0.61	0.173
ENSG00000188786	MTF1	TRUE	TRUE	0.61	0.168
ENSG00000119917	IFIT3	FALSE	TRUE	0.61	0.171
ENSG00000196961	AP2A1	FALSE	TRUE	0.61	0.173
ENSG00000157077	ZFYVE9	TRUE	TRUE	0.61	0.157
ENSG00000214160	ALG3	TRUE	TRUE	0.61	0.166
ENSG00000157593	SLC35B2	TRUE	TRUE	0.61	0.17
ENSG00000197021	CXorf40B	TRUE	TRUE	0.61	0.143
ENSG00000027075	PRKCH	TRUE	TRUE	0.61	0.14
ENSG00000215154	AC141586.5	TRUE	FALSE	0.61	0.156
ENSG00000125864	BFSP1	TRUE	TRUE	0.61	0.132
ENSG00000243927	MRPS6	TRUE	TRUE	0.61	0.173
ENSG00000173110	HSPA6	TRUE	TRUE	0.61	0.174
ENSG00000279118	RP11-517I3.2	FALSE	FALSE	0.61	0.146
ENSG00000130175	PRKCSH	FALSE	TRUE	0.61	0.175
ENSG00000143390	RFX5	TRUE	TRUE	0.61	0.172
ENSG00000153187	HNRNPU	TRUE	TRUE	0.61	0.177
ENSG00000171303	KCNK3	FALSE	TRUE	0.61	0.142
ENSG00000203875	SNHG5	FALSE	FALSE	0.61	0.177
ENSG00000132840	BHMT2	TRUE	TRUE	0.61	0.141
ENSG00000221821	C6orf226	TRUE	TRUE	0.61	0.141
ENSG00000171453	POLR1C	TRUE	TRUE	0.61	0.155
ENSG00000100292	HMOX1	FALSE	TRUE	0.61	0.141
ENSG00000117020	AKT3	FALSE	TRUE	0.61	0.178
ENSG00000231770	TMEM44-AS1	TRUE	FALSE	0.61	0.149
ENSG00000100567	PSMA3	TRUE	TRUE	0.61	0.178
ENSG00000121904	CSMD2	FALSE	TRUE	0.61	0.17
ENSG00000117592	PRDX6	TRUE	TRUE	0.61	0.179
ENSG00000135297	MTO1	TRUE	TRUE	0.61	0.173
ENSG00000156587	UBE2L6	TRUE	TRUE	0.61	0.178
ENSG00000188227	ZNF793	FALSE	TRUE	0.61	0.175
ENSG00000118705	RPN2	FALSE	TRUE	0.61	0.18
ENSG00000244921	MTCYBP18	FALSE	FALSE	0.6	0.162
ENSG00000091073	DTX2	TRUE	TRUE	0.6	0.151
ENSG00000074621	SLC24A1	TRUE	TRUE	0.6	0.171
ENSG00000277147	LINC00869	FALSE	FALSE	0.6	0.18
ENSG00000265396	MIR3128	FALSE	FALSE	0.6	0.157
ENSG00000109501	WFS1	TRUE	TRUE	0.6	0.169
ENSG00000058729	RIOK2	TRUE	TRUE	0.6	0.176
ENSG00000112763	BTN2A1	TRUE	TRUE	0.6	0.18
ENSG00000137161	CNPY3	TRUE	TRUE	0.6	0.179
ENSG00000232063	RP11-307E17.8	TRUE	FALSE	0.6	0.147
ENSG00000173611	SCAI	FALSE	TRUE	0.6	0.167
ENSG00000125834	STK35	TRUE	TRUE	0.6	0.176
ENSG00000185236	RAB11B	FALSE	TRUE	0.6	0.183
ENSG00000161204	ABCF3	FALSE	TRUE	0.6	0.178
ENSG00000182903	ZNF721	TRUE	TRUE	0.6	0.182
ENSG00000148331	ASB6	FALSE	TRUE	0.6	0.179
ENSG00000110237	ARHGEF17	TRUE	TRUE	0.6	0.166
ENSG00000140829	DHX38	TRUE	TRUE	0.6	0.177
ENSG00000124459	ZNF45	TRUE	TRUE	0.6	0.153
ENSG00000143376	SNX27	FALSE	TRUE	0.6	0.185
ENSG00000204370	SDHD	FALSE	TRUE	0.6	0.186
ENSG00000131759	RARA	FALSE	TRUE	0.6	0.159
ENSG00000197223	C1D	FALSE	TRUE	0.6	0.186
ENSG00000077232	DNAJC10	FALSE	TRUE	0.6	0.188
ENSG00000143315	PIGM	TRUE	TRUE	0.6	0.167
ENSG00000113231	PDE8B	TRUE	TRUE	0.6	0.177
ENSG00000124549	BTN2A3P	TRUE	FALSE	0.6	0.159
ENSG00000146555	SDK1	FALSE	TRUE	0.6	0.182
ENSG00000233276	GPX1	FALSE	TRUE	0.6	0.189
ENSG00000162783	IER5	TRUE	TRUE	0.6	0.19
ENSG00000113966	ARL6	TRUE	TRUE	0.6	0.185
ENSG00000155749	ALS2CR12	TRUE	TRUE	0.6	0.157
ENSG00000183666	GUSBP1	TRUE	FALSE	0.6	0.178
ENSG00000249867	RP11-115J23.1	FALSE	FALSE	0.6	0.165
ENSG00000144369	FAM171B	TRUE	TRUE	0.6	0.192
ENSG00000139613	SMARCC2	TRUE	TRUE	0.6	0.191
ENSG00000279319	RP11-693M3.1	TRUE	FALSE	0.6	0.167
ENSG00000188283	ZNF383	FALSE	TRUE	0.6	0.179
ENSG00000131238	PPT1	TRUE	TRUE	0.6	0.193
ENSG00000200075	SNORA25	TRUE	FALSE	0.6	0.161
ENSG00000175334	BANF1	TRUE	TRUE	0.6	0.193
ENSG00000100442	FKBP3	TRUE	TRUE	0.6	0.191
ENSG00000214900	LINC01588	FALSE	FALSE	0.6	0.157
ENSG00000140307	GTF2A2	TRUE	TRUE	0.6	0.192
ENSG00000261889	RP11-473M20.16	FALSE	FALSE	0.6	0.164
ENSG00000196155	PLEKHG4	FALSE	TRUE	0.6	0.181
ENSG00000176225	RTTN	TRUE	TRUE	0.6	0.164
ENSG00000264888	AL121753.1	FALSE	FALSE	0.6	0.18
ENSG00000127616	SMARCA4	TRUE	TRUE	0.6	0.192
ENSG00000137501	SYTL2	FALSE	TRUE	0.6	0.17
ENSG00000273019	RP11-508N22.13	TRUE	FALSE	0.6	0.182
ENSG00000115204	MPV17	TRUE	TRUE	0.6	0.194
ENSG00000243147	MRPL33	FALSE	TRUE	0.6	0.196
ENSG00000133706	LARS	TRUE	TRUE	0.6	0.196
ENSG00000124574	ABCC10	TRUE	TRUE	0.6	0.162
ENSG00000148334	PTGES2	TRUE	TRUE	0.6	0.156
ENSG00000070961	ATP2B1	FALSE	TRUE	0.6	0.196
ENSG00000257746	RP11-202G11.2	TRUE	FALSE	0.6	0.156
ENSG00000171962	DRC3	TRUE	TRUE	0.6	0.156
ENSG00000187860	CCDC157	TRUE	TRUE	0.6	0.16
ENSG00000228794	LINC01128	TRUE	FALSE	0.6	0.195
ENSG00000135540	NHSL1	TRUE	TRUE	0.6	0.194
ENSG00000162408	NOL9	TRUE	TRUE	0.6	0.196
ENSG00000173846	PLK3	FALSE	TRUE	0.6	0.194
ENSG00000163516	ANKZF1	TRUE	TRUE	0.6	0.178
ENSG00000113583	C5orf15	TRUE	TRUE	0.6	0.199
ENSG00000148943	LIN7C	TRUE	TRUE	0.6	0.199
ENSG00000166801	FAM111A	TRUE	TRUE	0.6	0.199
ENSG00000102678	FGF9	FALSE	TRUE	0.6	0.19
ENSG00000256053	APOPT1	FALSE	TRUE	0.6	0.195
ENSG00000259926	RP11-44F14.5	TRUE	FALSE	0.6	0.159
ENSG00000108588	CCDC47	FALSE	TRUE	0.6	0.198
ENSG00000233895	RP1-122P22.2	TRUE	FALSE	0.6	0.159
ENSG00000197857	ZNF44	TRUE	TRUE	0.6	0.197
ENSG00000134109	EDEM1	TRUE	TRUE	0.6	0.199
ENSG00000104660	LEPROTL1	TRUE	TRUE	0.6	0.193
ENSG00000128989	ARPP19	FALSE	TRUE	0.6	0.2
ENSG00000088970	KIZ	TRUE	TRUE	0.6	0.196
ENSG00000153207	AHCTF1	FALSE	TRUE	0.6	0.201
ENSG00000163602	RYBP	FALSE	TRUE	0.6	0.201
ENSG00000164512	ANKRD55	TRUE	TRUE	0.6	0.199
ENSG00000279968	GVQW2	TRUE	TRUE	0.6	0.161
ENSG00000104218	CSPP1	FALSE	TRUE	0.6	0.201
ENSG00000160326	SLC2A6	FALSE	TRUE	0.6	0.194
ENSG00000137996	RTCA	FALSE	TRUE	0.6	0.199
ENSG00000133059	DSTYK	TRUE	TRUE	0.6	0.202
ENSG00000153956	CACNA2D1	FALSE	TRUE	0.6	0.203
ENSG00000005339	CREBBP	FALSE	TRUE	0.6	0.203
ENSG00000170949	ZNF160	TRUE	TRUE	0.6	0.197
ENSG00000173706	HEG1	FALSE	TRUE	0.6	0.204
ENSG00000007168	PAFAH1B1	TRUE	TRUE	0.6	0.204
ENSG00000160741	CRTC2	TRUE	TRUE	0.6	0.184
ENSG00000117143	UAP1	TRUE	TRUE	0.6	0.203
ENSG00000266028	SRGAP2	TRUE	TRUE	0.6	0.204
ENSG00000080007	DDX43	FALSE	TRUE	0.6	0.164
ENSG00000237499	RP11-356I2.4	TRUE	FALSE	0.6	0.199
ENSG00000136213	CHST12	FALSE	TRUE	0.6	0.191
ENSG00000176853	FAM91A1	FALSE	TRUE	0.6	0.203
ENSG00000167257	RNF214	FALSE	TRUE	0.6	0.198
ENSG00000136169	SETDB2	FALSE	TRUE	0.6	0.199
ENSG00000182149	IST1	TRUE	TRUE	0.6	0.204
ENSG00000005884	ITGA3	FALSE	TRUE	0.6	0.177
ENSG00000181061	HIGD1A	FALSE	TRUE	0.6	0.206
ENSG00000109321	AREG	TRUE	TRUE	0.6	0.167
ENSG00000054965	FAM168A	FALSE	TRUE	0.6	0.205
ENSG00000117133	RPF1	FALSE	TRUE	0.6	0.205
ENSG00000048828	FAM120A	FALSE	TRUE	0.6	0.207
ENSG00000110090	CPT1A	FALSE	TRUE	0.6	0.204
ENSG00000198707	CEP290	FALSE	TRUE	0.6	0.207
ENSG00000099331	MYO9B	TRUE	TRUE	0.6	0.205
ENSG00000116906	GNPAT	TRUE	TRUE	0.6	0.205
ENSG00000153094	BCL2L11	TRUE	TRUE	0.6	0.191
ENSG00000166471	TMEM41B	TRUE	TRUE	0.6	0.206
ENSG00000082805	ERC1	TRUE	TRUE	0.6	0.207
ENSG00000257279	RP11-231I16.1	FALSE	FALSE	0.6	0.167
ENSG00000177410	ZFAS1	FALSE	FALSE	0.6	0.208
ENSG00000143387	CTSK	TRUE	TRUE	0.6	0.21
ENSG00000109472	CPE	TRUE	TRUE	0.6	0.203
ENSG00000223865	HLA-DPB1	TRUE	TRUE	0.6	0.207
ENSG00000106588	PSMA2	FALSE	TRUE	0.6	0.2
ENSG00000226367	ST7-AS2	TRUE	FALSE	0.6	0.17
ENSG00000101882	NKAP	FALSE	TRUE	0.6	0.207
ENSG00000107863	ARHGAP21	TRUE	TRUE	0.6	0.209
ENSG00000100802	C14orf93	FALSE	TRUE	0.6	0.181
ENSG00000090971	NAT14	TRUE	TRUE	0.6	0.17
ENSG00000134086	VHL	TRUE	TRUE	0.6	0.208
ENSG00000104763	ASAH1	TRUE	TRUE	0.6	0.212
ENSG00000178691	SUZ12	FALSE	TRUE	0.6	0.21
ENSG00000203804	ADAMTSL4-AS1	FALSE	FALSE	0.6	0.184
ENSG00000082258	CCNT2	TRUE	TRUE	0.6	0.21
ENSG00000132466	ANKRD17	FALSE	TRUE	0.6	0.213
ENSG00000167157	PRRX2	FALSE	TRUE	0.6	0.172
ENSG00000237054	PRMT5-AS1	FALSE	FALSE	0.6	0.182
ENSG00000259483	RP11-930O11.2	TRUE	FALSE	0.6	0.172
ENSG00000068079	IFI35	TRUE	TRUE	0.6	0.194
ENSG00000171291	ZNF439	TRUE	TRUE	0.6	0.187
ENSG00000037757	MRI1	FALSE	TRUE	0.6	0.18
ENSG00000256229	ZNF486	FALSE	TRUE	0.6	0.19
ENSG00000205155	PSENEN	FALSE	TRUE	0.6	0.21
ENSG00000105472	CLEC11A	FALSE	TRUE	0.6	0.213
ENSG00000167074	TEF	TRUE	TRUE	0.6	0.206
ENSG00000148841	ITPRIP	TRUE	TRUE	0.6	0.212
ENSG00000256771	ZNF253	TRUE	TRUE	0.6	0.192
ENSG00000049239	H6PD	FALSE	TRUE	0.6	0.215
ENSG00000114166	KAT2B	TRUE	TRUE	0.6	0.192
ENSG00000162496	DHRS3	TRUE	TRUE	0.6	0.215
ENSG00000224081	LINC01057	TRUE	FALSE	0.6	0.212
ENSG00000162813	BPNT1	FALSE	TRUE	0.6	0.193
ENSG00000151779	NBAS	TRUE	TRUE	0.6	0.215
ENSG00000168036	CTNNB1	FALSE	TRUE	0.6	0.216
ENSG00000118579	MED28	FALSE	TRUE	0.6	0.215
ENSG00000181359	HSP90AA6P	FALSE	FALSE	0.6	0.206
ENSG00000005471	ABCB4	TRUE	TRUE	0.6	0.186
ENSG00000085662	AKR1B1	FALSE	TRUE	0.6	0.216
ENSG00000154545	MAGED4	FALSE	TRUE	0.6	0.179
ENSG00000119321	FKBP15	TRUE	TRUE	0.6	0.212
ENSG00000185787	MORF4L1	TRUE	TRUE	0.6	0.216
ENSG00000277954	RP11-679B19.1	TRUE	FALSE	0.6	0.177
ENSG00000262003	RP11-676J12.7	FALSE	FALSE	0.6	0.202
ENSG00000100364	KIAA0930	FALSE	TRUE	0.6	0.215
ENSG00000130489	SCO2	TRUE	TRUE	0.6	0.209
ENSG00000169251	NMD3	TRUE	TRUE	0.6	0.216
ENSG00000064961	HMG20B	FALSE	TRUE	0.6	0.2
ENSG00000196419	XRCC6	TRUE	TRUE	0.6	0.218
ENSG00000143314	MRPL24	FALSE	TRUE	0.6	0.218
ENSG00000175130	MARCKSL1	TRUE	TRUE	0.6	0.198
ENSG00000117523	PRRC2C	FALSE	TRUE	0.6	0.22
ENSG00000131374	TBC1D5	FALSE	TRUE	0.6	0.219
ENSG00000071794	HLTF	TRUE	TRUE	0.6	0.218
ENSG00000096968	JAK2	TRUE	TRUE	0.6	0.218
ENSG00000244641	RPS26P43	TRUE	FALSE	0.6	0.186
ENSG00000119986	AVPI1	TRUE	TRUE	0.6	0.207
ENSG00000256594	RP11-705C15.2	TRUE	FALSE	0.6	0.186
ENSG00000196123	KIAA0895L	TRUE	TRUE	0.6	0.178
ENSG00000184988	TMEM106A	TRUE	TRUE	0.6	0.189
ENSG00000160888	IER2	FALSE	TRUE	0.6	0.22
ENSG00000109572	CLCN3	TRUE	TRUE	0.6	0.219
ENSG00000169925	BRD3	TRUE	TRUE	0.6	0.218
ENSG00000161960	EIF4A1	TRUE	TRUE	0.6	0.218
ENSG00000126001	CEP250	TRUE	TRUE	0.6	0.217
ENSG00000163513	TGFBR2	TRUE	TRUE	0.6	0.223
ENSG00000136068	FLNB	TRUE	TRUE	0.6	0.22
ENSG00000112110	MRPL18	TRUE	TRUE	0.6	0.222
ENSG00000139718	SETD1B	FALSE	TRUE	0.6	0.22
ENSG00000210184	MT-TS2	FALSE	FALSE	0.6	0.223
ENSG00000151466	SCLT1	TRUE	TRUE	0.6	0.221
ENSG00000240499	RP5-1101C3.1	FALSE	FALSE	0.6	0.215
ENSG00000173482	PTPRM	TRUE	TRUE	0.6	0.221
ENSG00000091483	FH	TRUE	TRUE	0.6	0.199
ENSG00000259481	RP11-39M21.1	FALSE	FALSE	0.6	0.214
ENSG00000170291	ELP5	TRUE	TRUE	0.6	0.219
ENSG00000184261	KCNK12	TRUE	TRUE	0.6	0.186
ENSG00000180354	MTURN	TRUE	TRUE	0.6	0.21
ENSG00000107282	APBA1	FALSE	TRUE	0.6	0.19
ENSG00000115091	ACTR3	FALSE	TRUE	0.59	0.227
ENSG00000110047	EHD1	TRUE	TRUE	0.59	0.223
ENSG00000173226	IQCB1	TRUE	TRUE	0.59	0.225
ENSG00000132432	SEC61G	FALSE	TRUE	0.59	0.228
ENSG00000106638	TBL2	TRUE	TRUE	0.59	0.223
ENSG00000170379	TCAF2	FALSE	TRUE	0.59	0.221
ENSG00000044574	HSPA5	TRUE	TRUE	0.59	0.229
ENSG00000160563	MED27	TRUE	TRUE	0.59	0.222
ENSG00000130559	CAMSAP1	FALSE	TRUE	0.59	0.205
ENSG00000168876	ANKRD49	FALSE	TRUE	0.59	0.212
ENSG00000120820	GLT8D2	TRUE	TRUE	0.59	0.227
ENSG00000198959	TGM2	TRUE	TRUE	0.59	0.227
ENSG00000081665	ZNF506	TRUE	TRUE	0.59	0.226
ENSG00000225868	AC016582.2	FALSE	FALSE	0.59	0.187
ENSG00000056097	ZFR	FALSE	TRUE	0.59	0.229
ENSG00000159202	UBE2Z	TRUE	TRUE	0.59	0.23
ENSG00000283064	RP1-221C16.8	TRUE	FALSE	0.59	0.198
ENSG00000269439	CTD-3131K8.2	TRUE	FALSE	0.59	0.21
ENSG00000113812	ACTR8	TRUE	TRUE	0.59	0.205
ENSG00000196549	MME	TRUE	TRUE	0.59	0.223
ENSG00000156140	ADAMTS3	TRUE	TRUE	0.59	0.223
ENSG00000010671	BTK	TRUE	TRUE	0.59	0.192
ENSG00000268364	SMC5-AS1	TRUE	FALSE	0.59	0.221
ENSG00000188234	AGAP4	FALSE	TRUE	0.59	0.217
ENSG00000272909	CTD-2555O16.4	FALSE	FALSE	0.59	0.221
ENSG00000263874	LINC00672	FALSE	FALSE	0.59	0.196
ENSG00000182473	EXOC7	TRUE	TRUE	0.59	0.217
ENSG00000152133	GPATCH11	FALSE	TRUE	0.59	0.229
ENSG00000152242	C18orf25	TRUE	TRUE	0.59	0.228
ENSG00000172006	ZNF554	FALSE	TRUE	0.59	0.216
ENSG00000137404	NRM	TRUE	TRUE	0.59	0.227
ENSG00000109079	TNFAIP1	TRUE	TRUE	0.59	0.223
ENSG00000156232	WHAMM	FALSE	TRUE	0.59	0.233
ENSG00000142910	TINAGL1	TRUE	TRUE	0.59	0.193
ENSG00000241316	SUCLG2-AS1	TRUE	FALSE	0.59	0.226
ENSG00000081189	MEF2C	TRUE	TRUE	0.59	0.224
ENSG00000019582	CD74	TRUE	TRUE	0.59	0.235
ENSG00000133627	ACTR3B	TRUE	TRUE	0.59	0.204
ENSG00000068400	GRIPAP1	FALSE	TRUE	0.59	0.218
ENSG00000270641	TSIX	FALSE	FALSE	0.59	0.23
ENSG00000276644	DACH1	FALSE	TRUE	0.59	0.235
ENSG00000120093	HOXB3	FALSE	TRUE	0.59	0.235
ENSG00000198231	DDX42	TRUE	TRUE	0.59	0.235
ENSG00000101421	CHMP4B	FALSE	TRUE	0.59	0.221
ENSG00000071626	DAZAP1	FALSE	TRUE	0.59	0.233
ENSG00000160961	ZNF333	TRUE	TRUE	0.59	0.234
ENSG00000179818	PCBP1-AS1	FALSE	FALSE	0.59	0.236
ENSG00000012174	MBTPS2	TRUE	TRUE	0.59	0.229
ENSG00000134905	CARS2	FALSE	TRUE	0.59	0.229
ENSG00000090447	TFAP4	FALSE	TRUE	0.59	0.208
ENSG00000132646	PCNA	TRUE	TRUE	0.59	0.235
ENSG00000124766	SOX4	TRUE	TRUE	0.59	0.238
ENSG00000124508	BTN2A2	TRUE	TRUE	0.59	0.212
ENSG00000120438	TCP1	TRUE	TRUE	0.59	0.238
ENSG00000204054	LINC00963	FALSE	FALSE	0.59	0.238
ENSG00000140853	NLRC5	TRUE	TRUE	0.59	0.234
ENSG00000172716	SLFN11	TRUE	TRUE	0.59	0.238
ENSG00000106524	ANKMY2	TRUE	TRUE	0.59	0.236
ENSG00000169499	PLEKHA2	FALSE	TRUE	0.59	0.239
ENSG00000075239	ACAT1	TRUE	TRUE	0.59	0.237
ENSG00000177731	FLII	TRUE	TRUE	0.59	0.237
ENSG00000135974	C2orf49	TRUE	TRUE	0.59	0.239
ENSG00000038219	BOD1L1	FALSE	TRUE	0.59	0.242
ENSG00000215158	RP11-1023L17.1	FALSE	FALSE	0.59	0.236
ENSG00000124532	MRS2	TRUE	TRUE	0.59	0.222
ENSG00000110719	TCIRG1	TRUE	TRUE	0.59	0.234
ENSG00000111057	KRT18	FALSE	TRUE	0.59	0.203
ENSG00000255150	EID3	TRUE	TRUE	0.59	0.214
ENSG00000100568	VTI1B	TRUE	TRUE	0.59	0.235
ENSG00000178038	ALS2CL	FALSE	TRUE	0.59	0.239
ENSG00000237296	SMG1P1	FALSE	FALSE	0.59	0.241
ENSG00000182944	EWSR1	FALSE	TRUE	0.59	0.242
ENSG00000160691	SHC1	FALSE	TRUE	0.59	0.243
ENSG00000184840	TMED9	FALSE	TRUE	0.59	0.238
ENSG00000240303	ACAD11	FALSE	TRUE	0.59	0.204
ENSG00000196951	SCOC-AS1	TRUE	FALSE	0.59	0.235
ENSG00000049860	HEXB	FALSE	TRUE	0.59	0.244
ENSG00000249035	CTB-113P19.1	TRUE	FALSE	0.59	0.21
ENSG00000091140	DLD	FALSE	TRUE	0.59	0.244
ENSG00000101825	MXRA5	TRUE	TRUE	0.59	0.245
ENSG00000162105	SHANK2	TRUE	TRUE	0.59	0.239
ENSG00000065809	FAM107B	TRUE	TRUE	0.59	0.22
ENSG00000139364	TMEM132B	TRUE	TRUE	0.59	0.207
ENSG00000119723	COQ6	TRUE	TRUE	0.59	0.22
ENSG00000178761	FAM219B	TRUE	TRUE	0.59	0.217
ENSG00000154781	CCDC174	FALSE	TRUE	0.59	0.244
ENSG00000230409	TCEA1P2	FALSE	FALSE	0.59	0.243
ENSG00000173992	CCS	FALSE	TRUE	0.59	0.246
ENSG00000120697	ALG5	TRUE	TRUE	0.59	0.244
ENSG00000136381	IREB2	FALSE	TRUE	0.59	0.246
ENSG00000117318	ID3	TRUE	TRUE	0.59	0.248
ENSG00000162819	BROX	TRUE	TRUE	0.59	0.248
ENSG00000115525	ST3GAL5	TRUE	TRUE	0.59	0.222
ENSG00000232377	AC016910.1	TRUE	FALSE	0.59	0.205
ENSG00000106603	COA1	FALSE	TRUE	0.59	0.247
ENSG00000109911	ELP4	TRUE	TRUE	0.59	0.241
ENSG00000110958	PTGES3	TRUE	TRUE	0.59	0.248
ENSG00000260017	RP11-1035H13.2	FALSE	FALSE	0.59	0.208
ENSG00000108443	RPS6KB1	TRUE	TRUE	0.59	0.246
ENSG00000116017	ARID3A	FALSE	TRUE	0.59	0.23
ENSG00000167674	CTB-50L17.10	FALSE	TRUE	0.59	0.244
ENSG00000128000	ZNF780B	FALSE	TRUE	0.59	0.243
ENSG00000241015	TPM3P9	TRUE	FALSE	0.59	0.214
ENSG00000078177	N4BP2	TRUE	TRUE	0.59	0.248
ENSG00000270580	PKD1P6	FALSE	FALSE	0.59	0.205
ENSG00000123427	METTL21B	TRUE	TRUE	0.59	0.247
ENSG00000115904	SOS1	FALSE	TRUE	0.59	0.249
ENSG00000143653	SCCPDH	TRUE	TRUE	0.59	0.211
ENSG00000271270	TMCC1-AS1	TRUE	FALSE	0.59	0.211
ENSG00000199990	VTRNA1-1	FALSE	FALSE	0.59	0.233
ENSG00000001084	GCLC	TRUE	TRUE	0.59	0.251
ENSG00000135535	CD164	TRUE	TRUE	0.59	0.252
ENSG00000230590	FTX	FALSE	FALSE	0.59	0.251
ENSG00000085788	DDHD2	TRUE	TRUE	0.59	0.246
ENSG00000120805	ARL1	TRUE	TRUE	0.59	0.251
ENSG00000100842	EFS	TRUE	TRUE	0.59	0.245
ENSG00000170345	FOS	TRUE	TRUE	0.59	0.252
ENSG00000141084	RANBP10	FALSE	TRUE	0.59	0.215
ENSG00000090857	PDPR	TRUE	TRUE	0.59	0.244
ENSG00000196712	NF1	FALSE	TRUE	0.59	0.252
ENSG00000125826	RBCK1	TRUE	TRUE	0.59	0.25
ENSG00000279377	AC003973.3	TRUE	FALSE	0.59	0.224
ENSG00000120458	MSANTD2	TRUE	TRUE	0.59	0.23
ENSG00000050405	LIMA1	TRUE	TRUE	0.59	0.253
ENSG00000166046	TCP11L2	TRUE	TRUE	0.59	0.23
ENSG00000039650	PNKP	FALSE	TRUE	0.59	0.246
ENSG00000006282	SPATA20	TRUE	TRUE	0.59	0.252
ENSG00000122203	KIAA1191	TRUE	TRUE	0.59	0.252
ENSG00000164825	DEFB1	TRUE	TRUE	0.59	0.207
ENSG00000226472	RP11-551L14.4	FALSE	FALSE	0.59	0.244
ENSG00000134001	EIF2S1	TRUE	TRUE	0.59	0.254
ENSG00000100815	TRIP11	FALSE	TRUE	0.59	0.255
ENSG00000175879	HOXD8	TRUE	TRUE	0.59	0.252
ENSG00000213585	VDAC1	FALSE	TRUE	0.59	0.256
ENSG00000146197	SCUBE3	TRUE	TRUE	0.59	0.227
ENSG00000253882	RP11-61L23.2	TRUE	FALSE	0.59	0.224
ENSG00000069011	PITX1	FALSE	TRUE	0.59	0.258
ENSG00000256045	MTRNR2L10	FALSE	TRUE	0.59	0.259
ENSG00000234771	SLC25A25-AS1	TRUE	FALSE	0.59	0.252
ENSG00000090376	IRAK3	TRUE	TRUE	0.59	0.258
ENSG00000260586	RP11-592N21.2	TRUE	FALSE	0.59	0.223
ENSG00000197937	ZNF347	TRUE	TRUE	0.59	0.257
ENSG00000105618	PRPF31	TRUE	TRUE	0.59	0.252
ENSG00000119801	YPEL5	TRUE	TRUE	0.59	0.258
ENSG00000189376	C8orf76	FALSE	TRUE	0.59	0.222
ENSG00000255670	RP11-253I19.3	TRUE	FALSE	0.59	0.217
ENSG00000150527	CTAGE5	FALSE	TRUE	0.59	0.242
ENSG00000259642	ST20-AS1	FALSE	FALSE	0.59	0.249
ENSG00000237441	RGL2	FALSE	TRUE	0.59	0.257
ENSG00000128590	DNAJB9	FALSE	TRUE	0.59	0.25
ENSG00000143226	FCGR2A	TRUE	TRUE	0.59	0.235
ENSG00000138078	PREPL	TRUE	TRUE	0.59	0.259
ENSG00000198130	HIBCH	FALSE	TRUE	0.59	0.261
ENSG00000036257	CUL3	TRUE	TRUE	0.59	0.261
ENSG00000276840	PMS2P10	FALSE	FALSE	0.59	0.221
ENSG00000006606	CCL26	TRUE	TRUE	0.59	0.234
ENSG00000146707	POMZP3	FALSE	TRUE	0.59	0.229
ENSG00000127884	ECHS1	FALSE	TRUE	0.59	0.26
ENSG00000258044	RP11-530C5.2	TRUE	FALSE	0.59	0.223
ENSG00000034053	APBA2	TRUE	TRUE	0.59	0.219
ENSG00000264885	RP11-815I9.4	FALSE	FALSE	0.59	0.225
ENSG00000260930	LINC01416	TRUE	FALSE	0.59	0.214
ENSG00000182310	SPACA6	FALSE	FALSE	0.59	0.23
ENSG00000139910	NOVA1	FALSE	TRUE	0.59	0.262
ENSG00000174307	PHLDA3	FALSE	TRUE	0.59	0.259
ENSG00000008083	JARID2	FALSE	TRUE	0.59	0.262
ENSG00000258311	RP11-644F5.10	TRUE	TRUE	0.59	0.222
ENSG00000178741	COX5A	FALSE	TRUE	0.59	0.261
ENSG00000101104	PABPC1L	TRUE	TRUE	0.59	0.234
ENSG00000123146	ADGRE5	TRUE	TRUE	0.59	0.26
ENSG00000100154	TTC28	FALSE	TRUE	0.59	0.263
ENSG00000271806	RP5-892K4.1	FALSE	FALSE	0.59	0.226
ENSG00000116473	RAP1A	FALSE	TRUE	0.59	0.264
ENSG00000162994	CLHC1	FALSE	TRUE	0.59	0.256
ENSG00000136518	ACTL6A	TRUE	TRUE	0.59	0.262
ENSG00000111196	MAGOHB	FALSE	TRUE	0.59	0.262
ENSG00000167550	RHEBL1	TRUE	TRUE	0.59	0.224
ENSG00000124422	USP22	TRUE	TRUE	0.59	0.265
ENSG00000013016	EHD3	FALSE	TRUE	0.59	0.258
ENSG00000170891	CYTL1	TRUE	TRUE	0.59	0.217
ENSG00000241666	RP3-455J7.4	FALSE	FALSE	0.59	0.234
ENSG00000153363	LINC00467	FALSE	FALSE	0.59	0.263
ENSG00000152082	MZT2B	FALSE	TRUE	0.59	0.269
ENSG00000138698	RAP1GDS1	TRUE	TRUE	0.59	0.267
ENSG00000164307	ERAP1	TRUE	TRUE	0.59	0.269
ENSG00000118482	PHF3	FALSE	TRUE	0.59	0.269
ENSG00000237234	RP1-142L7.5	TRUE	FALSE	0.59	0.244
ENSG00000135521	LTV1	TRUE	TRUE	0.59	0.264
ENSG00000011275	RNF216	TRUE	TRUE	0.59	0.268
ENSG00000165175	MID1IP1	FALSE	TRUE	0.59	0.237
ENSG00000239465	RP11-330L19.2	FALSE	FALSE	0.59	0.23
ENSG00000182481	KPNA2	TRUE	TRUE	0.59	0.266
ENSG00000118680	MYL12B	TRUE	TRUE	0.59	0.269
ENSG00000260257	RP5-1085F17.3	TRUE	FALSE	0.59	0.256
ENSG00000163170	BOLA3	FALSE	TRUE	0.59	0.264
ENSG00000166321	NUDT13	TRUE	TRUE	0.59	0.244
ENSG00000167202	TBC1D2B	TRUE	TRUE	0.59	0.272
ENSG00000233184	RP11-421L21.3	TRUE	FALSE	0.59	0.233
ENSG00000226266	AC009961.3	TRUE	FALSE	0.59	0.235
ENSG00000132330	SCLY	TRUE	TRUE	0.59	0.25
ENSG00000224039	AC091493.1	TRUE	FALSE	0.59	0.224
ENSG00000152684	PELO	TRUE	TRUE	0.59	0.257
ENSG00000176087	SLC35A4	TRUE	TRUE	0.59	0.269
ENSG00000204351	SKIV2L	TRUE	TRUE	0.59	0.244
ENSG00000173465	SSSCA1	TRUE	TRUE	0.59	0.264
ENSG00000265185	SNORD3B-1	FALSE	FALSE	0.59	0.259
ENSG00000063244	U2AF2	FALSE	TRUE	0.59	0.269
ENSG00000144029	MRPS5	TRUE	TRUE	0.59	0.273
ENSG00000136715	SAP130	TRUE	TRUE	0.59	0.251
ENSG00000250979	RP11-656G20.1	TRUE	FALSE	0.59	0.262
ENSG00000076043	REXO2	FALSE	TRUE	0.59	0.274
ENSG00000153317	ASAP1	FALSE	TRUE	0.59	0.274
ENSG00000272106	RP11-345P4.9	TRUE	FALSE	0.59	0.237
ENSG00000163945	UVSSA	FALSE	TRUE	0.59	0.269
ENSG00000151388	ADAMTS12	TRUE	TRUE	0.59	0.251
ENSG00000130024	PHF10	TRUE	TRUE	0.59	0.27
ENSG00000254093	PINX1	FALSE	TRUE	0.59	0.268
ENSG00000177335	C8orf31	FALSE	FALSE	0.59	0.237
ENSG00000106809	OGN	TRUE	TRUE	0.59	0.243
ENSG00000257261	RP11-96H19.1	TRUE	FALSE	0.59	0.234
ENSG00000111615	KRR1	TRUE	TRUE	0.59	0.275
ENSG00000125148	MT2A	TRUE	TRUE	0.59	0.274
ENSG00000108774	RAB5C	FALSE	TRUE	0.59	0.274
ENSG00000121104	FAM117A	FALSE	TRUE	0.59	0.251
ENSG00000201524	RNU6-450P	TRUE	FALSE	0.59	0.237
ENSG00000235649	MXRA5Y	FALSE	FALSE	0.59	0.272
ENSG00000280594	AP000432.1	TRUE	FALSE	0.59	0.237
ENSG00000234083	AJ006995.3	TRUE	FALSE	0.59	0.234
ENSG00000196187	TMEM63A	TRUE	TRUE	0.59	0.262
ENSG00000163161	ERCC3	TRUE	TRUE	0.59	0.274
ENSG00000281881	SPRY4-IT1	TRUE	FALSE	0.59	0.274
ENSG00000107745	MICU1	FALSE	TRUE	0.59	0.277
ENSG00000139278	GLIPR1	FALSE	TRUE	0.59	0.274
ENSG00000114473	IQCG	TRUE	TRUE	0.58	0.265
ENSG00000154124	OTULIN	TRUE	TRUE	0.58	0.273
ENSG00000151881	C5orf28	TRUE	TRUE	0.58	0.26
ENSG00000233452	STXBP5-AS1	FALSE	FALSE	0.58	0.24
ENSG00000170092	SPDYE5	FALSE	TRUE	0.58	0.254
ENSG00000008282	SYPL1	TRUE	TRUE	0.58	0.28
ENSG00000181690	PLAG1	TRUE	TRUE	0.58	0.24
ENSG00000172671	ZFAND4	FALSE	TRUE	0.58	0.274
ENSG00000197694	SPTAN1	TRUE	TRUE	0.58	0.28
ENSG00000139926	FRMD6	TRUE	TRUE	0.58	0.279
ENSG00000167085	PHB	TRUE	TRUE	0.58	0.274
ENSG00000177628	GBA	TRUE	TRUE	0.58	0.273
ENSG00000115129	TP53I3	TRUE	TRUE	0.58	0.255
ENSG00000005075	POLR2J	TRUE	TRUE	0.58	0.276
ENSG00000126883	NUP214	FALSE	TRUE	0.58	0.281
ENSG00000184719	RNLS	TRUE	TRUE	0.58	0.235
ENSG00000100614	PPM1A	TRUE	TRUE	0.58	0.28
ENSG00000179889	PDXDC1	FALSE	TRUE	0.58	0.281
ENSG00000124198	ARFGEF2	TRUE	TRUE	0.58	0.267
ENSG00000187608	ISG15	TRUE	TRUE	0.58	0.283
ENSG00000081019	RSBN1	TRUE	TRUE	0.58	0.282
ENSG00000279584	AC005593.2	TRUE	FALSE	0.58	0.244
ENSG00000133619	KRBA1	TRUE	TRUE	0.58	0.244
ENSG00000153310	FAM49B	TRUE	TRUE	0.58	0.277
ENSG00000224934	RP11-441O15.3	TRUE	FALSE	0.58	0.244
ENSG00000214770	RP11-544I20.2	TRUE	FALSE	0.58	0.242
ENSG00000228218	ATF4P3	FALSE	FALSE	0.58	0.267
ENSG00000196628	TCF4	FALSE	TRUE	0.58	0.283
ENSG00000149474	CSRP2BP	TRUE	TRUE	0.58	0.248
ENSG00000105552	BCAT2	FALSE	TRUE	0.58	0.27
ENSG00000158711	ELK4	TRUE	TRUE	0.58	0.284
ENSG00000249740	OSMR-AS1	TRUE	FALSE	0.58	0.255
ENSG00000154710	RABGEF1	FALSE	TRUE	0.58	0.258
ENSG00000222012	AC005481.5	TRUE	FALSE	0.58	0.239
ENSG00000246223	LINC01550	FALSE	FALSE	0.58	0.255
ENSG00000036549	ZZZ3	TRUE	TRUE	0.58	0.287
ENSG00000143067	ZNF697	TRUE	TRUE	0.58	0.249
ENSG00000114956	DGUOK	TRUE	TRUE	0.58	0.286
ENSG00000115233	PSMD14	FALSE	TRUE	0.58	0.286
ENSG00000093167	LRRFIP2	FALSE	TRUE	0.58	0.285
ENSG00000114405	C3orf14	TRUE	TRUE	0.58	0.281
ENSG00000164253	WDR41	TRUE	TRUE	0.58	0.286
ENSG00000197594	ENPP1	TRUE	TRUE	0.58	0.279
ENSG00000131724	IL13RA1	FALSE	TRUE	0.58	0.285
ENSG00000276248	RP11-230F18.5	FALSE	FALSE	0.58	0.253
ENSG00000100664	EIF5	TRUE	TRUE	0.58	0.287
ENSG00000065457	ADAT1	TRUE	TRUE	0.58	0.283
ENSG00000100426	ZBED4	TRUE	TRUE	0.58	0.249
ENSG00000162618	ADGRL4	FALSE	TRUE	0.58	0.278
ENSG00000196975	ANXA4	FALSE	TRUE	0.58	0.287
ENSG00000129128	SPCS3	FALSE	TRUE	0.58	0.288
ENSG00000197555	SIPA1L1	TRUE	TRUE	0.58	0.284
ENSG00000104205	SGK3	FALSE	TRUE	0.58	0.281
ENSG00000163468	CCT3	TRUE	TRUE	0.58	0.291
ENSG00000146701	MDH2	FALSE	TRUE	0.58	0.29
ENSG00000137486	ARRB1	TRUE	TRUE	0.58	0.27
ENSG00000187134	AKR1C1	FALSE	TRUE	0.58	0.281
ENSG00000175548	ALG10B	FALSE	TRUE	0.58	0.283
ENSG00000185664	PMEL	FALSE	TRUE	0.58	0.251
ENSG00000171475	WIPF2	TRUE	TRUE	0.58	0.287
ENSG00000088882	CPXM1	TRUE	TRUE	0.58	0.279
ENSG00000177879	AP3S1	FALSE	TRUE	0.58	0.292
ENSG00000136628	EPRS	TRUE	TRUE	0.58	0.294
ENSG00000184678	HIST2H2BE	TRUE	TRUE	0.58	0.289
ENSG00000008869	HEATR5B	TRUE	TRUE	0.58	0.292
ENSG00000162999	DUSP19	TRUE	TRUE	0.58	0.255
ENSG00000144724	PTPRG	FALSE	TRUE	0.58	0.294
ENSG00000170522	ELOVL6	TRUE	TRUE	0.58	0.288
ENSG00000170464	DNAJC18	TRUE	TRUE	0.58	0.286
ENSG00000254042	CTC-558O2.1	TRUE	FALSE	0.58	0.255
ENSG00000112419	PHACTR2	TRUE	TRUE	0.58	0.295
ENSG00000196715	VKORC1L1	FALSE	TRUE	0.58	0.289
ENSG00000198420	TCAF1	FALSE	TRUE	0.58	0.294
ENSG00000177963	RIC8A	FALSE	TRUE	0.58	0.262
ENSG00000175213	ZNF408	FALSE	TRUE	0.58	0.261
ENSG00000279029	RP11-144I2.1	TRUE	FALSE	0.58	0.245
ENSG00000152778	IFIT5	TRUE	TRUE	0.58	0.281
ENSG00000111669	TPI1	TRUE	TRUE	0.58	0.295
ENSG00000272330	AC002044.4	TRUE	FALSE	0.58	0.255
ENSG00000072071	ADGRL1	TRUE	TRUE	0.58	0.259
ENSG00000115839	RAB3GAP1	FALSE	TRUE	0.58	0.296
ENSG00000164114	MAP9	FALSE	TRUE	0.58	0.294
ENSG00000121316	PLBD1	TRUE	TRUE	0.58	0.296
ENSG00000237848	RP11-739N20.3	TRUE	FALSE	0.58	0.271
ENSG00000100612	DHRS7	TRUE	TRUE	0.58	0.296
ENSG00000119669	IRF2BPL	FALSE	TRUE	0.58	0.298
ENSG00000185880	TRIM69	FALSE	TRUE	0.58	0.297
ENSG00000144061	NPHP1	FALSE	TRUE	0.58	0.292
ENSG00000196199	MPHOSPH8	FALSE	TRUE	0.58	0.298
ENSG00000092010	PSME1	TRUE	TRUE	0.58	0.298
ENSG00000184640	SEPT9	FALSE	TRUE	0.58	0.292
ENSG00000238035	AC138035.2	FALSE	FALSE	0.58	0.279
ENSG00000148288	GBGT1	FALSE	TRUE	0.58	0.29
ENSG00000107819	SFXN3	FALSE	TRUE	0.58	0.3
ENSG00000257542	OR7E47P	TRUE	FALSE	0.58	0.296
ENSG00000183032	SLC25A21	FALSE	TRUE	0.58	0.253
ENSG00000231768	LINC01354	TRUE	FALSE	0.58	0.273
ENSG00000151576	QTRTD1	FALSE	TRUE	0.58	0.298
ENSG00000114491	UMPS	TRUE	TRUE	0.58	0.279
ENSG00000164134	NAA15	TRUE	TRUE	0.58	0.301
ENSG00000136877	FPGS	TRUE	TRUE	0.58	0.266
ENSG00000246705	H2AFJ	FALSE	TRUE	0.58	0.298
ENSG00000279800	BCLAF1P2	FALSE	FALSE	0.58	0.299
ENSG00000264247	LINC00909	FALSE	FALSE	0.58	0.268
ENSG00000224914	LINC00863	TRUE	FALSE	0.58	0.291
ENSG00000182957	SPATA13	TRUE	TRUE	0.58	0.303
ENSG00000158828	PINK1	FALSE	TRUE	0.58	0.29
ENSG00000198711	SSBP3-AS1	TRUE	FALSE	0.58	0.296
ENSG00000166896	XRCC6BP1	FALSE	TRUE	0.58	0.293
ENSG00000132321	IQCA1	TRUE	TRUE	0.58	0.27
ENSG00000228049	POLR2J2	FALSE	TRUE	0.58	0.28
ENSG00000166444	ST5	TRUE	TRUE	0.58	0.306
ENSG00000149485	FADS1	FALSE	TRUE	0.58	0.301
ENSG00000177990	DPY19L2	TRUE	TRUE	0.58	0.268
ENSG00000185115	NSMCE3	TRUE	TRUE	0.58	0.272
ENSG00000060069	CTDP1	TRUE	TRUE	0.58	0.257
ENSG00000278917	RP11-15A1.4	FALSE	FALSE	0.58	0.266
ENSG00000138867	GUCD1	TRUE	TRUE	0.58	0.304
ENSG00000156261	CCT8	TRUE	TRUE	0.58	0.305
ENSG00000171202	TMEM126A	FALSE	TRUE	0.58	0.303
ENSG00000198604	BAZ1A	TRUE	TRUE	0.58	0.308
ENSG00000249492	RP11-159F24.3	TRUE	FALSE	0.58	0.261
ENSG00000078902	TOLLIP	TRUE	TRUE	0.58	0.3
ENSG00000267121	CTD-2020K17.1	FALSE	FALSE	0.58	0.284
ENSG00000121966	CXCR4	TRUE	TRUE	0.58	0.303
ENSG00000144744	UBA3	FALSE	TRUE	0.58	0.308
ENSG00000114115	RBP1	TRUE	TRUE	0.58	0.31
ENSG00000129187	DCTD	FALSE	TRUE	0.58	0.306
ENSG00000170085	SIMC1	FALSE	TRUE	0.58	0.298
ENSG00000146112	PPP1R18	TRUE	TRUE	0.58	0.303
ENSG00000204387	C6orf48	TRUE	TRUE	0.58	0.31
ENSG00000186354	C9orf47	TRUE	TRUE	0.58	0.27
ENSG00000148358	GPR107	FALSE	TRUE	0.58	0.307
ENSG00000232587	EEF1A1P3	TRUE	FALSE	0.58	0.27
ENSG00000180626	ZNF594	TRUE	TRUE	0.58	0.27
ENSG00000101474	APMAP	TRUE	TRUE	0.58	0.308
ENSG00000176401	EID2B	FALSE	TRUE	0.58	0.27
ENSG00000171574	ZNF584	TRUE	TRUE	0.58	0.274
ENSG00000243156	MICAL3	FALSE	TRUE	0.58	0.284
ENSG00000099901	RANBP1	FALSE	TRUE	0.58	0.307
ENSG00000084623	EIF3I	TRUE	TRUE	0.58	0.312
ENSG00000115598	IL1RL2	TRUE	TRUE	0.58	0.269
ENSG00000103356	EARS2	TRUE	TRUE	0.58	0.301
ENSG00000127533	F2RL3	TRUE	TRUE	0.58	0.303
ENSG00000109323	MANBA	TRUE	TRUE	0.58	0.313
ENSG00000200087	SNORA73B	TRUE	FALSE	0.58	0.276
ENSG00000135624	CCT7	TRUE	TRUE	0.58	0.313
ENSG00000204843	DCTN1	TRUE	TRUE	0.58	0.312
ENSG00000144026	ZNF514	FALSE	TRUE	0.58	0.296
ENSG00000163002	NUP35	FALSE	TRUE	0.58	0.307
ENSG00000171497	PPID	FALSE	TRUE	0.58	0.31
ENSG00000183111	ARHGEF37	TRUE	TRUE	0.58	0.276
ENSG00000235559	NOP56P1	FALSE	FALSE	0.58	0.28
ENSG00000255823	MTRNR2L8	FALSE	TRUE	0.58	0.314
ENSG00000078246	TULP3	TRUE	TRUE	0.58	0.311
ENSG00000257531	RP3-405J10.2	TRUE	FALSE	0.58	0.302
ENSG00000103550	KNOP1	TRUE	TRUE	0.58	0.311
ENSG00000062598	ELMO2	TRUE	TRUE	0.58	0.312
ENSG00000130332	LSM7	FALSE	TRUE	0.58	0.313
ENSG00000244486	SCARF2	FALSE	TRUE	0.58	0.28
ENSG00000183579	ZNRF3	TRUE	TRUE	0.58	0.302
ENSG00000136731	UGGT1	FALSE	TRUE	0.58	0.315
ENSG00000144339	TMEFF2	TRUE	TRUE	0.58	0.269
ENSG00000120519	SLC10A7	TRUE	TRUE	0.58	0.309
ENSG00000186638	KIF24	TRUE	TRUE	0.58	0.269
ENSG00000168061	SAC3D1	TRUE	TRUE	0.58	0.269
ENSG00000198744	MTCO3P12	FALSE	FALSE	0.58	0.317
ENSG00000112759	SLC29A1	TRUE	TRUE	0.58	0.311
ENSG00000108599	AKAP10	TRUE	TRUE	0.58	0.316
ENSG00000108946	PRKAR1A	FALSE	TRUE	0.58	0.318
ENSG00000130844	ZNF331	TRUE	TRUE	0.58	0.315
ENSG00000163870	TPRA1	TRUE	TRUE	0.58	0.285
ENSG00000043093	DCUN1D1	TRUE	TRUE	0.58	0.317
ENSG00000243302	RP11-274B21.2	TRUE	FALSE	0.58	0.284
ENSG00000157212	PAXIP1	TRUE	TRUE	0.58	0.298
ENSG00000126945	HNRNPH2	FALSE	TRUE	0.58	0.318
ENSG00000173915	USMG5	FALSE	TRUE	0.58	0.318
ENSG00000270589	RP11-348N5.7	TRUE	FALSE	0.58	0.28
ENSG00000167699	GLOD4	TRUE	TRUE	0.58	0.312
ENSG00000196150	ZNF250	TRUE	TRUE	0.58	0.301
ENSG00000183765	CHEK2	TRUE	TRUE	0.58	0.305
ENSG00000117425	PTCH2	TRUE	TRUE	0.58	0.293
ENSG00000131781	FMO5	TRUE	TRUE	0.58	0.289
ENSG00000117139	KDM5B	TRUE	TRUE	0.58	0.321
ENSG00000164403	SHROOM1	FALSE	TRUE	0.58	0.317
ENSG00000168255	POLR2J3	FALSE	TRUE	0.58	0.321
ENSG00000188229	TUBB4B	TRUE	TRUE	0.58	0.318
ENSG00000129465	RIPK3	TRUE	TRUE	0.58	0.281
ENSG00000117222	RBBP5	FALSE	TRUE	0.58	0.321
ENSG00000112851	ERBB2IP	FALSE	TRUE	0.58	0.322
ENSG00000188185	LINC00265	TRUE	FALSE	0.58	0.309
ENSG00000107521	HPS1	TRUE	TRUE	0.58	0.319
ENSG00000090487	SPG21	FALSE	TRUE	0.58	0.32
ENSG00000075856	SART3	TRUE	TRUE	0.58	0.321
ENSG00000163481	RNF25	TRUE	TRUE	0.58	0.277
ENSG00000068001	HYAL2	TRUE	TRUE	0.58	0.277
ENSG00000106246	PTCD1	TRUE	TRUE	0.58	0.281
ENSG00000107362	ABHD17B	TRUE	TRUE	0.58	0.293
ENSG00000168209	DDIT4	TRUE	TRUE	0.58	0.302
ENSG00000198700	IPO9	TRUE	TRUE	0.58	0.324
ENSG00000236859	NIFK-AS1	TRUE	FALSE	0.58	0.297
ENSG00000164983	TMEM65	FALSE	TRUE	0.58	0.316
ENSG00000172725	CORO1B	FALSE	TRUE	0.58	0.316
ENSG00000182919	C11orf54	FALSE	TRUE	0.58	0.323
ENSG00000180525	PRR26	TRUE	TRUE	0.58	0.317
ENSG00000260589	STAM-AS1	TRUE	FALSE	0.58	0.288
ENSG00000155980	KIF5A	TRUE	TRUE	0.58	0.285
ENSG00000125378	BMP4	TRUE	TRUE	0.58	0.326
ENSG00000141698	NT5C3B	TRUE	TRUE	0.58	0.303
ENSG00000088256	GNA11	FALSE	TRUE	0.58	0.31
ENSG00000240225	ZNF542P	TRUE	FALSE	0.58	0.29
ENSG00000198695	MT-ND6	FALSE	TRUE	0.58	0.326
ENSG00000145494	NDUFS6	FALSE	TRUE	0.58	0.325
ENSG00000224223	VSTM2A-OT1	FALSE	FALSE	0.58	0.315
ENSG00000134250	NOTCH2	FALSE	TRUE	0.58	0.329
ENSG00000132718	SYT11	TRUE	TRUE	0.58	0.326
ENSG00000227671	RP11-488L18.4	TRUE	FALSE	0.58	0.299
ENSG00000163145	C1QTNF7	TRUE	TRUE	0.58	0.289
ENSG00000146242	TPBG	TRUE	TRUE	0.58	0.326
ENSG00000102265	TIMP1	TRUE	TRUE	0.58	0.33
ENSG00000134014	ELP3	TRUE	TRUE	0.58	0.31
ENSG00000158669	GPAT4	TRUE	TRUE	0.58	0.326
ENSG00000156471	PTDSS1	TRUE	TRUE	0.58	0.323
ENSG00000234814	SVILP1	FALSE	FALSE	0.58	0.32
ENSG00000248593	DSTNP2	TRUE	FALSE	0.58	0.295
ENSG00000213463	SYNJ2BP	TRUE	TRUE	0.58	0.33
ENSG00000156642	NPTN	TRUE	TRUE	0.58	0.33
ENSG00000185043	CIB1	TRUE	TRUE	0.58	0.317
ENSG00000102900	NUP93	FALSE	TRUE	0.58	0.327
ENSG00000185722	ANKFY1	TRUE	TRUE	0.58	0.327
ENSG00000130811	EIF3G	TRUE	TRUE	0.58	0.33
ENSG00000165322	ARHGAP12	TRUE	TRUE	0.58	0.331
ENSG00000130309	COLGALT1	TRUE	TRUE	0.58	0.333
ENSG00000116793	PHTF1	TRUE	TRUE	0.58	0.329
ENSG00000118655	DCLRE1B	TRUE	TRUE	0.58	0.325
ENSG00000115760	BIRC6	TRUE	TRUE	0.58	0.334
ENSG00000173221	GLRX	TRUE	TRUE	0.58	0.331
ENSG00000113240	CLK4	TRUE	TRUE	0.58	0.333
ENSG00000223705	NSUN5P1	FALSE	FALSE	0.58	0.331
ENSG00000094841	UPRT	TRUE	TRUE	0.58	0.296
ENSG00000126903	SLC10A3	TRUE	TRUE	0.58	0.325
ENSG00000104643	MTMR9	FALSE	TRUE	0.58	0.33
ENSG00000137040	RANBP6	FALSE	TRUE	0.58	0.33
ENSG00000177125	ZBTB34	FALSE	TRUE	0.58	0.325
ENSG00000172590	MRPL52	FALSE	TRUE	0.58	0.33
ENSG00000072042	RDH11	TRUE	TRUE	0.58	0.333
ENSG00000185650	ZFP36L1	FALSE	TRUE	0.58	0.334
ENSG00000119684	MLH3	TRUE	TRUE	0.58	0.333
ENSG00000259781	RP11-673C5.1	FALSE	FALSE	0.58	0.334
ENSG00000278972	CTD-3022L24.1	TRUE	FALSE	0.58	0.293
ENSG00000106049	HIBADH	TRUE	TRUE	0.58	0.332
ENSG00000103363	TCEB2	FALSE	TRUE	0.58	0.336
ENSG00000130518	KIAA1683	TRUE	TRUE	0.58	0.309
ENSG00000204574	ABCF1	FALSE	TRUE	0.58	0.338
ENSG00000089177	KIF16B	FALSE	TRUE	0.58	0.335
ENSG00000074842	MYDGF	TRUE	TRUE	0.58	0.337
ENSG00000104856	RELB	FALSE	TRUE	0.58	0.332
ENSG00000121310	ECHDC2	TRUE	TRUE	0.58	0.333
ENSG00000138777	PPA2	TRUE	TRUE	0.58	0.336
ENSG00000123643	SLC36A1	TRUE	TRUE	0.58	0.328
ENSG00000112592	TBP	TRUE	TRUE	0.58	0.321
ENSG00000277149	TYW1B	TRUE	TRUE	0.58	0.318
ENSG00000005469	CROT	TRUE	TRUE	0.58	0.331
ENSG00000252294	RNU6-589P	FALSE	FALSE	0.58	0.293
ENSG00000147669	POLR2K	FALSE	TRUE	0.58	0.335
ENSG00000026508	CD44	TRUE	TRUE	0.58	0.338
ENSG00000272631	RP11-359E3.4	FALSE	FALSE	0.58	0.3
ENSG00000198718	FAM179B	FALSE	TRUE	0.58	0.332
ENSG00000279095	AC092066.1	TRUE	FALSE	0.58	0.324
ENSG00000142192	APP	FALSE	TRUE	0.58	0.338
ENSG00000270882	HIST2H4A	FALSE	TRUE	0.57	0.319
ENSG00000228506	RP11-98I9.4	TRUE	FALSE	0.57	0.297
ENSG00000197858	GPAA1	TRUE	TRUE	0.57	0.334
ENSG00000208028	MIR616	TRUE	FALSE	0.57	0.293
ENSG00000214760	RPL21P1	FALSE	FALSE	0.57	0.339
ENSG00000088876	ZNF343	TRUE	TRUE	0.57	0.302
ENSG00000077522	ACTN2	TRUE	TRUE	0.57	0.297
ENSG00000225733	FGD5-AS1	TRUE	FALSE	0.57	0.342
ENSG00000175193	PARL	TRUE	TRUE	0.57	0.334
ENSG00000074319	TSG101	TRUE	TRUE	0.57	0.338
ENSG00000054793	ATP9A	TRUE	TRUE	0.57	0.334
ENSG00000172270	BSG	TRUE	TRUE	0.57	0.342
ENSG00000182240	BACE2	FALSE	TRUE	0.57	0.334
ENSG00000235790	RP11-73M7.6	TRUE	FALSE	0.57	0.297
ENSG00000118965	WDR35	TRUE	TRUE	0.57	0.33
ENSG00000153107	ANAPC1	FALSE	TRUE	0.57	0.335
ENSG00000106648	GALNTL5	FALSE	TRUE	0.57	0.304
ENSG00000233178	RP11-88I18.2	FALSE	FALSE	0.57	0.339
ENSG00000138279	ANXA7	FALSE	TRUE	0.57	0.342
ENSG00000131143	COX4I1	TRUE	TRUE	0.57	0.342
ENSG00000178404	CEP295NL	TRUE	TRUE	0.57	0.297
ENSG00000201558	RNVU1-6	TRUE	FALSE	0.57	0.297
ENSG00000118849	RARRES1	TRUE	TRUE	0.57	0.32
ENSG00000272140	RP11-574K11.29	FALSE	FALSE	0.57	0.297
ENSG00000143753	DEGS1	FALSE	TRUE	0.57	0.346
ENSG00000188313	PLSCR1	TRUE	TRUE	0.57	0.346
ENSG00000138768	USO1	FALSE	TRUE	0.57	0.346
ENSG00000145675	PIK3R1	FALSE	TRUE	0.57	0.344
ENSG00000198874	TYW1	TRUE	TRUE	0.57	0.343
ENSG00000091136	LAMB1	FALSE	TRUE	0.57	0.346
ENSG00000166340	TPP1	TRUE	TRUE	0.57	0.346
ENSG00000139351	SYCP3	TRUE	TRUE	0.57	0.335
ENSG00000139842	CUL4A	TRUE	TRUE	0.57	0.341
ENSG00000140983	RHOT2	FALSE	TRUE	0.57	0.326
ENSG00000140945	CDH13	TRUE	TRUE	0.57	0.343
ENSG00000140941	MAP1LC3B	TRUE	TRUE	0.57	0.346
ENSG00000197291	RAMP2-AS1	FALSE	FALSE	0.57	0.335
ENSG00000105612	DNASE2	FALSE	TRUE	0.57	0.344
ENSG00000182405	PGBD4	TRUE	TRUE	0.57	0.338
ENSG00000181826	RELL1	FALSE	TRUE	0.57	0.339
ENSG00000254653	RP11-702F3.1	TRUE	FALSE	0.57	0.321
ENSG00000213593	TMX2	TRUE	TRUE	0.57	0.327
ENSG00000182180	MRPS16	FALSE	TRUE	0.57	0.345
ENSG00000023839	ABCC2	TRUE	TRUE	0.57	0.301
ENSG00000184792	OSBP2	FALSE	TRUE	0.57	0.301
ENSG00000171735	CAMTA1	TRUE	TRUE	0.57	0.349
ENSG00000198815	FOXJ3	FALSE	TRUE	0.57	0.35
ENSG00000003137	CYP26B1	TRUE	TRUE	0.57	0.306
ENSG00000235522	AC009505.2	FALSE	FALSE	0.57	0.338
ENSG00000162244	RPL29	FALSE	TRUE	0.57	0.35
ENSG00000239653	PSMD6-AS2	TRUE	FALSE	0.57	0.325
ENSG00000010610	CD4	TRUE	TRUE	0.57	0.348
ENSG00000010626	LRRC23	TRUE	TRUE	0.57	0.32
ENSG00000111450	STX2	TRUE	TRUE	0.57	0.347
ENSG00000101695	RNF125	FALSE	TRUE	0.57	0.322
ENSG00000105705	SUGP1	FALSE	TRUE	0.57	0.318
ENSG00000063177	RPL18	FALSE	TRUE	0.57	0.35
ENSG00000104852	SNRNP70	FALSE	TRUE	0.57	0.341
ENSG00000198804	MT-CO1	FALSE	TRUE	0.57	0.35
ENSG00000145777	TSLP	FALSE	TRUE	0.57	0.346
ENSG00000261441	RP11-217B1.2	TRUE	FALSE	0.57	0.305
ENSG00000214063	TSPAN4	FALSE	TRUE	0.57	0.351
ENSG00000160818	GPATCH4	FALSE	TRUE	0.57	0.351
ENSG00000165186	PTCHD1	TRUE	TRUE	0.57	0.335
ENSG00000176623	RMDN1	TRUE	TRUE	0.57	0.353
ENSG00000072422	RHOBTB1	TRUE	TRUE	0.57	0.35
ENSG00000138162	TACC2	TRUE	TRUE	0.57	0.339
ENSG00000111481	COPZ1	TRUE	TRUE	0.57	0.352
ENSG00000184887	BTBD6	TRUE	TRUE	0.57	0.318
ENSG00000140538	NTRK3	FALSE	TRUE	0.57	0.314
ENSG00000198346	ZNF813	TRUE	TRUE	0.57	0.31
ENSG00000157978	LDLRAP1	TRUE	TRUE	0.57	0.349
ENSG00000174780	SRP72	TRUE	TRUE	0.57	0.357
ENSG00000145545	SRD5A1	TRUE	TRUE	0.57	0.319
ENSG00000149196	C11orf73	TRUE	TRUE	0.57	0.354
ENSG00000094914	AAAS	TRUE	TRUE	0.57	0.35
ENSG00000187790	FANCM	TRUE	TRUE	0.57	0.351
ENSG00000132640	BTBD3	TRUE	TRUE	0.57	0.348
ENSG00000132256	TRIM5	TRUE	TRUE	0.57	0.358
ENSG00000143799	PARP1	FALSE	TRUE	0.57	0.358
ENSG00000173163	COMMD1	TRUE	TRUE	0.57	0.358
ENSG00000144028	SNRNP200	TRUE	TRUE	0.57	0.358
ENSG00000119041	GTF3C3	TRUE	TRUE	0.57	0.354
ENSG00000231699	AC020550.7	TRUE	FALSE	0.57	0.35
ENSG00000252759	Y_RNA	FALSE	FALSE	0.57	0.321
ENSG00000126062	TMEM115	TRUE	TRUE	0.57	0.349
ENSG00000112473	SLC39A7	FALSE	TRUE	0.57	0.356
ENSG00000106261	ZKSCAN1	TRUE	TRUE	0.57	0.359
ENSG00000241007	SEPT7P6	TRUE	FALSE	0.57	0.314
ENSG00000279041	CTD-2373N4.3	TRUE	FALSE	0.57	0.314
ENSG00000138135	CH25H	TRUE	TRUE	0.57	0.357
ENSG00000133703	KRAS	FALSE	TRUE	0.57	0.355
ENSG00000260911	RP11-196G11.2	FALSE	FALSE	0.57	0.314
ENSG00000126261	UBA2	TRUE	TRUE	0.57	0.357
ENSG00000114423	CBLB	TRUE	TRUE	0.57	0.36
ENSG00000147400	CETN2	FALSE	TRUE	0.57	0.359
ENSG00000015153	YAF2	FALSE	TRUE	0.57	0.352
ENSG00000103326	CAPN15	TRUE	TRUE	0.57	0.319
ENSG00000185158	LRRC37B	FALSE	TRUE	0.57	0.353
ENSG00000116704	SLC35D1	TRUE	TRUE	0.57	0.358
ENSG00000089775	ZBTB25	TRUE	TRUE	0.57	0.36
ENSG00000177738	CTD-2201E18.3	TRUE	FALSE	0.57	0.329
ENSG00000152578	GRIA4	TRUE	TRUE	0.57	0.363
ENSG00000185246	PRPF39	TRUE	TRUE	0.57	0.363
ENSG00000256789	RP11-697H9.2	TRUE	FALSE	0.57	0.313
ENSG00000259918	NDUFA5P11	TRUE	FALSE	0.57	0.318
ENSG00000228782	CTD-2026D20.3	FALSE	FALSE	0.57	0.359
ENSG00000115286	NDUFS7	FALSE	TRUE	0.57	0.362
ENSG00000048707	VPS13D	FALSE	TRUE	0.57	0.367
ENSG00000197780	TAF13	FALSE	TRUE	0.57	0.366
ENSG00000138080	EMILIN1	FALSE	TRUE	0.57	0.367
ENSG00000118997	DNAH7	TRUE	TRUE	0.57	0.331
ENSG00000228561	RP11-114M1.1	TRUE	FALSE	0.57	0.331
ENSG00000109854	HTATIP2	TRUE	TRUE	0.57	0.364
ENSG00000180817	PPA1	FALSE	TRUE	0.57	0.367
ENSG00000047617	ANO2	TRUE	TRUE	0.57	0.315
ENSG00000276550	HERC2P2	TRUE	FALSE	0.57	0.367
ENSG00000104907	TRMT1	FALSE	TRUE	0.57	0.323
ENSG00000198393	ZNF26	TRUE	TRUE	0.57	0.36
ENSG00000131558	EXOC4	TRUE	TRUE	0.57	0.369
ENSG00000175886	RPL7AP66	FALSE	FALSE	0.57	0.346
ENSG00000100325	ASCC2	TRUE	TRUE	0.57	0.346
ENSG00000116871	MAP7D1	FALSE	TRUE	0.57	0.37
ENSG00000237352	LINC01358	TRUE	FALSE	0.57	0.334
ENSG00000162642	C1orf52	TRUE	TRUE	0.57	0.366
ENSG00000080822	CLDND1	TRUE	TRUE	0.57	0.371
ENSG00000249119	MTND6P4	FALSE	FALSE	0.57	0.356
ENSG00000146021	KLHL3	TRUE	TRUE	0.57	0.327
ENSG00000146067	FAM193B	FALSE	TRUE	0.57	0.362
ENSG00000226976	COX6A1P2	FALSE	FALSE	0.57	0.37
ENSG00000200879	SNORD14E	TRUE	FALSE	0.57	0.371
ENSG00000279865	RP11-69M1.6	TRUE	FALSE	0.57	0.358
ENSG00000140455	USP3	TRUE	TRUE	0.57	0.37
ENSG00000197302	ZNF720	TRUE	TRUE	0.57	0.369
ENSG00000185624	P4HB	FALSE	TRUE	0.57	0.371
ENSG00000101361	NOP56	TRUE	TRUE	0.57	0.369
ENSG00000130158	DOCK6	TRUE	TRUE	0.57	0.354
ENSG00000122482	ZNF644	TRUE	TRUE	0.57	0.374
ENSG00000088727	KIF9	TRUE	TRUE	0.57	0.362
ENSG00000245317	CTC-241N9.1	TRUE	FALSE	0.57	0.322
ENSG00000236393	RP11-320G24.1	FALSE	FALSE	0.57	0.336
ENSG00000132530	XAF1	TRUE	TRUE	0.57	0.372
ENSG00000178229	ZNF543	TRUE	TRUE	0.57	0.363
ENSG00000189350	FAM179A	TRUE	TRUE	0.57	0.338
ENSG00000253816	RP11-1415C14.3	FALSE	FALSE	0.57	0.332
ENSG00000169139	UBE2V2	TRUE	TRUE	0.57	0.375
ENSG00000256356	HSPA8P5	FALSE	FALSE	0.57	0.371
ENSG00000259363	CTD-2054N24.2	TRUE	FALSE	0.57	0.338
ENSG00000256826	AC138744.2	TRUE	FALSE	0.57	0.327
ENSG00000175931	UBE2O	TRUE	TRUE	0.57	0.351
ENSG00000120948	TARDBP	TRUE	TRUE	0.57	0.377
ENSG00000225855	RUSC1-AS1	TRUE	FALSE	0.57	0.34
ENSG00000069020	MAST4	TRUE	TRUE	0.57	0.373
ENSG00000231154	MORF4L2-AS1	TRUE	FALSE	0.57	0.326
ENSG00000120451	SNX19	TRUE	TRUE	0.57	0.376
ENSG00000135679	MDM2	TRUE	TRUE	0.57	0.378
ENSG00000198838	RYR3	FALSE	TRUE	0.57	0.354
ENSG00000279520	RP11-20I23.2	TRUE	FALSE	0.57	0.331
ENSG00000172785	CBWD1	FALSE	TRUE	0.57	0.378
ENSG00000224543	SNRPGP15	FALSE	FALSE	0.57	0.369
ENSG00000230092	RP11-206L10.8	FALSE	FALSE	0.57	0.343
ENSG00000154451	GBP5	TRUE	TRUE	0.57	0.371
ENSG00000219626	FAM228B	TRUE	TRUE	0.57	0.374
ENSG00000155636	RBM45	TRUE	TRUE	0.57	0.376
ENSG00000204344	STK19	TRUE	TRUE	0.57	0.374
ENSG00000119403	PHF19	FALSE	TRUE	0.57	0.336
ENSG00000211450	C11orf31	FALSE	TRUE	0.57	0.379
ENSG00000176563	CNTD1	FALSE	TRUE	0.57	0.336
ENSG00000008294	SPAG9	FALSE	TRUE	0.57	0.38
ENSG00000249870	RP11-481C4.1	FALSE	FALSE	0.57	0.371
ENSG00000176396	EID2	FALSE	TRUE	0.57	0.367
ENSG00000104936	DMPK	TRUE	TRUE	0.57	0.358
ENSG00000138439	FAM117B	TRUE	TRUE	0.57	0.374
ENSG00000163625	WDFY3	FALSE	TRUE	0.57	0.382
ENSG00000196295	AC005154.6	TRUE	FALSE	0.57	0.381
ENSG00000222586	AC010999.1	TRUE	FALSE	0.57	0.331
ENSG00000198740	ZNF652	FALSE	TRUE	0.57	0.381
ENSG00000182749	PAQR7	TRUE	TRUE	0.57	0.385
ENSG00000113643	RARS	TRUE	TRUE	0.57	0.38
ENSG00000171148	TADA3	FALSE	TRUE	0.57	0.381
ENSG00000137411	VARS2	TRUE	TRUE	0.57	0.347
ENSG00000205583	STAG3L1	FALSE	FALSE	0.57	0.382
ENSG00000083168	KAT6A	TRUE	TRUE	0.57	0.384
ENSG00000070718	AP3M2	TRUE	TRUE	0.57	0.381
ENSG00000249859	PVT1	TRUE	FALSE	0.57	0.38
ENSG00000180900	SCRIB	FALSE	TRUE	0.57	0.349
ENSG00000166025	AMOTL1	TRUE	TRUE	0.57	0.383
ENSG00000204852	TCTN1	TRUE	TRUE	0.57	0.374
ENSG00000111737	RAB35	TRUE	TRUE	0.57	0.371
ENSG00000200612	SNORD114-25	TRUE	FALSE	0.57	0.347
ENSG00000169857	AVEN	FALSE	TRUE	0.57	0.375
ENSG00000132613	MTSS1L	FALSE	TRUE	0.57	0.364
ENSG00000141504	SAT2	TRUE	TRUE	0.57	0.382
ENSG00000167543	TP53I13	FALSE	TRUE	0.57	0.341
ENSG00000126460	PRRG2	FALSE	TRUE	0.57	0.341
ENSG00000189306	RRP7A	TRUE	TRUE	0.57	0.375
ENSG00000138375	SMARCAL1	TRUE	TRUE	0.57	0.378
ENSG00000145354	CISD2	FALSE	TRUE	0.57	0.383
ENSG00000259820	AC083843.1	TRUE	FALSE	0.57	0.36
ENSG00000169398	PTK2	TRUE	TRUE	0.57	0.387
ENSG00000111775	COX6A1	FALSE	TRUE	0.57	0.387
ENSG00000163541	SUCLG1	TRUE	TRUE	0.57	0.389
ENSG00000164169	PRMT9	TRUE	TRUE	0.57	0.359
ENSG00000099251	HSD17B7P2	FALSE	FALSE	0.57	0.382
ENSG00000107882	SUFU	FALSE	TRUE	0.57	0.381
ENSG00000256061	DYX1C1	TRUE	TRUE	0.57	0.35
ENSG00000140905	GCSH	FALSE	TRUE	0.57	0.387
ENSG00000103194	USP10	TRUE	TRUE	0.57	0.387
ENSG00000095066	HOOK2	TRUE	TRUE	0.57	0.367
ENSG00000138029	HADHB	TRUE	TRUE	0.57	0.389
ENSG00000113460	BRIX1	FALSE	TRUE	0.57	0.386
ENSG00000081818	PCDHB4	TRUE	TRUE	0.57	0.381
ENSG00000251194	RP1-68D18.2	TRUE	FALSE	0.57	0.345
ENSG00000235020	RP11-109I13.2	TRUE	FALSE	0.57	0.345
ENSG00000139190	VAMP1	TRUE	TRUE	0.57	0.356
ENSG00000206588	RNU1-28P	FALSE	FALSE	0.57	0.352
ENSG00000137802	MAPKBP1	TRUE	TRUE	0.57	0.356
ENSG00000103061	SLC7A6OS	TRUE	TRUE	0.57	0.35
ENSG00000262902	MTCO1P40	FALSE	FALSE	0.57	0.37
ENSG00000167578	RAB4B	FALSE	TRUE	0.57	0.352
ENSG00000143127	ITGA10	TRUE	TRUE	0.57	0.381
ENSG00000114784	EIF1B	TRUE	TRUE	0.57	0.392
ENSG00000110628	SLC22A18	FALSE	TRUE	0.57	0.384
ENSG00000166135	HIF1AN	TRUE	TRUE	0.57	0.389
ENSG00000196535	MYO18A	FALSE	TRUE	0.57	0.371
ENSG00000099337	KCNK6	FALSE	TRUE	0.57	0.378
ENSG00000240382	IGKV1-17	FALSE	TRUE	0.57	0.382
ENSG00000070614	NDST1	TRUE	TRUE	0.57	0.388
ENSG00000082515	MRPL22	FALSE	TRUE	0.57	0.391
ENSG00000112167	SAYSD1	TRUE	TRUE	0.57	0.35
ENSG00000185250	PPIL6	FALSE	TRUE	0.57	0.35
ENSG00000273329	RP11-448A19.1	FALSE	FALSE	0.57	0.358
ENSG00000136153	LMO7	TRUE	TRUE	0.57	0.35
ENSG00000063761	ADCK1	TRUE	TRUE	0.57	0.35
ENSG00000173821	RNF213	TRUE	TRUE	0.57	0.394
ENSG00000124243	BCAS4	FALSE	TRUE	0.57	0.393
ENSG00000279329	CTD-2553L13.9	TRUE	FALSE	0.57	0.35
ENSG00000182324	KCNJ14	TRUE	TRUE	0.57	0.35
ENSG00000205403	CFI	FALSE	TRUE	0.57	0.386
ENSG00000151470	C4orf33	TRUE	TRUE	0.57	0.373
ENSG00000145604	SKP2	TRUE	TRUE	0.57	0.378
ENSG00000085063	CD59	TRUE	TRUE	0.57	0.396
ENSG00000156256	USP16	FALSE	TRUE	0.57	0.396
ENSG00000115020	PIKFYVE	FALSE	TRUE	0.57	0.398
ENSG00000223797	ENTPD3-AS1	TRUE	FALSE	0.57	0.363
ENSG00000242767	ZBTB20-AS4	TRUE	FALSE	0.57	0.359
ENSG00000169282	KCNAB1	TRUE	TRUE	0.57	0.368
ENSG00000118496	FBXO30	TRUE	TRUE	0.57	0.372
ENSG00000105953	OGDH	TRUE	TRUE	0.57	0.394
ENSG00000125676	THOC2	TRUE	TRUE	0.57	0.398
ENSG00000203950	FAM127B	TRUE	TRUE	0.57	0.395
ENSG00000147475	ERLIN2	TRUE	TRUE	0.57	0.396
ENSG00000130653	PNPLA7	FALSE	TRUE	0.57	0.368
ENSG00000186076	RP11-887P2.3	FALSE	FALSE	0.57	0.363
ENSG00000166598	HSP90B1	TRUE	TRUE	0.57	0.398
ENSG00000161981	SNRNP25	TRUE	TRUE	0.57	0.39
ENSG00000103064	SLC7A6	TRUE	TRUE	0.57	0.37
ENSG00000184117	NIPSNAP1	TRUE	TRUE	0.57	0.387
ENSG00000054611	TBC1D22A	TRUE	TRUE	0.57	0.373
ENSG00000162736	NCSTN	TRUE	TRUE	0.57	0.399
ENSG00000104859	CLASRP	FALSE	TRUE	0.57	0.39
ENSG00000143324	XPR1	TRUE	TRUE	0.57	0.395
ENSG00000163041	H3F3A	FALSE	TRUE	0.57	0.403
ENSG00000173421	CCDC36	FALSE	TRUE	0.57	0.396
ENSG00000280620	SCAANT1	TRUE	FALSE	0.57	0.354
ENSG00000277118	Metazoa_SRP	TRUE	FALSE	0.57	0.354
ENSG00000063438	AHRR	TRUE	TRUE	0.57	0.378
ENSG00000262576	PCDHGA4	TRUE	TRUE	0.57	0.354
ENSG00000136205	TNS3	TRUE	TRUE	0.57	0.403
ENSG00000230673	PABPC1P3	FALSE	FALSE	0.57	0.368
ENSG00000150455	TIRAP	TRUE	TRUE	0.57	0.368
ENSG00000148737	TCF7L2	FALSE	TRUE	0.57	0.403
ENSG00000111641	NOP2	TRUE	TRUE	0.57	0.378
ENSG00000261519	RP11-403P17.4	FALSE	FALSE	0.57	0.352
ENSG00000199805	RNU1-134P	TRUE	FALSE	0.57	0.354
ENSG00000105617	LENG1	TRUE	TRUE	0.57	0.392
ENSG00000143543	JTB	FALSE	TRUE	0.57	0.404
ENSG00000164941	INTS8	FALSE	TRUE	0.57	0.402
ENSG00000278903	CH507-145C22.1	FALSE	FALSE	0.57	0.396
ENSG00000077463	SIRT6	FALSE	TRUE	0.57	0.393
ENSG00000137106	GRHPR	TRUE	TRUE	0.57	0.406
ENSG00000187642	PERM1	TRUE	TRUE	0.57	0.359
ENSG00000157191	NECAP2	TRUE	TRUE	0.57	0.404
ENSG00000180198	RCC1	FALSE	TRUE	0.57	0.383
ENSG00000134198	TSPAN2	TRUE	TRUE	0.57	0.381
ENSG00000136631	VPS45	TRUE	TRUE	0.57	0.406
ENSG00000163545	NUAK2	TRUE	TRUE	0.57	0.403
ENSG00000199460	RNU6-1216P	FALSE	FALSE	0.57	0.359
ENSG00000156973	PDE6D	FALSE	TRUE	0.57	0.399
ENSG00000109736	MFSD10	FALSE	TRUE	0.57	0.405
ENSG00000187837	HIST1H1C	TRUE	TRUE	0.57	0.38
ENSG00000156535	CD109	FALSE	TRUE	0.57	0.407
ENSG00000153989	NUS1	FALSE	TRUE	0.57	0.401
ENSG00000177679	SRRM3	FALSE	TRUE	0.57	0.364
ENSG00000157349	DDX19B	FALSE	TRUE	0.57	0.401
ENSG00000181031	RPH3AL	TRUE	TRUE	0.57	0.359
ENSG00000256525	POLG2	TRUE	TRUE	0.57	0.404
ENSG00000236679	RPL23AP24	TRUE	FALSE	0.56	0.359
ENSG00000068438	FTSJ1	TRUE	TRUE	0.56	0.398
ENSG00000165028	NIPSNAP3B	FALSE	TRUE	0.56	0.401
ENSG00000061794	MRPS35	TRUE	TRUE	0.56	0.389
ENSG00000140391	TSPAN3	TRUE	TRUE	0.56	0.409
ENSG00000125458	NT5C	TRUE	TRUE	0.56	0.386
ENSG00000163714	U2SURP	FALSE	TRUE	0.56	0.412
ENSG00000163071	SPATA18	TRUE	TRUE	0.56	0.405
ENSG00000152359	POC5	TRUE	TRUE	0.56	0.369
ENSG00000077782	FGFR1	FALSE	TRUE	0.56	0.412
ENSG00000047249	ATP6V1H	TRUE	TRUE	0.56	0.41
ENSG00000167874	TMEM88	TRUE	TRUE	0.56	0.364
ENSG00000267672	CTD-2293H3.1	TRUE	FALSE	0.56	0.379
ENSG00000077312	SNRPA	FALSE	TRUE	0.56	0.387
ENSG00000170264	FAM161A	TRUE	TRUE	0.56	0.41
ENSG00000114383	TUSC2	TRUE	TRUE	0.56	0.373
ENSG00000168301	KCTD6	TRUE	TRUE	0.56	0.385
ENSG00000145191	EIF2B5	TRUE	TRUE	0.56	0.408
ENSG00000128563	PRKRIP1	TRUE	TRUE	0.56	0.412
ENSG00000253557	RP11-1080G15.1	TRUE	FALSE	0.56	0.373
ENSG00000120008	WDR11	TRUE	TRUE	0.56	0.413
ENSG00000125968	ID1	FALSE	TRUE	0.56	0.401
ENSG00000143578	CREB3L4	TRUE	TRUE	0.56	0.382
ENSG00000135945	REV1	TRUE	TRUE	0.56	0.415
ENSG00000185986	SDHAP3	FALSE	FALSE	0.56	0.387
ENSG00000278877	RP11-315A16.3	TRUE	FALSE	0.56	0.368
ENSG00000134970	TMED7	FALSE	TRUE	0.56	0.416
ENSG00000170271	FAXDC2	TRUE	TRUE	0.56	0.413
ENSG00000233822	HIST1H2BN	FALSE	TRUE	0.56	0.38
ENSG00000177683	THAP5	TRUE	TRUE	0.56	0.415
ENSG00000187243	MAGED4B	FALSE	TRUE	0.56	0.386
ENSG00000148143	ZNF462	TRUE	TRUE	0.56	0.398
ENSG00000129167	TPH1	TRUE	TRUE	0.56	0.406
ENSG00000251562	MALAT1	FALSE	FALSE	0.56	0.417
ENSG00000231233	CFAP58-AS1	TRUE	FALSE	0.56	0.368
ENSG00000258096	RP11-474P2.2	FALSE	FALSE	0.56	0.368
ENSG00000182185	RAD51B	TRUE	TRUE	0.56	0.41
ENSG00000012963	UBR7	TRUE	TRUE	0.56	0.409
ENSG00000121766	ZCCHC17	TRUE	TRUE	0.56	0.418
ENSG00000185420	SMYD3	TRUE	TRUE	0.56	0.403
ENSG00000131435	PDLIM4	TRUE	TRUE	0.56	0.386
ENSG00000106404	CLDN15	TRUE	TRUE	0.56	0.378
ENSG00000136986	DERL1	TRUE	TRUE	0.56	0.417
ENSG00000257176	RP11-996F15.2	TRUE	FALSE	0.56	0.382
ENSG00000258653	RP5-1021I20.4	TRUE	TRUE	0.56	0.368
ENSG00000135686	KLHL36	FALSE	TRUE	0.56	0.416
ENSG00000197134	ZNF257	FALSE	TRUE	0.56	0.378
ENSG00000212257	RNU6-1176P	FALSE	FALSE	0.56	0.373
ENSG00000215861	WI2-1896O14.1	FALSE	FALSE	0.56	0.419
ENSG00000224895	VPS26BP1	TRUE	FALSE	0.56	0.373
ENSG00000243477	NAT6	TRUE	TRUE	0.56	0.373
ENSG00000113758	DBN1	TRUE	TRUE	0.56	0.413
ENSG00000197498	RPF2	TRUE	TRUE	0.56	0.418
ENSG00000106305	AIMP2	FALSE	TRUE	0.56	0.414
ENSG00000136247	ZDHHC4	TRUE	TRUE	0.56	0.416
ENSG00000120159	CAAP1	FALSE	TRUE	0.56	0.415
ENSG00000168005	C11orf84	FALSE	TRUE	0.56	0.409
ENSG00000165895	ARHGAP42	FALSE	TRUE	0.56	0.418
ENSG00000204842	ATXN2	TRUE	TRUE	0.56	0.421
ENSG00000152137	HSPB8	TRUE	TRUE	0.56	0.42
ENSG00000136147	PHF11	TRUE	TRUE	0.56	0.422
ENSG00000128908	INO80	FALSE	TRUE	0.56	0.421
ENSG00000247809	NR2F2-AS1	TRUE	FALSE	0.56	0.407
ENSG00000103245	NARFL	FALSE	TRUE	0.56	0.383
ENSG00000108389	MTMR4	FALSE	TRUE	0.56	0.416
ENSG00000267348	CTB-179K24.3	TRUE	FALSE	0.56	0.373
ENSG00000251369	ZNF550	TRUE	TRUE	0.56	0.378
ENSG00000183066	WBP2NL	TRUE	TRUE	0.56	0.378
ENSG00000237609	AF064858.10	TRUE	FALSE	0.56	0.373
ENSG00000140740	UQCRC2	TRUE	TRUE	0.56	0.422
ENSG00000171466	ZNF562	TRUE	TRUE	0.56	0.422
ENSG00000129194	SOX15	TRUE	TRUE	0.56	0.383
ENSG00000198793	MTOR	FALSE	TRUE	0.56	0.421
ENSG00000206654	RNU6-608P	TRUE	FALSE	0.56	0.378
ENSG00000117448	AKR1A1	TRUE	TRUE	0.56	0.425
ENSG00000117226	GBP3	TRUE	TRUE	0.56	0.426
ENSG00000067533	RRP15	TRUE	TRUE	0.56	0.423
ENSG00000197375	SLC22A5	TRUE	TRUE	0.56	0.397
ENSG00000145916	RMND5B	TRUE	TRUE	0.56	0.418
ENSG00000155158	TTC39B	FALSE	TRUE	0.56	0.425
ENSG00000215126	CBWD7	FALSE	TRUE	0.56	0.426
ENSG00000136861	CDK5RAP2	FALSE	TRUE	0.56	0.417
ENSG00000177889	UBE2N	TRUE	TRUE	0.56	0.426
ENSG00000259771	RP11-429D19.1	TRUE	FALSE	0.56	0.378
ENSG00000141252	VPS53	TRUE	TRUE	0.56	0.425
ENSG00000280365	RP11-9H20.2	TRUE	FALSE	0.56	0.378
ENSG00000197563	PIGN	TRUE	TRUE	0.56	0.405
ENSG00000227370	RP4-669P10.19	TRUE	FALSE	0.56	0.383
ENSG00000183145	RIPPLY3	TRUE	TRUE	0.56	0.383
ENSG00000143106	PSMA5	TRUE	TRUE	0.56	0.426
ENSG00000085760	MTIF2	FALSE	TRUE	0.56	0.425
ENSG00000212534	SNORD70	TRUE	FALSE	0.56	0.383
ENSG00000144597	EAF1	TRUE	TRUE	0.56	0.425
ENSG00000182308	DCAF4L1	TRUE	TRUE	0.56	0.383
ENSG00000078487	ZCWPW1	TRUE	TRUE	0.56	0.388
ENSG00000090924	PLEKHG2	FALSE	TRUE	0.56	0.429
ENSG00000215447	BX322557.10	TRUE	FALSE	0.56	0.388
ENSG00000169914	OTUD3	TRUE	TRUE	0.56	0.424
ENSG00000162373	BEND5	TRUE	TRUE	0.56	0.383
ENSG00000234362	AC104654.2	TRUE	FALSE	0.56	0.383
ENSG00000163939	PBRM1	FALSE	TRUE	0.56	0.431
ENSG00000137203	TFAP2A	TRUE	TRUE	0.56	0.383
ENSG00000246273	SBF2-AS1	TRUE	FALSE	0.56	0.396
ENSG00000165752	STK32C	TRUE	TRUE	0.56	0.383
ENSG00000169508	GPR183	TRUE	TRUE	0.56	0.398
ENSG00000258820	RP11-293M10.2	FALSE	FALSE	0.56	0.383
ENSG00000100599	RIN3	FALSE	TRUE	0.56	0.427
ENSG00000100300	TSPO	FALSE	TRUE	0.56	0.429
ENSG00000120992	LYPLA1	FALSE	TRUE	0.56	0.431
ENSG00000139651	ZNF740	FALSE	TRUE	0.56	0.407
ENSG00000102870	ZNF629	FALSE	TRUE	0.56	0.426
ENSG00000260549	MT1L	FALSE	FALSE	0.56	0.426
ENSG00000124212	PTGIS	FALSE	TRUE	0.56	0.423
ENSG00000141985	SH3GL1	FALSE	TRUE	0.56	0.433
ENSG00000243317	C7orf73	FALSE	TRUE	0.56	0.436
ENSG00000159352	PSMD4	TRUE	TRUE	0.56	0.434
ENSG00000170385	SLC30A1	TRUE	TRUE	0.56	0.408
ENSG00000152104	PTPN14	FALSE	TRUE	0.56	0.434
ENSG00000159399	HK2	TRUE	TRUE	0.56	0.43
ENSG00000225124	RPL23AP36	TRUE	FALSE	0.56	0.388
ENSG00000275227	uc_338	TRUE	FALSE	0.56	0.388
ENSG00000239946	ZBTB20-AS3	TRUE	FALSE	0.56	0.399
ENSG00000179967	PPP1R14BP3	FALSE	FALSE	0.56	0.403
ENSG00000198939	ZFP2	TRUE	TRUE	0.56	0.397
ENSG00000204301	NOTCH4	TRUE	TRUE	0.56	0.401
ENSG00000158457	TSPAN33	TRUE	TRUE	0.56	0.433
ENSG00000167912	RP11-25K19.1	TRUE	FALSE	0.56	0.425
ENSG00000185963	BICD2	TRUE	TRUE	0.56	0.434
ENSG00000151702	FLI1	TRUE	TRUE	0.56	0.407
ENSG00000065675	PRKCQ	TRUE	TRUE	0.56	0.388
ENSG00000257557	RP11-84G21.1	TRUE	FALSE	0.56	0.388
ENSG00000214274	ANG	TRUE	TRUE	0.56	0.427
ENSG00000214914	RPL23AP3	FALSE	FALSE	0.56	0.388
ENSG00000243659	RP11-4K3__A.3	TRUE	FALSE	0.56	0.393
ENSG00000138685	FGF2	FALSE	TRUE	0.56	0.427
ENSG00000106344	RBM28	TRUE	TRUE	0.56	0.437
ENSG00000079805	DNM2	FALSE	TRUE	0.56	0.433
ENSG00000162869	PPP1R21	TRUE	TRUE	0.56	0.422
ENSG00000280374	RP11-337N6.3	TRUE	FALSE	0.56	0.393
ENSG00000144749	LRIG1	TRUE	TRUE	0.56	0.434
ENSG00000172244	C5orf34	TRUE	TRUE	0.56	0.393
ENSG00000113318	MSH3	TRUE	TRUE	0.56	0.426
ENSG00000204388	HSPA1B	TRUE	TRUE	0.56	0.441
ENSG00000200597	RNU1-87P	TRUE	FALSE	0.56	0.393
ENSG00000227945	RP11-103C16.2	TRUE	FALSE	0.56	0.408
ENSG00000146409	SLC18B1	TRUE	TRUE	0.56	0.431
ENSG00000164707	SLC13A4	TRUE	TRUE	0.56	0.41
[truncated: 1,169 more rows]

## Sheet: S3
	feature_symbol	bvg_ruv_endog	prot_coding	AUC	pval
ENSG00000158859	ADAMTS4	TRUE	TRUE	0.86	1.07e-09
ENSG00000245532	NEAT1	TRUE	FALSE	0.82	4.03e-08
ENSG00000113916	BCL6	TRUE	TRUE	0.79	7.02e-07
ENSG00000119865	CNRIP1	TRUE	TRUE	0.78	1.04e-06
ENSG00000116285	ERRFI1	TRUE	TRUE	0.77	2.76e-06
ENSG00000184557	SOCS3	TRUE	TRUE	0.77	4e-06
ENSG00000185022	MAFF	TRUE	TRUE	0.76	9.14e-06
ENSG00000124762	CDKN1A	TRUE	TRUE	0.76	1.24e-05
ENSG00000137801	THBS1	TRUE	TRUE	0.75	2.12e-05
ENSG00000133874	RNF122	FALSE	TRUE	0.75	2.38e-05
ENSG00000170525	PFKFB3	TRUE	TRUE	0.75	2.48e-05
ENSG00000153234	NR4A2	TRUE	TRUE	0.74	3.1e-05
ENSG00000117500	TMED5	TRUE	TRUE	0.74	4.44e-05
ENSG00000163659	TIPARP	TRUE	TRUE	0.74	4.39e-05
ENSG00000165487	MICU2	TRUE	TRUE	0.74	4.54e-05
ENSG00000109320	NFKB1	TRUE	TRUE	0.74	5.79e-05
ENSG00000073756	PTGS2	TRUE	TRUE	0.73	5.94e-05
ENSG00000230551	CTB-89H12.4	TRUE	FALSE	0.73	5.56e-05
ENSG00000124226	RNF114	TRUE	TRUE	0.73	8.27e-05
ENSG00000106993	CDC37L1	FALSE	TRUE	0.73	8.53e-05
ENSG00000226380	AC058791.1	TRUE	FALSE	0.73	9.63e-05
ENSG00000164949	GEM	TRUE	TRUE	0.73	0.000104
ENSG00000013588	GPRC5A	TRUE	TRUE	0.73	9.69e-05
ENSG00000107968	MAP3K8	TRUE	TRUE	0.72	0.000118
ENSG00000221869	CEBPD	FALSE	TRUE	0.72	0.000131
ENSG00000141232	TOB1	TRUE	TRUE	0.72	0.000144
ENSG00000128016	ZFP36	TRUE	TRUE	0.72	0.000155
ENSG00000012660	ELOVL5	TRUE	TRUE	0.72	0.000157
ENSG00000144381	HSPD1	TRUE	TRUE	0.72	0.000203
ENSG00000161638	ITGA5	TRUE	TRUE	0.71	0.000259
ENSG00000136997	MYC	TRUE	TRUE	0.71	0.000269
ENSG00000132002	DNAJB1	TRUE	TRUE	0.71	0.00027
ENSG00000111912	NCOA7	TRUE	TRUE	0.71	0.000278
ENSG00000179388	EGR3	TRUE	TRUE	0.71	0.000257
ENSG00000173334	TRIB1	TRUE	TRUE	0.71	0.000303
ENSG00000105835	NAMPT	TRUE	TRUE	0.71	0.000326
ENSG00000083799	CYLD	TRUE	TRUE	0.71	0.000355
ENSG00000119725	ZNF410	TRUE	TRUE	0.71	0.000334
ENSG00000143641	GALNT2	TRUE	TRUE	0.71	0.000342
ENSG00000120833	SOCS2	TRUE	TRUE	0.71	0.000366
ENSG00000173276	ZBTB21	TRUE	TRUE	0.71	0.000366
ENSG00000110172	CHORDC1	TRUE	TRUE	0.71	0.000402
ENSG00000186532	SMYD4	TRUE	TRUE	0.71	0.000374
ENSG00000139289	PHLDA1	TRUE	TRUE	0.71	0.000411
ENSG00000188215	DCUN1D3	TRUE	TRUE	0.71	0.000433
ENSG00000269821	KCNQ1OT1	TRUE	FALSE	0.7	0.000477
ENSG00000120694	HSPH1	TRUE	TRUE	0.7	0.000506
ENSG00000092203	TOX4	TRUE	TRUE	0.7	0.000498
ENSG00000158615	PPP1R15B	TRUE	TRUE	0.7	0.000517
ENSG00000183172	SMDT1	FALSE	TRUE	0.7	0.000494
ENSG00000205100	HSP90AA4P	FALSE	FALSE	0.7	0.000584
ENSG00000125347	IRF1	TRUE	TRUE	0.7	0.000592
ENSG00000011422	PLAUR	TRUE	TRUE	0.7	0.000575
ENSG00000198898	CAPZA2	FALSE	TRUE	0.7	0.000604
ENSG00000175592	FOSL1	FALSE	TRUE	0.7	0.00054
ENSG00000133065	SLC41A1	TRUE	TRUE	0.7	0.000615
ENSG00000055044	NOP58	TRUE	TRUE	0.7	0.000677
ENSG00000160299	PCNT	TRUE	TRUE	0.7	0.00068
ENSG00000152767	FARP1	TRUE	TRUE	0.7	0.000732
ENSG00000159216	RUNX1	FALSE	TRUE	0.7	0.000732
ENSG00000196428	TSC22D2	TRUE	TRUE	0.7	0.000765
ENSG00000196352	CD55	TRUE	TRUE	0.7	0.00077
ENSG00000180304	OAZ2	FALSE	TRUE	0.7	0.000769
ENSG00000154229	PRKCA	FALSE	TRUE	0.7	0.000696
ENSG00000231106	LINC01436	TRUE	FALSE	0.7	0.000758
ENSG00000145907	G3BP1	TRUE	TRUE	0.7	0.000817
ENSG00000077044	DGKD	TRUE	TRUE	0.7	0.000776
ENSG00000151929	BAG3	TRUE	TRUE	0.7	0.000844
ENSG00000171298	GAA	FALSE	TRUE	0.69	0.000756
ENSG00000144802	NFKBIZ	TRUE	TRUE	0.69	0.000943
ENSG00000115963	RND3	TRUE	TRUE	0.69	0.000943
ENSG00000175866	BAIAP2	TRUE	TRUE	0.69	0.000521
ENSG00000250069	CTB-131B5.2	TRUE	FALSE	0.69	0.000922
ENSG00000271204	RP11-138A9.1	TRUE	FALSE	0.69	0.000998
ENSG00000046889	PREX2	TRUE	TRUE	0.69	0.00102
ENSG00000004897	CDC27	TRUE	TRUE	0.69	0.0011
ENSG00000135829	DHX9	TRUE	TRUE	0.69	0.00115
ENSG00000163660	CCNL1	TRUE	TRUE	0.69	0.00117
ENSG00000114796	KLHL24	TRUE	TRUE	0.69	0.00121
ENSG00000104435	STMN2	TRUE	TRUE	0.69	0.00127
ENSG00000270069	MIR222HG	TRUE	FALSE	0.69	0.00116
ENSG00000233578	EIF4EP1	TRUE	FALSE	0.69	0.00123
ENSG00000136560	TANK	TRUE	TRUE	0.69	0.00134
ENSG00000151967	SCHIP1	TRUE	TRUE	0.69	0.00115
ENSG00000113742	CPEB4	FALSE	TRUE	0.69	0.00142
ENSG00000102393	GLA	TRUE	TRUE	0.69	0.0014
ENSG00000059728	MXD1	TRUE	TRUE	0.69	0.00137
ENSG00000163482	STK36	FALSE	TRUE	0.69	0.00122
ENSG00000081041	CXCL2	TRUE	TRUE	0.69	0.00147
ENSG00000101665	SMAD7	FALSE	TRUE	0.69	0.00148
ENSG00000060138	YBX3	FALSE	TRUE	0.68	0.00175
ENSG00000062194	GPBP1	FALSE	TRUE	0.68	0.00178
ENSG00000224411	HSP90AA2P	FALSE	FALSE	0.68	0.00177
ENSG00000102786	INTS6	TRUE	TRUE	0.68	0.00186
ENSG00000100906	NFKBIA	TRUE	TRUE	0.68	0.0019
ENSG00000120889	TNFRSF10B	TRUE	TRUE	0.68	0.00191
ENSG00000279099	RP11-595O22.1	TRUE	FALSE	0.68	0.00167
ENSG00000015568	RGPD5	FALSE	TRUE	0.68	0.0021
ENSG00000148154	UGCG	TRUE	TRUE	0.68	0.0021
ENSG00000101901	ALG13	TRUE	TRUE	0.68	0.00209
ENSG00000133657	ATP13A3	TRUE	TRUE	0.68	0.00215
ENSG00000154582	TCEB1	FALSE	TRUE	0.68	0.00221
ENSG00000125772	GPCPD1	TRUE	TRUE	0.68	0.00228
ENSG00000006652	IFRD1	TRUE	TRUE	0.68	0.00232
ENSG00000255198	SNHG9	FALSE	FALSE	0.68	0.00221
ENSG00000177000	MTHFR	TRUE	TRUE	0.68	0.00209
ENSG00000153922	CHD1	TRUE	TRUE	0.68	0.00242
ENSG00000127989	MTERF1	FALSE	TRUE	0.68	0.00214
ENSG00000172943	PHF8	TRUE	TRUE	0.68	0.00223
ENSG00000151338	MIPOL1	TRUE	TRUE	0.68	0.00197
ENSG00000219200	RNASEK	FALSE	TRUE	0.68	0.00164
ENSG00000156650	KAT6B	TRUE	TRUE	0.68	0.00257
ENSG00000151414	NEK7	FALSE	TRUE	0.68	0.00241
ENSG00000214548	MEG3	TRUE	FALSE	0.68	0.00263
ENSG00000279946	CH17-76K2.6	TRUE	FALSE	0.68	0.00228
ENSG00000123836	PFKFB2	TRUE	TRUE	0.68	0.00257
ENSG00000120705	ETF1	TRUE	TRUE	0.68	0.00259
ENSG00000105281	SLC1A5	TRUE	TRUE	0.68	0.00247
ENSG00000143093	STRIP1	FALSE	TRUE	0.67	0.00259
ENSG00000145246	ATP10D	FALSE	TRUE	0.67	0.00287
ENSG00000265656	RP11-13N13.6	FALSE	FALSE	0.67	0.00242
ENSG00000172500	FIBP	TRUE	TRUE	0.67	0.00289
ENSG00000166197	NOLC1	TRUE	TRUE	0.67	0.0032
ENSG00000169629	RGPD8	FALSE	TRUE	0.67	0.00284
ENSG00000131080	EDA2R	TRUE	TRUE	0.67	0.00299
ENSG00000223509	RP11-632K20.7	FALSE	FALSE	0.67	0.00304
ENSG00000119508	NR4A3	TRUE	TRUE	0.67	0.00275
ENSG00000117036	ETV3	TRUE	TRUE	0.67	0.00245
ENSG00000204516	MICB	FALSE	TRUE	0.67	0.0029
ENSG00000144655	CSRNP1	TRUE	TRUE	0.67	0.00308
ENSG00000151090	THRB	FALSE	TRUE	0.67	0.00309
ENSG00000164808	SPIDR	TRUE	TRUE	0.67	0.00332
ENSG00000137074	APTX	FALSE	TRUE	0.67	0.0033
ENSG00000151150	ANK3	TRUE	TRUE	0.67	0.00346
ENSG00000070366	SMG6	FALSE	TRUE	0.67	0.00321
ENSG00000105483	CARD8	FALSE	TRUE	0.67	0.00333
ENSG00000077616	NAALAD2	TRUE	TRUE	0.67	0.00338
ENSG00000139636	LMBR1L	TRUE	TRUE	0.67	0.00333
ENSG00000269473	CTD-2619J13.19	FALSE	FALSE	0.67	0.00314
ENSG00000118503	TNFAIP3	TRUE	TRUE	0.67	0.0036
ENSG00000261618	RP11-79H23.3	TRUE	FALSE	0.67	0.00331
ENSG00000059804	SLC2A3	TRUE	TRUE	0.67	0.0036
ENSG00000164236	ANKRD33B	TRUE	TRUE	0.67	0.00344
ENSG00000140948	ZCCHC14	TRUE	TRUE	0.67	0.00369
ENSG00000070495	JMJD6	TRUE	TRUE	0.67	0.00295
ENSG00000118162	KPTN	FALSE	TRUE	0.67	0.0032
ENSG00000168439	STIP1	TRUE	TRUE	0.67	0.00388
ENSG00000157514	TSC22D3	TRUE	TRUE	0.67	0.00393
ENSG00000116044	NFE2L2	TRUE	TRUE	0.67	0.00397
ENSG00000215301	DDX3X	TRUE	TRUE	0.67	0.00405
ENSG00000122729	ACO1	TRUE	TRUE	0.67	0.00395
ENSG00000059758	CDK17	TRUE	TRUE	0.67	0.00391
ENSG00000184602	SNN	FALSE	TRUE	0.67	0.00372
ENSG00000197989	SNHG12	TRUE	FALSE	0.67	0.00401
ENSG00000141580	WDR45B	FALSE	TRUE	0.67	0.0042
ENSG00000077150	NFKB2	FALSE	TRUE	0.67	0.00357
ENSG00000197111	PCBP2	TRUE	TRUE	0.67	0.00463
ENSG00000244479	OR2A1-AS1	FALSE	FALSE	0.67	0.00307
ENSG00000135341	MAP3K7	FALSE	TRUE	0.66	0.00473
ENSG00000146834	MEPCE	TRUE	TRUE	0.66	0.00456
ENSG00000042980	ADAM28	TRUE	TRUE	0.66	0.0049
ENSG00000132952	USPL1	TRUE	TRUE	0.66	0.00493
ENSG00000135929	CYP27A1	TRUE	TRUE	0.66	0.00453
ENSG00000186594	MIR22HG	TRUE	FALSE	0.66	0.00486
ENSG00000221539	SNORD99	TRUE	FALSE	0.66	0.0047
ENSG00000114315	HES1	FALSE	TRUE	0.66	0.00509
ENSG00000104312	RIPK2	TRUE	TRUE	0.66	0.00406
ENSG00000146232	NFKBIE	TRUE	TRUE	0.66	0.00494
ENSG00000168003	SLC3A2	TRUE	TRUE	0.66	0.00502
ENSG00000156384	SFR1	TRUE	TRUE	0.66	0.00375
ENSG00000119138	KLF9	TRUE	TRUE	0.66	0.00529
ENSG00000267002	RP11-242D8.1	TRUE	FALSE	0.66	0.00475
ENSG00000108691	CCL2	TRUE	TRUE	0.66	0.00549
ENSG00000256235	SMIM3	FALSE	TRUE	0.66	0.00545
ENSG00000148175	STOM	TRUE	TRUE	0.66	0.00559
ENSG00000180596	HIST1H2BC	FALSE	TRUE	0.66	0.00466
ENSG00000117868	ESYT2	TRUE	TRUE	0.66	0.00559
ENSG00000069667	RORA	TRUE	TRUE	0.66	0.00569
ENSG00000111799	COL12A1	TRUE	TRUE	0.66	0.00574
ENSG00000128891	C15orf57	TRUE	TRUE	0.66	0.00549
ENSG00000273237	CTB-119C2.1	TRUE	FALSE	0.66	0.00506
ENSG00000204385	SLC44A4	FALSE	TRUE	0.66	0.00501
ENSG00000169057	MECP2	FALSE	TRUE	0.66	0.00612
ENSG00000106554	CHCHD3	TRUE	TRUE	0.66	0.00605
ENSG00000167281	RBFOX3	FALSE	TRUE	0.66	0.00467
ENSG00000118473	SGIP1	FALSE	TRUE	0.66	0.00621
ENSG00000092096	SLC22A17	FALSE	TRUE	0.66	0.00564
ENSG00000143207	RFWD2	TRUE	TRUE	0.66	0.00471
ENSG00000137331	IER3	TRUE	TRUE	0.66	0.00607
ENSG00000024862	CCDC28A	TRUE	TRUE	0.66	0.00617
ENSG00000229644	NAMPTP1	FALSE	FALSE	0.66	0.00622
ENSG00000196792	STRN3	TRUE	TRUE	0.66	0.00659
ENSG00000130766	SESN2	TRUE	TRUE	0.66	0.0059
ENSG00000142178	SIK1	FALSE	TRUE	0.66	0.0047
ENSG00000072364	AFF4	TRUE	TRUE	0.66	0.00704
ENSG00000180776	ZDHHC20	FALSE	TRUE	0.66	0.00672
ENSG00000151893	CACUL1	TRUE	TRUE	0.66	0.00705
ENSG00000263847	RP11-143J12.3	FALSE	FALSE	0.66	0.00599
ENSG00000184588	PDE4B	TRUE	TRUE	0.66	0.00724
ENSG00000134285	FKBP11	TRUE	TRUE	0.66	0.00753
ENSG00000136630	HLX	TRUE	TRUE	0.66	0.00693
ENSG00000164830	OXR1	FALSE	TRUE	0.66	0.00769
ENSG00000100603	SNW1	TRUE	TRUE	0.66	0.00789
ENSG00000189046	ALKBH2	TRUE	TRUE	0.66	0.00689
ENSG00000140450	ARRDC4	TRUE	TRUE	0.65	0.00796
ENSG00000107036	RIC1	FALSE	TRUE	0.65	0.00795
ENSG00000177706	FAM20C	FALSE	TRUE	0.65	0.00826
ENSG00000138592	USP8	FALSE	TRUE	0.65	0.00852
ENSG00000186687	LYRM7	FALSE	TRUE	0.65	0.00851
ENSG00000165494	PCF11	TRUE	TRUE	0.65	0.00874
ENSG00000163635	ATXN7	FALSE	TRUE	0.65	0.0091
ENSG00000273319	RP11-138A9.2	TRUE	FALSE	0.65	0.00941
ENSG00000168038	ULK4	TRUE	TRUE	0.65	0.00821
ENSG00000105327	BBC3	FALSE	TRUE	0.65	0.0084
ENSG00000138744	NAAA	TRUE	TRUE	0.65	0.00893
ENSG00000156671	SAMD8	TRUE	TRUE	0.65	0.00949
ENSG00000112096	SOD2	TRUE	TRUE	0.65	0.00983
ENSG00000110852	CLEC2B	TRUE	TRUE	0.65	0.00982
ENSG00000131263	RLIM	FALSE	TRUE	0.65	0.00966
ENSG00000205413	SAMD9	FALSE	TRUE	0.65	0.00995
ENSG00000104131	EIF3J	FALSE	TRUE	0.65	0.0101
ENSG00000101017	CD40	TRUE	TRUE	0.65	0.00988
ENSG00000010810	FYN	TRUE	TRUE	0.65	0.0101
ENSG00000112893	MAN2A1	TRUE	TRUE	0.65	0.0103
ENSG00000204592	HLA-E	TRUE	TRUE	0.65	0.0105
ENSG00000170456	DENND5B	FALSE	TRUE	0.65	0.00992
ENSG00000184205	TSPYL2	TRUE	TRUE	0.65	0.00946
ENSG00000266922	CTC-499B15.6	TRUE	FALSE	0.65	0.00925
ENSG00000119729	RHOQ	TRUE	TRUE	0.65	0.0106
ENSG00000176907	C8orf4	TRUE	TRUE	0.65	0.0107
ENSG00000076248	UNG	TRUE	TRUE	0.65	0.00963
ENSG00000115825	PRKD3	TRUE	TRUE	0.65	0.0108
ENSG00000083750	RRAGB	FALSE	TRUE	0.65	0.0101
ENSG00000070756	PABPC1	FALSE	TRUE	0.65	0.0109
ENSG00000107864	CPEB3	FALSE	TRUE	0.65	0.0098
ENSG00000087263	OGFOD1	FALSE	TRUE	0.65	0.0107
ENSG00000101489	CELF4	FALSE	TRUE	0.65	0.00595
ENSG00000138381	ASNSD1	FALSE	TRUE	0.65	0.00906
ENSG00000008256	CYTH3	TRUE	TRUE	0.65	0.0107
ENSG00000268751	SCGB1B2P	FALSE	FALSE	0.65	0.00953
ENSG00000114745	GORASP1	TRUE	TRUE	0.65	0.0103
ENSG00000173039	RELA	TRUE	TRUE	0.65	0.0108
ENSG00000213700	RPL17P50	TRUE	FALSE	0.65	0.0111
ENSG00000151835	SACS	TRUE	TRUE	0.65	0.0103
ENSG00000172183	ISG20	FALSE	TRUE	0.65	0.0107
ENSG00000254612	RP11-676M6.1	FALSE	FALSE	0.65	0.00957
ENSG00000090061	CCNK	FALSE	TRUE	0.65	0.0108
ENSG00000225383	SFTA1P	TRUE	FALSE	0.65	0.0117
ENSG00000125675	GRIA3	TRUE	TRUE	0.65	0.0118
ENSG00000182372	CLN8	TRUE	TRUE	0.65	0.0115
ENSG00000167986	DDB1	FALSE	TRUE	0.65	0.0121
ENSG00000166741	NNMT	TRUE	TRUE	0.65	0.0121
ENSG00000237986	CELF2-AS2	TRUE	FALSE	0.65	0.00804
ENSG00000206605	RNU6-946P	TRUE	FALSE	0.65	0.0113
ENSG00000102858	MGRN1	FALSE	TRUE	0.65	0.0115
ENSG00000170145	SIK2	FALSE	TRUE	0.65	0.0122
ENSG00000151247	EIF4E	TRUE	TRUE	0.65	0.0125
ENSG00000197933	ZNF823	TRUE	TRUE	0.65	0.0111
ENSG00000118523	CTGF	TRUE	TRUE	0.65	0.0127
ENSG00000162923	WDR26	TRUE	TRUE	0.65	0.0131
ENSG00000165732	DDX21	FALSE	TRUE	0.65	0.0131
ENSG00000085982	USP40	TRUE	TRUE	0.64	0.0129
ENSG00000086061	DNAJA1	TRUE	TRUE	0.64	0.0132
ENSG00000099308	MAST3	TRUE	TRUE	0.64	0.0119
ENSG00000275607	RP11-802O23.4	TRUE	FALSE	0.64	0.0114
ENSG00000106723	SPIN1	FALSE	TRUE	0.64	0.0134
ENSG00000139154	AEBP2	TRUE	TRUE	0.64	0.0134
ENSG00000106610	STAG3L4	TRUE	FALSE	0.64	0.0119
ENSG00000134444	KIAA1468	FALSE	TRUE	0.64	0.0131
ENSG00000071205	ARHGAP10	FALSE	TRUE	0.64	0.0132
ENSG00000185222	WBP5	FALSE	TRUE	0.64	0.0136
ENSG00000198879	SFMBT2	FALSE	TRUE	0.64	0.0122
ENSG00000238390	SNORA81	FALSE	FALSE	0.64	0.0116
ENSG00000144283	PKP4	FALSE	TRUE	0.64	0.0108
ENSG00000121579	NAA50	FALSE	TRUE	0.64	0.0135
ENSG00000122691	TWIST1	FALSE	TRUE	0.64	0.0128
ENSG00000129667	RHBDF2	TRUE	TRUE	0.64	0.013
ENSG00000232162	USP12-AS1	FALSE	FALSE	0.64	0.0118
ENSG00000185475	TMEM179B	TRUE	TRUE	0.64	0.0137
ENSG00000147883	CDKN2B	FALSE	TRUE	0.64	0.013
ENSG00000174013	FBXO45	FALSE	TRUE	0.64	0.0132
ENSG00000143971	ETAA1	FALSE	TRUE	0.64	0.0133
ENSG00000226925	AC007271.3	TRUE	FALSE	0.64	0.0135
ENSG00000163684	RPP14	FALSE	TRUE	0.64	0.0135
ENSG00000100916	BRMS1L	TRUE	TRUE	0.64	0.0145
ENSG00000143322	ABL2	TRUE	TRUE	0.64	0.0146
ENSG00000156374	PCGF6	TRUE	TRUE	0.64	0.0135
ENSG00000068383	INPP5A	FALSE	TRUE	0.64	0.0133
ENSG00000088448	ANKRD10	TRUE	TRUE	0.64	0.0149
ENSG00000198369	SPRED2	FALSE	TRUE	0.64	0.0143
ENSG00000175745	NR2F1	FALSE	TRUE	0.64	0.0149
ENSG00000001167	NFYA	TRUE	TRUE	0.64	0.0145
ENSG00000162924	REL	FALSE	TRUE	0.64	0.015
ENSG00000113810	SMC4	FALSE	TRUE	0.64	0.0151
ENSG00000168994	PXDC1	TRUE	TRUE	0.64	0.0137
ENSG00000130066	SAT1	TRUE	TRUE	0.64	0.0151
ENSG00000204310	AGPAT1	TRUE	TRUE	0.64	0.0144
ENSG00000136758	YME1L1	FALSE	TRUE	0.64	0.0154
ENSG00000168434	COG7	TRUE	TRUE	0.64	0.0145
ENSG00000186166	CCDC84	TRUE	TRUE	0.64	0.0149
ENSG00000151846	PABPC3	FALSE	TRUE	0.64	0.0153
ENSG00000215067	ALOX12-AS1	TRUE	FALSE	0.64	0.014
ENSG00000254615	RP11-395G23.3	TRUE	FALSE	0.64	0.00901
ENSG00000189266	PNRC2	FALSE	TRUE	0.64	0.0159
ENSG00000137947	GTF2B	TRUE	TRUE	0.64	0.0151
ENSG00000022840	RNF10	FALSE	TRUE	0.64	0.0159
ENSG00000198728	LDB1	TRUE	TRUE	0.64	0.0156
ENSG00000146063	TRIM41	FALSE	TRUE	0.64	0.0122
ENSG00000156162	DPY19L4	FALSE	TRUE	0.64	0.016
ENSG00000253754	RP11-35G22.1	TRUE	FALSE	0.64	0.0134
ENSG00000132823	OSER1	TRUE	TRUE	0.64	0.0157
ENSG00000188916	FAM196A	FALSE	TRUE	0.64	0.01
ENSG00000118200	CAMSAP2	FALSE	TRUE	0.64	0.0167
ENSG00000164022	AIMP1	FALSE	TRUE	0.64	0.0166
ENSG00000080503	SMARCA2	FALSE	TRUE	0.64	0.0167
ENSG00000111058	ACSS3	TRUE	TRUE	0.64	0.0162
ENSG00000143398	PIP5K1A	TRUE	TRUE	0.64	0.0166
ENSG00000109906	ZBTB16	TRUE	TRUE	0.64	0.0157
ENSG00000089022	MAPKAPK5	FALSE	TRUE	0.64	0.0167
ENSG00000103994	ZNF106	TRUE	TRUE	0.64	0.017
ENSG00000029639	TFB1M	TRUE	TRUE	0.64	0.0121
ENSG00000119661	DNAL1	TRUE	TRUE	0.64	0.0164
ENSG00000116497	S100PBP	TRUE	TRUE	0.64	0.017
ENSG00000162616	DNAJB4	TRUE	TRUE	0.64	0.0176
ENSG00000184545	DUSP8	FALSE	TRUE	0.64	0.0108
ENSG00000103121	CMC2	TRUE	TRUE	0.64	0.0171
ENSG00000100336	APOL4	TRUE	TRUE	0.64	0.0167
ENSG00000081377	CDC14B	FALSE	TRUE	0.64	0.0166
ENSG00000164574	GALNT10	FALSE	TRUE	0.64	0.0174
ENSG00000102466	FGF14	TRUE	TRUE	0.64	0.0162
ENSG00000146938	NLGN4X	TRUE	TRUE	0.64	0.0144
ENSG00000163874	ZC3H12A	TRUE	TRUE	0.64	0.0152
ENSG00000112081	SRSF3	TRUE	TRUE	0.64	0.0182
ENSG00000187479	C11orf96	FALSE	TRUE	0.64	0.018
ENSG00000121892	PDS5A	TRUE	TRUE	0.64	0.0182
ENSG00000113300	CNOT6	TRUE	TRUE	0.64	0.0175
ENSG00000154548	SRSF12	TRUE	TRUE	0.64	0.0138
ENSG00000056972	TRAF3IP2	TRUE	TRUE	0.64	0.0181
ENSG00000245534	RORA-AS1	TRUE	FALSE	0.64	0.0165
ENSG00000148634	HERC4	TRUE	TRUE	0.64	0.0186
ENSG00000250461	RP11-631M6.2	FALSE	FALSE	0.64	0.0187
ENSG00000130635	COL5A1	TRUE	TRUE	0.64	0.0188
ENSG00000242087	RPL36AP41	TRUE	FALSE	0.64	0.0163
ENSG00000117155	SSX2IP	TRUE	TRUE	0.64	0.0168
ENSG00000159200	RCAN1	TRUE	TRUE	0.64	0.0187
ENSG00000223804	CH17-472G23.2	FALSE	FALSE	0.64	0.0188
ENSG00000137770	CTDSPL2	FALSE	TRUE	0.64	0.019
ENSG00000131873	CHSY1	TRUE	TRUE	0.64	0.019
ENSG00000118564	FBXL5	FALSE	TRUE	0.64	0.019
ENSG00000176994	SMCR8	FALSE	TRUE	0.64	0.0174
ENSG00000082438	COBLL1	TRUE	TRUE	0.64	0.0189
ENSG00000151014	NOCT	TRUE	TRUE	0.64	0.0182
ENSG00000240694	PNMA2	FALSE	TRUE	0.64	0.017
ENSG00000147604	RPL7	FALSE	TRUE	0.64	0.0194
ENSG00000169519	METTL15	FALSE	TRUE	0.64	0.0189
ENSG00000011295	TTC19	TRUE	TRUE	0.64	0.0186
ENSG00000187109	NAP1L1	FALSE	TRUE	0.64	0.0194
ENSG00000115419	GLS	FALSE	TRUE	0.64	0.0196
ENSG00000136813	KIAA0368	FALSE	TRUE	0.64	0.0195
ENSG00000129595	EPB41L4A	TRUE	TRUE	0.64	0.0183
ENSG00000165118	C9orf64	TRUE	TRUE	0.64	0.0169
ENSG00000139675	HNRNPA1L2	FALSE	TRUE	0.64	0.0183
ENSG00000182022	CHST15	FALSE	TRUE	0.64	0.0193
ENSG00000196586	MYO6	FALSE	TRUE	0.64	0.02
ENSG00000007866	TEAD3	TRUE	TRUE	0.64	0.0199
ENSG00000123505	AMD1	FALSE	TRUE	0.64	0.0201
ENSG00000083642	PDS5B	TRUE	TRUE	0.64	0.0204
ENSG00000100554	ATP6V1D	TRUE	TRUE	0.64	0.0195
ENSG00000204389	HSPA1A	FALSE	TRUE	0.64	0.0207
ENSG00000080298	RFX3	TRUE	TRUE	0.64	0.0194
ENSG00000248124	RRN3P1	FALSE	FALSE	0.64	0.0198
ENSG00000072274	TFRC	TRUE	TRUE	0.63	0.0206
ENSG00000153113	CAST	TRUE	TRUE	0.63	0.021
ENSG00000135048	TMEM2	FALSE	TRUE	0.63	0.0206
ENSG00000169155	ZBTB43	TRUE	TRUE	0.63	0.0189
ENSG00000166435	XRRA1	FALSE	TRUE	0.63	0.0201
ENSG00000038532	CLEC16A	TRUE	TRUE	0.63	0.0192
ENSG00000197622	CDC42SE1	TRUE	TRUE	0.63	0.0186
ENSG00000159256	MORC3	TRUE	TRUE	0.63	0.0209
ENSG00000134291	TMEM106C	TRUE	TRUE	0.63	0.0198
ENSG00000127526	SLC35E1	TRUE	TRUE	0.63	0.0209
ENSG00000117479	SLC19A2	TRUE	TRUE	0.63	0.0178
ENSG00000120709	FAM53C	TRUE	TRUE	0.63	0.0162
ENSG00000205352	PRR13	FALSE	TRUE	0.63	0.0209
ENSG00000110344	UBE4A	TRUE	TRUE	0.63	0.0219
ENSG00000072736	NFATC3	TRUE	TRUE	0.63	0.0205
ENSG00000047578	KIAA0556	FALSE	TRUE	0.63	0.0207
ENSG00000105443	CYTH2	FALSE	TRUE	0.63	0.0213
ENSG00000168615	ADAM9	TRUE	TRUE	0.63	0.0224
ENSG00000277007	RP11-392O17.2	TRUE	FALSE	0.63	0.0193
ENSG00000197520	FAM177B	FALSE	TRUE	0.63	0.0227
ENSG00000181222	POLR2A	FALSE	TRUE	0.63	0.0227
ENSG00000007202	KIAA0100	TRUE	TRUE	0.63	0.0185
ENSG00000109332	UBE2D3	TRUE	TRUE	0.63	0.0232
ENSG00000087116	ADAMTS2	FALSE	TRUE	0.63	0.0227
ENSG00000007944	MYLIP	TRUE	TRUE	0.63	0.023
ENSG00000057252	SOAT1	FALSE	TRUE	0.63	0.0229
ENSG00000231889	TRAF3IP2-AS1	TRUE	FALSE	0.63	0.0227
ENSG00000102078	SLC25A14	FALSE	TRUE	0.63	0.0208
ENSG00000155962	CLIC2	TRUE	TRUE	0.63	0.0232
ENSG00000164741	DLC1	TRUE	TRUE	0.63	0.0235
ENSG00000105323	HNRNPUL1	FALSE	TRUE	0.63	0.0235
ENSG00000083937	CHMP2B	FALSE	TRUE	0.63	0.0233
ENSG00000186416	NKRF	TRUE	TRUE	0.63	0.0219
ENSG00000228107	AP000692.9	TRUE	FALSE	0.63	0.0166
ENSG00000119285	HEATR1	TRUE	TRUE	0.63	0.0232
ENSG00000170542	SERPINB9	TRUE	TRUE	0.63	0.0236
ENSG00000257337	RP11-983P16.4	FALSE	FALSE	0.63	0.0215
ENSG00000075426	FOSL2	FALSE	TRUE	0.63	0.0243
ENSG00000112576	CCND3	TRUE	TRUE	0.63	0.0221
ENSG00000177485	ZBTB33	TRUE	TRUE	0.63	0.0152
ENSG00000124201	ZNFX1	TRUE	TRUE	0.63	0.0242
ENSG00000178295	GEN1	FALSE	TRUE	0.63	0.0223
ENSG00000183199	HSP90AB3P	FALSE	FALSE	0.63	0.0246
ENSG00000138660	AP1AR	TRUE	TRUE	0.63	0.0216
ENSG00000074527	NTN4	FALSE	TRUE	0.63	0.0242
ENSG00000120802	TMPO	FALSE	TRUE	0.63	0.0235
ENSG00000110756	HPS5	TRUE	TRUE	0.63	0.024
ENSG00000102287	GABRE	TRUE	TRUE	0.63	0.0249
ENSG00000102572	STK24	TRUE	TRUE	0.63	0.02
ENSG00000116717	GADD45A	FALSE	TRUE	0.63	0.0247
ENSG00000115541	HSPE1	FALSE	TRUE	0.63	0.0255
ENSG00000226950	DANCR	TRUE	FALSE	0.63	0.0244
ENSG00000165630	PRPF18	FALSE	TRUE	0.63	0.0247
ENSG00000103978	TMEM87A	TRUE	TRUE	0.63	0.0254
ENSG00000103710	RASL12	TRUE	TRUE	0.63	0.0185
ENSG00000105656	ELL	TRUE	TRUE	0.63	0.0245
ENSG00000110768	GTF2H1	FALSE	TRUE	0.63	0.0246
ENSG00000172071	EIF2AK3	TRUE	TRUE	0.63	0.0245
ENSG00000125337	KIF25	TRUE	TRUE	0.63	0.023
ENSG00000123106	CCDC91	TRUE	TRUE	0.63	0.0251
ENSG00000075651	PLD1	TRUE	TRUE	0.63	0.0257
ENSG00000136925	TSTD2	FALSE	TRUE	0.63	0.0252
ENSG00000132294	EFR3A	FALSE	TRUE	0.63	0.0259
ENSG00000101966	XIAP	FALSE	TRUE	0.63	0.0263
ENSG00000180667	YOD1	FALSE	TRUE	0.63	0.0243
ENSG00000059691	GATB	FALSE	TRUE	0.63	0.0245
ENSG00000059769	DNAJC25	TRUE	TRUE	0.63	0.0195
ENSG00000111647	UHRF1BP1L	FALSE	TRUE	0.63	0.0263
ENSG00000181472	ZBTB2	TRUE	TRUE	0.63	0.0252
ENSG00000126216	TUBGCP3	FALSE	TRUE	0.63	0.0253
ENSG00000168297	PXK	FALSE	TRUE	0.63	0.0272
ENSG00000157045	NTAN1	TRUE	TRUE	0.63	0.0196
ENSG00000121274	PAPD5	FALSE	TRUE	0.63	0.0268
ENSG00000120306	CYSTM1	TRUE	TRUE	0.63	0.0266
ENSG00000095319	NUP188	TRUE	TRUE	0.63	0.0226
ENSG00000125733	TRIP10	TRUE	TRUE	0.63	0.0273
ENSG00000280339	RP11-736K20.4	FALSE	FALSE	0.63	0.0249
ENSG00000029363	BCLAF1	TRUE	TRUE	0.63	0.028
ENSG00000122884	P4HA1	TRUE	TRUE	0.63	0.028
ENSG00000273015	RP11-352M15.2	TRUE	FALSE	0.63	0.0263
ENSG00000213144	RP11-64B16.2	TRUE	FALSE	0.63	0.0247
ENSG00000141543	EIF4A3	TRUE	TRUE	0.63	0.0281
ENSG00000132170	PPARG	FALSE	TRUE	0.63	0.0268
ENSG00000243806	RPL7P18	TRUE	FALSE	0.63	0.0248
ENSG00000134531	EMP1	TRUE	TRUE	0.63	0.0284
ENSG00000140937	CDH11	TRUE	TRUE	0.63	0.0284
ENSG00000108654	DDX5	TRUE	TRUE	0.63	0.0284
ENSG00000124228	DDX27	FALSE	TRUE	0.63	0.0283
ENSG00000196236	XPNPEP3	FALSE	TRUE	0.63	0.0265
ENSG00000164305	CASP3	TRUE	TRUE	0.63	0.0262
ENSG00000164309	CMYA5	TRUE	TRUE	0.63	0.0273
ENSG00000105053	VRK3	TRUE	TRUE	0.63	0.0252
ENSG00000084092	NOA1	TRUE	TRUE	0.63	0.0275
ENSG00000256571	RP11-274J7.2	TRUE	FALSE	0.63	0.0184
ENSG00000142669	SH3BGRL3	TRUE	TRUE	0.63	0.0295
ENSG00000162613	FUBP1	FALSE	TRUE	0.63	0.0295
ENSG00000127311	HELB	TRUE	TRUE	0.63	0.0291
ENSG00000117519	CNN3	FALSE	TRUE	0.63	0.0298
ENSG00000102096	PIM2	FALSE	TRUE	0.63	0.0242
ENSG00000156502	SUPV3L1	TRUE	TRUE	0.63	0.0242
ENSG00000143333	RGS16	TRUE	TRUE	0.63	0.0285
ENSG00000222009	BTBD19	TRUE	TRUE	0.63	0.0286
ENSG00000009413	REV3L	TRUE	TRUE	0.63	0.0302
ENSG00000110514	MADD	TRUE	TRUE	0.63	0.0289
ENSG00000154222	CC2D1B	FALSE	TRUE	0.63	0.0269
ENSG00000184838	PRR16	FALSE	TRUE	0.63	0.0301
ENSG00000251726	RNU7-41P	FALSE	FALSE	0.63	0.0286
ENSG00000256060	TRAPPC2P1	FALSE	TRUE	0.63	0.0283
ENSG00000103274	NUBP1	TRUE	TRUE	0.63	0.0274
ENSG00000121964	GTDC1	TRUE	TRUE	0.63	0.0303
ENSG00000184863	RBM33	TRUE	TRUE	0.63	0.03
ENSG00000172465	TCEAL1	FALSE	TRUE	0.63	0.0296
ENSG00000104691	UBXN8	FALSE	TRUE	0.63	0.0287
ENSG00000085382	HACE1	TRUE	TRUE	0.63	0.0298
ENSG00000231721	LINC-PINT	FALSE	FALSE	0.63	0.0311
ENSG00000134954	ETS1	FALSE	TRUE	0.63	0.0306
ENSG00000140750	ARHGAP17	TRUE	TRUE	0.63	0.031
ENSG00000183207	RUVBL2	TRUE	TRUE	0.63	0.0298
ENSG00000166669	ATF7IP2	FALSE	TRUE	0.63	0.0253
ENSG00000246379	RP11-461O7.1	TRUE	FALSE	0.63	0.0273
ENSG00000250116	RP11-417F21.1	TRUE	FALSE	0.63	0.0272
ENSG00000164035	EMCN	TRUE	TRUE	0.63	0.0285
ENSG00000136261	BZW2	TRUE	TRUE	0.63	0.0315
ENSG00000155561	NUP205	FALSE	TRUE	0.63	0.0292
ENSG00000204316	MRPL38	FALSE	TRUE	0.63	0.0195
ENSG00000116604	MEF2D	FALSE	TRUE	0.63	0.0264
ENSG00000205208	C4orf46	FALSE	TRUE	0.63	0.03
ENSG00000149483	TMEM138	TRUE	TRUE	0.63	0.0309
ENSG00000173812	EIF1	FALSE	TRUE	0.63	0.0321
ENSG00000163961	RNF168	TRUE	TRUE	0.63	0.0311
ENSG00000235253	AC010240.2	TRUE	FALSE	0.63	0.023
ENSG00000169045	HNRNPH1	FALSE	TRUE	0.63	0.0321
ENSG00000096092	TMEM14A	TRUE	TRUE	0.63	0.0313
ENSG00000111144	LTA4H	FALSE	TRUE	0.63	0.0307
ENSG00000162433	AK4	TRUE	TRUE	0.62	0.0299
ENSG00000143702	CEP170	TRUE	TRUE	0.62	0.0309
ENSG00000008311	AASS	TRUE	TRUE	0.62	0.0326
ENSG00000176014	TUBB6	TRUE	TRUE	0.62	0.0323
ENSG00000171456	ASXL1	TRUE	TRUE	0.62	0.0312
ENSG00000171223	JUNB	FALSE	TRUE	0.62	0.0326
ENSG00000267519	CTD-3252C9.4	TRUE	FALSE	0.62	0.0325
ENSG00000120129	DUSP1	TRUE	TRUE	0.62	0.0331
ENSG00000135046	ANXA1	TRUE	TRUE	0.62	0.0331
ENSG00000258399	MEG8	FALSE	FALSE	0.62	0.032
ENSG00000140743	CDR2	FALSE	TRUE	0.62	0.0312
ENSG00000134852	CLOCK	TRUE	TRUE	0.62	0.0328
ENSG00000158352	SHROOM4	FALSE	TRUE	0.62	0.0302
ENSG00000232748	RP11-196G11.6	FALSE	FALSE	0.62	0.0296
ENSG00000184635	ZNF93	FALSE	TRUE	0.62	0.0302
ENSG00000270640	RP11-373D23.2	FALSE	FALSE	0.62	0.0322
ENSG00000157240	FZD1	FALSE	TRUE	0.62	0.0336
ENSG00000179119	SPTY2D1	TRUE	TRUE	0.62	0.0315
ENSG00000173262	SLC2A14	FALSE	TRUE	0.62	0.0327
ENSG00000112245	PTP4A1	TRUE	TRUE	0.62	0.0331
ENSG00000106070	GRB10	FALSE	TRUE	0.62	0.0319
ENSG00000269893	SNHG8	FALSE	FALSE	0.62	0.0337
ENSG00000147162	OGT	TRUE	TRUE	0.62	0.0341
ENSG00000157426	AASDH	FALSE	TRUE	0.62	0.0333
ENSG00000266378	RP11-214O1.3	TRUE	FALSE	0.62	0.0316
ENSG00000163430	FSTL1	TRUE	TRUE	0.62	0.0347
ENSG00000068878	PSME4	TRUE	TRUE	0.62	0.0345
ENSG00000229948	B3GALNT1P1	TRUE	FALSE	0.62	0.0313
ENSG00000136940	PDCL	TRUE	TRUE	0.62	0.0341
ENSG00000268439	RP3-461F17.3	TRUE	TRUE	0.62	0.0286
ENSG00000119630	PGF	TRUE	TRUE	0.62	0.0344
ENSG00000082153	BZW1	FALSE	TRUE	0.62	0.0357
ENSG00000165675	ENOX2	TRUE	TRUE	0.62	0.0333
ENSG00000148700	ADD3	TRUE	TRUE	0.62	0.0357
ENSG00000205323	SARNP	TRUE	TRUE	0.62	0.0324
ENSG00000136682	CBWD2	FALSE	TRUE	0.62	0.0356
ENSG00000115318	LOXL3	TRUE	TRUE	0.62	0.0336
ENSG00000227535	RP11-809N15.2	FALSE	FALSE	0.62	0.032
ENSG00000175556	LONRF3	TRUE	TRUE	0.62	0.0268
ENSG00000169826	CSGALNACT2	TRUE	TRUE	0.62	0.0357
ENSG00000205726	ITSN1	TRUE	TRUE	0.62	0.0344
ENSG00000010270	STARD3NL	TRUE	TRUE	0.62	0.0343
ENSG00000102699	PARP4	FALSE	TRUE	0.62	0.0362
ENSG00000105856	HBP1	TRUE	TRUE	0.62	0.0373
ENSG00000132541	HRSP12	TRUE	TRUE	0.62	0.0344
ENSG00000197748	CFAP43	FALSE	TRUE	0.62	0.0324
ENSG00000164329	PAPD4	TRUE	TRUE	0.62	0.037
ENSG00000183508	FAM46C	TRUE	TRUE	0.62	0.0356
ENSG00000103642	LACTB	FALSE	TRUE	0.62	0.037
ENSG00000089289	IGBP1	TRUE	TRUE	0.62	0.0379
ENSG00000085433	WDR47	FALSE	TRUE	0.62	0.0352
ENSG00000174749	C4orf32	FALSE	TRUE	0.62	0.0327
ENSG00000196368	NUDT11	TRUE	TRUE	0.62	0.0334
ENSG00000149257	SERPINH1	FALSE	TRUE	0.62	0.0385
ENSG00000185561	TLCD2	TRUE	TRUE	0.62	0.0371
ENSG00000228887	EEF1DP1	FALSE	FALSE	0.62	0.0384
ENSG00000143319	ISG20L2	TRUE	TRUE	0.62	0.0376
ENSG00000147324	MFHAS1	TRUE	TRUE	0.62	0.0366
ENSG00000166532	RIMKLB	TRUE	TRUE	0.62	0.0383
ENSG00000050820	BCAR1	TRUE	TRUE	0.62	0.0352
ENSG00000175155	YPEL2	FALSE	TRUE	0.62	0.0383
ENSG00000134758	RNF138	FALSE	TRUE	0.62	0.037
ENSG00000184584	TMEM173	TRUE	TRUE	0.62	0.0388
ENSG00000170961	HAS2	TRUE	TRUE	0.62	0.0391
ENSG00000145414	NAF1	TRUE	TRUE	0.62	0.0377
ENSG00000222743	RNU6-1190P	FALSE	FALSE	0.62	0.0357
ENSG00000244968	LIFR-AS1	TRUE	FALSE	0.62	0.0344
ENSG00000227436	FCF1P1	TRUE	FALSE	0.62	0.0341
ENSG00000197217	ENTPD4	TRUE	TRUE	0.62	0.0392
ENSG00000100934	SEC23A	FALSE	TRUE	0.62	0.0394
ENSG00000108551	RASD1	TRUE	TRUE	0.62	0.0278
ENSG00000147548	WHSC1L1	FALSE	TRUE	0.62	0.0402
ENSG00000175581	MRPL48	TRUE	TRUE	0.62	0.0384
ENSG00000214432	AC068831.10	TRUE	FALSE	0.62	0.0258
ENSG00000173327	MAP3K11	TRUE	TRUE	0.62	0.0374
ENSG00000187627	RGPD1	FALSE	TRUE	0.62	0.0276
ENSG00000198142	SOWAHC	TRUE	TRUE	0.62	0.033
ENSG00000165259	HDX	TRUE	TRUE	0.62	0.0369
ENSG00000119318	RAD23B	FALSE	TRUE	0.62	0.0407
ENSG00000104635	SLC39A14	FALSE	TRUE	0.62	0.0384
ENSG00000226440	RP11-506B6.6	TRUE	FALSE	0.62	0.0362
ENSG00000114062	UBE3A	FALSE	TRUE	0.62	0.0414
ENSG00000236814	RP11-446E9.1	FALSE	FALSE	0.62	0.0326
ENSG00000116016	EPAS1	FALSE	TRUE	0.62	0.0417
ENSG00000137312	FLOT1	TRUE	TRUE	0.62	0.0415
ENSG00000085998	POMGNT1	TRUE	TRUE	0.62	0.0321
ENSG00000248360	LINC00504	FALSE	FALSE	0.62	0.0315
ENSG00000273448	RP11-166O4.6	FALSE	FALSE	0.62	0.0398
ENSG00000102606	ARHGEF7	FALSE	TRUE	0.62	0.041
ENSG00000064490	RFXANK	FALSE	TRUE	0.62	0.0396
ENSG00000086544	ITPKC	TRUE	TRUE	0.62	0.0298
ENSG00000148019	CEP78	TRUE	TRUE	0.62	0.0405
ENSG00000063660	GPC1	FALSE	TRUE	0.62	0.041
ENSG00000249464	LINC01091	TRUE	FALSE	0.62	0.041
ENSG00000151348	EXT2	TRUE	TRUE	0.62	0.042
ENSG00000197497	ZNF665	FALSE	TRUE	0.62	0.0399
ENSG00000111011	RSRC2	FALSE	TRUE	0.62	0.0427
ENSG00000186814	ZSCAN30	FALSE	TRUE	0.62	0.0411
ENSG00000115884	SDC1	FALSE	TRUE	0.62	0.0378
ENSG00000103264	FBXO31	FALSE	TRUE	0.62	0.0352
ENSG00000083290	ULK2	TRUE	TRUE	0.62	0.0414
ENSG00000265241	RBM8A	FALSE	TRUE	0.62	0.0436
ENSG00000227946	AC007383.3	FALSE	FALSE	0.62	0.0384
ENSG00000197965	MPZL1	TRUE	TRUE	0.62	0.0438
ENSG00000118246	FASTKD2	FALSE	TRUE	0.62	0.0414
ENSG00000175471	MCTP1	TRUE	TRUE	0.62	0.0439
ENSG00000280407	RP13-516M14.8	FALSE	FALSE	0.62	0.0391
ENSG00000275066	SYNRG	TRUE	TRUE	0.62	0.0397
ENSG00000137944	CCBL2	TRUE	TRUE	0.62	0.0407
ENSG00000145740	SLC30A5	FALSE	TRUE	0.62	0.0428
ENSG00000122687	FTSJ2	TRUE	TRUE	0.62	0.041
ENSG00000253535	RP11-624C23.1	TRUE	FALSE	0.62	0.0445
ENSG00000108381	ASPA	TRUE	TRUE	0.62	0.0432
ENSG00000197579	TOPORS	TRUE	TRUE	0.62	0.0441
ENSG00000173230	GOLGB1	TRUE	TRUE	0.62	0.0452
ENSG00000170144	HNRNPA3	FALSE	TRUE	0.62	0.0459
ENSG00000136937	NCBP1	TRUE	TRUE	0.62	0.045
ENSG00000173575	CHD2	TRUE	TRUE	0.62	0.0459
ENSG00000153786	ZDHHC7	FALSE	TRUE	0.62	0.0438
ENSG00000117481	NSUN4	FALSE	TRUE	0.62	0.0444
ENSG00000187554	TLR5	TRUE	TRUE	0.62	0.0428
ENSG00000197451	HNRNPAB	FALSE	TRUE	0.62	0.0444
ENSG00000146373	RNF217	TRUE	TRUE	0.62	0.0459
ENSG00000090013	BLVRB	FALSE	TRUE	0.62	0.0454
ENSG00000005059	CCDC109B	TRUE	TRUE	0.62	0.0415
ENSG00000144048	DUSP11	TRUE	TRUE	0.62	0.045
ENSG00000123989	CHPF	TRUE	TRUE	0.62	0.0421
ENSG00000179152	TCAIM	TRUE	TRUE	0.62	0.0441
ENSG00000264017	RN7SL336P	TRUE	FALSE	0.62	0.0441
ENSG00000281344	HELLPAR	FALSE	FALSE	0.62	0.0463
ENSG00000099875	MKNK2	FALSE	TRUE	0.62	0.0471
ENSG00000095321	CRAT	FALSE	TRUE	0.62	0.0435
ENSG00000156136	DCK	FALSE	TRUE	0.62	0.0435
ENSG00000070193	FGF10	TRUE	TRUE	0.62	0.0441
ENSG00000175287	PHYHD1	TRUE	TRUE	0.62	0.0452
ENSG00000116273	PHF13	FALSE	TRUE	0.62	0.0466
ENSG00000116580	GON4L	TRUE	TRUE	0.62	0.0473
ENSG00000133131	MORC4	TRUE	TRUE	0.62	0.0468
ENSG00000182208	MOB2	TRUE	TRUE	0.62	0.035
ENSG00000280385	AP000648.5	TRUE	FALSE	0.62	0.0482
ENSG00000223401	RP11-211G3.2	FALSE	FALSE	0.62	0.0385
ENSG00000135245	HILPDA	TRUE	TRUE	0.62	0.0465
ENSG00000117640	MTFR1L	TRUE	TRUE	0.62	0.0441
ENSG00000143951	WDPCP	FALSE	TRUE	0.62	0.0478
ENSG00000188419	CHM	TRUE	TRUE	0.62	0.0476
ENSG00000267543	RP11-666A8.7	TRUE	FALSE	0.62	0.0448
ENSG00000076321	KLHL20	TRUE	TRUE	0.61	0.0493
ENSG00000123562	MORF4L2	TRUE	TRUE	0.61	0.05
ENSG00000023445	BIRC3	TRUE	TRUE	0.61	0.0496
ENSG00000258086	RP11-753H16.5	TRUE	FALSE	0.61	0.0388
ENSG00000108671	PSMD11	TRUE	TRUE	0.61	0.0498
ENSG00000232018	AL132709.8	TRUE	FALSE	0.61	0.0429
ENSG00000215193	PEX26	FALSE	TRUE	0.61	0.0498
ENSG00000122483	CCDC18	TRUE	TRUE	0.61	0.0488
ENSG00000184047	DIABLO	FALSE	TRUE	0.61	0.0474
ENSG00000140406	MESDC1	FALSE	TRUE	0.61	0.0428
ENSG00000085721	RRN3	TRUE	TRUE	0.61	0.0495
ENSG00000179094	PER1	FALSE	TRUE	0.61	0.0494
ENSG00000221643	SNORA77	TRUE	FALSE	0.61	0.0448
ENSG00000119878	CRIPT	FALSE	TRUE	0.61	0.0502
ENSG00000187098	MITF	FALSE	TRUE	0.61	0.0512
ENSG00000241458	RPL7P19	FALSE	FALSE	0.61	0.0511
ENSG00000122591	FAM126A	TRUE	TRUE	0.61	0.0512
ENSG00000099139	PCSK5	TRUE	TRUE	0.61	0.0501
ENSG00000168807	SNTB2	TRUE	TRUE	0.61	0.0514
ENSG00000108578	BLMH	TRUE	TRUE	0.61	0.0475
ENSG00000202111	VTRNA1-2	FALSE	FALSE	0.61	0.0369
ENSG00000163162	RNF149	FALSE	TRUE	0.61	0.0521
ENSG00000112249	ASCC3	FALSE	TRUE	0.61	0.0521
ENSG00000133318	RTN3	TRUE	TRUE	0.61	0.0511
ENSG00000169122	FAM110B	TRUE	TRUE	0.61	0.0515
ENSG00000107249	GLIS3	FALSE	TRUE	0.61	0.0523
ENSG00000014914	MTMR11	TRUE	TRUE	0.61	0.0495
ENSG00000080493	SLC4A4	FALSE	TRUE	0.61	0.0486
ENSG00000001630	CYP51A1	FALSE	TRUE	0.61	0.0479
ENSG00000147905	ZCCHC7	TRUE	TRUE	0.61	0.0517
ENSG00000100519	PSMC6	TRUE	TRUE	0.61	0.0506
ENSG00000140382	HMG20A	FALSE	TRUE	0.61	0.0506
ENSG00000142871	CYR61	TRUE	TRUE	0.61	0.0533
ENSG00000111837	MAK	TRUE	TRUE	0.61	0.0434
ENSG00000145687	SSBP2	TRUE	TRUE	0.61	0.0533
ENSG00000270757	HSPE1-MOB4	FALSE	TRUE	0.61	0.0473
ENSG00000163249	CCNYL1	TRUE	TRUE	0.61	0.0449
ENSG00000130449	ZSWIM6	TRUE	TRUE	0.61	0.0527
ENSG00000257954	RP11-161H23.10	TRUE	FALSE	0.61	0.0482
ENSG00000219665	CTD-2006C1.2	TRUE	FALSE	0.61	0.0392
ENSG00000121039	RDH10	TRUE	TRUE	0.61	0.054
ENSG00000104154	SLC30A4	FALSE	TRUE	0.61	0.0523
ENSG00000179361	ARID3B	FALSE	TRUE	0.61	0.0507
ENSG00000198900	TOP1	FALSE	TRUE	0.61	0.0544
ENSG00000116830	TTF2	TRUE	TRUE	0.61	0.0534
ENSG00000112658	SRF	TRUE	TRUE	0.61	0.0537
ENSG00000046651	OFD1	TRUE	TRUE	0.61	0.052
ENSG00000140943	MBTPS1	FALSE	TRUE	0.61	0.055
ENSG00000046604	DSG2	FALSE	TRUE	0.61	0.0514
ENSG00000279103	CTC-204F22.1	FALSE	FALSE	0.61	0.0504
ENSG00000200834	Y_RNA	FALSE	FALSE	0.61	0.0415
ENSG00000165030	NFIL3	TRUE	TRUE	0.61	0.0554
ENSG00000263142	LRRC37A17P	FALSE	FALSE	0.61	0.0511
ENSG00000115641	FHL2	TRUE	TRUE	0.61	0.056
ENSG00000168395	ING5	TRUE	TRUE	0.61	0.0475
ENSG00000157150	TIMP4	FALSE	TRUE	0.61	0.0495
ENSG00000184083	FAM120C	FALSE	TRUE	0.61	0.0511
ENSG00000179604	CDC42EP4	TRUE	TRUE	0.61	0.0547
ENSG00000075275	CELSR1	TRUE	TRUE	0.61	0.0387
ENSG00000148339	SLC25A25	TRUE	TRUE	0.61	0.0531
ENSG00000225746	SNHG23	TRUE	FALSE	0.61	0.056
ENSG00000169967	MAP3K2	TRUE	TRUE	0.61	0.0566
ENSG00000204427	ABHD16A	FALSE	TRUE	0.61	0.0522
ENSG00000146457	WTAP	TRUE	TRUE	0.61	0.0568
ENSG00000006042	TMEM98	TRUE	TRUE	0.61	0.0564
ENSG00000163597	SNHG16	TRUE	FALSE	0.61	0.0502
ENSG00000146830	GIGYF1	FALSE	TRUE	0.61	0.0571
ENSG00000185947	ZNF267	FALSE	TRUE	0.61	0.0544
ENSG00000206560	ANKRD28	TRUE	TRUE	0.61	0.0573
ENSG00000226017	PRICKLE2-AS3	FALSE	FALSE	0.61	0.0533
ENSG00000172493	AFF1	FALSE	TRUE	0.61	0.0567
ENSG00000197442	MAP3K5	TRUE	TRUE	0.61	0.0574
ENSG00000080824	HSP90AA1	TRUE	TRUE	0.61	0.0576
ENSG00000183486	MX2	FALSE	TRUE	0.61	0.0573
ENSG00000006459	KDM7A	TRUE	TRUE	0.61	0.0541
ENSG00000204227	RING1	FALSE	TRUE	0.61	0.0565
ENSG00000157890	MEGF11	TRUE	TRUE	0.61	0.0518
ENSG00000121769	FABP3	FALSE	TRUE	0.61	0.0526
ENSG00000115355	CCDC88A	FALSE	TRUE	0.61	0.0583
ENSG00000176973	FAM89B	FALSE	TRUE	0.61	0.0538
ENSG00000134294	SLC38A2	TRUE	TRUE	0.61	0.0584
ENSG00000255857	PXN-AS1	FALSE	FALSE	0.61	0.0512
ENSG00000152484	USP12	FALSE	TRUE	0.61	0.0559
ENSG00000088451	TGDS	TRUE	TRUE	0.61	0.0541
ENSG00000023608	SNAPC1	FALSE	TRUE	0.61	0.0563
ENSG00000173166	RAPH1	FALSE	TRUE	0.61	0.0541
ENSG00000213430	HSPD1P1	FALSE	FALSE	0.61	0.0548
ENSG00000162946	DISC1	TRUE	TRUE	0.61	0.0467
ENSG00000180773	SLC36A4	TRUE	TRUE	0.61	0.0549
ENSG00000149313	AASDHPPT	FALSE	TRUE	0.61	0.0575
ENSG00000271983	RP11-28H5.2	TRUE	FALSE	0.61	0.0524
ENSG00000267402	TCF4-AS2	FALSE	FALSE	0.61	0.0538
ENSG00000269190	FBXO17	FALSE	TRUE	0.61	0.0567
ENSG00000144645	OSBPL10	TRUE	TRUE	0.61	0.0593
ENSG00000119383	PPP2R4	FALSE	TRUE	0.61	0.0556
ENSG00000160223	ICOSLG	FALSE	TRUE	0.61	0.0568
ENSG00000203667	COX20	FALSE	TRUE	0.61	0.0563
ENSG00000224063	AC007319.1	FALSE	FALSE	0.61	0.059
ENSG00000205189	ZBTB10	TRUE	TRUE	0.61	0.0597
ENSG00000115561	CHMP3	TRUE	TRUE	0.61	0.0603
ENSG00000076258	FMO4	FALSE	TRUE	0.61	0.0565
ENSG00000237846	RP11-216M21.1	FALSE	FALSE	0.61	0.0557
ENSG00000278949	RP11-46H11.11	TRUE	FALSE	0.61	0.0553
ENSG00000259367	RP11-815J21.4	FALSE	FALSE	0.61	0.0571
ENSG00000141664	ZCCHC2	FALSE	TRUE	0.61	0.0577
ENSG00000102710	SUPT20H	FALSE	TRUE	0.61	0.0604
ENSG00000242262	RP11-100N21.1	FALSE	FALSE	0.61	0.0617
ENSG00000134247	PTGFRN	TRUE	TRUE	0.61	0.0617
ENSG00000115271	GCA	FALSE	TRUE	0.61	0.0569
ENSG00000128708	HAT1	FALSE	TRUE	0.61	0.0611
ENSG00000128710	HOXD10	TRUE	TRUE	0.61	0.0586
ENSG00000106591	MRPL32	TRUE	TRUE	0.61	0.0606
ENSG00000131669	NINJ1	TRUE	TRUE	0.61	0.0606
ENSG00000265354	TIMM23	TRUE	TRUE	0.61	0.0611
ENSG00000085415	SEH1L	FALSE	TRUE	0.61	0.0557
ENSG00000100425	BRD1	FALSE	TRUE	0.61	0.058
ENSG00000147813	NAPRT	TRUE	TRUE	0.61	0.0565
ENSG00000229152	ANKRD10-IT1	TRUE	FALSE	0.61	0.0612
ENSG00000141367	CLTC	TRUE	TRUE	0.61	0.0621
ENSG00000121774	KHDRBS1	TRUE	TRUE	0.61	0.0625
ENSG00000122705	CLTA	FALSE	TRUE	0.61	0.0621
ENSG00000166900	STX3	TRUE	TRUE	0.61	0.0503
ENSG00000150764	DIXDC1	FALSE	TRUE	0.61	0.0613
ENSG00000108239	TBC1D12	TRUE	TRUE	0.61	0.0594
ENSG00000118971	CCND2	TRUE	TRUE	0.61	0.0626
ENSG00000103671	TRIP4	FALSE	TRUE	0.61	0.061
ENSG00000179832	MROH1	TRUE	TRUE	0.61	0.0573
ENSG00000203812	HIST2H2AA3	FALSE	TRUE	0.61	0.0613
ENSG00000146282	RARS2	TRUE	TRUE	0.61	0.0625
ENSG00000147099	HDAC8	TRUE	TRUE	0.61	0.0608
ENSG00000201662	RNU6-60P	FALSE	FALSE	0.61	0.0582
ENSG00000140403	DNAJA4	TRUE	TRUE	0.61	0.0623
ENSG00000103544	C16orf62	TRUE	TRUE	0.61	0.0629
ENSG00000188295	ZNF669	FALSE	TRUE	0.61	0.0598
ENSG00000115539	PDCL3	TRUE	TRUE	0.61	0.059
ENSG00000225398	PGM5P4	FALSE	FALSE	0.61	0.059
ENSG00000206744	RNU6-620P	FALSE	FALSE	0.61	0.0424
ENSG00000196284	SUPT3H	TRUE	TRUE	0.61	0.0581
ENSG00000155111	CDK19	TRUE	TRUE	0.61	0.0621
ENSG00000189077	TMEM120A	TRUE	TRUE	0.61	0.0601
ENSG00000174010	KLHL15	TRUE	TRUE	0.61	0.0598
ENSG00000204397	CARD16	TRUE	TRUE	0.61	0.0643
ENSG00000137804	NUSAP1	TRUE	TRUE	0.61	0.0586
ENSG00000176641	RNF152	TRUE	TRUE	0.61	0.0605
ENSG00000096401	CDC5L	TRUE	TRUE	0.61	0.0645
ENSG00000171724	VAT1L	TRUE	TRUE	0.61	0.0641
ENSG00000244879	GABPB1-AS1	TRUE	FALSE	0.61	0.0636
ENSG00000117335	CD46	TRUE	TRUE	0.61	0.0661
ENSG00000118515	SGK1	TRUE	TRUE	0.61	0.0628
ENSG00000166004	CEP295	FALSE	TRUE	0.61	0.0641
ENSG00000272173	U47924.31	TRUE	FALSE	0.61	0.0603
ENSG00000167193	CRK	TRUE	TRUE	0.61	0.0653
ENSG00000100739	BDKRB1	TRUE	TRUE	0.61	0.0625
ENSG00000142444	C19orf52	TRUE	TRUE	0.61	0.0503
ENSG00000056586	RC3H2	FALSE	TRUE	0.61	0.0661
ENSG00000134452	FBXO18	TRUE	TRUE	0.61	0.0635
ENSG00000204899	MZT1	FALSE	TRUE	0.61	0.0623
ENSG00000226026	RP11-57H12.3	TRUE	FALSE	0.61	0.0597
ENSG00000163535	SGOL2	FALSE	TRUE	0.61	0.0527
ENSG00000118007	STAG1	TRUE	TRUE	0.61	0.0662
ENSG00000244405	ETV5	TRUE	TRUE	0.61	0.0654
ENSG00000019144	PHLDB1	TRUE	TRUE	0.61	0.0666
ENSG00000158201	ABHD3	FALSE	TRUE	0.61	0.0661
ENSG00000101193	GID8	FALSE	TRUE	0.61	0.065
ENSG00000130522	JUND	FALSE	TRUE	0.61	0.067
ENSG00000139197	PEX5	TRUE	TRUE	0.61	0.0459
ENSG00000104960	PTOV1	TRUE	TRUE	0.61	0.0624
ENSG00000023572	GLRX2	TRUE	TRUE	0.61	0.0632
ENSG00000206530	CFAP44	TRUE	TRUE	0.61	0.0615
ENSG00000221962	TMEM14EP	TRUE	TRUE	0.61	0.0605
ENSG00000279289	RP3-331H24.6	TRUE	FALSE	0.61	0.0668
ENSG00000092140	G2E3	TRUE	TRUE	0.61	0.0673
ENSG00000108559	NUP88	TRUE	TRUE	0.61	0.0659
ENSG00000282458	WASH5P	FALSE	FALSE	0.61	0.0639
ENSG00000105341	ATP5SL	TRUE	TRUE	0.61	0.0632
ENSG00000223891	OSER1-AS1	TRUE	FALSE	0.61	0.064
ENSG00000250565	ATP6V1E2	TRUE	TRUE	0.61	0.0624
ENSG00000132591	ERAL1	TRUE	TRUE	0.61	0.0637
ENSG00000188486	H2AFX	TRUE	TRUE	0.61	0.0633
ENSG00000280063	RP11-295D4.3	FALSE	FALSE	0.61	0.0624
ENSG00000055070	SZRD1	FALSE	TRUE	0.61	0.0594
ENSG00000116785	CFHR3	FALSE	TRUE	0.61	0.065
ENSG00000236824	BCYRN1	FALSE	FALSE	0.61	0.0689
ENSG00000253276	CCDC71L	FALSE	TRUE	0.61	0.0689
ENSG00000136826	KLF4	TRUE	TRUE	0.61	0.0695
ENSG00000177595	PIDD1	TRUE	TRUE	0.61	0.0628
ENSG00000137507	LRRC32	TRUE	TRUE	0.61	0.0692
ENSG00000259494	MRPL46	FALSE	TRUE	0.61	0.0664
ENSG00000178927	C17orf62	TRUE	TRUE	0.61	0.065
ENSG00000174652	ZNF266	TRUE	TRUE	0.61	0.0683
ENSG00000143147	GPR161	TRUE	TRUE	0.61	0.0658
ENSG00000154822	PLCL2	FALSE	TRUE	0.61	0.0671
ENSG00000204590	GNL1	FALSE	TRUE	0.61	0.0665
ENSG00000111605	CPSF6	FALSE	TRUE	0.61	0.0698
ENSG00000225313	RP11-415J8.3	TRUE	FALSE	0.61	0.0533
ENSG00000116574	RHOU	FALSE	TRUE	0.61	0.0686
ENSG00000070476	ZXDC	FALSE	TRUE	0.61	0.0642
ENSG00000249678	RP11-619J20.1	FALSE	FALSE	0.61	0.0646
ENSG00000205085	FAM71F2	TRUE	TRUE	0.61	0.0495
ENSG00000258730	ITPK1-AS1	FALSE	FALSE	0.61	0.0515
ENSG00000118004	COLEC11	FALSE	TRUE	0.61	0.0703
ENSG00000134851	TMEM165	FALSE	TRUE	0.61	0.0716
ENSG00000138764	CCNG2	TRUE	TRUE	0.61	0.0715
ENSG00000249021	CTC-505O3.3	TRUE	FALSE	0.61	0.0567
ENSG00000177951	BET1L	TRUE	TRUE	0.61	0.0676
ENSG00000048740	CELF2	FALSE	TRUE	0.61	0.0713
ENSG00000258427	RBM8B	FALSE	FALSE	0.61	0.0688
ENSG00000198355	PIM3	FALSE	TRUE	0.61	0.059
ENSG00000196418	ZNF124	TRUE	TRUE	0.61	0.0554
ENSG00000136141	LRCH1	TRUE	TRUE	0.61	0.0717
ENSG00000186951	PPARA	FALSE	TRUE	0.61	0.07
ENSG00000198860	TSEN15	FALSE	TRUE	0.61	0.0697
ENSG00000054282	SDCCAG8	TRUE	TRUE	0.61	0.0717
ENSG00000156709	AIFM1	TRUE	TRUE	0.61	0.0613
ENSG00000173401	GLIPR1L1	TRUE	TRUE	0.61	0.0681
ENSG00000099860	GADD45B	TRUE	TRUE	0.61	0.0726
ENSG00000143507	DUSP10	TRUE	TRUE	0.6	0.066
ENSG00000240695	RP11-102M11.1	TRUE	FALSE	0.6	0.0678
ENSG00000120742	SERP1	FALSE	TRUE	0.6	0.0729
ENSG00000132274	TRIM22	TRUE	TRUE	0.6	0.0735
ENSG00000025434	NR1H3	TRUE	TRUE	0.6	0.0707
ENSG00000165355	FBXO33	TRUE	TRUE	0.6	0.0712
ENSG00000115239	ASB3	FALSE	TRUE	0.6	0.0709
ENSG00000145555	MYO10	FALSE	TRUE	0.6	0.0724
ENSG00000225648	SBDSP1	FALSE	FALSE	0.6	0.0719
ENSG00000197054	ZNF763	FALSE	TRUE	0.6	0.0679
ENSG00000162385	MAGOH	TRUE	TRUE	0.6	0.0722
ENSG00000173726	TOMM20	FALSE	TRUE	0.6	0.0744
ENSG00000066422	ZBTB11	TRUE	TRUE	0.6	0.073
ENSG00000256745	RP11-680H20.1	FALSE	FALSE	0.6	0.07
ENSG00000130717	UCK1	FALSE	TRUE	0.6	0.0697
ENSG00000143624	INTS3	TRUE	TRUE	0.6	0.0732
ENSG00000179833	SERTAD2	FALSE	TRUE	0.6	0.0714
ENSG00000135632	SMYD5	FALSE	TRUE	0.6	0.0688
ENSG00000113108	APBB3	FALSE	TRUE	0.6	0.0697
ENSG00000164694	FNDC1	FALSE	TRUE	0.6	0.0748
ENSG00000152556	PFKM	FALSE	TRUE	0.6	0.0736
ENSG00000175727	MLXIP	FALSE	TRUE	0.6	0.0756
ENSG00000074603	DPP8	TRUE	TRUE	0.6	0.0744
ENSG00000257267	ZNF271P	TRUE	FALSE	0.6	0.0747
ENSG00000172216	CEBPB	FALSE	TRUE	0.6	0.0755
ENSG00000253626	EIF5AL1	FALSE	TRUE	0.6	0.0747
ENSG00000154258	ABCA9	TRUE	TRUE	0.6	0.0757
ENSG00000142856	ITGB3BP	TRUE	TRUE	0.6	0.0742
ENSG00000105792	CFAP69	FALSE	TRUE	0.6	0.0746
ENSG00000175416	CLTB	FALSE	TRUE	0.6	0.0727
ENSG00000215012	C22orf29	TRUE	TRUE	0.6	0.0716
ENSG00000121900	TMEM54	FALSE	TRUE	0.6	0.0697
ENSG00000198919	DZIP3	TRUE	TRUE	0.6	0.0754
ENSG00000145506	NKD2	FALSE	TRUE	0.6	0.0717
ENSG00000164713	BRI3	FALSE	TRUE	0.6	0.0756
ENSG00000180329	CCDC43	TRUE	TRUE	0.6	0.0733
ENSG00000062716	VMP1	TRUE	TRUE	0.6	0.0776
ENSG00000177663	IL17RA	FALSE	TRUE	0.6	0.0752
ENSG00000211654	IGLV5-37	FALSE	TRUE	0.6	0.0717
ENSG00000071967	CYBRD1	TRUE	TRUE	0.6	0.0786
ENSG00000170624	SGCD	TRUE	TRUE	0.6	0.0781
ENSG00000172201	ID4	FALSE	TRUE	0.6	0.0783
ENSG00000141076	UTP4	TRUE	TRUE	0.6	0.0747
ENSG00000196267	ZNF836	FALSE	TRUE	0.6	0.0706
ENSG00000213799	ZNF845	TRUE	TRUE	0.6	0.0706
ENSG00000109606	DHX15	TRUE	TRUE	0.6	0.079
ENSG00000232406	RP11-234K24.3	FALSE	FALSE	0.6	0.0764
ENSG00000143384	MCL1	FALSE	TRUE	0.6	0.0797
ENSG00000106366	SERPINE1	TRUE	TRUE	0.6	0.0787
ENSG00000036672	USP2	TRUE	TRUE	0.6	0.069
ENSG00000162413	KLHL21	FALSE	TRUE	0.6	0.0701
ENSG00000204084	INPP5B	TRUE	TRUE	0.6	0.0737
ENSG00000145819	ARHGAP26	FALSE	TRUE	0.6	0.0747
ENSG00000135241	PNPLA8	TRUE	TRUE	0.6	0.0795
ENSG00000101868	POLA1	TRUE	TRUE	0.6	0.0656
ENSG00000104447	TRPS1	TRUE	TRUE	0.6	0.0805
ENSG00000110536	PTPMT1	FALSE	TRUE	0.6	0.0742
ENSG00000162236	STX5	TRUE	TRUE	0.6	0.0647
ENSG00000176834	VSIG10	TRUE	TRUE	0.6	0.0799
ENSG00000274180	NATD1	FALSE	TRUE	0.6	0.0747
ENSG00000102054	RBBP7	TRUE	TRUE	0.6	0.079
ENSG00000180190	TDRP	TRUE	TRUE	0.6	0.0633
ENSG00000159579	RSPRY1	FALSE	TRUE	0.6	0.0795
ENSG00000144021	CIAO1	FALSE	TRUE	0.6	0.0802
ENSG00000112852	PCDHB2	TRUE	TRUE	0.6	0.0736
ENSG00000136021	SCYL2	TRUE	TRUE	0.6	0.08
ENSG00000033627	ATP6V0A1	TRUE	TRUE	0.6	0.0682
ENSG00000198646	NCOA6	FALSE	TRUE	0.6	0.0811
ENSG00000231434	RP11-144L1.8	FALSE	FALSE	0.6	0.0819
ENSG00000218739	CEBPZOS	FALSE	TRUE	0.6	0.0805
ENSG00000158373	HIST1H2BD	TRUE	TRUE	0.6	0.0579
ENSG00000100865	CINP	TRUE	TRUE	0.6	0.0775
ENSG00000164070	HSPA4L	TRUE	TRUE	0.6	0.0795
ENSG00000152926	ZNF117	TRUE	TRUE	0.6	0.0798
ENSG00000134574	DDB2	TRUE	TRUE	0.6	0.0822
ENSG00000160179	ABCG1	TRUE	TRUE	0.6	0.0767
ENSG00000198746	GPATCH3	FALSE	TRUE	0.6	0.0746
ENSG00000090621	PABPC4	FALSE	TRUE	0.6	0.0828
ENSG00000188206	HNRNPU-AS1	TRUE	FALSE	0.6	0.0803
ENSG00000144554	FANCD2	TRUE	TRUE	0.6	0.0627
ENSG00000138134	STAMBPL1	TRUE	TRUE	0.6	0.0784
ENSG00000180628	PCGF5	FALSE	TRUE	0.6	0.0822
ENSG00000224086	LL22NC03-86G7.1	FALSE	FALSE	0.6	0.0734
ENSG00000198952	SMG5	TRUE	TRUE	0.6	0.0819
ENSG00000196912	ANKRD36B	FALSE	TRUE	0.6	0.084
ENSG00000183826	BTBD9	TRUE	TRUE	0.6	0.0802
ENSG00000169193	CCDC126	TRUE	TRUE	0.6	0.0791
ENSG00000204271	SPIN3	TRUE	TRUE	0.6	0.0615
ENSG00000166012	TAF1D	TRUE	TRUE	0.6	0.0839
ENSG00000123374	CDK2	FALSE	TRUE	0.6	0.0808
ENSG00000258891	RP5-1021I20.5	FALSE	FALSE	0.6	0.0778
ENSG00000163239	TDRD10	FALSE	TRUE	0.6	0.0646
ENSG00000109686	SH3D19	FALSE	TRUE	0.6	0.085
ENSG00000241404	EGFL8	FALSE	TRUE	0.6	0.0767
ENSG00000087077	TRIP6	TRUE	TRUE	0.6	0.0788
ENSG00000095794	CREM	TRUE	TRUE	0.6	0.083
ENSG00000166272	WBP1L	FALSE	TRUE	0.6	0.083
ENSG00000131653	TRAF7	FALSE	TRUE	0.6	0.0809
ENSG00000112118	MCM3	TRUE	TRUE	0.6	0.083
ENSG00000110841	PPFIBP1	TRUE	TRUE	0.6	0.0861
ENSG00000176890	TYMS	FALSE	TRUE	0.6	0.0771
ENSG00000206052	DOK6	TRUE	TRUE	0.6	0.0799
ENSG00000167785	ZNF558	TRUE	TRUE	0.6	0.0843
ENSG00000225484	NUTM2B-AS1	TRUE	FALSE	0.6	0.0861
ENSG00000075415	SLC25A3	TRUE	TRUE	0.6	0.0861
ENSG00000214013	GANC	TRUE	TRUE	0.6	0.0845
ENSG00000100726	TELO2	FALSE	TRUE	0.6	0.0777
ENSG00000055483	USP36	TRUE	TRUE	0.6	0.0847
ENSG00000075303	SLC25A40	FALSE	TRUE	0.6	0.0799
ENSG00000125485	DDX31	TRUE	TRUE	0.6	0.0799
ENSG00000154217	PITPNC1	TRUE	TRUE	0.6	0.0809
ENSG00000143382	ADAMTSL4	FALSE	TRUE	0.6	0.0841
ENSG00000115738	ID2	TRUE	TRUE	0.6	0.0872
ENSG00000156049	GNA14	TRUE	TRUE	0.6	0.0819
ENSG00000233016	SNHG7	TRUE	FALSE	0.6	0.081
ENSG00000171988	JMJD1C	TRUE	TRUE	0.6	0.0873
ENSG00000139131	YARS2	TRUE	TRUE	0.6	0.0739
ENSG00000140332	TLE3	FALSE	TRUE	0.6	0.0864
ENSG00000163820	FYCO1	TRUE	TRUE	0.6	0.0877
ENSG00000161642	ZNF385A	FALSE	TRUE	0.6	0.0864
ENSG00000173805	HAP1	FALSE	TRUE	0.6	0.0648
ENSG00000231985	RP11-82L20.1	FALSE	FALSE	0.6	0.083
ENSG00000157036	EXOG	TRUE	TRUE	0.6	0.0865
ENSG00000151917	BEND6	FALSE	TRUE	0.6	0.0799
ENSG00000006453	BAIAP2L1	FALSE	TRUE	0.6	0.0675
ENSG00000139624	CERS5	TRUE	TRUE	0.6	0.0883
ENSG00000100578	KIAA0586	FALSE	TRUE	0.6	0.0873
ENSG00000210107	MT-TQ	FALSE	FALSE	0.6	0.0884
ENSG00000163467	TSACC	TRUE	TRUE	0.6	0.0735
ENSG00000143479	DYRK3	TRUE	TRUE	0.6	0.0735
ENSG00000123610	TNFAIP6	TRUE	TRUE	0.6	0.0895
ENSG00000063978	RNF4	TRUE	TRUE	0.6	0.0881
ENSG00000112941	PAPD7	TRUE	TRUE	0.6	0.0849
ENSG00000239569	KMT2E-AS1	FALSE	FALSE	0.6	0.0831
ENSG00000263768	AC060226.1	FALSE	FALSE	0.6	0.081
ENSG00000090581	GNPTG	TRUE	TRUE	0.6	0.0783
ENSG00000099622	CIRBP	FALSE	TRUE	0.6	0.0895
ENSG00000171827	ZNF570	TRUE	TRUE	0.6	0.0863
ENSG00000131378	RFTN1	TRUE	TRUE	0.6	0.0901
ENSG00000187189	TSPYL4	TRUE	TRUE	0.6	0.0796
ENSG00000154678	PDE1C	TRUE	TRUE	0.6	0.0895
ENSG00000214114	MYCBP	FALSE	TRUE	0.6	0.0856
ENSG00000162775	RBM15	TRUE	TRUE	0.6	0.086
ENSG00000251259	AC004069.2	FALSE	FALSE	0.6	0.0894
ENSG00000111752	PHC1	TRUE	TRUE	0.6	0.089
ENSG00000122026	RPL21	FALSE	TRUE	0.6	0.0907
ENSG00000141699	FAM134C	TRUE	TRUE	0.6	0.0888
ENSG00000131067	GGT7	TRUE	TRUE	0.6	0.0695
ENSG00000063169	GLTSCR1	FALSE	TRUE	0.6	0.0847
ENSG00000180902	D2HGDH	FALSE	TRUE	0.6	0.0862
ENSG00000048405	ZNF800	FALSE	TRUE	0.6	0.0907
ENSG00000147316	MCPH1	FALSE	TRUE	0.6	0.0877
ENSG00000138073	PREB	TRUE	TRUE	0.6	0.0736
ENSG00000162980	ARL5A	FALSE	TRUE	0.6	0.0902
ENSG00000169379	ARL13B	FALSE	TRUE	0.6	0.0909
ENSG00000249068	CTC-287O8.1	TRUE	FALSE	0.6	0.0832
ENSG00000093144	ECHDC1	TRUE	TRUE	0.6	0.0863
ENSG00000205356	TECPR1	FALSE	TRUE	0.6	0.0889
ENSG00000110321	EIF4G2	FALSE	TRUE	0.6	0.0919
ENSG00000173727	CMB9-22P13.1	TRUE	FALSE	0.6	0.0902
ENSG00000259201	RP11-56B16.5	TRUE	FALSE	0.6	0.0694
ENSG00000279030	RP11-212I21.3	FALSE	FALSE	0.6	0.0832
ENSG00000126561	STAT5A	FALSE	TRUE	0.6	0.0872
ENSG00000198858	R3HDM4	TRUE	TRUE	0.6	0.0755
ENSG00000050393	MCUR1	FALSE	TRUE	0.6	0.0895
ENSG00000106028	SSBP1	FALSE	TRUE	0.6	0.0924
ENSG00000116521	SCAMP3	TRUE	TRUE	0.6	0.0901
ENSG00000143341	HMCN1	TRUE	TRUE	0.6	0.083
ENSG00000155893	PXYLP1	FALSE	TRUE	0.6	0.0849
ENSG00000137601	NEK1	FALSE	TRUE	0.6	0.092
ENSG00000113712	CSNK1A1	TRUE	TRUE	0.6	0.0931
ENSG00000279881	RP11-513O13.1	TRUE	FALSE	0.6	0.0879
ENSG00000274421	RP11-386J22.3	TRUE	FALSE	0.6	0.0883
ENSG00000185009	AP3M1	FALSE	TRUE	0.6	0.0901
ENSG00000004478	FKBP4	TRUE	TRUE	0.6	0.0909
ENSG00000255565	RP11-6B19.1	FALSE	FALSE	0.6	0.083
ENSG00000103512	NOMO1	FALSE	TRUE	0.6	0.0913
ENSG00000214226	C17orf67	TRUE	TRUE	0.6	0.0855
ENSG00000178078	STAP2	FALSE	TRUE	0.6	0.0726
ENSG00000125505	MBOAT7	TRUE	TRUE	0.6	0.0887
ENSG00000172594	SMPDL3A	FALSE	TRUE	0.6	0.0937
ENSG00000198169	ZNF251	FALSE	TRUE	0.6	0.0885
ENSG00000157617	C2CD2	TRUE	TRUE	0.6	0.0814
ENSG00000139112	GABARAPL1	FALSE	TRUE	0.6	0.0932
ENSG00000129696	TTI2	FALSE	TRUE	0.6	0.0886
ENSG00000267787	RP11-35G9.5	TRUE	FALSE	0.6	0.0866
ENSG00000100410	PHF5A	FALSE	TRUE	0.6	0.0736
ENSG00000160190	SLC37A1	FALSE	TRUE	0.6	0.0882
ENSG00000230606	AC159540.1	FALSE	FALSE	0.6	0.0929
ENSG00000120437	ACAT2	TRUE	TRUE	0.6	0.0877
ENSG00000162885	B3GALNT2	TRUE	TRUE	0.6	0.0911
ENSG00000170854	MINA	TRUE	TRUE	0.6	0.0944
ENSG00000245149	RNF139-AS1	FALSE	FALSE	0.6	0.0877
ENSG00000214413	BBIP1	TRUE	TRUE	0.6	0.0921
ENSG00000262119	RP11-483C6.1	TRUE	FALSE	0.6	0.0724
ENSG00000280244	RP11-44N21.3	FALSE	FALSE	0.6	0.0898
ENSG00000280069	CTD-2349P21.3	TRUE	FALSE	0.6	0.0888
ENSG00000230148	HOXB-AS1	FALSE	FALSE	0.6	0.0877
ENSG00000176170	SPHK1	TRUE	TRUE	0.6	0.0883
ENSG00000138735	PDE5A	TRUE	TRUE	0.6	0.0954
ENSG00000185515	BRCC3	TRUE	TRUE	0.6	0.0898
ENSG00000138316	ADAMTS14	TRUE	TRUE	0.6	0.0877
ENSG00000144559	TAMM41	TRUE	TRUE	0.6	0.0908
ENSG00000143353	LYPLAL1	FALSE	TRUE	0.6	0.0933
ENSG00000171132	PRKCE	TRUE	TRUE	0.6	0.0936
ENSG00000106546	AHR	TRUE	TRUE	0.6	0.0965
ENSG00000111412	C12orf49	FALSE	TRUE	0.6	0.0942
ENSG00000275023	MLLT6	FALSE	TRUE	0.6	0.0961
ENSG00000124216	SNAI1	FALSE	TRUE	0.6	0.0933
ENSG00000083845	RPS5	TRUE	TRUE	0.6	0.0967
ENSG00000171566	PLRG1	TRUE	TRUE	0.6	0.0957
ENSG00000265684	RN7SL378P	TRUE	FALSE	0.6	0.0901
ENSG00000253305	PCDHGB6	FALSE	TRUE	0.6	0.0911
ENSG00000196417	ZNF765	FALSE	TRUE	0.6	0.0752
ENSG00000205362	MT1A	TRUE	TRUE	0.6	0.0703
ENSG00000145715	RASA1	FALSE	TRUE	0.6	0.0979
ENSG00000145860	RNF145	FALSE	TRUE	0.6	0.0974
ENSG00000166510	CCDC68	TRUE	TRUE	0.6	0.0961
ENSG00000089063	TMEM230	TRUE	TRUE	0.6	0.097
ENSG00000197608	ZNF841	TRUE	TRUE	0.6	0.081
ENSG00000117010	ZNF684	TRUE	TRUE	0.6	0.0806
ENSG00000183696	UPP1	TRUE	TRUE	0.6	0.0932
ENSG00000167112	TRUB2	TRUE	TRUE	0.6	0.0932
ENSG00000199477	SNORA31	FALSE	FALSE	0.6	0.0923
ENSG00000145934	TENM2	TRUE	TRUE	0.6	0.0768
ENSG00000105866	SP4	TRUE	TRUE	0.6	0.0918
ENSG00000146776	ATXN7L1	TRUE	TRUE	0.6	0.0958
ENSG00000184903	IMMP2L	FALSE	TRUE	0.6	0.0934
ENSG00000058600	POLR3E	TRUE	TRUE	0.6	0.0958
ENSG00000105639	JAK3	TRUE	TRUE	0.6	0.0969
ENSG00000177426	TGIF1	TRUE	TRUE	0.6	0.0978
ENSG00000272669	RP3-508I15.21	FALSE	FALSE	0.6	0.0913
ENSG00000175352	NRIP3	TRUE	TRUE	0.6	0.0935
ENSG00000114735	HEMK1	FALSE	TRUE	0.6	0.097
ENSG00000180370	PAK2	FALSE	TRUE	0.6	0.0996
ENSG00000132507	EIF5A	FALSE	TRUE	0.6	0.1
ENSG00000108688	CCL7	TRUE	TRUE	0.6	0.0963
ENSG00000104946	TBC1D17	FALSE	TRUE	0.6	0.0822
ENSG00000198538	ZNF28	FALSE	TRUE	0.6	0.0946
ENSG00000185666	SYN3	FALSE	TRUE	0.6	0.0906
ENSG00000162927	PUS10	FALSE	TRUE	0.6	0.0948
ENSG00000172939	OXSR1	TRUE	TRUE	0.6	0.0982
ENSG00000173320	STOX2	FALSE	TRUE	0.6	0.0999
ENSG00000205763	RP9P	TRUE	FALSE	0.6	0.0963
ENSG00000102218	RP2	FALSE	TRUE	0.6	0.0975
ENSG00000196233	LCOR	TRUE	TRUE	0.6	0.1
ENSG00000186862	PDZD7	FALSE	TRUE	0.6	0.0925
ENSG00000253284	RP11-282K24.3	TRUE	FALSE	0.6	0.0979
ENSG00000184990	SIVA1	TRUE	TRUE	0.6	0.101
ENSG00000172123	SLFN12	TRUE	TRUE	0.6	0.0999
ENSG00000104825	NFKBIB	FALSE	TRUE	0.6	0.0979
ENSG00000176444	CLK2	TRUE	TRUE	0.6	0.0978
ENSG00000130224	LRCH2	FALSE	TRUE	0.6	0.1
ENSG00000066117	SMARCD1	FALSE	TRUE	0.6	0.0985
ENSG00000111145	ELK3	FALSE	TRUE	0.6	0.102
ENSG00000086619	ERO1B	FALSE	TRUE	0.6	0.102
ENSG00000225026	AC091492.2	FALSE	FALSE	0.6	0.0865
ENSG00000172469	MANEA	FALSE	TRUE	0.6	0.0971
ENSG00000129757	CDKN1C	FALSE	TRUE	0.6	0.103
ENSG00000172977	KAT5	TRUE	TRUE	0.6	0.0949
ENSG00000110911	SLC11A2	TRUE	TRUE	0.6	0.0961
ENSG00000166974	MAPRE2	FALSE	TRUE	0.6	0.103
ENSG00000166347	CYB5A	TRUE	TRUE	0.6	0.0988
ENSG00000279184	RP3-323A16.1	FALSE	FALSE	0.6	0.0971
ENSG00000183718	TRIM52	FALSE	TRUE	0.6	0.0907
ENSG00000164379	FOXQ1	FALSE	TRUE	0.6	0.083
ENSG00000175220	ARHGAP1	TRUE	TRUE	0.6	0.104
ENSG00000256705	CTD-2017C7.1	TRUE	FALSE	0.6	0.0756
ENSG00000167772	ANGPTL4	TRUE	TRUE	0.6	0.099
ENSG00000206828	U1	FALSE	FALSE	0.6	0.0943
ENSG00000143476	DTL	FALSE	TRUE	0.6	0.0943
ENSG00000115289	PCGF1	TRUE	TRUE	0.6	0.0867
ENSG00000212802	RPL15P3	FALSE	FALSE	0.6	0.104
ENSG00000149136	SSRP1	TRUE	TRUE	0.6	0.104
ENSG00000082175	PGR	FALSE	TRUE	0.6	0.102
ENSG00000204740	MALRD1	TRUE	TRUE	0.6	0.08
ENSG00000100626	GALNT16	FALSE	TRUE	0.6	0.0988
ENSG00000173548	SNX33	TRUE	TRUE	0.6	0.1
ENSG00000092871	RFFL	TRUE	TRUE	0.6	0.0973
ENSG00000198482	ZNF808	TRUE	TRUE	0.6	0.0992
ENSG00000207039	Y_RNA	FALSE	FALSE	0.59	0.0962
ENSG00000163798	SLC4A1AP	FALSE	TRUE	0.59	0.104
ENSG00000201076	RNU4-51P	TRUE	FALSE	0.59	0.0786
ENSG00000109790	KLHL5	FALSE	TRUE	0.59	0.101
ENSG00000204386	NEU1	TRUE	TRUE	0.59	0.103
ENSG00000083097	DOPEY1	TRUE	TRUE	0.59	0.103
ENSG00000233429	HOTAIRM1	FALSE	FALSE	0.59	0.0974
ENSG00000165916	PSMC3	TRUE	TRUE	0.59	0.105
ENSG00000165714	BORCS5	TRUE	TRUE	0.59	0.0996
ENSG00000271851	RP11-565F19.2	TRUE	FALSE	0.59	0.0955
ENSG00000197928	ZNF677	FALSE	TRUE	0.59	0.103
ENSG00000041802	LSG1	TRUE	TRUE	0.59	0.104
ENSG00000137575	SDCBP	TRUE	TRUE	0.59	0.107
ENSG00000137871	ZNF280D	FALSE	TRUE	0.59	0.107
ENSG00000158864	NDUFS2	TRUE	TRUE	0.59	0.108
ENSG00000154429	CCSAP	TRUE	TRUE	0.59	0.104
ENSG00000003402	CFLAR	TRUE	TRUE	0.59	0.108
ENSG00000163251	FZD5	FALSE	TRUE	0.59	0.1
ENSG00000114544	SLC41A3	TRUE	TRUE	0.59	0.103
ENSG00000163864	NMNAT3	TRUE	TRUE	0.59	0.101
ENSG00000113391	FAM172A	TRUE	TRUE	0.59	0.108
ENSG00000253525	CTD-2114J12.1	FALSE	FALSE	0.59	0.104
ENSG00000171067	C11orf24	TRUE	TRUE	0.59	0.102
ENSG00000119953	SMNDC1	TRUE	TRUE	0.59	0.0987
ENSG00000083544	TDRD3	FALSE	TRUE	0.59	0.106
ENSG00000124067	SLC12A4	TRUE	TRUE	0.59	0.103
ENSG00000154642	C21orf91	FALSE	TRUE	0.59	0.104
ENSG00000223725	AC007879.5	FALSE	FALSE	0.59	0.0828
ENSG00000138376	BARD1	FALSE	TRUE	0.59	0.107
ENSG00000248125	CTB-73N10.1	FALSE	FALSE	0.59	0.0778
ENSG00000119326	CTNNAL1	TRUE	TRUE	0.59	0.106
ENSG00000167123	CERCAM	TRUE	TRUE	0.59	0.108
ENSG00000279502	RP11-354E23.4	FALSE	FALSE	0.59	0.101
ENSG00000185950	IRS2	FALSE	TRUE	0.59	0.0926
ENSG00000200785	SNORD8	FALSE	FALSE	0.59	0.0859
ENSG00000229980	TOB1-AS1	FALSE	FALSE	0.59	0.0821
ENSG00000125398	SOX9	TRUE	TRUE	0.59	0.0859
ENSG00000160336	ZNF761	TRUE	TRUE	0.59	0.104
ENSG00000135956	TMEM127	FALSE	TRUE	0.59	0.108
ENSG00000135899	SP110	TRUE	TRUE	0.59	0.101
ENSG00000161203	AP2M1	TRUE	TRUE	0.59	0.11
ENSG00000237238	BMS1P10	FALSE	FALSE	0.59	0.101
ENSG00000183955	KMT5A	FALSE	TRUE	0.59	0.104
ENSG00000174938	SEZ6L2	TRUE	TRUE	0.59	0.0812
ENSG00000168924	LETM1	TRUE	TRUE	0.59	0.11
ENSG00000161011	SQSTM1	TRUE	TRUE	0.59	0.111
ENSG00000074935	TUBE1	TRUE	TRUE	0.59	0.103
ENSG00000265501	AC005549.2	FALSE	FALSE	0.59	0.103
ENSG00000236031	RP11-269F20.1	TRUE	FALSE	0.59	0.0824
ENSG00000138750	NUP54	TRUE	TRUE	0.59	0.105
ENSG00000130749	ZC3H4	FALSE	TRUE	0.59	0.111
ENSG00000162407	PLPP3	TRUE	TRUE	0.59	0.112
ENSG00000184786	TCTE3	TRUE	TRUE	0.59	0.104
ENSG00000166833	NAV2	TRUE	TRUE	0.59	0.112
ENSG00000257097	CLIP1-AS1	FALSE	FALSE	0.59	0.103
ENSG00000168259	DNAJC7	TRUE	TRUE	0.59	0.112
ENSG00000007255	TRAPPC6A	TRUE	TRUE	0.59	0.104
ENSG00000160094	ZNF362	TRUE	TRUE	0.59	0.111
ENSG00000080200	CRYBG3	TRUE	TRUE	0.59	0.113
ENSG00000271334	CTD-2078B5.2	FALSE	FALSE	0.59	0.105
ENSG00000169372	CRADD	TRUE	TRUE	0.59	0.105
ENSG00000180185	FAHD1	TRUE	TRUE	0.59	0.107
ENSG00000204929	AC074391.1	FALSE	FALSE	0.59	0.105
ENSG00000163510	CWC22	TRUE	TRUE	0.59	0.112
ENSG00000072756	TRNT1	TRUE	TRUE	0.59	0.102
ENSG00000203506	RBMS3-AS2	FALSE	FALSE	0.59	0.112
ENSG00000186625	KATNA1	TRUE	TRUE	0.59	0.112
ENSG00000250959	GLUD1P3	FALSE	FALSE	0.59	0.0856
ENSG00000279237	RP11-212E4.1	TRUE	FALSE	0.59	0.0856
ENSG00000070423	RNF126	FALSE	TRUE	0.59	0.106
ENSG00000197841	ZNF181	TRUE	TRUE	0.59	0.108
ENSG00000188130	MAPK12	FALSE	TRUE	0.59	0.0953
ENSG00000183570	PCBP3	FALSE	TRUE	0.59	0.11
ENSG00000116815	CD58	TRUE	TRUE	0.59	0.0848
ENSG00000170088	TMEM192	FALSE	TRUE	0.59	0.104
ENSG00000238297	U3	FALSE	FALSE	0.59	0.107
ENSG00000255495	AC145124.2	TRUE	FALSE	0.59	0.109
ENSG00000175602	CCDC85B	FALSE	TRUE	0.59	0.111
ENSG00000099942	CRKL	FALSE	TRUE	0.59	0.112
ENSG00000224598	RPS5P2	TRUE	FALSE	0.59	0.104
ENSG00000236535	RC3H1-IT1	FALSE	FALSE	0.59	0.104
ENSG00000143850	PLEKHA6	TRUE	TRUE	0.59	0.115
ENSG00000222724	RNU2-63P	TRUE	FALSE	0.59	0.0854
ENSG00000074582	BCS1L	FALSE	TRUE	0.59	0.11
ENSG00000213846	AC098614.2	FALSE	FALSE	0.59	0.0966
ENSG00000226899	RP11-298J20.3	TRUE	FALSE	0.59	0.0824
ENSG00000186908	ZDHHC17	TRUE	TRUE	0.59	0.115
ENSG00000132475	H3F3B	FALSE	TRUE	0.59	0.115
ENSG00000183520	UTP11L	FALSE	TRUE	0.59	0.116
ENSG00000185104	FAF1	FALSE	TRUE	0.59	0.114
ENSG00000183054	RGPD6	FALSE	TRUE	0.59	0.111
ENSG00000184465	WDR27	TRUE	TRUE	0.59	0.112
ENSG00000229677	RP11-383F6.1	TRUE	FALSE	0.59	0.088
ENSG00000169490	TM2D2	TRUE	TRUE	0.59	0.115
ENSG00000188811	NHLRC3	TRUE	TRUE	0.59	0.115
ENSG00000135736	CCDC102A	TRUE	TRUE	0.59	0.088
ENSG00000198171	DDRGK1	TRUE	TRUE	0.59	0.112
ENSG00000104872	PIH1D1	TRUE	TRUE	0.59	0.114
ENSG00000243811	APOBEC3D	FALSE	TRUE	0.59	0.112
ENSG00000174840	PDE12	FALSE	TRUE	0.59	0.112
ENSG00000114861	FOXP1	TRUE	TRUE	0.59	0.117
ENSG00000205682	RP11-798L4.1	FALSE	FALSE	0.59	0.107
ENSG00000172869	DMXL1	TRUE	TRUE	0.59	0.116
ENSG00000108468	CBX1	FALSE	TRUE	0.59	0.117
ENSG00000099326	MZF1	FALSE	TRUE	0.59	0.115
ENSG00000116560	SFPQ	TRUE	TRUE	0.59	0.118
ENSG00000278766	AC159540.2	FALSE	FALSE	0.59	0.108
ENSG00000237892	KLF7-IT1	FALSE	FALSE	0.59	0.108
ENSG00000048342	CC2D2A	TRUE	TRUE	0.59	0.116
ENSG00000164683	HEY1	TRUE	TRUE	0.59	0.0893
ENSG00000257218	GATC	TRUE	TRUE	0.59	0.112
ENSG00000092020	PPP2R3C	TRUE	TRUE	0.59	0.116
ENSG00000104081	BMF	FALSE	TRUE	0.59	0.108
ENSG00000223496	EXOSC6	FALSE	TRUE	0.59	0.118
ENSG00000141012	GALNS	TRUE	TRUE	0.59	0.0992
ENSG00000131484	RP11-798G7.5	FALSE	FALSE	0.59	0.109
ENSG00000161542	PRPSAP1	FALSE	TRUE	0.59	0.1
ENSG00000135597	REPS1	TRUE	TRUE	0.59	0.103
ENSG00000254676	RP11-727A23.4	FALSE	FALSE	0.59	0.112
ENSG00000131323	TRAF3	TRUE	TRUE	0.59	0.115
ENSG00000162551	ALPL	FALSE	TRUE	0.59	0.115
ENSG00000177694	NAALADL2	TRUE	TRUE	0.59	0.119
ENSG00000113248	PCDHB15	TRUE	TRUE	0.59	0.11
ENSG00000106605	BLVRA	TRUE	TRUE	0.59	0.116
ENSG00000086065	CHMP5	TRUE	TRUE	0.59	0.118
ENSG00000106976	DNM1	FALSE	TRUE	0.59	0.117
ENSG00000139180	NDUFA9	FALSE	TRUE	0.59	0.118
ENSG00000135457	TFCP2	TRUE	TRUE	0.59	0.114
ENSG00000279530	AC092881.1	TRUE	TRUE	0.59	0.0933
ENSG00000280046	RP11-1099M24.6	FALSE	FALSE	0.59	0.112
ENSG00000232712	KIZ-AS1	FALSE	FALSE	0.59	0.113
ENSG00000167766	ZNF83	TRUE	TRUE	0.59	0.119
ENSG00000166716	ZNF592	FALSE	TRUE	0.59	0.117
ENSG00000270361	RP11-307C12.13	TRUE	FALSE	0.59	0.0946
ENSG00000115241	PPM1G	TRUE	TRUE	0.59	0.119
ENSG00000023228	NDUFS1	TRUE	TRUE	0.59	0.121
ENSG00000083720	OXCT1	TRUE	TRUE	0.59	0.115
ENSG00000199325	RNU4-39P	FALSE	FALSE	0.59	0.111
ENSG00000173120	KDM2A	FALSE	TRUE	0.59	0.121
ENSG00000121741	ZMYM2	FALSE	TRUE	0.59	0.121
ENSG00000258875	CTD-2547L24.3	FALSE	FALSE	0.59	0.111
ENSG00000263766	RP11-580I16.2	TRUE	FALSE	0.59	0.111
ENSG00000203880	PCMTD2	TRUE	TRUE	0.59	0.12
ENSG00000254858	MPV17L2	TRUE	TRUE	0.59	0.112
ENSG00000157578	LCA5L	FALSE	TRUE	0.59	0.11
ENSG00000161912	ADCY10P1	TRUE	FALSE	0.59	0.0939
ENSG00000198498	TMA16	FALSE	TRUE	0.59	0.121
ENSG00000107290	SETX	TRUE	TRUE	0.59	0.122
ENSG00000196369	SRGAP2B	FALSE	TRUE	0.59	0.122
ENSG00000123685	BATF3	FALSE	TRUE	0.59	0.114
ENSG00000242861	RP11-285F7.2	FALSE	FALSE	0.59	0.116
ENSG00000171121	KCNMB3	FALSE	TRUE	0.59	0.114
ENSG00000273389	RP13-514E23.2	TRUE	FALSE	0.59	0.0931
ENSG00000112033	PPARD	TRUE	TRUE	0.59	0.115
ENSG00000185753	CXorf38	TRUE	TRUE	0.59	0.0985
ENSG00000234420	ZNF37BP	TRUE	FALSE	0.59	0.121
ENSG00000177084	POLE	TRUE	TRUE	0.59	0.0959
ENSG00000177548	RABEP2	FALSE	TRUE	0.59	0.0972
ENSG00000171940	ZNF217	TRUE	TRUE	0.59	0.122
ENSG00000112511	PHF1	FALSE	TRUE	0.59	0.123
ENSG00000065491	TBC1D22B	FALSE	TRUE	0.59	0.114
ENSG00000126804	ZBTB1	TRUE	TRUE	0.59	0.109
ENSG00000140285	FGF7	TRUE	TRUE	0.59	0.123
ENSG00000132196	HSD17B7	TRUE	TRUE	0.59	0.119
ENSG00000136720	HS6ST1	TRUE	TRUE	0.59	0.122
ENSG00000120907	ADRA1A	TRUE	TRUE	0.59	0.0986
ENSG00000189091	SF3B3	FALSE	TRUE	0.59	0.123
ENSG00000267547	RP11-686D22.4	FALSE	FALSE	0.59	0.117
ENSG00000110092	CCND1	FALSE	TRUE	0.59	0.124
ENSG00000186666	BCDIN3D	FALSE	TRUE	0.59	0.108
ENSG00000100644	HIF1A	TRUE	TRUE	0.59	0.124
ENSG00000259535	RPL21P12	FALSE	FALSE	0.59	0.115
ENSG00000203865	ATP1A1-AS1	TRUE	FALSE	0.59	0.0957
ENSG00000138069	RAB1A	TRUE	TRUE	0.59	0.125
ENSG00000155760	FZD7	FALSE	TRUE	0.59	0.125
ENSG00000053524	MCF2L2	TRUE	TRUE	0.59	0.0999
ENSG00000270959	LPP-AS2	TRUE	FALSE	0.59	0.115
ENSG00000138663	COPS4	FALSE	TRUE	0.59	0.125
ENSG00000174695	TMEM167A	TRUE	TRUE	0.59	0.123
ENSG00000174740	PABPC5	FALSE	TRUE	0.59	0.117
ENSG00000149179	C11orf49	TRUE	TRUE	0.59	0.121
ENSG00000162191	UBXN1	FALSE	TRUE	0.59	0.125
ENSG00000182796	TMEM198B	FALSE	FALSE	0.59	0.119
ENSG00000089060	SLC8B1	TRUE	TRUE	0.59	0.11
ENSG00000240457	RN7SL472P	TRUE	FALSE	0.59	0.116
ENSG00000102910	LONP2	TRUE	TRUE	0.59	0.125
ENSG00000141424	SLC39A6	TRUE	TRUE	0.59	0.124
ENSG00000170677	SOCS6	TRUE	TRUE	0.59	0.119
ENSG00000095564	BTAF1	TRUE	TRUE	0.59	0.125
ENSG00000243319	FGF14-IT1	TRUE	FALSE	0.59	0.106
ENSG00000165533	TTC8	TRUE	TRUE	0.59	0.12
ENSG00000264207	RP11-196G18.23	TRUE	FALSE	0.59	0.094
ENSG00000188001	TPRG1	TRUE	TRUE	0.59	0.116
ENSG00000183876	ARSI	TRUE	TRUE	0.59	0.0999
ENSG00000170584	NUDCD2	TRUE	TRUE	0.59	0.124
ENSG00000164466	SFXN1	TRUE	TRUE	0.59	0.125
ENSG00000166478	ZNF143	TRUE	TRUE	0.59	0.123
ENSG00000136754	ABI1	TRUE	TRUE	0.59	0.126
ENSG00000163644	PPM1K	TRUE	TRUE	0.59	0.127
ENSG00000279670	RP11-70L8.5	TRUE	FALSE	0.59	0.119
ENSG00000138079	SLC3A1	FALSE	TRUE	0.59	0.121
ENSG00000151665	PIGF	TRUE	TRUE	0.59	0.115
ENSG00000003436	TFPI	TRUE	TRUE	0.59	0.128
ENSG00000111850	SMIM8	TRUE	TRUE	0.59	0.124
ENSG00000170881	RNF139	TRUE	TRUE	0.59	0.123
ENSG00000197837	HIST4H4	FALSE	TRUE	0.59	0.122
ENSG00000108344	PSMD3	FALSE	TRUE	0.59	0.124
ENSG00000269825	CTD-3099C6.9	TRUE	FALSE	0.59	0.121
ENSG00000173559	NABP1	TRUE	TRUE	0.59	0.128
ENSG00000224975	INE1	TRUE	FALSE	0.59	0.0975
ENSG00000148672	GLUD1	TRUE	TRUE	0.59	0.129
ENSG00000080815	PSEN1	TRUE	TRUE	0.59	0.128
ENSG00000143179	UCK2	TRUE	TRUE	0.59	0.124
ENSG00000054267	ARID4B	FALSE	TRUE	0.59	0.13
ENSG00000115392	FANCL	TRUE	TRUE	0.59	0.125
ENSG00000183281	PLGLB1	TRUE	TRUE	0.59	0.107
ENSG00000265135	MIR5687	TRUE	FALSE	0.59	0.095
ENSG00000261324	RP11-174G6.5	TRUE	FALSE	0.59	0.123
ENSG00000100575	TIMM9	FALSE	TRUE	0.59	0.121
ENSG00000187720	THSD4	TRUE	TRUE	0.59	0.129
ENSG00000176692	FOXC2	TRUE	TRUE	0.59	0.095
ENSG00000174238	PITPNA	FALSE	TRUE	0.59	0.125
ENSG00000162694	EXTL2	TRUE	TRUE	0.59	0.13
ENSG00000115808	STRN	FALSE	TRUE	0.59	0.128
ENSG00000133111	RFXAP	FALSE	TRUE	0.59	0.102
ENSG00000138756	BMP2K	FALSE	TRUE	0.59	0.125
ENSG00000113575	PPP2CA	FALSE	TRUE	0.59	0.131
ENSG00000120913	PDLIM2	TRUE	TRUE	0.59	0.124
ENSG00000154127	UBASH3B	TRUE	TRUE	0.59	0.121
ENSG00000119915	ELOVL3	FALSE	TRUE	0.59	0.119
ENSG00000178498	DTX3	FALSE	TRUE	0.59	0.128
ENSG00000063127	SLC6A16	FALSE	TRUE	0.59	0.121
ENSG00000173011	TADA2B	FALSE	TRUE	0.59	0.125
ENSG00000122692	SMU1	TRUE	TRUE	0.59	0.132
ENSG00000094975	SUCO	TRUE	TRUE	0.59	0.13
ENSG00000135919	SERPINE2	TRUE	TRUE	0.59	0.13
ENSG00000163132	MSX1	FALSE	TRUE	0.59	0.125
ENSG00000205940	HSP90AB2P	FALSE	FALSE	0.59	0.127
ENSG00000155542	SETD9	TRUE	TRUE	0.59	0.122
ENSG00000214293	APTR	TRUE	FALSE	0.59	0.125
ENSG00000196367	TRRAP	FALSE	TRUE	0.59	0.129
ENSG00000155097	ATP6V1C1	TRUE	TRUE	0.59	0.131
ENSG00000135047	CTSL	TRUE	TRUE	0.59	0.133
ENSG00000167528	ZNF641	TRUE	TRUE	0.59	0.121
ENSG00000256609	RP11-64B16.4	TRUE	FALSE	0.59	0.125
ENSG00000233851	LATS2-AS1	FALSE	FALSE	0.59	0.126
ENSG00000102908	NFAT5	FALSE	TRUE	0.59	0.133
ENSG00000204604	ZNF468	FALSE	TRUE	0.59	0.125
ENSG00000154734	ADAMTS1	TRUE	TRUE	0.59	0.133
ENSG00000164332	UBLCP1	TRUE	TRUE	0.59	0.132
ENSG00000233237	LINC00472	FALSE	FALSE	0.59	0.126
ENSG00000132604	TERF2	TRUE	TRUE	0.59	0.126
ENSG00000267011	CTB-50L17.16	TRUE	FALSE	0.59	0.102
ENSG00000135870	RC3H1	TRUE	TRUE	0.59	0.134
ENSG00000242193	RP11-568K15.1	TRUE	FALSE	0.59	0.127
ENSG00000144840	RABL3	TRUE	TRUE	0.59	0.131
ENSG00000186314	PRELID2	TRUE	TRUE	0.59	0.119
ENSG00000196511	TPK1	TRUE	TRUE	0.59	0.127
ENSG00000136810	TXN	FALSE	TRUE	0.59	0.135
ENSG00000157306	RP11-66N24.4	FALSE	FALSE	0.59	0.107
ENSG00000199366	Y_RNA	TRUE	FALSE	0.59	0.127
ENSG00000181982	CCDC149	FALSE	TRUE	0.59	0.132
ENSG00000091844	RGS17	TRUE	TRUE	0.59	0.119
ENSG00000110042	DTX4	TRUE	TRUE	0.59	0.135
ENSG00000173517	PEAK1	TRUE	TRUE	0.59	0.135
ENSG00000105329	TGFB1	FALSE	TRUE	0.59	0.116
ENSG00000116514	RNF19B	TRUE	TRUE	0.59	0.128
ENSG00000163528	CHCHD4	TRUE	TRUE	0.59	0.127
ENSG00000114654	EFCC1	FALSE	TRUE	0.59	0.132
ENSG00000026297	RNASET2	TRUE	TRUE	0.59	0.129
ENSG00000215007	DNAJA1P3	FALSE	FALSE	0.59	0.133
ENSG00000147854	UHRF2	FALSE	TRUE	0.59	0.135
ENSG00000119522	DENND1A	TRUE	TRUE	0.59	0.132
ENSG00000213551	DNAJC9	TRUE	TRUE	0.59	0.129
ENSG00000236581	STARD13-AS	TRUE	FALSE	0.59	0.13
ENSG00000102554	KLF5	TRUE	TRUE	0.59	0.128
ENSG00000123144	C19orf43	TRUE	TRUE	0.59	0.135
ENSG00000168488	ATXN2L	FALSE	TRUE	0.59	0.135
ENSG00000163806	SPDYA	TRUE	TRUE	0.59	0.13
ENSG00000088205	DDX18	FALSE	TRUE	0.59	0.138
ENSG00000109787	KLF3	TRUE	TRUE	0.59	0.132
ENSG00000250182	EEF1A1P13	FALSE	FALSE	0.59	0.138
ENSG00000145743	FBXL17	FALSE	TRUE	0.59	0.131
ENSG00000254363	CTB-131B5.5	FALSE	FALSE	0.59	0.127
ENSG00000253519	AC106801.1	FALSE	FALSE	0.59	0.102
ENSG00000071859	FAM50A	FALSE	TRUE	0.59	0.135
ENSG00000048392	RRM2B	FALSE	TRUE	0.59	0.134
ENSG00000182307	C8orf33	FALSE	TRUE	0.59	0.134
ENSG00000241839	PLEKHO2	TRUE	TRUE	0.59	0.131
ENSG00000254634	SMG1P6	FALSE	FALSE	0.59	0.107
ENSG00000099968	BCL2L13	TRUE	TRUE	0.59	0.134
ENSG00000100418	DESI1	FALSE	TRUE	0.59	0.131
ENSG00000128654	MTX2	TRUE	TRUE	0.59	0.136
ENSG00000106823	ECM2	TRUE	TRUE	0.59	0.117
ENSG00000081386	ZNF510	FALSE	TRUE	0.59	0.132
ENSG00000107560	RAB11FIP2	FALSE	TRUE	0.59	0.139
ENSG00000197006	METTL9	FALSE	TRUE	0.59	0.138
ENSG00000145901	TNIP1	FALSE	TRUE	0.59	0.14
ENSG00000223724	RAD17P2	TRUE	FALSE	0.59	0.129
ENSG00000143418	CERS2	FALSE	TRUE	0.59	0.135
ENSG00000163719	MTMR14	TRUE	TRUE	0.59	0.116
ENSG00000159788	RGS12	FALSE	TRUE	0.59	0.136
ENSG00000176788	BASP1	FALSE	TRUE	0.59	0.14
ENSG00000047932	GOPC	FALSE	TRUE	0.59	0.139
ENSG00000107854	TNKS2	TRUE	TRUE	0.59	0.141
ENSG00000231607	DLEU2	FALSE	FALSE	0.59	0.14
ENSG00000166128	RAB8B	TRUE	TRUE	0.59	0.14
ENSG00000204514	ZNF814	TRUE	TRUE	0.59	0.122
ENSG00000213190	MLLT11	TRUE	TRUE	0.59	0.117
ENSG00000164080	RAD54L2	TRUE	TRUE	0.59	0.14
ENSG00000151532	VTI1A	TRUE	TRUE	0.59	0.14
ENSG00000152944	MED21	TRUE	TRUE	0.59	0.138
ENSG00000135503	ACVR1B	TRUE	TRUE	0.59	0.139
ENSG00000150667	FSIP1	FALSE	TRUE	0.59	0.134
ENSG00000083457	ITGAE	FALSE	TRUE	0.59	0.141
ENSG00000130513	GDF15	TRUE	TRUE	0.59	0.138
ENSG00000168906	MAT2A	TRUE	TRUE	0.59	0.143
ENSG00000148396	SEC16A	TRUE	TRUE	0.59	0.142
ENSG00000119927	GPAM	FALSE	TRUE	0.59	0.137
ENSG00000134138	MEIS2	TRUE	TRUE	0.59	0.138
ENSG00000237975	FLG-AS1	FALSE	FALSE	0.59	0.133
ENSG00000183891	TTC32	FALSE	TRUE	0.59	0.136
ENSG00000238317	SNORD11	TRUE	FALSE	0.59	0.113
ENSG00000138463	DIRC2	TRUE	TRUE	0.59	0.136
ENSG00000138246	DNAJC13	TRUE	TRUE	0.59	0.143
ENSG00000248693	CTD-2023M8.1	FALSE	FALSE	0.59	0.133
ENSG00000130962	PRRG1	FALSE	TRUE	0.59	0.139
ENSG00000176971	FIBIN	TRUE	TRUE	0.59	0.137
ENSG00000148824	MTG1	FALSE	TRUE	0.59	0.136
ENSG00000066455	GOLGA5	FALSE	TRUE	0.59	0.139
ENSG00000168701	TMEM208	TRUE	TRUE	0.59	0.138
ENSG00000171867	PRNP	TRUE	TRUE	0.59	0.144
ENSG00000121440	PDZRN3	FALSE	TRUE	0.59	0.145
ENSG00000154608	CEP170P1	FALSE	FALSE	0.59	0.136
ENSG00000157895	C12orf43	FALSE	TRUE	0.59	0.142
ENSG00000074964	ARHGEF10L	FALSE	TRUE	0.59	0.136
ENSG00000116350	SRSF4	TRUE	TRUE	0.59	0.146
ENSG00000207523	SNORA66	FALSE	FALSE	0.59	0.137
ENSG00000231246	RP5-965F6.2	FALSE	FALSE	0.59	0.136
ENSG00000138821	SLC39A8	TRUE	TRUE	0.59	0.135
ENSG00000006625	GGCT	FALSE	TRUE	0.59	0.14
ENSG00000156170	NDUFAF6	TRUE	TRUE	0.59	0.139
ENSG00000070061	IKBKAP	TRUE	TRUE	0.59	0.142
ENSG00000150907	FOXO1	FALSE	TRUE	0.59	0.14
ENSG00000227950	RP11-312B8.2	TRUE	FALSE	0.58	0.112
ENSG00000011007	TCEB3	TRUE	TRUE	0.58	0.146
ENSG00000143924	EML4	TRUE	TRUE	0.58	0.147
ENSG00000010322	NISCH	TRUE	TRUE	0.58	0.144
ENSG00000253731	PCDHGA6	FALSE	TRUE	0.58	0.13
ENSG00000274523	WBSCR16	TRUE	TRUE	0.58	0.141
ENSG00000106397	PLOD3	FALSE	TRUE	0.58	0.146
ENSG00000119487	MAPKAP1	FALSE	TRUE	0.58	0.145
ENSG00000060749	QSER1	TRUE	TRUE	0.58	0.146
ENSG00000165495	PKNOX2	FALSE	TRUE	0.58	0.144
ENSG00000107959	PITRM1	TRUE	TRUE	0.58	0.13
ENSG00000165995	CACNB2	TRUE	TRUE	0.58	0.136
ENSG00000133704	IPO8	TRUE	TRUE	0.58	0.146
ENSG00000123384	LRP1	FALSE	TRUE	0.58	0.148
ENSG00000166887	VPS39	FALSE	TRUE	0.58	0.146
ENSG00000146463	ZMYM4	FALSE	TRUE	0.58	0.148
ENSG00000255248	RP11-166D19.1	TRUE	FALSE	0.58	0.146
ENSG00000047056	WDR37	TRUE	TRUE	0.58	0.118
ENSG00000213659	RSU1P3	TRUE	FALSE	0.58	0.115
ENSG00000107669	ATE1	FALSE	TRUE	0.58	0.148
ENSG00000250479	CHCHD10	FALSE	TRUE	0.58	0.124
ENSG00000038274	MAT2B	FALSE	TRUE	0.58	0.148
ENSG00000115317	HTRA2	TRUE	TRUE	0.58	0.122
ENSG00000240661	RP11-174O3.3	TRUE	FALSE	0.58	0.141
ENSG00000122550	KLHL7	FALSE	TRUE	0.58	0.146
ENSG00000185040	SPDYE16	FALSE	TRUE	0.58	0.128
ENSG00000106799	TGFBR1	TRUE	TRUE	0.58	0.138
ENSG00000275332	CTD-2017F17.1	FALSE	FALSE	0.58	0.112
ENSG00000136478	TEX2	TRUE	TRUE	0.58	0.145
ENSG00000185973	TMLHE	TRUE	TRUE	0.58	0.133
ENSG00000155287	SLC25A28	TRUE	TRUE	0.58	0.14
ENSG00000089876	DHX32	TRUE	TRUE	0.58	0.145
ENSG00000100938	GMPR2	TRUE	TRUE	0.58	0.147
ENSG00000152527	PLEKHH2	TRUE	TRUE	0.58	0.151
ENSG00000010318	PHF7	TRUE	TRUE	0.58	0.119
ENSG00000154447	SH3RF1	TRUE	TRUE	0.58	0.147
ENSG00000164654	MIOS	TRUE	TRUE	0.58	0.14
ENSG00000181634	TNFSF15	TRUE	TRUE	0.58	0.149
ENSG00000020922	MRE11A	TRUE	TRUE	0.58	0.15
ENSG00000154144	TBRG1	TRUE	TRUE	0.58	0.15
ENSG00000123297	TSFM	TRUE	TRUE	0.58	0.144
ENSG00000165475	CRYL1	TRUE	TRUE	0.58	0.14
ENSG00000124299	PEPD	FALSE	TRUE	0.58	0.147
ENSG00000261801	LOXL1-AS1	TRUE	FALSE	0.58	0.121
ENSG00000142634	EFHD2	FALSE	TRUE	0.58	0.149
ENSG00000204706	MAMDC2-AS1	TRUE	FALSE	0.58	0.134
ENSG00000048991	R3HDM1	TRUE	TRUE	0.58	0.152
ENSG00000226674	TEX41	FALSE	FALSE	0.58	0.142
ENSG00000174748	RPL15	FALSE	TRUE	0.58	0.153
ENSG00000164548	TRA2A	FALSE	TRUE	0.58	0.153
ENSG00000147133	TAF1	FALSE	TRUE	0.58	0.151
ENSG00000102119	EMD	FALSE	TRUE	0.58	0.135
ENSG00000270074	RP11-351I21.11	TRUE	FALSE	0.58	0.12
ENSG00000230074	RP11-195F19.9	TRUE	FALSE	0.58	0.142
ENSG00000165813	CCDC186	TRUE	TRUE	0.58	0.152
ENSG00000280088	RP11-135F9.3	TRUE	FALSE	0.58	0.145
ENSG00000261390	MAFTRR	TRUE	FALSE	0.58	0.117
ENSG00000197647	ZNF433	TRUE	TRUE	0.58	0.128
ENSG00000188112	C6orf132	FALSE	TRUE	0.58	0.131
ENSG00000186480	INSIG1	TRUE	TRUE	0.58	0.142
ENSG00000177830	CHID1	TRUE	TRUE	0.58	0.151
ENSG00000105738	SIPA1L3	FALSE	TRUE	0.58	0.138
ENSG00000138031	ADCY3	TRUE	TRUE	0.58	0.15
ENSG00000155275	TRMT44	TRUE	TRUE	0.58	0.145
ENSG00000109265	KIAA1211	TRUE	TRUE	0.58	0.118
ENSG00000113594	LIFR	TRUE	TRUE	0.58	0.155
ENSG00000272918	CTB-152G17.6	TRUE	FALSE	0.58	0.145
ENSG00000252719	SNORA18	TRUE	FALSE	0.58	0.118
ENSG00000212994	RPS26P6	FALSE	FALSE	0.58	0.14
ENSG00000235453	TOPORS-AS1	FALSE	FALSE	0.58	0.145
ENSG00000165029	ABCA1	TRUE	TRUE	0.58	0.155
ENSG00000211895	IGHA1	FALSE	TRUE	0.58	0.154
ENSG00000105518	TMEM205	FALSE	TRUE	0.58	0.154
ENSG00000280170	AP000687.1	FALSE	TRUE	0.58	0.144
ENSG00000112624	GLTSCR1L	TRUE	TRUE	0.58	0.151
ENSG00000148300	REXO4	FALSE	TRUE	0.58	0.146
ENSG00000151208	DLG5	FALSE	TRUE	0.58	0.149
ENSG00000259976	RP11-553L6.5	FALSE	FALSE	0.58	0.156
ENSG00000250062	RP11-778J15.1	TRUE	FALSE	0.58	0.118
ENSG00000204569	PPP1R10	TRUE	TRUE	0.58	0.156
ENSG00000106868	SUSD1	FALSE	TRUE	0.58	0.147
ENSG00000089220	PEBP1	TRUE	TRUE	0.58	0.156
ENSG00000119707	RBM25	FALSE	TRUE	0.58	0.156
ENSG00000186187	ZNRF1	FALSE	TRUE	0.58	0.148
ENSG00000142552	RCN3	FALSE	TRUE	0.58	0.153
ENSG00000213015	ZNF580	FALSE	TRUE	0.58	0.14
ENSG00000128872	TMOD2	TRUE	TRUE	0.58	0.153
ENSG00000170296	GABARAP	FALSE	TRUE	0.58	0.157
ENSG00000201542	SNORA62	FALSE	FALSE	0.58	0.147
ENSG00000272758	RP11-299J3.8	FALSE	FALSE	0.58	0.137
ENSG00000112406	HECA	TRUE	TRUE	0.58	0.155
ENSG00000064419	TNPO3	FALSE	TRUE	0.58	0.156
ENSG00000167034	NKX3-1	TRUE	TRUE	0.58	0.157
ENSG00000258274	RP11-887P2.5	TRUE	FALSE	0.58	0.148
ENSG00000258521	RP11-638I2.9	FALSE	FALSE	0.58	0.12
ENSG00000089057	SLC23A2	TRUE	TRUE	0.58	0.154
ENSG00000197013	ZNF429	TRUE	TRUE	0.58	0.152
ENSG00000224957	LINC01266	FALSE	FALSE	0.58	0.15
ENSG00000197763	TXNRD3	TRUE	TRUE	0.58	0.148
ENSG00000164414	SLC35A1	FALSE	TRUE	0.58	0.154
ENSG00000130340	SNX9	FALSE	TRUE	0.58	0.159
ENSG00000104613	INTS10	FALSE	TRUE	0.58	0.157
ENSG00000167632	TRAPPC9	TRUE	TRUE	0.58	0.15
ENSG00000135473	PAN2	TRUE	TRUE	0.58	0.154
ENSG00000259330	INAFM2	FALSE	FALSE	0.58	0.15
ENSG00000276305	AC106788.1	FALSE	FALSE	0.58	0.139
ENSG00000122335	SERAC1	TRUE	TRUE	0.58	0.15
ENSG00000078053	AMPH	TRUE	TRUE	0.58	0.155
ENSG00000243243	AC073130.3	FALSE	FALSE	0.58	0.123
ENSG00000026103	FAS	TRUE	TRUE	0.58	0.159
ENSG00000103145	HCFC1R1	FALSE	TRUE	0.58	0.159
ENSG00000182173	TSEN54	FALSE	TRUE	0.58	0.121
ENSG00000087157	PGS1	TRUE	TRUE	0.58	0.143
ENSG00000235829	TBCAP2	TRUE	FALSE	0.58	0.151
ENSG00000162601	MYSM1	FALSE	TRUE	0.58	0.16
ENSG00000146859	TMEM140	FALSE	TRUE	0.58	0.158
ENSG00000165092	ALDH1A1	TRUE	TRUE	0.58	0.159
ENSG00000087884	AAMDC	TRUE	TRUE	0.58	0.16
ENSG00000111796	KLRB1	FALSE	TRUE	0.58	0.15
ENSG00000033030	ZCCHC8	TRUE	TRUE	0.58	0.16
ENSG00000072415	MPP5	TRUE	TRUE	0.58	0.161
ENSG00000179364	PACS2	TRUE	TRUE	0.58	0.154
ENSG00000134419	RPS15A	FALSE	TRUE	0.58	0.162
ENSG00000150636	CCDC102B	TRUE	TRUE	0.58	0.162
ENSG00000124191	TOX2	TRUE	TRUE	0.58	0.158
ENSG00000089351	GRAMD1A	FALSE	TRUE	0.58	0.157
ENSG00000063322	MED29	TRUE	TRUE	0.58	0.159
ENSG00000117153	KLHL12	TRUE	TRUE	0.58	0.158
ENSG00000148840	PPRC1	TRUE	TRUE	0.58	0.161
ENSG00000115602	IL1RL1	TRUE	TRUE	0.58	0.156
ENSG00000128699	ORMDL1	TRUE	TRUE	0.58	0.154
ENSG00000221886	ZBED8	TRUE	TRUE	0.58	0.133
ENSG00000112029	FBXO5	TRUE	TRUE	0.58	0.13
ENSG00000272533	SNORA28	TRUE	FALSE	0.58	0.136
ENSG00000267373	CTD-2231E14.5	TRUE	FALSE	0.58	0.127
ENSG00000104808	DHDH	TRUE	TRUE	0.58	0.151
ENSG00000160209	PDXK	TRUE	TRUE	0.58	0.161
ENSG00000163219	ARHGAP25	TRUE	TRUE	0.58	0.153
ENSG00000188107	EYS	FALSE	TRUE	0.58	0.153
ENSG00000089682	RBM41	TRUE	TRUE	0.58	0.159
ENSG00000128849	CGNL1	TRUE	TRUE	0.58	0.16
ENSG00000279765	RP11-437B10.1	TRUE	TRUE	0.58	0.157
ENSG00000156304	SCAF4	FALSE	TRUE	0.58	0.16
ENSG00000135801	TAF5L	TRUE	TRUE	0.58	0.14
ENSG00000171135	JAGN1	TRUE	TRUE	0.58	0.158
ENSG00000184347	SLIT3	TRUE	TRUE	0.58	0.165
ENSG00000126522	ASL	TRUE	TRUE	0.58	0.137
ENSG00000127946	HIP1	FALSE	TRUE	0.58	0.159
ENSG00000127922	SHFM1	FALSE	TRUE	0.58	0.165
ENSG00000225361	PPP1R26-AS1	TRUE	FALSE	0.58	0.154
ENSG00000169740	ZNF32	TRUE	TRUE	0.58	0.14
ENSG00000181852	RNF41	TRUE	TRUE	0.58	0.16
ENSG00000257497	RP11-585P4.5	TRUE	FALSE	0.58	0.128
ENSG00000198176	TFDP1	TRUE	TRUE	0.58	0.161
ENSG00000100814	CCNB1IP1	TRUE	TRUE	0.58	0.161
ENSG00000183793	NPIPA5	FALSE	TRUE	0.58	0.161
ENSG00000265614	RP11-521P1.1	TRUE	FALSE	0.58	0.128
ENSG00000050426	LETMD1	TRUE	TRUE	0.58	0.164
ENSG00000125149	C16orf70	TRUE	TRUE	0.58	0.159
ENSG00000141965	FEM1A	FALSE	TRUE	0.58	0.162
ENSG00000229676	ZNF492	FALSE	TRUE	0.58	0.134
ENSG00000271122	RP11-379H18.1	TRUE	FALSE	0.58	0.159
ENSG00000115145	STAM2	TRUE	TRUE	0.58	0.165
ENSG00000140153	WDR20	FALSE	TRUE	0.58	0.153
ENSG00000207493	SNORA46	FALSE	FALSE	0.58	0.134
ENSG00000239948	RN7SL368P	TRUE	FALSE	0.58	0.13
ENSG00000224905	AP001347.6	FALSE	FALSE	0.58	0.156
ENSG00000078369	GNB1	TRUE	TRUE	0.58	0.167
ENSG00000189337	KAZN	TRUE	TRUE	0.58	0.166
ENSG00000230470	GS1-115G20.1	TRUE	FALSE	0.58	0.159
ENSG00000123684	LPGAT1	TRUE	TRUE	0.58	0.162
ENSG00000241469	LINC00635	TRUE	FALSE	0.58	0.135
ENSG00000189079	ARID2	TRUE	TRUE	0.58	0.169
ENSG00000256087	ZNF432	FALSE	TRUE	0.58	0.163
ENSG00000239305	RNF103	TRUE	TRUE	0.58	0.14
ENSG00000254109	RBPMS-AS1	FALSE	FALSE	0.58	0.158
ENSG00000100647	SUSD6	TRUE	TRUE	0.58	0.169
ENSG00000214331	RP11-252A24.2	FALSE	FALSE	0.58	0.163
ENSG00000174231	PRPF8	TRUE	TRUE	0.58	0.169
ENSG00000261141	RP11-303E16.5	TRUE	FALSE	0.58	0.158
ENSG00000084636	COL16A1	FALSE	TRUE	0.58	0.17
ENSG00000082996	RNF13	TRUE	TRUE	0.58	0.17
ENSG00000249242	TMEM150C	TRUE	TRUE	0.58	0.171
ENSG00000225230	AC008937.3	TRUE	FALSE	0.58	0.133
ENSG00000112425	EPM2A	TRUE	TRUE	0.58	0.159
ENSG00000105825	TFPI2	TRUE	TRUE	0.58	0.168
ENSG00000133818	RRAS2	FALSE	TRUE	0.58	0.154
ENSG00000254463	RP11-484D2.3	TRUE	FALSE	0.58	0.133
ENSG00000110583	NAA40	FALSE	TRUE	0.58	0.146
ENSG00000213445	SIPA1	TRUE	TRUE	0.58	0.162
ENSG00000176124	DLEU1	TRUE	TRUE	0.58	0.165
ENSG00000090470	PDCD7	FALSE	TRUE	0.58	0.169
ENSG00000135723	FHOD1	TRUE	TRUE	0.58	0.162
ENSG00000279059	RP11-257O5.2	TRUE	FALSE	0.58	0.146
ENSG00000266714	MYO15B	TRUE	TRUE	0.58	0.164
ENSG00000116406	EDEM3	TRUE	TRUE	0.58	0.17
ENSG00000155903	RASA2	TRUE	TRUE	0.58	0.16
ENSG00000204219	TCEA3	FALSE	TRUE	0.58	0.167
ENSG00000187800	PEAR1	FALSE	TRUE	0.58	0.172
ENSG00000243667	WDR92	FALSE	TRUE	0.58	0.169
ENSG00000206077	ZDHHC11B	FALSE	TRUE	0.58	0.139
ENSG00000145725	PPIP5K2	TRUE	TRUE	0.58	0.173
ENSG00000130023	ERMARD	TRUE	TRUE	0.58	0.164
ENSG00000166233	ARIH1	TRUE	TRUE	0.58	0.173
ENSG00000152894	PTPRK	TRUE	TRUE	0.58	0.174
ENSG00000146574	CCZ1B	FALSE	TRUE	0.58	0.17
ENSG00000253250	C8orf88	TRUE	TRUE	0.58	0.141
ENSG00000257815	LINC01481	FALSE	FALSE	0.58	0.165
ENSG00000259659	RP11-151N17.1	TRUE	FALSE	0.58	0.141
ENSG00000197912	SPG7	FALSE	TRUE	0.58	0.174
ENSG00000147874	HAUS6	FALSE	TRUE	0.58	0.171
ENSG00000158805	ZNF276	FALSE	TRUE	0.58	0.167
ENSG00000174059	CD34	FALSE	TRUE	0.58	0.17
ENSG00000183023	SLC8A1	TRUE	TRUE	0.58	0.174
ENSG00000154310	TNIK	TRUE	TRUE	0.58	0.174
ENSG00000164587	RPS14	FALSE	TRUE	0.58	0.175
ENSG00000137409	MTCH1	FALSE	TRUE	0.58	0.174
ENSG00000181649	PHLDA2	FALSE	TRUE	0.58	0.168
ENSG00000242853	RN7SL749P	TRUE	FALSE	0.58	0.171
ENSG00000280381	RP11-197N18.8	TRUE	FALSE	0.58	0.15
ENSG00000139508	SLC46A3	FALSE	TRUE	0.58	0.166
ENSG00000227256	MIS18A-AS1	TRUE	FALSE	0.58	0.137
ENSG00000020577	SAMD4A	TRUE	TRUE	0.58	0.176
ENSG00000142655	PEX14	FALSE	TRUE	0.58	0.14
ENSG00000121940	CLCC1	FALSE	TRUE	0.58	0.173
ENSG00000143756	FBXO28	TRUE	TRUE	0.58	0.171
ENSG00000153201	RANBP2	TRUE	TRUE	0.58	0.177
ENSG00000057019	DCBLD2	TRUE	TRUE	0.58	0.175
ENSG00000178177	LCORL	TRUE	TRUE	0.58	0.173
ENSG00000003987	MTMR7	FALSE	TRUE	0.58	0.165
ENSG00000232807	RP11-536K7.3	FALSE	FALSE	0.58	0.171
ENSG00000246985	SOCS2-AS1	FALSE	FALSE	0.58	0.165
ENSG00000197119	SLC25A29	FALSE	TRUE	0.58	0.169
ENSG00000127580	WDR24	FALSE	TRUE	0.58	0.139
ENSG00000274925	CTD-2547G23.4	FALSE	FALSE	0.58	0.139
ENSG00000126653	NSRP1	FALSE	TRUE	0.58	0.177
ENSG00000108666	C17orf75	TRUE	TRUE	0.58	0.171
ENSG00000134030	CTIF	TRUE	TRUE	0.58	0.169
ENSG00000279539	AC006486.10	TRUE	FALSE	0.58	0.146
ENSG00000160058	BSDC1	TRUE	TRUE	0.58	0.176
ENSG00000158158	CNNM4	TRUE	TRUE	0.58	0.145
ENSG00000188315	C3orf62	TRUE	TRUE	0.58	0.172
ENSG00000166889	PATL1	TRUE	TRUE	0.58	0.176
ENSG00000149532	CPSF7	FALSE	TRUE	0.58	0.176
ENSG00000143552	NUP210L	TRUE	TRUE	0.58	0.149
ENSG00000134330	IAH1	TRUE	TRUE	0.58	0.177
ENSG00000138771	SHROOM3	TRUE	TRUE	0.58	0.17
ENSG00000118816	CCNI	FALSE	TRUE	0.58	0.179
ENSG00000163633	C4orf36	TRUE	TRUE	0.58	0.173
ENSG00000187953	PMS2CL	TRUE	FALSE	0.58	0.168
ENSG00000107105	ELAVL2	FALSE	TRUE	0.58	0.142
ENSG00000187049	TMEM216	TRUE	TRUE	0.58	0.175
ENSG00000254459	RP11-91P24.7	FALSE	FALSE	0.58	0.14
ENSG00000201217	Y_RNA	TRUE	FALSE	0.58	0.147
ENSG00000086666	ZFAND6	TRUE	TRUE	0.58	0.179
ENSG00000109103	UNC119	FALSE	TRUE	0.58	0.173
ENSG00000100359	SGSM3	TRUE	TRUE	0.58	0.156
ENSG00000131779	PEX11B	TRUE	TRUE	0.58	0.156
ENSG00000155849	ELMO1	TRUE	TRUE	0.58	0.179
ENSG00000233901	LINC01503	FALSE	FALSE	0.58	0.175
ENSG00000174437	ATP2A2	TRUE	TRUE	0.58	0.181
ENSG00000114779	ABHD14B	FALSE	TRUE	0.58	0.177
ENSG00000091879	ANGPT2	FALSE	TRUE	0.58	0.169
ENSG00000137094	DNAJB5	FALSE	TRUE	0.58	0.172
ENSG00000184575	XPOT	FALSE	TRUE	0.58	0.179
ENSG00000224051	CPTP	TRUE	TRUE	0.58	0.142
ENSG00000162817	C1orf115	FALSE	TRUE	0.58	0.17
ENSG00000144566	RAB5A	TRUE	TRUE	0.58	0.18
ENSG00000185219	ZNF445	TRUE	TRUE	0.58	0.175
ENSG00000272345	RP1-30M3.5	FALSE	FALSE	0.58	0.171
ENSG00000198742	SMURF1	FALSE	TRUE	0.58	0.182
ENSG00000272933	RP11-47A8.5	FALSE	FALSE	0.58	0.154
ENSG00000091039	OSBPL8	FALSE	TRUE	0.58	0.183
ENSG00000139597	N4BP2L1	TRUE	TRUE	0.58	0.178
ENSG00000280734	LINC01232	FALSE	FALSE	0.58	0.173
ENSG00000278600	RP11-81A1.6	TRUE	FALSE	0.58	0.171
ENSG00000270058	RP11-514D23.3	TRUE	FALSE	0.58	0.178
ENSG00000169718	DUS1L	TRUE	TRUE	0.58	0.164
ENSG00000188171	ZNF626	FALSE	TRUE	0.58	0.178
ENSG00000153291	SLC25A27	TRUE	TRUE	0.58	0.18
ENSG00000181135	ZNF707	FALSE	TRUE	0.58	0.15
ENSG00000136875	PRPF4	FALSE	TRUE	0.58	0.179
ENSG00000166813	KIF7	TRUE	TRUE	0.58	0.15
ENSG00000185379	RAD51D	FALSE	TRUE	0.58	0.18
ENSG00000177757	FAM87B	TRUE	FALSE	0.58	0.146
ENSG00000198399	ITSN2	FALSE	TRUE	0.58	0.184
ENSG00000235724	AC009299.2	FALSE	FALSE	0.58	0.173
ENSG00000154479	CCDC173	TRUE	TRUE	0.58	0.15
ENSG00000240682	ISY1	FALSE	TRUE	0.58	0.18
ENSG00000272686	RP11-390E23.6	TRUE	FALSE	0.58	0.177
ENSG00000073614	KDM5A	TRUE	TRUE	0.58	0.185
ENSG00000139644	TMBIM6	TRUE	TRUE	0.58	0.185
ENSG00000263731	RP11-498C9.15	TRUE	FALSE	0.58	0.175
ENSG00000101493	ZNF516	FALSE	TRUE	0.58	0.184
ENSG00000207770	MIR568	FALSE	FALSE	0.58	0.18
ENSG00000159063	ALG8	TRUE	TRUE	0.58	0.181
ENSG00000233559	AC016831.7	TRUE	FALSE	0.58	0.184
ENSG00000141404	GNAL	TRUE	TRUE	0.58	0.18
ENSG00000115946	PNO1	TRUE	TRUE	0.58	0.178
ENSG00000185565	LSAMP	FALSE	TRUE	0.58	0.186
ENSG00000241213	RP11-768G7.2	TRUE	FALSE	0.58	0.144
ENSG00000114790	ARHGEF26	TRUE	TRUE	0.58	0.182
ENSG00000241261	RPL17P19	TRUE	FALSE	0.58	0.18
ENSG00000163629	PTPN13	FALSE	TRUE	0.58	0.186
ENSG00000245146	LINC01024	FALSE	FALSE	0.58	0.155
ENSG00000104728	ARHGEF10	TRUE	TRUE	0.58	0.187
ENSG00000178105	DDX10	FALSE	TRUE	0.58	0.185
ENSG00000215417	MIR17HG	TRUE	FALSE	0.58	0.148
ENSG00000129473	BCL2L2	FALSE	TRUE	0.58	0.182
ENSG00000166200	COPS2	FALSE	TRUE	0.58	0.186
ENSG00000258890	CEP95	TRUE	TRUE	0.58	0.186
ENSG00000270083	RP1-257I20.14	TRUE	FALSE	0.58	0.144
ENSG00000136897	MRPL50	TRUE	TRUE	0.58	0.183
ENSG00000246889	AP000487.5	FALSE	FALSE	0.58	0.164
ENSG00000010803	SCMH1	TRUE	TRUE	0.58	0.186
ENSG00000187231	SESTD1	FALSE	TRUE	0.58	0.188
ENSG00000136522	MRPL47	TRUE	TRUE	0.58	0.183
ENSG00000112365	ZBTB24	FALSE	TRUE	0.58	0.18
ENSG00000241978	AKAP2	TRUE	TRUE	0.58	0.179
ENSG00000175782	SLC35E3	FALSE	TRUE	0.58	0.187
ENSG00000128829	EIF2AK4	TRUE	TRUE	0.58	0.174
ENSG00000105355	PLIN3	FALSE	TRUE	0.58	0.185
ENSG00000241399	CD302	FALSE	TRUE	0.58	0.19
ENSG00000101596	SMCHD1	FALSE	TRUE	0.58	0.19
ENSG00000142627	EPHA2	TRUE	TRUE	0.58	0.18
ENSG00000159164	SV2A	FALSE	TRUE	0.58	0.182
ENSG00000136854	STXBP1	TRUE	TRUE	0.58	0.187
ENSG00000197769	MAP1LC3C	FALSE	TRUE	0.58	0.158
ENSG00000163053	SLC16A14	TRUE	TRUE	0.58	0.179
ENSG00000272690	RP11-803B1.8	TRUE	FALSE	0.58	0.158
ENSG00000241112	RPL29P14	TRUE	FALSE	0.58	0.158
ENSG00000063601	MTMR1	TRUE	TRUE	0.58	0.158
ENSG00000136830	FAM129B	FALSE	TRUE	0.58	0.187
ENSG00000023041	ZDHHC6	TRUE	TRUE	0.58	0.189
ENSG00000105287	PRKD2	TRUE	TRUE	0.58	0.184
ENSG00000041988	THAP3	TRUE	TRUE	0.58	0.185
ENSG00000179743	FLJ37453	TRUE	FALSE	0.58	0.167
ENSG00000117643	MAN1C1	TRUE	TRUE	0.58	0.192
ENSG00000162687	KCNT2	TRUE	TRUE	0.58	0.183
ENSG00000232931	LINC00342	TRUE	FALSE	0.58	0.18
ENSG00000138385	SSB	FALSE	TRUE	0.58	0.193
ENSG00000168214	RBPJ	FALSE	TRUE	0.58	0.193
ENSG00000145495	MARCH6	TRUE	TRUE	0.58	0.193
ENSG00000119048	UBE2B	TRUE	TRUE	0.58	0.193
ENSG00000049541	RFC2	FALSE	TRUE	0.58	0.183
ENSG00000107566	ERLIN1	TRUE	TRUE	0.58	0.188
ENSG00000111716	LDHB	TRUE	TRUE	0.58	0.193
ENSG00000223298	RNY3P8	FALSE	FALSE	0.58	0.155
ENSG00000176438	SYNE3	FALSE	TRUE	0.58	0.188
ENSG00000232480	TGFB2-AS1	FALSE	FALSE	0.58	0.16
ENSG00000242616	GNG10	FALSE	TRUE	0.58	0.186
ENSG00000272455	RP4-758J18.13	FALSE	FALSE	0.58	0.187
ENSG00000224822	THRB-IT1	TRUE	FALSE	0.58	0.159
ENSG00000113070	HBEGF	TRUE	TRUE	0.58	0.166
ENSG00000165671	NSD1	TRUE	TRUE	0.58	0.195
ENSG00000229180	GS1-124K5.11	FALSE	FALSE	0.58	0.191
ENSG00000102401	ARMCX3	FALSE	TRUE	0.58	0.194
ENSG00000184434	LRRC19	TRUE	TRUE	0.58	0.159
ENSG00000110721	CHKA	TRUE	TRUE	0.58	0.157
ENSG00000139182	CLSTN3	TRUE	TRUE	0.58	0.194
ENSG00000186815	TPCN1	TRUE	TRUE	0.58	0.193
ENSG00000180357	ZNF609	TRUE	TRUE	0.58	0.189
ENSG00000162377	COA7	FALSE	TRUE	0.58	0.165
ENSG00000196976	LAGE3	FALSE	TRUE	0.58	0.186
ENSG00000119397	CNTRL	TRUE	TRUE	0.58	0.194
ENSG00000140577	CRTC3	FALSE	TRUE	0.58	0.192
ENSG00000134644	PUM1	TRUE	TRUE	0.58	0.197
ENSG00000274642	CH17-472G23.1	FALSE	FALSE	0.58	0.188
ENSG00000163125	RPRD2	FALSE	TRUE	0.58	0.194
ENSG00000114316	USP4	FALSE	TRUE	0.58	0.197
ENSG00000229619	MBNL1-AS1	FALSE	FALSE	0.58	0.186
ENSG00000248559	RP11-215P8.3	TRUE	FALSE	0.58	0.184
ENSG00000264918	AC005229.1	TRUE	FALSE	0.58	0.185
ENSG00000205791	LOH12CR2	TRUE	FALSE	0.58	0.185
ENSG00000178449	COX14	TRUE	TRUE	0.58	0.196
ENSG00000184924	PTRHD1	TRUE	TRUE	0.58	0.188
ENSG00000100284	TOM1	FALSE	TRUE	0.58	0.195
ENSG00000147439	BIN3	TRUE	TRUE	0.58	0.164
ENSG00000130270	ATP8B3	TRUE	TRUE	0.58	0.187
ENSG00000234741	GAS5	FALSE	FALSE	0.58	0.199
ENSG00000186063	AIDA	FALSE	TRUE	0.58	0.199
ENSG00000146006	LRRTM2	TRUE	TRUE	0.58	0.196
ENSG00000204439	C6orf47	FALSE	TRUE	0.58	0.187
ENSG00000132423	COQ3	TRUE	TRUE	0.58	0.167
ENSG00000105810	CDK6	TRUE	TRUE	0.58	0.199
ENSG00000253837	RP11-177H13.2	TRUE	FALSE	0.58	0.188
ENSG00000279632	RP11-286N22.6	TRUE	FALSE	0.58	0.194
ENSG00000103591	AAGAB	FALSE	TRUE	0.58	0.194
ENSG00000169951	ZNF764	FALSE	TRUE	0.58	0.185
ENSG00000141452	C18orf8	FALSE	TRUE	0.58	0.194
ENSG00000100206	DMC1	FALSE	TRUE	0.58	0.163
ENSG00000128482	RNF112	TRUE	TRUE	0.57	0.198
ENSG00000117262	GPR89A	FALSE	TRUE	0.57	0.196
ENSG00000204311	DFNB59	FALSE	TRUE	0.57	0.191
ENSG00000158769	F11R	FALSE	TRUE	0.57	0.199
ENSG00000075391	RASAL2	TRUE	TRUE	0.57	0.189
ENSG00000185304	RGPD2	FALSE	TRUE	0.57	0.178
ENSG00000144730	IL17RD	FALSE	TRUE	0.57	0.195
ENSG00000004468	CD38	FALSE	TRUE	0.57	0.19
ENSG00000164252	AGGF1	TRUE	TRUE	0.57	0.199
ENSG00000112697	TMEM30A	FALSE	TRUE	0.57	0.202
ENSG00000134597	RBMX2	TRUE	TRUE	0.57	0.197
ENSG00000119523	ALG2	TRUE	TRUE	0.57	0.196
ENSG00000257252	RP11-486A14.2	TRUE	FALSE	0.57	0.192
ENSG00000126226	PCID2	TRUE	TRUE	0.57	0.198
ENSG00000140259	MFAP1	TRUE	TRUE	0.57	0.199
ENSG00000166377	ATP9B	FALSE	TRUE	0.57	0.199
ENSG00000119720	NRDE2	TRUE	TRUE	0.57	0.193
ENSG00000201457	SNORA55	FALSE	FALSE	0.57	0.173
ENSG00000273445	RP11-1399P15.1	FALSE	FALSE	0.57	0.192
ENSG00000176095	IP6K1	TRUE	TRUE	0.57	0.174
ENSG00000280219	RP11-752L20.3	TRUE	FALSE	0.57	0.165
ENSG00000145781	COMMD10	TRUE	TRUE	0.57	0.199
ENSG00000232611	RP11-1114A5.4	TRUE	FALSE	0.57	0.195
ENSG00000223756	TSSC2	FALSE	FALSE	0.57	0.2
ENSG00000169129	AFAP1L2	TRUE	TRUE	0.57	0.2
ENSG00000133112	TPT1	FALSE	TRUE	0.57	0.204
ENSG00000126214	KLC1	FALSE	TRUE	0.57	0.202
ENSG00000153933	DGKE	FALSE	TRUE	0.57	0.199
ENSG00000141378	PTRH2	TRUE	TRUE	0.57	0.195
ENSG00000101132	PFDN4	TRUE	TRUE	0.57	0.199
ENSG00000089327	FXYD5	TRUE	TRUE	0.57	0.202
ENSG00000121406	ZNF549	FALSE	TRUE	0.57	0.184
ENSG00000158966	CACHD1	TRUE	TRUE	0.57	0.204
ENSG00000159713	TPPP3	TRUE	TRUE	0.57	0.18
ENSG00000188092	GPR89B	FALSE	TRUE	0.57	0.201
ENSG00000233461	RP11-295G20.2	FALSE	FALSE	0.57	0.176
ENSG00000114993	RTKN	TRUE	TRUE	0.57	0.198
ENSG00000229585	RPL21P44	TRUE	FALSE	0.57	0.176
ENSG00000198937	CCDC167	FALSE	TRUE	0.57	0.199
ENSG00000122643	NT5C3A	FALSE	TRUE	0.57	0.203
ENSG00000196378	ZNF34	TRUE	TRUE	0.57	0.195
ENSG00000136878	USP20	FALSE	TRUE	0.57	0.197
ENSG00000234040	RP11-254B13.4	TRUE	FALSE	0.57	0.194
ENSG00000133641	C12orf29	TRUE	TRUE	0.57	0.197
ENSG00000183495	EP400	TRUE	TRUE	0.57	0.204
ENSG00000241494	RP11-796G6.1	FALSE	FALSE	0.57	0.201
ENSG00000103507	BCKDK	TRUE	TRUE	0.57	0.173
ENSG00000172840	PDP2	FALSE	TRUE	0.57	0.194
ENSG00000278985	RP11-303E16.9	FALSE	FALSE	0.57	0.198
ENSG00000127666	TICAM1	FALSE	TRUE	0.57	0.194
ENSG00000153339	TRAPPC8	TRUE	TRUE	0.57	0.205
ENSG00000068796	KIF2A	TRUE	TRUE	0.57	0.2
ENSG00000131477	RAMP2	FALSE	TRUE	0.57	0.197
ENSG00000198075	SULT1C4	TRUE	TRUE	0.57	0.197
ENSG00000179979	CRIPAK	TRUE	TRUE	0.57	0.175
ENSG00000168916	ZNF608	FALSE	TRUE	0.57	0.208
ENSG00000005108	THSD7A	TRUE	TRUE	0.57	0.19
ENSG00000187713	TMEM203	TRUE	TRUE	0.57	0.178
ENSG00000189180	ZNF33A	TRUE	TRUE	0.57	0.207
ENSG00000102897	LYRM1	TRUE	TRUE	0.57	0.201
ENSG00000178921	PFAS	TRUE	TRUE	0.57	0.191
ENSG00000235217	TSPY26P	FALSE	FALSE	0.57	0.197
ENSG00000130699	TAF4	FALSE	TRUE	0.57	0.201
ENSG00000213971	RP11-15H20.6	FALSE	FALSE	0.57	0.2
ENSG00000115216	NRBP1	TRUE	TRUE	0.57	0.208
ENSG00000115421	PAPOLG	TRUE	TRUE	0.57	0.205
ENSG00000281969	XXyac-YR38GF2.1	TRUE	FALSE	0.57	0.174
ENSG00000147872	PLIN2	TRUE	TRUE	0.57	0.206
ENSG00000263466	RP1-56K13.2	FALSE	FALSE	0.57	0.192
ENSG00000150045	KLRF1	FALSE	TRUE	0.57	0.204
ENSG00000112320	SOBP	TRUE	TRUE	0.57	0.208
ENSG00000171408	PDE7B	TRUE	TRUE	0.57	0.21
ENSG00000129691	ASH2L	TRUE	TRUE	0.57	0.204
ENSG00000243103	RN7SL452P	TRUE	FALSE	0.57	0.169
ENSG00000105497	ZNF175	FALSE	TRUE	0.57	0.201
ENSG00000065135	GNAI3	TRUE	TRUE	0.57	0.211
ENSG00000213337	ANKRD39	TRUE	TRUE	0.57	0.205
ENSG00000118777	ABCG2	TRUE	TRUE	0.57	0.201
ENSG00000223542	RP1-283K11.3	FALSE	FALSE	0.57	0.201
ENSG00000005486	RHBDD2	TRUE	TRUE	0.57	0.207
ENSG00000180875	GREM2	TRUE	TRUE	0.57	0.172
ENSG00000197872	FAM49A	TRUE	TRUE	0.57	0.21
ENSG00000279644	AC008074.1	FALSE	TRUE	0.57	0.172
ENSG00000182263	FIGN	TRUE	TRUE	0.57	0.211
ENSG00000179978	RP11-1319K7.1	TRUE	FALSE	0.57	0.163
ENSG00000066379	ZNRD1	FALSE	TRUE	0.57	0.209
ENSG00000178033	FAM26E	FALSE	TRUE	0.57	0.201
ENSG00000241769	LINC00893	TRUE	FALSE	0.57	0.177
ENSG00000110713	NUP98	FALSE	TRUE	0.57	0.212
ENSG00000166323	C11orf65	FALSE	TRUE	0.57	0.186
ENSG00000010219	DYRK4	TRUE	TRUE	0.57	0.204
ENSG00000111790	FGFR1OP2	FALSE	TRUE	0.57	0.212
ENSG00000169203	RP11-231C14.4	FALSE	TRUE	0.57	0.209
ENSG00000268573	RP11-158H5.7	TRUE	FALSE	0.57	0.167
ENSG00000119537	KDSR	FALSE	TRUE	0.57	0.212
ENSG00000105397	TYK2	FALSE	TRUE	0.57	0.205
ENSG00000142409	ZNF787	FALSE	TRUE	0.57	0.2
ENSG00000171189	GRIK1	FALSE	TRUE	0.57	0.179
ENSG00000182952	HMGN4	TRUE	TRUE	0.57	0.209
ENSG00000047634	SCML1	TRUE	TRUE	0.57	0.213
ENSG00000177189	RPS6KA3	FALSE	TRUE	0.57	0.213
ENSG00000165434	PGM2L1	TRUE	TRUE	0.57	0.209
ENSG00000111602	TIMELESS	TRUE	TRUE	0.57	0.204
ENSG00000167371	PRRT2	FALSE	TRUE	0.57	0.2
ENSG00000197635	DPP4	FALSE	TRUE	0.57	0.214
ENSG00000013441	CLK1	TRUE	TRUE	0.57	0.215
ENSG00000085978	ATG16L1	TRUE	TRUE	0.57	0.207
ENSG00000006607	FARP2	FALSE	TRUE	0.57	0.212
ENSG00000155329	ZCCHC10	FALSE	TRUE	0.57	0.214
ENSG00000214485	RPL7P1	FALSE	FALSE	0.57	0.215
ENSG00000133731	IMPA1	FALSE	TRUE	0.57	0.211
ENSG00000137070	IL11RA	TRUE	TRUE	0.57	0.21
ENSG00000196396	PTPN1	TRUE	TRUE	0.57	0.211
ENSG00000064787	BCAS1	TRUE	TRUE	0.57	0.176
ENSG00000130818	ZNF426	TRUE	TRUE	0.57	0.211
ENSG00000151617	EDNRA	TRUE	TRUE	0.57	0.191
ENSG00000202314	SNORD6	FALSE	FALSE	0.57	0.202
[truncated: 2,218 more rows]
