# Supplementary material for: Structural Remodeling of the Human Colonic Mesenchyme in Inflammatory Bowel Disease
Source: Cell. 2018 Oct 4;175(2):372–386.e17. doi: 10.1016/j.cell.2018.08.067 (PMC6176871; doi:10.1016/j.cell.2018.08.067)
Supplement: Table S3. Cluster Marker Genes in Health, 10x Data, Related to Figure 1 [file mmc3.xlsx]

## Sheet: Cluster Markers Human HC
AUC	avg_diff	power	avg_logFC	pct.1	pct.2	cluster	gene
0.976	2.08923	0.952	2.08923	0.992	0.581	Endothelial	IFI27
0.974	2.39627	0.948	2.39627	0.963	0.181	Endothelial	RAMP2
0.974	1.4035	0.948	1.4035	1	0.83	Endothelial	HLA-E
0.971	2.12396	0.942	2.12396	0.946	0.059	Endothelial	PECAM1
0.968	2.47174	0.936	2.47174	0.988	0.378	Endothelial	CD74
0.967	2.31488	0.934	2.31488	0.95	0.048	Endothelial	HLA-DRB1
0.966	3.36508	0.932	3.36508	0.938	0.065	Endothelial	PLVAP
0.964	1.84112	0.928	1.84112	0.95	0.139	Endothelial	NPDC1
0.963	2.02995	0.926	2.02995	0.938	0.034	Endothelial	RNASE1
0.962	2.20956	0.924	2.20956	0.959	0.139	Endothelial	SRGN
0.962	1.93406	0.924	1.93406	0.934	0.046	Endothelial	EGFL7
0.961	1.72663	0.922	1.72663	0.955	0.094	Endothelial	BCAM
0.961	1.59078	0.922	1.59078	0.992	0.63	Endothelial	GNG11
0.952	1.87556	0.904	1.87556	0.959	0.379	Endothelial	IGFBP4
0.944	2.30668	0.888	2.30668	0.893	0.02	Endothelial	RAMP3
0.944	1.10286	0.888	1.10286	1	0.964	Endothelial	ITM2B
0.943	1.83365	0.886	1.83365	0.938	0.192	Endothelial	HLA-DPA1
0.943	1.81852	0.886	1.81852	0.913	0.135	Endothelial	CLEC14A
0.941	1.81226	0.882	1.81226	0.884	0.007	Endothelial	GIMAP7
0.94	1.04682	0.88	1.04682	0.996	0.981	Endothelial	HLA-B
0.939	1.31714	0.878	1.31714	0.983	0.661	Endothelial	FKBP1A
0.934	2.2347	0.868	2.2347	0.897	0.07	Endothelial	HLA-DRA
0.932	2.67101	0.864	2.67101	0.901	0.202	Endothelial	CD320
0.93	1.65453	0.86	1.65453	0.864	0.01	Endothelial	GIMAP4
0.927	1.57292	0.854	1.57292	0.86	0.012	Endothelial	ECSCR.1
0.926	1.6802	0.852	1.6802	0.868	0.051	Endothelial	JAM2
0.924	1.66368	0.848	1.66368	0.971	0.377	Endothelial	CAV1
0.923	2.90781	0.846	2.90781	0.86	0.055	Endothelial	CLDN5
0.921	1.46726	0.842	1.46726	0.946	0.333	Endothelial	CRIP2
0.921	1.32861	0.842	1.32861	0.934	0.444	Endothelial	CCDC85B
0.92	1.60626	0.84	1.60626	0.843	0.007	Endothelial	PCAT19
0.919	1.59162	0.838	1.59162	0.855	0.03	Endothelial	ESAM
0.081	-2.18724	0.838	-2.18724	0.355	0.909	Endothelial	TMEM176B
0.918	1.55563	0.836	1.55563	0.983	0.632	Endothelial	TM4SF1
0.917	1.61941	0.834	1.61941	0.864	0.062	Endothelial	EMCN
0.916	1.6595	0.832	1.6595	0.839	0.015	Endothelial	VWF
0.915	1.36985	0.83	1.36985	0.868	0.074	Endothelial	MGST2
0.915	1.30693	0.83	1.30693	0.975	0.581	Endothelial	CD59
0.912	1.56622	0.824	1.56622	0.971	0.65	Endothelial	SPARCL1
0.909	1.68187	0.818	1.68187	0.843	0.054	Endothelial	SDPR
0.092	-1.85929	0.816	-1.85929	0.335	0.894	Endothelial	RARRES2
0.092	-2.16303	0.816	-2.16303	0.19	0.86	Endothelial	COL1A2
0.906	0.660972	0.812	0.660972	1	0.999	Endothelial	B2M
0.905	1.06179	0.81	1.06179	0.983	0.784	Endothelial	MYL12A
0.903	1.51715	0.806	1.51715	0.851	0.123	Endothelial	ICAM2
0.901	1.5577	0.802	1.5577	0.901	0.341	Endothelial	ENG
0.1	-2.15468	0.8	-2.15468	0.223	0.851	Endothelial	COL1A1
0.897	0.809178	0.794	0.809178	1	0.97	Endothelial	HLA-A
0.895	1.36073	0.79	1.36073	0.983	0.746	Endothelial	ID1
0.105	-1.36139	0.79	-1.36139	0.86	0.993	Endothelial	LGALS1
0.894	1.50684	0.788	1.50684	0.802	0.028	Endothelial	ADGRL4
0.89	1.43877	0.78	1.43877	0.785	0.01	Endothelial	SLCO2A1
0.11	-2.2745	0.78	-2.2745	0.314	0.859	Endothelial	COL3A1
0.889	1.47049	0.778	1.47049	0.793	0.02	Endothelial	TSPAN7
0.888	1.19326	0.776	1.19326	0.814	0.036	Endothelial	TINAGL1
0.887	1.34722	0.774	1.34722	0.785	0.013	Endothelial	IGFBP2
0.885	1.46128	0.77	1.46128	0.843	0.129	Endothelial	ITM2A
0.884	1.52671	0.768	1.52671	0.785	0.02	Endothelial	HLA-DRB5
0.884	1.4979	0.768	1.4979	0.868	0.293	Endothelial	TGFBR2
0.883	1.35759	0.766	1.35759	0.773	0.01	Endothelial	CYYR1
0.883	1.21347	0.766	1.21347	0.921	0.481	Endothelial	SDCBP
0.118	-1.92324	0.764	-1.92324	0.269	0.839	Endothelial	COL6A2
0.118	-2.03239	0.764	-2.03239	0.211	0.819	Endothelial	C1S
0.881	2.21169	0.762	2.21169	0.942	0.54	Endothelial	FABP5
0.881	1.27683	0.762	1.27683	0.909	0.41	Endothelial	STOM
0.88	1.61598	0.76	1.61598	0.764	0.009	Endothelial	FLT1
0.12	-1.20283	0.76	-1.20283	0.566	0.924	Endothelial	SELM
0.878	1.40845	0.756	1.40845	0.802	0.081	Endothelial	CTSH
0.878	0.840516	0.756	0.840516	1	0.99	Endothelial	TMSB10
0.878	0.74075	0.756	0.74075	0.992	0.975	Endothelial	HLA-C
0.877	1.2359	0.754	1.2359	0.802	0.084	Endothelial	EHD4
0.123	-1.71208	0.754	-1.71208	0.269	0.828	Endothelial	TMEM176A
0.876	1.25241	0.752	1.25241	0.76	0.011	Endothelial	MMRN2
0.875	1.54735	0.75	1.54735	0.76	0.019	Endothelial	TMEM88
0.873	1.19079	0.746	1.19079	0.764	0.029	Endothelial	MALL
0.872	1.44824	0.744	1.44824	0.921	0.289	Endothelial	MGP
0.872	0.916726	0.744	0.916726	1	0.994	Endothelial	TMSB4X
0.871	1.25111	0.742	1.25111	0.773	0.05	Endothelial	HLA-DMA
0.87	1.26554	0.74	1.26554	0.81	0.136	Endothelial	HYAL2
0.868	1.64571	0.736	1.64571	0.74	0.006	Endothelial	TM4SF18
0.866	1.21445	0.732	1.21445	0.744	0.016	Endothelial	CD34
0.136	-2.01218	0.728	-2.01218	0.174	0.783	Endothelial	MFAP4
0.138	-2.7352	0.724	-2.7352	0.632	0.901	Endothelial	CXCL14
0.86	1.17575	0.72	1.17575	0.769	0.094	Endothelial	ARHGDIB
0.14	-1.60972	0.72	-1.60972	0.174	0.771	Endothelial	LGALS3BP
0.859	1.13387	0.718	1.13387	0.727	0.011	Endothelial	IL3RA
0.858	1.0781	0.716	1.0781	0.88	0.425	Endothelial	CDC37
0.142	-1.70773	0.716	-1.70773	0.273	0.798	Endothelial	COL6A1
0.856	1.03619	0.712	1.03619	0.847	0.278	Endothelial	TPM3
0.854	1.19945	0.708	1.19945	0.711	0.005	Endothelial	SOX18
0.854	1.07445	0.708	1.07445	0.711	0.003	Endothelial	CDH5
0.853	1.34783	0.706	1.34783	0.818	0.213	Endothelial	HLA-DPB1
0.853	1.12288	0.706	1.12288	0.744	0.044	Endothelial	ARHGAP29
0.853	1.08526	0.706	1.08526	0.711	0.006	Endothelial	CD93
0.852	1.19368	0.704	1.19368	0.711	0.01	Endothelial	NOSTRIN
0.852	0.839675	0.704	0.839675	0.992	0.931	Endothelial	SRP14
0.85	1.4081	0.7	1.4081	0.74	0.061	Endothelial	THBD
0.85	1.34574	0.7	1.34574	0.707	0.01	Endothelial	FAM167B
0.85	1.03568	0.7	1.03568	0.86	0.245	Endothelial	CAV2
0.848	1.11753	0.696	1.11753	0.702	0.007	Endothelial	GIMAP1
0.846	1.20286	0.692	1.20286	0.711	0.025	Endothelial	CALCRL
0.846	1.0327	0.692	1.0327	0.694	0.004	Endothelial	MYCT1
0.845	1.05357	0.69	1.05357	0.694	0.006	Endothelial	PTPRB
0.845	0.863153	0.69	0.863153	0.897	0.38	Endothelial	ARPC1B
0.155	-2.01011	0.69	-2.01011	0.471	0.858	Endothelial	S100A4
0.156	-1.28218	0.688	-1.28218	0.103	0.728	Endothelial	ITM2C
0.158	-1.69433	0.684	-1.69433	0.331	0.783	Endothelial	C1R
0.159	-2.55899	0.682	-2.55899	0.281	0.775	Endothelial	DCN
0.84	1.29028	0.68	1.29028	0.843	0.388	Endothelial	KLF2
0.84	0.98737	0.68	0.98737	0.711	0.029	Endothelial	SNCG
0.839	1.07273	0.678	1.07273	0.876	0.346	Endothelial	TNFSF10
0.161	-1.34688	0.678	-1.34688	0.149	0.744	Endothelial	LSP1
0.163	-1.36311	0.674	-1.36311	0.397	0.812	Endothelial	LTBP4
0.164	-1.99063	0.672	-1.99063	0.165	0.728	Endothelial	FBLN1
0.834	1.61122	0.668	1.61122	0.826	0.293	Endothelial	PRSS23
0.166	-1.78382	0.668	-1.78382	0.132	0.716	Endothelial	PTN
0.832	1.85943	0.664	1.85943	0.682	0.022	Endothelial	RBP7
0.168	-2.9062	0.664	-2.9062	0.545	0.849	Endothelial	CFD
0.831	1.10773	0.662	1.10773	0.669	0.008	Endothelial	HHEX
0.829	1.01868	0.658	1.01868	0.707	0.063	Endothelial	ADAM15
0.171	-1.5196	0.658	-1.5196	0.244	0.758	Endothelial	CYGB
0.828	1.089	0.656	1.089	0.789	0.21	Endothelial	NFIB
0.828	0.968895	0.656	0.968895	0.669	0.016	Endothelial	ABI3
0.825	0.921598	0.65	0.921598	0.843	0.344	Endothelial	RAB11A
0.824	0.96282	0.648	0.96282	0.917	0.566	Endothelial	PPA1
0.823	0.923658	0.646	0.923658	0.88	0.448	Endothelial	NDUFA12
0.819	1.07106	0.638	1.07106	0.781	0.224	Endothelial	EPAS1
0.818	1.4191	0.636	1.4191	0.711	0.122	Endothelial	SGK1
0.184	-2.59784	0.632	-2.59784	0.293	0.734	Endothelial	LUM
0.184	-2.6491	0.632	-2.6491	0.463	0.796	Endothelial	APOE
0.815	1.09858	0.63	1.09858	0.64	0.014	Endothelial	APLNR
0.815	0.901953	0.63	0.901953	0.826	0.287	Endothelial	S100A16
0.814	0.925637	0.628	0.925637	0.74	0.128	Endothelial	LDB2
0.814	0.921645	0.628	0.921645	0.657	0.035	Endothelial	ITGA6
0.813	1.05942	0.626	1.05942	0.632	0.007	Endothelial	PODXL
0.813	0.902274	0.626	0.902274	0.756	0.177	Endothelial	MEF2C
0.812	0.890609	0.624	0.890609	0.628	0.005	Endothelial	GIMAP6
0.812	0.848299	0.624	0.848299	0.913	0.615	Endothelial	APP
0.189	-0.722482	0.622	-0.722482	1	0.997	Endothelial	FTH1
0.809	1.11648	0.618	1.11648	0.628	0.012	Endothelial	PALMD
0.809	1.1019	0.618	1.1019	0.624	0.006	Endothelial	MPZL2
0.191	-1.58018	0.618	-1.58018	0.161	0.683	Endothelial	TCF21
0.807	1.36201	0.614	1.36201	0.686	0.096	Endothelial	ENPP2
0.193	-1.33891	0.614	-1.33891	0.169	0.692	Endothelial	PCOLCE
0.194	-1.83462	0.612	-1.83462	0.14	0.673	Endothelial	SOD3
0.195	-1.32771	0.61	-1.32771	0.091	0.648	Endothelial	EMILIN1
0.804	0.510503	0.608	0.510503	1	0.994	Endothelial	PTMA
0.804	0.498721	0.608	0.498721	0.996	0.995	Endothelial	RPS28
0.803	0.761423	0.606	0.761423	0.93	0.716	Endothelial	SEPW1
0.801	1.1918	0.602	1.1918	0.674	0.115	Endothelial	FAM213A
0.801	1.02195	0.602	1.02195	0.649	0.06	Endothelial	NEDD9
0.798	0.777409	0.596	0.777409	0.653	0.041	Endothelial	NRN1
0.202	-1.45547	0.596	-1.45547	0.252	0.717	Endothelial	TPM2
0.202	-1.55106	0.596	-1.55106	0.298	0.728	Endothelial	MEG3
0.797	0.819604	0.594	0.819604	0.599	0.005	Endothelial	S1PR1
0.795	0.926653	0.59	0.926653	0.682	0.114	Endothelial	SWAP70
0.795	0.831061	0.59	0.831061	0.686	0.119	Endothelial	SH3BP5
0.794	0.831382	0.588	0.831382	0.595	0.008	Endothelial	LMO2
0.206	-1.42488	0.588	-1.42488	0.186	0.681	Endothelial	MMP2
0.792	1.21431	0.584	1.21431	0.587	0.003	Endothelial	SOX17
0.792	0.723311	0.584	0.723311	0.897	0.645	Endothelial	POMP
0.791	0.870742	0.582	0.870742	0.587	0.004	Endothelial	GATA2
0.791	0.746607	0.582	0.746607	0.905	0.536	Endothelial	PTRF
0.79	1.67241	0.58	1.67241	0.826	0.452	Endothelial	SLC9A3R2
0.211	-1.29716	0.578	-1.29716	0.417	0.749	Endothelial	GPX3
0.788	0.809049	0.576	0.809049	0.579	0.002	Endothelial	CXorf36
0.212	-1.40252	0.576	-1.40252	0.128	0.634	Endothelial	SERPINF1
0.787	0.800927	0.574	0.800927	0.591	0.016	Endothelial	CFI
0.786	0.816747	0.572	0.816747	0.574	0.003	Endothelial	ROBO4
0.786	0.65364	0.572	0.65364	0.988	0.824	Endothelial	IFITM2
0.214	-1.15396	0.572	-1.15396	0.169	0.66	Endothelial	NUPR1
0.785	0.886546	0.57	0.886546	0.657	0.123	Endothelial	SEC14L1
0.785	0.702551	0.57	0.702551	0.665	0.105	Endothelial	ELK3
0.784	0.768165	0.568	0.768165	0.926	0.705	Endothelial	CALM1
0.784	0.702836	0.568	0.702836	0.57	0.003	Endothelial	ERG
0.216	-1.20956	0.568	-1.20956	0.248	0.682	Endothelial	RBP1
0.783	0.816744	0.566	0.816744	0.57	0.004	Endothelial	TIE1
0.783	0.756127	0.566	0.756127	0.636	0.069	Endothelial	SYNE2
0.782	0.86178	0.564	0.86178	0.736	0.207	Endothelial	HSPG2
0.781	0.812972	0.562	0.812972	0.612	0.061	Endothelial	CYSLTR1
0.781	0.796965	0.562	0.796965	0.64	0.087	Endothelial	KIAA0355
0.781	0.747008	0.562	0.747008	0.657	0.097	Endothelial	LPAR6
0.219	-1.02959	0.562	-1.02959	0.702	0.851	Endothelial	CALD1
0.219	-1.49205	0.562	-1.49205	0.198	0.664	Endothelial	BMP4
0.78	1.08084	0.56	1.08084	0.579	0.024	Endothelial	APOLD1
0.78	0.849572	0.56	0.849572	0.777	0.296	Endothelial	TACC1
0.779	0.88606	0.558	0.88606	0.69	0.145	Endothelial	NQO1
0.779	0.831176	0.558	0.831176	0.69	0.148	Endothelial	LMCD1
0.778	0.768317	0.556	0.768317	0.583	0.029	Endothelial	CDC42EP3
0.776	0.93835	0.552	0.93835	0.558	0.007	Endothelial	ADGRF5
0.776	0.855726	0.552	0.855726	0.587	0.036	Endothelial	C1orf54
0.773	0.680828	0.546	0.680828	0.855	0.486	Endothelial	FXYD5
0.771	0.755519	0.542	0.755519	0.777	0.312	Endothelial	ACTN4
0.771	0.753638	0.542	0.753638	0.686	0.173	Endothelial	CLIC2
0.229	-1.25668	0.542	-1.25668	0.388	0.721	Endothelial	CEBPD
0.77	0.942329	0.54	0.942329	0.612	0.086	Endothelial	HEG1
0.77	0.673291	0.54	0.673291	0.876	0.536	Endothelial	SH3BGRL3
0.23	-1.21912	0.54	-1.21912	0.413	0.703	Endothelial	PROCR
0.769	2.27676	0.538	2.27676	0.558	0.033	Endothelial	CD36
0.769	0.804053	0.538	0.804053	0.707	0.2	Endothelial	PIM3
0.768	1.05218	0.536	1.05218	0.603	0.083	Endothelial	FAM107A
0.768	0.714552	0.536	0.714552	0.715	0.216	Endothelial	LRRFIP1
0.767	0.917918	0.534	0.917918	0.702	0.182	Endothelial	RBP5
0.766	0.63173	0.532	0.63173	0.967	0.824	Endothelial	ID3
0.234	-1.47129	0.532	-1.47129	0.347	0.693	Endothelial	PMP22
0.234	-1.91201	0.532	-1.91201	0.777	0.891	Endothelial	CCL2
0.765	0.695325	0.53	0.695325	0.537	0.006	Endothelial	PRKCH
0.235	-1.06145	0.53	-1.06145	0.099	0.583	Endothelial	CLEC11A
0.763	0.799724	0.526	0.799724	0.562	0.057	Endothelial	OCIAD2
0.763	0.785875	0.526	0.785875	0.64	0.134	Endothelial	LIFR
0.237	-1.38352	0.526	-1.38352	0.136	0.593	Endothelial	LINC01082
0.237	-3.33066	0.526	-3.33066	0.533	0.758	Endothelial	ADAMDEC1
0.761	0.676771	0.522	0.676771	0.798	0.379	Endothelial	CYB5A
0.239	-1.13254	0.522	-1.13254	0.318	0.68	Endothelial	CEBPB
0.76	1.14942	0.52	1.14942	0.525	0.006	Endothelial	SLC14A1
0.76	0.677589	0.52	0.677589	0.839	0.491	Endothelial	KTN1
0.759	0.732994	0.518	0.732994	0.955	0.852	Endothelial	TXNIP
0.759	0.688335	0.518	0.688335	0.707	0.243	Endothelial	CFLAR
0.758	0.720386	0.516	0.720386	0.826	0.429	Endothelial	COX17
0.758	0.708248	0.516	0.708248	0.62	0.108	Endothelial	MTUS1
0.758	0.695324	0.516	0.695324	0.843	0.444	Endothelial	CAPZA2
0.758	0.532229	0.516	0.532229	0.62	0.083	Endothelial	SORBS2
0.758	0.486969	0.516	0.486969	0.959	0.846	Endothelial	RAC1
0.242	-1.16639	0.516	-1.16639	0.132	0.589	Endothelial	RGS10
0.757	1.32067	0.514	1.32067	0.905	0.655	Endothelial	NPC2
0.756	0.792133	0.512	0.792133	0.533	0.023	Endothelial	NOTCH4
0.756	0.721254	0.512	0.721254	0.682	0.184	Endothelial	NDRG1
0.756	0.466638	0.512	0.466638	0.992	0.925	Endothelial	CFL1
0.753	0.666334	0.506	0.666334	0.517	0.009	Endothelial	TMEM255B
0.753	0.654168	0.506	0.654168	0.661	0.165	Endothelial	HPCAL1
0.753	0.490568	0.506	0.490568	1	0.937	Endothelial	IFITM3
0.247	-1.09922	0.506	-1.09922	0.157	0.595	Endothelial	SDC2
0.752	0.842802	0.504	0.842802	0.508	0.004	Endothelial	FAM110D
0.75	0.882233	0.5	0.882233	0.508	0.007	Endothelial	HLA-DQB1
0.75	0.819591	0.5	0.819591	0.657	0.18	Endothelial	TMEM204
0.75	0.674292	0.5	0.674292	0.55	0.046	Endothelial	HOXB7
0.25	-0.507107	0.5	-0.507107	0.979	0.985	Endothelial	CD63
0.25	-0.73152	0.5	-0.73152	1	0.985	Endothelial	S100A6
0.749	0.838408	0.498	0.838408	0.653	0.207	Endothelial	PDCD4
0.749	0.701971	0.498	0.701971	0.512	0.016	Endothelial	PKP4
0.749	0.647036	0.498	0.647036	0.773	0.347	Endothelial	ACVRL1
0.748	0.696635	0.496	0.696635	0.562	0.062	Endothelial	NRP1
0.748	0.612666	0.496	0.612666	0.798	0.36	Endothelial	SPTBN1
0.252	-0.899447	0.496	-0.899447	0.083	0.546	Endothelial	CD44
0.252	-1.50343	0.496	-1.50343	0.103	0.556	Endothelial	STMN2
0.747	0.682837	0.494	0.682837	0.781	0.357	Endothelial	GAS6
0.747	0.680025	0.494	0.680025	0.752	0.319	Endothelial	MSN
0.747	0.60233	0.494	0.60233	0.942	0.773	Endothelial	TAGLN2
0.747	0.510206	0.494	0.510206	0.979	0.853	Endothelial	MYL12B
0.253	-1.37451	0.494	-1.37451	0.128	0.569	Endothelial	FXYD1
0.746	0.526149	0.492	0.526149	0.979	0.865	Endothelial	YBX1
0.745	0.719676	0.49	0.719676	0.562	0.079	Endothelial	SYNPO
0.744	0.779758	0.488	0.779758	0.897	0.6	Endothelial	TSC22D1
0.743	0.829198	0.486	0.829198	0.624	0.159	Endothelial	DUSP6
0.743	0.747217	0.486	0.747217	0.558	0.091	Endothelial	TSPAN13
0.743	0.34922	0.486	0.34922	1	0.997	Endothelial	EIF1
0.742	0.765375	0.484	0.765375	0.521	0.039	Endothelial	PIK3R3
0.742	0.640297	0.484	0.640297	0.541	0.057	Endothelial	MKL2
0.742	0.607291	0.484	0.607291	0.839	0.548	Endothelial	NOP10
0.26	-0.943842	0.48	-0.943842	0.095	0.536	Endothelial	MXRA8
0.738	0.925661	0.476	0.925661	0.579	0.128	Endothelial	DUSP23
0.738	0.894431	0.476	0.894431	0.479	0.005	Endothelial	KDR
0.262	-1.4613	0.476	-1.4613	0.058	0.512	Endothelial	ADH1B
0.737	0.709364	0.474	0.709364	0.537	0.064	Endothelial	EFNA1
0.737	0.645836	0.474	0.645836	0.483	0.011	Endothelial	ADCY4
0.737	0.57965	0.474	0.57965	0.483	0.009	Endothelial	TEK
0.737	0.494017	0.474	0.494017	0.95	0.833	Endothelial	TUBA1B
0.736	0.726422	0.472	0.726422	0.541	0.074	Endothelial	NUAK1
0.736	0.566266	0.472	0.566266	0.913	0.745	Endothelial	CLIC1
0.735	0.67264	0.47	0.67264	0.508	0.036	Endothelial	GPR146
0.735	0.63035	0.47	0.63035	0.595	0.128	Endothelial	MAP3K11
0.735	0.620159	0.47	0.620159	0.996	0.953	Endothelial	ACTG1
0.735	0.597839	0.47	0.597839	0.632	0.163	Endothelial	LIPA
0.735	0.588407	0.47	0.588407	0.727	0.307	Endothelial	GNAI2
0.265	-0.437219	0.47	-0.437219	0.992	0.998	Endothelial	FTL
0.734	0.800253	0.468	0.800253	0.669	0.224	Endothelial	NCOA7
0.734	0.58484	0.468	0.58484	0.558	0.085	Endothelial	CRIM1
0.734	0.560484	0.468	0.560484	0.901	0.61	Endothelial	ARPC3
0.733	0.55531	0.466	0.55531	0.5	0.031	Endothelial	RASIP1
0.733	0.542286	0.466	0.542286	0.471	0.004	Endothelial	SCARF1
0.267	-0.567019	0.466	-0.567019	0.983	0.998	Endothelial	JUN
0.732	0.978139	0.464	0.978139	0.529	0.079	Endothelial	RND1
0.732	0.731061	0.464	0.731061	0.781	0.409	Endothelial	IFI6
0.732	0.607411	0.464	0.607411	0.574	0.109	Endothelial	RILPL2
0.732	0.583739	0.464	0.583739	0.479	0.015	Endothelial	KANK3
0.732	0.519806	0.464	0.519806	0.913	0.717	Endothelial	GABARAPL2
0.731	0.830339	0.462	0.830339	0.558	0.098	Endothelial	CTNNAL1
0.731	0.63216	0.462	0.63216	0.483	0.021	Endothelial	EVA1C
0.731	0.597758	0.462	0.597758	0.521	0.055	Endothelial	TNFAIP1
0.731	0.525482	0.462	0.525482	0.934	0.789	Endothelial	SNX3
0.731	0.484668	0.462	0.484668	0.917	0.721	Endothelial	GUK1
0.269	-0.704637	0.462	-0.704637	0.624	0.826	Endothelial	EMP3
0.73	0.798878	0.46	0.798878	0.864	0.631	Endothelial	LY6E
0.73	0.535144	0.46	0.535144	0.599	0.132	Endothelial	INPP1
0.73	0.529402	0.46	0.529402	0.467	0.006	Endothelial	GIMAP8
0.73	0.5005	0.46	0.5005	0.624	0.153	Endothelial	MOB2
0.729	0.630272	0.458	0.630272	0.781	0.422	Endothelial	RDX
0.729	0.619022	0.458	0.619022	0.785	0.445	Endothelial	ETS2
0.729	0.56927	0.458	0.56927	0.851	0.515	Endothelial	IFI16
0.271	-0.954558	0.458	-0.954558	0.066	0.5	Endothelial	NOVA1
0.727	0.659977	0.454	0.659977	0.463	0.008	Endothelial	AKR1C3
0.727	0.571523	0.454	0.571523	0.471	0.015	Endothelial	HYAL1
0.727	0.540948	0.454	0.540948	0.566	0.12	Endothelial	SVIP
0.273	-0.737668	0.454	-0.737668	0.926	0.967	Endothelial	EGR1
0.273	-1.27293	0.454	-1.27293	0.074	0.5	Endothelial	ABCA8
0.726	0.611072	0.452	0.611072	0.521	0.067	Endothelial	LIMS2
0.726	0.547899	0.452	0.547899	0.632	0.186	Endothelial	ELF1
0.274	-0.599486	0.452	-0.599486	0.909	0.979	Endothelial	FOSB
0.274	-0.876807	0.452	-0.876807	0.079	0.506	Endothelial	LRP1
0.274	-0.954117	0.452	-0.954117	0.066	0.492	Endothelial	SPON2
0.725	0.581672	0.45	0.581672	0.57	0.111	Endothelial	LIMCH1
0.725	0.491441	0.45	0.491441	0.897	0.658	Endothelial	YWHAE
0.276	-0.938942	0.448	-0.938942	0.153	0.537	Endothelial	ECM1
0.723	0.59262	0.446	0.59262	0.595	0.166	Endothelial	ARPC5L
0.277	-0.393995	0.446	-0.393995	1	0.996	Endothelial	RPL13A
0.277	-0.908614	0.446	-0.908614	0.074	0.499	Endothelial	CTSK
0.722	0.656171	0.444	0.656171	0.872	0.534	Endothelial	ID2
0.278	-0.643746	0.444	-0.643746	0.996	0.996	Endothelial	FOS
0.721	0.579436	0.442	0.579436	0.459	0.015	Endothelial	SHE
0.721	0.542576	0.442	0.542576	0.554	0.11	Endothelial	PDLIM5
0.721	0.494905	0.442	0.494905	0.508	0.061	Endothelial	TSPAN14
0.279	-1.41376	0.442	-1.41376	0.624	0.759	Endothelial	CTSC
0.72	0.606461	0.44	0.606461	0.558	0.122	Endothelial	ARL4A
0.72	0.533432	0.44	0.533432	0.463	0.021	Endothelial	MAGI1
0.72	0.526398	0.44	0.526398	0.764	0.387	Endothelial	ARL2
0.72	0.512176	0.44	0.512176	0.727	0.305	Endothelial	PTTG1IP
0.28	-1.01497	0.44	-1.01497	0.322	0.609	Endothelial	NBL1
0.281	-1.10571	0.438	-1.10571	0.087	0.49	Endothelial	DKK3
0.282	-1.1593	0.436	-1.1593	0.112	0.5	Endothelial	APOC1
0.718	0.600677	0.436	0.600677	0.719	0.316	Endothelial	ATP1B3
0.283	-1.1403	0.434	-1.1403	0.083	0.481	Endothelial	CCDC80
0.717	1.01336	0.434	1.01336	0.455	0.022	Endothelial	AQP1
0.717	0.64576	0.434	0.64576	0.45	0.015	Endothelial	GPRC5B
0.717	0.544426	0.434	0.544426	0.657	0.211	Endothelial	PLS3
0.717	0.527789	0.434	0.527789	0.566	0.123	Endothelial	CCND3
0.284	-1.14824	0.432	-1.14824	0.289	0.608	Endothelial	C11orf96
0.716	0.531061	0.432	0.531061	0.545	0.117	Endothelial	PARVB
0.285	-0.807464	0.43	-0.807464	0.178	0.54	Endothelial	AEBP1
0.715	0.518829	0.43	0.518829	0.632	0.212	Endothelial	SNAP23
0.286	-1.03668	0.428	-1.03668	0.074	0.471	Endothelial	SCARA5
0.714	0.493239	0.428	0.493239	0.678	0.267	Endothelial	HSD17B12
0.714	0.329703	0.428	0.329703	0.661	0.213	Endothelial	AP1S2
0.287	-1.08187	0.426	-1.08187	0.178	0.537	Endothelial	RND3
0.713	0.746816	0.426	0.746816	0.525	0.102	Endothelial	VWA1
0.713	0.549734	0.426	0.549734	0.587	0.152	Endothelial	ETS1
0.713	0.546359	0.426	0.546359	0.661	0.246	Endothelial	IFNGR1
0.713	0.538285	0.426	0.538285	0.512	0.086	Endothelial	ENTPD1
0.713	0.528518	0.426	0.528518	0.541	0.111	Endothelial	FAM198B
0.713	0.527562	0.426	0.527562	0.566	0.136	Endothelial	BMPR2
0.712	0.682669	0.424	0.682669	0.971	0.879	Endothelial	GSN
0.712	0.496766	0.424	0.496766	0.446	0.024	Endothelial	RAPGEF3
0.289	-0.784318	0.422	-0.784318	0.426	0.675	Endothelial	TYMP
0.289	-0.924523	0.422	-0.924523	0.198	0.54	Endothelial	PLTP
0.289	-1.21159	0.422	-1.21159	0.136	0.516	Endothelial	GEM
0.711	0.667066	0.422	0.667066	0.517	0.099	Endothelial	UPP1
0.29	-0.805548	0.42	-0.805548	0.219	0.566	Endothelial	SGCE
0.71	0.720566	0.42	0.720566	0.434	0.016	Endothelial	ACE
0.71	0.65222	0.42	0.65222	0.438	0.017	Endothelial	IL33
0.71	0.604768	0.42	0.604768	0.459	0.037	Endothelial	GALNT18
0.71	0.535636	0.42	0.535636	0.5	0.084	Endothelial	TCN2
0.709	0.533305	0.418	0.533305	0.43	0.011	Endothelial	PLCB1
0.709	0.513161	0.418	0.513161	0.752	0.366	Endothelial	HSD17B11
0.709	0.507132	0.418	0.507132	0.913	0.664	Endothelial	RHOC
0.709	0.428425	0.418	0.428425	1	0.986	Endothelial	ACTB
0.292	-0.976294	0.416	-0.976294	0.12	0.488	Endothelial	EDIL3
0.708	1.86518	0.416	1.86518	0.525	0.153	Endothelial	RGCC
0.708	0.493333	0.416	0.493333	0.442	0.024	Endothelial	PITPNC1
0.708	0.467147	0.416	0.467147	0.421	0.005	Endothelial	MCF2L
0.293	-0.920196	0.414	-0.920196	0.079	0.462	Endothelial	COL6A3
0.707	0.574742	0.414	0.574742	0.417	0.004	Endothelial	MECOM
0.707	0.508044	0.414	0.508044	0.479	0.067	Endothelial	CARD8
0.707	0.475216	0.414	0.475216	0.545	0.132	Endothelial	LTA4H
0.294	-0.85894	0.412	-0.85894	0.574	0.732	Endothelial	CYBA
0.706	0.575723	0.412	0.575723	0.455	0.042	Endothelial	EFNB2
0.706	0.558107	0.412	0.558107	0.541	0.123	Endothelial	TSPAN12
0.706	0.553377	0.412	0.553377	0.434	0.021	Endothelial	PLXNA2
0.706	0.501926	0.412	0.501926	0.471	0.052	Endothelial	C10orf128
0.706	0.483738	0.412	0.483738	0.438	0.023	Endothelial	DOCK9
0.706	0.434156	0.412	0.434156	0.678	0.268	Endothelial	CLIC4
0.705	0.558475	0.41	0.558475	0.417	0.007	Endothelial	HLA-DMB
0.705	0.551524	0.41	0.551524	0.479	0.064	Endothelial	PIR
0.705	0.519355	0.41	0.519355	0.417	0.009	Endothelial	SH2D3C
0.705	0.5141	0.41	0.5141	0.678	0.288	Endothelial	PVRL2
0.704	0.567422	0.408	0.567422	0.694	0.322	Endothelial	ATP1A1
0.704	0.468518	0.408	0.468518	0.434	0.023	Endothelial	IPO11
0.704	0.448082	0.408	0.448082	0.731	0.345	Endothelial	CYSTM1
0.704	0.436561	0.408	0.436561	0.479	0.064	Endothelial	ABCD4
0.297	-0.864334	0.406	-0.864334	0.116	0.482	Endothelial	FHL2
0.703	0.542495	0.406	0.542495	0.979	0.964	Endothelial	IGFBP7
0.703	0.451718	0.406	0.451718	0.876	0.663	Endothelial	ARPC2
0.703	0.43692	0.406	0.43692	0.69	0.302	Endothelial	CTNNA1
0.298	-0.822997	0.404	-0.822997	0.19	0.524	Endothelial	COL5A1
0.702	0.65511	0.404	0.65511	0.475	0.085	Endothelial	TNFRSF4
0.702	0.577046	0.404	0.577046	0.74	0.377	Endothelial	CARHSP1
0.702	0.572416	0.404	0.572416	0.702	0.322	Endothelial	LAP3
0.702	0.556326	0.404	0.556326	0.537	0.131	Endothelial	RGS3
0.702	0.539587	0.404	0.539587	0.661	0.275	Endothelial	TIMMDC1
0.702	0.49892	0.404	0.49892	0.467	0.057	Endothelial	UACA
0.299	-0.742149	0.402	-0.742149	0.5	0.718	Endothelial	PPP1R14A
0.299	-0.874732	0.402	-0.874732	0.112	0.477	Endothelial	CRISPLD2
0.701	0.51483	0.402	0.51483	0.517	0.099	Endothelial	MCAM
0.701	0.474123	0.402	0.474123	0.579	0.165	Endothelial	ECE1
0.701	0.463306	0.402	0.463306	0.715	0.338	Endothelial	FLOT1
0.701	0.461806	0.402	0.461806	0.764	0.438	Endothelial	PSMB8
0.3	-1.14314	0.4	-1.14314	0.145	0.494	Endothelial	PDGFRA
0.7	0.743852	0.4	0.743852	0.401	0.002	Endothelial	LCN6
0.7	0.546815	0.4	0.546815	0.413	0.017	Endothelial	MFNG
0.7	0.500103	0.4	0.500103	0.5	0.086	Endothelial	SLC44A2
0.7	0.483412	0.4	0.483412	0.545	0.137	Endothelial	GNAQ
0.301	-0.25269	0.398	-0.25269	1	0.997	Endothelial	RPLP1
0.699	0.516338	0.398	0.516338	0.702	0.329	Endothelial	FAM177A1
0.699	0.506186	0.398	0.506186	0.698	0.328	Endothelial	RAP1A
0.699	0.504296	0.398	0.504296	0.475	0.078	Endothelial	SLFN5
0.699	0.489718	0.398	0.489718	0.401	0.004	Endothelial	RAPGEF4
0.302	-0.899884	0.396	-0.899884	0.045	0.427	Endothelial	TMEM119
0.698	0.575194	0.396	0.575194	0.707	0.365	Endothelial	MARCKSL1
0.698	0.493354	0.396	0.493354	0.417	0.019	Endothelial	ABCG1
0.698	0.481408	0.396	0.481408	0.616	0.224	Endothelial	VASP
0.698	0.472344	0.396	0.472344	0.446	0.058	Endothelial	CCDC69
0.697	0.508355	0.394	0.508355	0.661	0.281	Endothelial	SNHG7
0.697	0.44438	0.394	0.44438	0.401	0.007	Endothelial	ICA1
0.697	0.440769	0.394	0.440769	0.583	0.18	Endothelial	PLA2G16
0.697	0.361461	0.394	0.361461	0.475	0.068	Endothelial	SNRK
0.304	-1.02034	0.392	-1.02034	0.112	0.469	Endothelial	TGFBI
0.696	0.495607	0.392	0.495607	0.748	0.407	Endothelial	PSMB9
0.696	0.487011	0.392	0.487011	0.744	0.422	Endothelial	CAMTA1
0.696	0.441284	0.392	0.441284	0.504	0.105	Endothelial	UTRN
0.695	0.453061	0.39	0.453061	0.566	0.172	Endothelial	BNIP2
0.695	0.43405	0.39	0.43405	0.579	0.176	Endothelial	LUZP1
0.695	0.42812	0.39	0.42812	0.413	0.02	Endothelial	CASKIN2
0.695	0.350784	0.39	0.350784	0.988	0.949	Endothelial	H3F3A
0.694	0.633211	0.388	0.633211	0.43	0.038	Endothelial	PCDH17
0.694	0.607606	0.388	0.607606	0.632	0.262	Endothelial	CFAP20
0.694	0.464762	0.388	0.464762	0.525	0.127	Endothelial	SOCS2
0.694	0.461566	0.388	0.461566	0.707	0.34	Endothelial	TMEM109
0.307	-0.477386	0.386	-0.477386	0.86	0.908	Endothelial	PPIB
0.693	0.511989	0.386	0.511989	0.624	0.26	Endothelial	HLA-F
0.693	0.493593	0.386	0.493593	0.764	0.407	Endothelial	OAZ2
0.693	0.477841	0.386	0.477841	0.607	0.217	Endothelial	DLC1
0.693	0.466246	0.386	0.466246	0.558	0.159	Endothelial	RALB
0.693	0.398962	0.386	0.398962	0.426	0.032	Endothelial	EBF1
0.308	-0.615971	0.384	-0.615971	0.636	0.782	Endothelial	HMGN2
0.308	-0.824913	0.384	-0.824913	0.05	0.419	Endothelial	VCAN
0.692	0.487884	0.384	0.487884	0.678	0.324	Endothelial	C10orf54
0.692	0.426092	0.384	0.426092	0.459	0.066	Endothelial	PXN
0.309	-1.13704	0.382	-1.13704	0.041	0.409	Endothelial	HAPLN1
0.691	0.719839	0.382	0.719839	0.401	0.02	Endothelial	ALPL
0.691	0.697358	0.382	0.697358	0.715	0.372	Endothelial	IL32
0.691	0.49125	0.382	0.49125	0.645	0.283	Endothelial	SP100
0.31	-0.845622	0.38	-0.845622	0.132	0.463	Endothelial	PTCH1
0.69	2.60297	0.38	2.60297	0.405	0.039	Endothelial	ACKR1
0.69	0.490061	0.38	0.490061	0.388	0.008	Endothelial	SOX7
0.69	0.478837	0.38	0.478837	0.603	0.21	Endothelial	PEF1
0.69	0.477415	0.38	0.477415	0.413	0.035	Endothelial	FLI1
0.311	-0.694761	0.378	-0.694761	0.24	0.535	Endothelial	EFEMP2
0.311	-0.957008	0.378	-0.957008	0.694	0.792	Endothelial	IER3
0.689	0.483733	0.378	0.483733	0.607	0.237	Endothelial	FEZ2
0.688	0.678154	0.376	0.678154	0.525	0.159	Endothelial	KCTD12
0.688	0.477936	0.376	0.477936	0.909	0.757	Endothelial	A2M
0.688	0.472468	0.376	0.472468	0.488	0.103	Endothelial	MCTP1
0.687	0.704398	0.374	0.704398	0.376	0.004	Endothelial	BTNL9
0.687	0.491042	0.374	0.491042	0.661	0.293	Endothelial	BHLHE40
0.687	0.459586	0.374	0.459586	0.583	0.212	Endothelial	FOXP1
0.687	0.401624	0.374	0.401624	0.455	0.078	Endothelial	SLC25A4
0.313	-0.646285	0.374	-0.646285	0.281	0.572	Endothelial	CHCHD10
0.313	-0.791967	0.374	-0.791967	0.12	0.451	Endothelial	OLFML3
0.686	0.623948	0.372	0.623948	0.388	0.02	Endothelial	ASS1
0.686	0.443562	0.372	0.443562	0.537	0.164	Endothelial	NCK1
0.686	0.438976	0.372	0.438976	0.653	0.283	Endothelial	SERINC3
0.686	0.39393	0.372	0.39393	0.529	0.142	Endothelial	MEF2A
0.686	0.382296	0.372	0.382296	0.971	0.799	Endothelial	RHOA
0.314	-0.999905	0.372	-0.999905	0.459	0.664	Endothelial	PHLDA1
0.685	0.85055	0.37	0.85055	0.409	0.044	Endothelial	HEY1
0.685	0.809057	0.37	0.809057	0.707	0.555	Endothelial	VAMP5
0.685	0.500486	0.37	0.500486	0.38	0.011	Endothelial	ASRGL1
0.685	0.459645	0.37	0.459645	0.76	0.436	Endothelial	MYH9
0.315	-0.521169	0.37	-0.521169	0.773	0.837	Endothelial	CCNI
0.684	0.990446	0.368	0.990446	0.496	0.128	Endothelial	CLU
0.684	0.559079	0.368	0.559079	0.393	0.024	Endothelial	HOXD1
0.684	0.512722	0.368	0.512722	0.554	0.183	Endothelial	ITGA1
0.684	0.498716	0.368	0.498716	0.397	0.027	Endothelial	TPD52L1
0.684	0.480363	0.368	0.480363	0.64	0.283	Endothelial	FDPS
0.684	0.454583	0.368	0.454583	0.442	0.068	Endothelial	ORAI1
0.316	-0.330169	0.368	-0.330169	0.992	0.983	Endothelial	RPS16
0.316	-1.29142	0.368	-1.29142	0.132	0.463	Endothelial	DMKN
0.683	0.487737	0.366	0.487737	0.368	0.001	Endothelial	ST6GALNAC1
0.683	0.455402	0.366	0.455402	0.707	0.366	Endothelial	PLSCR1
0.683	0.412821	0.366	0.412821	0.822	0.57	Endothelial	SERBP1
0.317	-0.767671	0.366	-0.767671	0.471	0.684	Endothelial	IGFBP6
0.317	-0.902876	0.366	-0.902876	0.128	0.455	Endothelial	FENDRR
0.682	0.609142	0.364	0.609142	0.843	0.605	Endothelial	C8orf4
0.682	0.58236	0.364	0.58236	0.442	0.078	Endothelial	ADAMTS9
0.682	0.531281	0.364	0.531281	0.401	0.037	Endothelial	MIER2
0.682	0.445933	0.364	0.445933	0.368	0.003	Endothelial	ARHGEF15
0.318	-0.865574	0.364	-0.865574	0.459	0.64	Endothelial	PLAC9
0.318	-0.899373	0.364	-0.899373	0.099	0.432	Endothelial	BMP5
0.681	0.720936	0.362	0.720936	0.893	0.724	Endothelial	HES1
0.681	0.448691	0.362	0.448691	0.921	0.742	Endothelial	BST2
0.681	0.417872	0.362	0.417872	0.43	0.064	Endothelial	MESDC1
0.681	0.412	0.362	0.412	0.43	0.064	Endothelial	SULF2
0.681	0.394316	0.362	0.394316	0.785	0.515	Endothelial	C11orf31
0.681	0.393373	0.362	0.393373	0.388	0.022	Endothelial	RAPGEF5
0.681	0.38429	0.362	0.38429	0.413	0.046	Endothelial	MANSC1
0.681	0.35145	0.362	0.35145	0.43	0.056	Endothelial	FRY
0.68	0.431962	0.36	0.431962	0.707	0.422	Endothelial	COX5A
0.68	0.426238	0.36	0.426238	0.781	0.467	Endothelial	RAB5C
0.68	0.397971	0.36	0.397971	0.397	0.033	Endothelial	C4orf32
0.68	0.394761	0.36	0.394761	0.591	0.22	Endothelial	IQGAP1
0.68	0.390272	0.36	0.390272	0.562	0.183	Endothelial	CRK
0.679	0.433486	0.358	0.433486	0.413	0.05	Endothelial	TBC1D1
0.679	0.411304	0.358	0.411304	0.376	0.016	Endothelial	LYL1
0.679	0.407486	0.358	0.407486	0.917	0.737	Endothelial	KLF4
0.679	0.389678	0.358	0.389678	0.694	0.345	Endothelial	LINC01420
0.679	0.343227	0.358	0.343227	0.992	0.969	Endothelial	HSPB1
0.678	0.541684	0.356	0.541684	0.421	0.071	Endothelial	LPCAT4
0.678	0.538746	0.356	0.538746	0.376	0.019	Endothelial	RASA4
0.678	0.36682	0.356	0.36682	0.917	0.799	Endothelial	COX6C
0.677	0.534362	0.354	0.534362	0.36	0.005	Endothelial	MEOX1
0.677	0.446126	0.354	0.446126	0.384	0.029	Endothelial	NUDT14
0.677	0.43766	0.354	0.43766	0.864	0.652	Endothelial	GPX1
0.677	0.39606	0.354	0.39606	0.682	0.338	Endothelial	ADRM1
0.677	0.389739	0.354	0.389739	0.355	0.002	Endothelial	NOS3
0.677	0.385666	0.354	0.385666	0.839	0.522	Endothelial	SYPL1
0.677	0.385062	0.354	0.385062	0.508	0.138	Endothelial	PELO
0.677	0.369496	0.354	0.369496	0.364	0.008	Endothelial	SPNS2
0.677	0.353848	0.354	0.353848	0.595	0.22	Endothelial	PEA15
0.676	0.42287	0.352	0.42287	0.512	0.156	Endothelial	APOL3
0.676	0.409864	0.352	0.409864	0.599	0.246	Endothelial	NDUFA8
0.676	0.400555	0.352	0.400555	0.657	0.314	Endothelial	MGMT
0.676	0.398397	0.352	0.398397	0.839	0.582	Endothelial	MRPL33
0.676	0.279469	0.352	0.279469	0.955	0.837	Endothelial	DSTN
0.324	-0.286202	0.352	-0.286202	0.942	0.997	Endothelial	MT-CO3
0.324	-0.748826	0.352	-0.748826	0.269	0.509	Endothelial	GSTM3
0.675	0.898757	0.35	0.898757	0.355	0.005	Endothelial	EDN1
0.675	0.610179	0.35	0.610179	0.417	0.066	Endothelial	HBEGF
0.675	0.462655	0.35	0.462655	0.351	0.001	Endothelial	AC116035.1
0.675	0.449646	0.35	0.449646	0.438	0.085	Endothelial	MAST4
0.675	0.441593	0.35	0.441593	0.355	0.004	Endothelial	BAALC
0.675	0.425064	0.35	0.425064	0.785	0.469	Endothelial	EMP1
0.675	0.365847	0.35	0.365847	0.727	0.372	Endothelial	TMEM173
0.325	-0.719522	0.35	-0.719522	0.227	0.508	Endothelial	LAMA4
0.674	0.576764	0.348	0.576764	0.36	0.012	Endothelial	AIF1L
0.674	0.508378	0.348	0.508378	0.364	0.015	Endothelial	EXOC6
0.674	0.384176	0.348	0.384176	0.413	0.058	Endothelial	MYO1B
0.674	0.275931	0.348	0.275931	0.942	0.8	Endothelial	S100A10
0.673	0.613236	0.346	0.613236	0.587	0.272	Endothelial	COL15A1
0.673	0.554479	0.346	0.554479	0.347	0.002	Endothelial	PLA1A
0.673	0.396635	0.346	0.396635	0.587	0.229	Endothelial	MYO1C
0.673	0.368141	0.346	0.368141	0.868	0.603	Endothelial	CD151
0.673	0.352227	0.346	0.352227	0.36	0.015	Endothelial	FZD6
0.327	-0.664891	0.346	-0.664891	0.426	0.6	Endothelial	FHL1
0.672	0.400238	0.344	0.400238	0.752	0.447	Endothelial	CHMP5
0.672	0.352481	0.344	0.352481	0.38	0.032	Endothelial	TJP2
0.672	0.345508	0.344	0.345508	0.372	0.023	Endothelial	RASAL2
0.328	-0.665505	0.344	-0.665505	0.033	0.366	Endothelial	PITX1
0.328	-0.706768	0.344	-0.706768	0.045	0.375	Endothelial	HAAO
0.671	0.41782	0.342	0.41782	0.591	0.241	Endothelial	CD46
0.671	0.390576	0.342	0.390576	0.347	0.004	Endothelial	DOC2B
0.671	0.38402	0.342	0.38402	0.814	0.608	Endothelial	SNU13
0.67	0.64832	0.34	0.64832	0.347	0.008	Endothelial	ZNF385D
0.67	0.511892	0.34	0.511892	0.512	0.171	Endothelial	SNAI1
0.67	0.469855	0.34	0.469855	0.682	0.375	Endothelial	GMFG
0.67	0.398001	0.34	0.398001	0.45	0.104	Endothelial	TBC1D15
0.67	0.395639	0.34	0.395639	0.372	0.028	Endothelial	LGALS9
0.67	0.393761	0.34	0.393761	0.512	0.157	Endothelial	ITGA5
0.67	0.39009	0.34	0.39009	0.347	0.007	Endothelial	ANKRD29
0.67	0.352625	0.34	0.352625	0.347	0.007	Endothelial	TMCC3
0.67	0.346675	0.34	0.346675	0.504	0.148	Endothelial	RGL2
0.67	0.316906	0.34	0.316906	0.983	0.944	Endothelial	GAPDH
0.33	-0.642829	0.34	-0.642829	0.149	0.44	Endothelial	TMEM98
0.669	0.5226	0.338	0.5226	0.624	0.303	Endothelial	COL4A1
0.669	0.394505	0.338	0.394505	0.467	0.118	Endothelial	UBE2F
0.669	0.390852	0.338	0.390852	0.512	0.16	Endothelial	SKIL
0.669	0.383988	0.338	0.383988	0.376	0.034	Endothelial	FGD5
0.669	0.360647	0.338	0.360647	0.798	0.506	Endothelial	PGK1
0.669	0.352258	0.338	0.352258	0.57	0.216	Endothelial	OSTF1
0.669	0.334277	0.338	0.334277	0.57	0.205	Endothelial	CRBN
0.331	-0.736388	0.338	-0.736388	0.095	0.407	Endothelial	GGT5
0.331	-1.41424	0.338	-1.41424	0.161	0.449	Endothelial	FRZB
0.668	0.48518	0.336	0.48518	0.368	0.029	Endothelial	IFI44L
0.668	0.402494	0.336	0.402494	0.405	0.067	Endothelial	ARRDC1
0.668	0.385882	0.336	0.385882	0.5	0.15	Endothelial	TJP1
0.668	0.373256	0.336	0.373256	0.351	0.013	Endothelial	FRMD4B
0.668	0.364903	0.336	0.364903	0.653	0.301	Endothelial	DPYSL2
0.668	0.352269	0.336	0.352269	0.909	0.776	Endothelial	COX5B
0.332	-0.909706	0.336	-0.909706	0.091	0.407	Endothelial	EDNRB
0.667	0.498355	0.334	0.498355	0.587	0.266	Endothelial	CD55
0.667	0.405464	0.334	0.405464	0.36	0.024	Endothelial	HSPA12B
0.667	0.374287	0.334	0.374287	0.339	0.004	Endothelial	NPR1
0.667	0.367154	0.334	0.367154	0.417	0.078	Endothelial	MLLT4
0.667	0.357328	0.334	0.357328	0.393	0.053	Endothelial	SMAGP
0.667	0.351646	0.334	0.351646	0.417	0.078	Endothelial	FAM65A
0.667	0.349823	0.334	0.349823	0.806	0.581	Endothelial	TCF4
0.333	-0.609917	0.334	-0.609917	0.05	0.376	Endothelial	PTGER2
0.666	0.428829	0.332	0.428829	0.335	0.002	Endothelial	ADGRG1
0.666	0.40095	0.332	0.40095	0.616	0.287	Endothelial	RBM17
0.666	0.388255	0.332	0.388255	0.566	0.217	Endothelial	SKAP2
0.666	0.379904	0.332	0.379904	0.798	0.537	Endothelial	NUCB1
0.666	0.379688	0.332	0.379688	0.616	0.285	Endothelial	POLE4
0.334	-0.7256	0.332	-0.7256	0.269	0.527	Endothelial	RGS2
0.334	-1.45444	0.332	-1.45444	0.153	0.441	Endothelial	F3
0.334	-2.15107	0.332	-2.15107	0.215	0.468	Endothelial	CCL8
0.665	0.512258	0.33	0.512258	0.409	0.076	Endothelial	PTP4A3
0.665	0.458249	0.33	0.458249	0.335	0.004	Endothelial	KRT222
0.665	0.437522	0.33	0.437522	0.752	0.437	Endothelial	MGLL
0.665	0.379513	0.33	0.379513	0.636	0.307	Endothelial	CCT6A
0.665	0.366135	0.33	0.366135	0.455	0.118	Endothelial	GRAMD1A
0.665	0.364512	0.33	0.364512	0.393	0.059	Endothelial	ELMO1
0.665	0.31266	0.33	0.31266	0.421	0.08	Endothelial	KBTBD2
0.335	-0.803402	0.33	-0.803402	0.128	0.416	Endothelial	ZEB2
0.664	0.474151	0.328	0.474151	0.343	0.014	Endothelial	PLLP
0.664	0.382896	0.328	0.382896	0.76	0.463	Endothelial	DNAJB6
0.664	0.382487	0.328	0.382487	0.446	0.113	Endothelial	CNDP2
0.664	0.382136	0.328	0.382136	0.624	0.292	Endothelial	IMP3
0.664	0.351902	0.328	0.351902	0.707	0.401	Endothelial	GSTK1
0.336	-0.891298	0.328	-0.891298	0.442	0.591	Endothelial	MFGE8
0.336	-1.0775	0.328	-1.0775	0.194	0.465	Endothelial	FN1
0.336	-2.26235	0.328	-2.26235	0.198	0.457	Endothelial	CCL11
0.663	0.366369	0.326	0.366369	0.674	0.348	Endothelial	LAMTOR2
0.337	-0.814159	0.326	-0.814159	0.19	0.462	Endothelial	THY1
0.337	-0.875747	0.326	-0.875747	0.355	0.561	Endothelial	PRNP
0.662	0.518598	0.324	0.518598	0.384	0.061	Endothelial	CX3CL1
0.662	0.407111	0.324	0.407111	0.434	0.099	Endothelial	FAM43A
0.662	0.404932	0.324	0.404932	0.488	0.159	Endothelial	MRPL17
0.662	0.374912	0.324	0.374912	0.798	0.571	Endothelial	ENY2
0.662	0.351305	0.324	0.351305	0.558	0.219	Endothelial	DYNC1LI2
0.662	0.328	0.324	0.328	0.541	0.197	Endothelial	MACF1
0.662	0.312747	0.324	0.312747	0.649	0.302	Endothelial	TXNDC12
0.338	-0.47043	0.324	-0.47043	0.996	0.997	Endothelial	JUNB
0.661	0.849886	0.322	0.849886	0.335	0.013	Endothelial	CYP1B1
0.661	0.425705	0.322	0.425705	0.533	0.224	Endothelial	BRI3
0.661	0.37643	0.322	0.37643	0.678	0.361	Endothelial	BAX
0.661	0.357391	0.322	0.357391	0.36	0.034	Endothelial	DGKZ
0.661	0.341388	0.322	0.341388	0.868	0.732	Endothelial	HINT1
0.661	0.333698	0.322	0.333698	0.653	0.33	Endothelial	SRSF4
0.339	-0.625177	0.322	-0.625177	0.632	0.756	Endothelial	MYADM
0.339	-0.794391	0.322	-0.794391	0.14	0.424	Endothelial	WFDC1
0.66	0.592164	0.32	0.592164	0.384	0.068	Endothelial	INSR
0.66	0.487967	0.32	0.487967	0.322	0.003	Endothelial	RUNDC3B
0.66	0.485004	0.32	0.485004	0.512	0.191	Endothelial	CCND1
0.66	0.401104	0.32	0.401104	0.525	0.199	Endothelial	ACAT1
0.66	0.342928	0.32	0.342928	0.417	0.087	Endothelial	NTN4
0.659	0.422792	0.318	0.422792	0.674	0.372	Endothelial	NKX2-3
0.659	0.319342	0.318	0.319342	0.496	0.156	Endothelial	TNFRSF10D
0.659	0.315289	0.318	0.315289	0.517	0.171	Endothelial	A4GALT
0.659	0.313978	0.318	0.313978	0.442	0.111	Endothelial	HDAC7
0.658	1.21277	0.316	1.21277	0.376	0.077	Endothelial	CPE
0.658	0.397746	0.316	0.397746	0.455	0.141	Endothelial	BTN3A2
0.658	0.360179	0.316	0.360179	0.702	0.386	Endothelial	PDCD6
0.658	0.303849	0.316	0.303849	0.616	0.26	Endothelial	DAB2
0.342	-0.840808	0.316	-0.840808	0.107	0.395	Endothelial	ACKR3
0.657	0.398727	0.314	0.398727	0.36	0.043	Endothelial	TMTC1
0.657	0.379299	0.314	0.379299	0.492	0.183	Endothelial	SYNGR2
0.657	0.378395	0.314	0.378395	0.331	0.015	Endothelial	LRRC8C
0.657	0.375716	0.314	0.375716	0.318	0.003	Endothelial	EXOC3L2
0.657	0.373025	0.314	0.373025	0.38	0.06	Endothelial	RAI14
0.657	0.354591	0.314	0.354591	0.579	0.261	Endothelial	C20orf24
0.657	0.334071	0.314	0.334071	0.574	0.237	Endothelial	TEX264
0.657	0.331699	0.314	0.331699	0.785	0.533	Endothelial	TSPO
0.657	0.300105	0.314	0.300105	0.512	0.176	Endothelial	NMI
0.657	0.29381	0.314	0.29381	0.55	0.2	Endothelial	NTPCR
0.343	-0.536196	0.314	-0.536196	0.248	0.514	Endothelial	TFPI
0.656	0.465161	0.312	0.465161	0.347	0.035	Endothelial	LEPR
0.656	0.403008	0.312	0.403008	0.421	0.096	Endothelial	IFIT3
0.656	0.350782	0.312	0.350782	0.314	0.002	Endothelial	USHBP1
0.656	0.327255	0.312	0.327255	0.504	0.17	Endothelial	CPNE8
0.656	0.323235	0.312	0.323235	0.554	0.218	Endothelial	WWTR1
0.656	0.294523	0.312	0.294523	0.488	0.151	Endothelial	MAPK3
0.344	-0.611481	0.312	-0.611481	0.864	0.897	Endothelial	IRF1
0.655	0.63425	0.31	0.63425	0.318	0.008	Endothelial	TFF3
0.655	0.440135	0.31	0.440135	0.318	0.008	Endothelial	SEMA6A
0.655	0.43257	0.31	0.43257	0.405	0.095	Endothelial	LXN
0.655	0.399801	0.31	0.399801	0.595	0.285	Endothelial	GNAI3
0.655	0.377768	0.31	0.377768	0.81	0.634	Endothelial	CSTB
0.655	0.353714	0.31	0.353714	0.355	0.04	Endothelial	RPGR
0.655	0.317305	0.31	0.317305	0.343	0.029	Endothelial	ARHGAP31
0.655	0.316543	0.31	0.316543	0.603	0.267	Endothelial	HDAC1
0.345	-0.598228	0.31	-0.598228	0.062	0.355	Endothelial	FBLIM1
0.345	-0.602369	0.31	-0.602369	0.083	0.374	Endothelial	COL5A2
0.345	-0.661502	0.31	-0.661502	0.731	0.795	Endothelial	BTG2
0.654	0.500348	0.308	0.500348	0.417	0.108	Endothelial	HLX
0.654	0.410388	0.308	0.410388	0.682	0.371	Endothelial	CTNNB1
0.654	0.370766	0.308	0.370766	0.31	0.003	Endothelial	GIPC2
0.654	0.357808	0.308	0.357808	0.343	0.032	Endothelial	MYBBP1A
0.654	0.340802	0.308	0.340802	0.591	0.273	Endothelial	TMEM9B
0.654	0.316909	0.308	0.316909	0.467	0.141	Endothelial	NFE2L1
0.654	0.316127	0.308	0.316127	0.864	0.692	Endothelial	ATP5J
0.654	0.313266	0.308	0.313266	0.36	0.045	Endothelial	C10orf11
0.654	0.30219	0.308	0.30219	0.368	0.053	Endothelial	PTPRN2
0.654	0.29361	0.308	0.29361	0.335	0.024	Endothelial	SCARB1
0.654	0.292075	0.308	0.292075	0.413	0.093	Endothelial	WNK1
0.653	0.365374	0.306	0.365374	0.368	0.065	Endothelial	CD79B
0.653	0.345245	0.306	0.345245	0.314	0.008	Endothelial	SH3BGRL2
0.653	0.332671	0.306	0.332671	0.372	0.063	Endothelial	CNOT6L
0.653	0.322183	0.306	0.322183	0.467	0.15	Endothelial	IDI1
0.347	-0.642423	0.306	-0.642423	0.041	0.336	Endothelial	LOXL1
0.347	-1.81788	0.306	-1.81788	0.095	0.375	Endothelial	CRYAB
0.652	0.362222	0.304	0.362222	0.723	0.457	Endothelial	NAA38
0.652	0.350666	0.304	0.350666	0.632	0.306	Endothelial	SUMO3
0.652	0.335555	0.304	0.335555	0.442	0.124	Endothelial	KLF7
0.652	0.333496	0.304	0.333496	0.417	0.099	Endothelial	PLXND1
0.652	0.333369	0.304	0.333369	0.504	0.185	Endothelial	COMMD7
0.652	0.326769	0.304	0.326769	0.566	0.246	Endothelial	VAMP3
0.652	0.324595	0.304	0.324595	0.364	0.053	Endothelial	GIMAP2
0.652	0.304268	0.304	0.304268	0.521	0.195	Endothelial	CD40
0.652	0.293066	0.304	0.293066	0.43	0.114	Endothelial	PICALM
0.348	-0.477263	0.304	-0.477263	0.86	0.917	Endothelial	PPP1R15A
0.651	0.516477	0.302	0.516477	0.769	0.513	Endothelial	TIMP3
0.651	0.404248	0.302	0.404248	0.43	0.134	Endothelial	LY96
0.651	0.386573	0.302	0.386573	0.384	0.081	Endothelial	CEBPG
0.651	0.360496	0.302	0.360496	0.806	0.625	Endothelial	GNG5
0.651	0.354555	0.302	0.354555	0.781	0.539	Endothelial	HNRNPF
0.651	0.333721	0.302	0.333721	0.897	0.767	Endothelial	LDHA
0.651	0.329728	0.302	0.329728	0.405	0.093	Endothelial	ABHD17A
0.651	0.310397	0.302	0.310397	0.405	0.09	Endothelial	SNTB2
0.349	-0.271192	0.302	-0.271192	0.992	0.978	Endothelial	RPL10A
0.349	-0.591403	0.302	-0.591403	0.045	0.333	Endothelial	C2
0.65	0.414668	0.3	0.414668	0.463	0.156	Endothelial	LRRC32
0.65	0.363216	0.3	0.363216	0.595	0.278	Endothelial	C14orf119
0.65	0.352845	0.3	0.352845	0.326	0.025	Endothelial	SLC35G2
0.65	0.337079	0.3	0.337079	0.579	0.25	Endothelial	IFITM1
0.65	0.321533	0.3	0.321533	0.88	0.671	Endothelial	MGST3
0.65	0.315644	0.3	0.315644	0.455	0.136	Endothelial	AHR
0.65	0.293762	0.3	0.293762	0.545	0.223	Endothelial	MAP3K13
0.649	0.39167	0.298	0.39167	0.607	0.303	Endothelial	LIMA1
0.649	0.355311	0.298	0.355311	0.326	0.025	Endothelial	FILIP1
0.649	0.331424	0.298	0.331424	0.731	0.438	Endothelial	ARPC5
0.649	0.330613	0.298	0.330613	0.702	0.431	Endothelial	BCAP31
0.649	0.32152	0.298	0.32152	0.525	0.207	Endothelial	TM2D2
0.649	0.31692	0.298	0.31692	0.537	0.235	Endothelial	TMEM243
0.649	0.301391	0.298	0.301391	0.38	0.069	Endothelial	KLHDC8B
0.649	0.281226	0.298	0.281226	0.384	0.074	Endothelial	ANXA2R
0.648	0.713281	0.296	0.713281	0.769	0.55	Endothelial	CTGF
0.648	0.56935	0.296	0.56935	0.521	0.231	Endothelial	STMN1
0.648	0.398216	0.296	0.398216	0.306	0.009	Endothelial	ABCB1
0.648	0.333845	0.296	0.333845	0.636	0.345	Endothelial	SH3GLB1
0.648	0.327565	0.296	0.327565	0.868	0.706	Endothelial	UBE2D3
0.648	0.316362	0.296	0.316362	0.326	0.027	Endothelial	ARHGEF3
0.647	0.385145	0.294	0.385145	0.31	0.015	Endothelial	SEMA6B
0.647	0.383164	0.294	0.383164	0.331	0.038	Endothelial	ADRB2
0.647	0.349105	0.294	0.349105	0.773	0.589	Endothelial	FIS1
0.647	0.344875	0.294	0.344875	0.455	0.152	Endothelial	NECAP2
0.647	0.339869	0.294	0.339869	0.599	0.304	Endothelial	CAPNS1
0.647	0.333482	0.294	0.333482	0.421	0.118	Endothelial	SAV1
0.647	0.326925	0.294	0.326925	0.318	0.021	Endothelial	EPHB4
0.647	0.318399	0.294	0.318399	0.298	0.003	Endothelial	BCL6B
0.647	0.312354	0.294	0.312354	0.876	0.664	Endothelial	TPM4
0.647	0.312319	0.294	0.312319	0.355	0.054	Endothelial	HIP1
0.647	0.309984	0.294	0.309984	0.653	0.36	Endothelial	ARPC1A
0.647	0.307681	0.294	0.307681	0.57	0.25	Endothelial	ANP32A
0.647	0.294219	0.294	0.294219	0.372	0.071	Endothelial	INO80C
0.647	0.293292	0.294	0.293292	0.446	0.139	Endothelial	TAP2
0.647	0.277049	0.294	0.277049	0.434	0.125	Endothelial	DCTPP1
0.646	0.480585	0.292	0.480585	0.326	0.037	Endothelial	DLL4
0.646	0.358784	0.292	0.358784	0.331	0.034	Endothelial	ABLIM1
0.646	0.34288	0.292	0.34288	0.566	0.259	Endothelial	TSG101
0.646	0.331786	0.292	0.331786	0.293	0.002	Endothelial	CCM2L
0.646	0.330548	0.292	0.330548	0.322	0.025	Endothelial	SIPA1L2
0.646	0.325366	0.292	0.325366	0.293	0.001	Endothelial	SHANK3
0.646	0.31836	0.292	0.31836	0.603	0.309	Endothelial	DDX21
0.646	0.31755	0.292	0.31755	0.802	0.605	Endothelial	PCBP1
0.646	0.303826	0.292	0.303826	0.756	0.491	Endothelial	ARGLU1
0.354	-0.771882	0.292	-0.771882	0.025	0.315	Endothelial	SLITRK6
0.645	1.08245	0.29	1.08245	0.298	0.009	Endothelial	MADCAM1
0.645	0.364995	0.29	0.364995	0.43	0.127	Endothelial	IFIT1
0.645	0.327931	0.29	0.327931	0.347	0.053	Endothelial	TAOK2
0.645	0.311129	0.29	0.311129	0.38	0.079	Endothelial	CNOT8
0.645	0.303522	0.29	0.303522	0.36	0.06	Endothelial	CD58
0.645	0.301721	0.29	0.301721	0.595	0.303	Endothelial	NAA10
0.645	0.292926	0.29	0.292926	0.442	0.134	Endothelial	CALHM2
0.645	0.289399	0.29	0.289399	0.293	0.003	Endothelial	MYRIP
0.645	0.281927	0.29	0.281927	0.913	0.802	Endothelial	PRDX1
0.645	0.279087	0.29	0.279087	0.88	0.672	Endothelial	ARF1
0.355	-0.391471	0.29	-0.391471	0.835	0.854	Endothelial	ANXA5
0.355	-0.406887	0.29	-0.406887	0.831	0.894	Endothelial	PPDPF
0.355	-0.479672	0.29	-0.479672	0.058	0.338	Endothelial	A1BG
0.355	-0.858434	0.29	-0.858434	0.091	0.357	Endothelial	VCAM1
0.644	0.741855	0.288	0.741855	0.298	0.009	Endothelial	NOV
0.644	0.657227	0.288	0.657227	0.603	0.331	Endothelial	ADAMTS1
0.644	0.585244	0.288	0.585244	0.839	0.686	Endothelial	ADIRF
0.644	0.366967	0.288	0.366967	0.293	0.005	Endothelial	THSD7A
0.644	0.349345	0.288	0.349345	0.298	0.009	Endothelial	PDE2A
0.644	0.311356	0.288	0.311356	0.314	0.023	Endothelial	FZD4
0.644	0.29778	0.288	0.29778	0.426	0.123	Endothelial	CDS2
0.644	0.294296	0.288	0.294296	0.822	0.592	Endothelial	SUMO1
0.644	0.292573	0.288	0.292573	0.537	0.231	Endothelial	TAP1
0.644	0.253737	0.288	0.253737	0.748	0.427	Endothelial	CLEC2B
0.644	0.252224	0.288	0.252224	0.397	0.093	Endothelial	ARRB1
0.356	-0.485069	0.288	-0.485069	0.979	0.987	Endothelial	ZFP36
0.356	-0.563279	0.288	-0.563279	0.058	0.338	Endothelial	PTGER4
0.643	0.516917	0.286	0.516917	0.521	0.275	Endothelial	MLEC
0.643	0.386958	0.286	0.386958	0.417	0.125	Endothelial	KLF3
0.643	0.304484	0.286	0.304484	0.822	0.6	Endothelial	TMEM50A
0.643	0.302291	0.286	0.302291	0.599	0.301	Endothelial	APH1A
0.643	0.295044	0.286	0.295044	0.347	0.052	Endothelial	SASH1
0.643	0.281594	0.286	0.281594	0.335	0.044	Endothelial	SPTLC2
0.357	-0.702568	0.286	-0.702568	0.14	0.392	Endothelial	PALLD
0.357	-0.714757	0.286	-0.714757	0.128	0.381	Endothelial	ANGPTL4
0.642	0.372093	0.284	0.372093	0.285	0	Endothelial	BMX
0.642	0.326617	0.284	0.326617	0.347	0.059	Endothelial	TBCD
0.642	0.284706	0.284	0.284706	0.38	0.085	Endothelial	RAB4B
0.642	0.283289	0.284	0.283289	0.31	0.023	Endothelial	MGAT4A
0.642	0.283013	0.284	0.283013	0.492	0.189	Endothelial	MAX
0.642	0.259644	0.284	0.259644	0.971	0.918	Endothelial	BTF3
0.642	0.257396	0.284	0.257396	0.574	0.271	Endothelial	UBE2E1
0.358	-0.603091	0.284	-0.603091	0.364	0.531	Endothelial	RARRES3
0.641	0.407228	0.282	0.407228	0.335	0.049	Endothelial	SERTAD4-AS1
0.641	0.308098	0.282	0.308098	0.335	0.049	Endothelial	PGM5
0.641	0.307325	0.282	0.307325	0.298	0.016	Endothelial	CRACR2B
0.641	0.299891	0.282	0.299891	0.289	0.009	Endothelial	CSGALNACT1
0.641	0.285339	0.282	0.285339	0.331	0.043	Endothelial	STXBP1
0.641	0.280645	0.282	0.280645	0.595	0.293	Endothelial	BCAP29
0.641	0.276624	0.282	0.276624	0.463	0.165	Endothelial	C8orf33
0.641	0.275392	0.282	0.275392	0.372	0.081	Endothelial	MIF4GD
0.641	0.275383	0.282	0.275383	0.322	0.036	Endothelial	CPNE2
0.641	0.257952	0.282	0.257952	0.843	0.667	Endothelial	CNN3
0.641	0.252466	0.282	0.252466	0.727	0.462	Endothelial	CAP1
0.359	-0.293982	0.282	-0.293982	0.942	0.912	Endothelial	LAPTM4A
0.359	-0.657135	0.282	-0.657135	0.029	0.306	Endothelial	HAS2
0.359	-0.660572	0.282	-0.660572	0.07	0.335	Endothelial	IRF8
0.359	-0.688094	0.282	-0.688094	0.017	0.294	Endothelial	ADAM28
0.64	0.364849	0.28	0.364849	0.326	0.042	Endothelial	IQCK
0.64	0.331968	0.28	0.331968	0.43	0.141	Endothelial	MYO6
0.64	0.326559	0.28	0.326559	0.368	0.083	Endothelial	PIK3C2A
0.64	0.2903	0.28	0.2903	0.285	0.005	Endothelial	THSD1
0.64	0.289709	0.28	0.289709	0.409	0.118	Endothelial	RCAN1
0.64	0.272588	0.28	0.272588	0.281	0	Endothelial	CLEC1A
0.64	0.263491	0.28	0.263491	0.455	0.155	Endothelial	PAK2
0.64	0.260541	0.28	0.260541	0.421	0.126	Endothelial	ARHGEF1
0.36	-0.485649	0.28	-0.485649	0.037	0.316	Endothelial	CH17-189H20.1
0.36	-0.591006	0.28	-0.591006	0.062	0.328	Endothelial	C5orf66-AS1
0.639	0.302428	0.278	0.302428	0.409	0.118	Endothelial	MEIS2
0.639	0.290971	0.278	0.290971	0.326	0.045	Endothelial	MLKL
0.639	0.262544	0.278	0.262544	0.401	0.109	Endothelial	RARA
0.361	-0.582487	0.278	-0.582487	0.087	0.34	Endothelial	CDH11
0.361	-0.608053	0.278	-0.608053	0.847	0.922	Endothelial	TIMP1
0.361	-0.781567	0.278	-0.781567	0.492	0.592	Endothelial	CFH
0.638	0.486785	0.276	0.486785	0.649	0.383	Endothelial	ISG15
0.638	0.410948	0.276	0.410948	0.277	0.001	Endothelial	CDA
0.638	0.410523	0.276	0.410523	0.442	0.166	Endothelial	NES
0.638	0.354225	0.276	0.354225	0.326	0.045	Endothelial	FES
0.638	0.325155	0.276	0.325155	0.612	0.312	Endothelial	SERTAD3
0.638	0.298819	0.276	0.298819	0.756	0.483	Endothelial	ZNHIT1
0.638	0.298101	0.276	0.298101	0.459	0.161	Endothelial	PTPN12
0.638	0.291231	0.276	0.291231	0.488	0.193	Endothelial	PPP2R2A
0.638	0.282981	0.276	0.282981	0.281	0.004	Endothelial	C1orf115
0.638	0.276445	0.276	0.276445	0.335	0.052	Endothelial	SMURF2
0.638	0.253752	0.276	0.253752	0.442	0.142	Endothelial	PCGF2
0.362	-0.604191	0.276	-0.604191	0.194	0.414	Endothelial	CSF1
0.637	0.427838	0.274	0.427838	0.347	0.077	Endothelial	CTHRC1
0.637	0.29354	0.274	0.29354	0.384	0.098	Endothelial	CIAPIN1
0.637	0.287845	0.274	0.287845	0.397	0.115	Endothelial	HAGH
0.637	0.276415	0.274	0.276415	0.781	0.544	Endothelial	RAB1A
0.637	0.25602	0.274	0.25602	0.417	0.125	Endothelial	RFK
0.363	-0.527997	0.274	-0.527997	0.674	0.75	Endothelial	PEBP1
0.363	-0.537987	0.274	-0.537987	0.182	0.41	Endothelial	FKBP10
0.363	-0.584574	0.274	-0.584574	0.041	0.304	Endothelial	ACP5
0.363	-0.647151	0.274	-0.647151	0.583	0.657	Endothelial	TPM1
0.636	0.362976	0.272	0.362976	0.645	0.384	Endothelial	YWHAH
0.636	0.32005	0.272	0.32005	0.545	0.251	Endothelial	CHMP1B
0.636	0.309341	0.272	0.309341	0.467	0.184	Endothelial	CCDC50
0.636	0.298318	0.272	0.298318	0.76	0.528	Endothelial	CHMP2A
0.636	0.283227	0.272	0.283227	0.405	0.118	Endothelial	CSRP2
0.636	0.280598	0.272	0.280598	0.479	0.188	Endothelial	WBP2
0.636	0.263367	0.272	0.263367	0.554	0.245	Endothelial	SHISA5
0.364	-0.623662	0.272	-0.623662	0.132	0.364	Endothelial	RP11-14N7.2
0.635	0.396855	0.27	0.396855	0.318	0.051	Endothelial	PNP
0.635	0.342381	0.27	0.342381	0.69	0.435	Endothelial	AES
0.635	0.323462	0.27	0.323462	0.566	0.301	Endothelial	CCPG1
0.635	0.314629	0.27	0.314629	0.331	0.065	Endothelial	RASGRP3
0.635	0.299757	0.27	0.299757	0.818	0.621	Endothelial	EIF4G2
0.635	0.284616	0.27	0.284616	0.521	0.229	Endothelial	RAB5A
0.635	0.282474	0.27	0.282474	0.351	0.07	Endothelial	CTTNBP2NL
0.635	0.271894	0.27	0.271894	0.905	0.773	Endothelial	TMBIM6
0.635	0.271327	0.27	0.271327	0.273	0.003	Endothelial	DYSF
0.635	0.263078	0.27	0.263078	0.45	0.156	Endothelial	BORCS7
0.365	-0.531653	0.27	-0.531653	0.058	0.314	Endothelial	RHOBTB3
0.365	-0.711733	0.27	-0.711733	0.74	0.783	Endothelial	TUBA1A
0.634	0.338843	0.268	0.338843	0.331	0.056	Endothelial	ATOH8
0.634	0.336682	0.268	0.336682	0.591	0.311	Endothelial	ARPC4
0.634	0.318328	0.268	0.318328	0.273	0.004	Endothelial	HAGLROS
0.634	0.307468	0.268	0.307468	0.273	0.005	Endothelial	ATP8B1
0.634	0.284389	0.268	0.284389	0.401	0.12	Endothelial	MX1
0.634	0.274604	0.268	0.274604	0.86	0.751	Endothelial	PSMA7
0.634	0.265166	0.268	0.265166	0.417	0.131	Endothelial	XAF1
0.634	0.256068	0.268	0.256068	0.5	0.214	Endothelial	CHST12
0.366	-0.56753	0.268	-0.56753	0.021	0.285	Endothelial	AXL
0.366	-0.575893	0.268	-0.575893	0.099	0.35	Endothelial	FBLN5
0.633	0.369308	0.266	0.369308	0.686	0.469	Endothelial	MIDN
0.633	0.276984	0.266	0.276984	0.669	0.402	Endothelial	ATP6V0B
0.633	0.271012	0.266	0.271012	0.781	0.575	Endothelial	GNAS
0.633	0.268628	0.266	0.268628	0.273	0.007	Endothelial	SYBU
0.633	0.26423	0.266	0.26423	0.467	0.183	Endothelial	SUN1
0.632	0.605795	0.264	0.605795	0.264	0.001	Endothelial	FCN3
0.632	0.477487	0.264	0.477487	0.264	0.001	Endothelial	C2CD4B
0.632	0.323845	0.264	0.323845	0.318	0.051	Endothelial	F11R
0.632	0.308092	0.264	0.308092	0.413	0.143	Endothelial	CHCHD7
0.632	0.306701	0.264	0.306701	0.731	0.485	Endothelial	PRMT1
0.632	0.289132	0.264	0.289132	0.409	0.133	Endothelial	BCL10
0.632	0.252163	0.264	0.252163	0.554	0.272	Endothelial	ARF6
0.368	-0.428761	0.264	-0.428761	0.773	0.861	Endothelial	ZFP36L2
0.631	0.383373	0.262	0.383373	0.277	0.015	Endothelial	MSX1
0.631	0.318755	0.262	0.318755	0.707	0.489	Endothelial	RAB13
0.631	0.307135	0.262	0.307135	0.492	0.225	Endothelial	BNIP3
0.631	0.305481	0.262	0.305481	0.74	0.487	Endothelial	ICAM1
0.631	0.292124	0.262	0.292124	0.368	0.099	Endothelial	KPNA2
0.631	0.291687	0.262	0.291687	0.814	0.589	Endothelial	EMP2
0.631	0.284598	0.262	0.284598	0.674	0.422	Endothelial	UFC1
0.631	0.258964	0.262	0.258964	0.43	0.147	Endothelial	CTBP2
0.631	0.258775	0.262	0.258775	0.566	0.296	Endothelial	PCMTD1
0.631	0.257336	0.262	0.257336	0.388	0.111	Endothelial	SEPN1
0.631	0.255744	0.262	0.255744	0.339	0.067	Endothelial	FRYL
0.369	-0.519046	0.262	-0.519046	0.079	0.323	Endothelial	EMID1
0.63	0.392669	0.26	0.392669	0.269	0.008	Endothelial	HLA-DQA1
0.63	0.348829	0.26	0.348829	0.26	0	Endothelial	RP11-251M1.1
0.63	0.328075	0.26	0.328075	0.281	0.02	Endothelial	MFSD6
0.63	0.288093	0.26	0.288093	0.269	0.007	Endothelial	KIAA1671
0.63	0.283542	0.26	0.283542	0.702	0.445	Endothelial	SNRPB
0.63	0.280334	0.26	0.280334	0.393	0.122	Endothelial	PNPLA2
0.63	0.274696	0.26	0.274696	0.607	0.324	Endothelial	NOSIP
0.63	0.257068	0.26	0.257068	0.727	0.45	Endothelial	MTCH1
0.63	0.254952	0.26	0.254952	0.364	0.095	Endothelial	MAP3K8
0.63	0.25428	0.26	0.25428	0.467	0.184	Endothelial	TRIOBP
0.37	-0.519228	0.26	-0.519228	0.054	0.299	Endothelial	RUNX1
0.629	0.552329	0.258	0.552329	0.277	0.018	Endothelial	ANGPT2
0.629	0.39636	0.258	0.39636	0.368	0.11	Endothelial	ARID5A
0.629	0.31284	0.258	0.31284	0.31	0.053	Endothelial	BID
0.629	0.291125	0.258	0.291125	0.264	0.006	Endothelial	FAM84B
0.629	0.283046	0.258	0.283046	0.587	0.301	Endothelial	ACTR2
0.629	0.26678	0.258	0.26678	0.455	0.175	Endothelial	SLU7
0.629	0.26363	0.258	0.26363	0.653	0.373	Endothelial	ACTR3
0.629	0.254579	0.258	0.254579	0.512	0.226	Endothelial	GNB1
0.371	-0.508758	0.258	-0.508758	0.045	0.292	Endothelial	HNMT
0.371	-0.531184	0.258	-0.531184	0.087	0.326	Endothelial	ST5
0.371	-0.585719	0.258	-0.585719	0.409	0.517	Endothelial	FSTL1
0.371	-0.645477	0.258	-0.645477	0.174	0.383	Endothelial	DST
0.628	0.315254	0.256	0.315254	0.31	0.052	Endothelial	MSRA
0.628	0.309722	0.256	0.309722	0.603	0.358	Endothelial	MGAT1
0.628	0.299947	0.256	0.299947	0.31	0.051	Endothelial	SOS1
0.628	0.290351	0.256	0.290351	0.661	0.371	Endothelial	CHURC1
0.372	-0.485991	0.256	-0.485991	0.017	0.271	Endothelial	GLIPR2
0.372	-0.512691	0.256	-0.512691	0.401	0.532	Endothelial	ANXA6
0.372	-1.6646	0.256	-1.6646	0.306	0.472	Endothelial	POSTN
0.627	0.354279	0.254	0.354279	0.562	0.298	Endothelial	TRIB1
0.627	0.327767	0.254	0.327767	0.339	0.08	Endothelial	ABL2
0.627	0.305445	0.254	0.305445	0.339	0.081	Endothelial	STK17A
0.627	0.282397	0.254	0.282397	0.438	0.166	Endothelial	PPFIBP1
0.627	0.264724	0.254	0.264724	0.368	0.115	Endothelial	TPST2
0.373	-0.278569	0.254	-0.278569	0.93	0.943	Endothelial	EEF1D
0.373	-0.481419	0.254	-0.481419	0.897	0.904	Endothelial	HSPA1B
0.626	0.372653	0.252	0.372653	0.269	0.017	Endothelial	LTC4S
0.626	0.297744	0.252	0.297744	0.417	0.159	Endothelial	PLIN2
0.626	0.271109	0.252	0.271109	1	0.989	Endothelial	RPS6
0.626	0.263254	0.252	0.263254	0.347	0.088	Endothelial	HMBOX1
0.626	0.250053	0.252	0.250053	0.529	0.251	Endothelial	PSIP1
0.374	-0.432786	0.252	-0.432786	0.45	0.579	Endothelial	IFI27L2
0.374	-0.523299	0.252	-0.523299	0.12	0.345	Endothelial	SMPDL3A
0.625	0.544999	0.25	0.544999	0.748	0.612	Endothelial	PLPP1
0.625	0.350105	0.25	0.350105	0.339	0.082	Endothelial	FAM13C
0.625	0.269659	0.25	0.269659	0.252	0.001	Endothelial	FAM69B
0.625	0.265002	0.25	0.265002	0.541	0.269	Endothelial	CMPK1
0.625	0.251266	0.25	0.251266	0.698	0.443	Endothelial	VPS29
0.375	-0.498084	0.25	-0.498084	0.293	0.461	Endothelial	RAB34
0.375	-0.556314	0.25	-0.556314	0.021	0.267	Endothelial	COL14A1
0.375	-0.705512	0.25	-0.705512	0.628	0.703	Endothelial	MYL9
0.624	0.465425	0.248	0.465425	0.446	0.195	Endothelial	MIR4435-2HG
0.624	0.268097	0.248	0.268097	0.442	0.175	Endothelial	HSF1
0.624	0.26492	0.248	0.26492	0.289	0.038	Endothelial	FURIN
0.624	0.252619	0.248	0.252619	0.306	0.051	Endothelial	PPM1F
0.376	-0.375128	0.248	-0.375128	0.773	0.771	Endothelial	PTMS
0.376	-0.499714	0.248	-0.499714	0.045	0.285	Endothelial	PCDH18
0.623	0.295947	0.246	0.295947	0.36	0.104	Endothelial	MTRF1L
0.623	0.290069	0.246	0.290069	0.69	0.428	Endothelial	RNF7
0.623	0.279093	0.246	0.279093	0.388	0.135	Endothelial	C17orf62
0.623	0.276865	0.246	0.276865	0.252	0.005	Endothelial	TACSTD2
0.623	0.269592	0.246	0.269592	0.562	0.298	Endothelial	TXN2
0.623	0.250693	0.246	0.250693	0.351	0.094	Endothelial	JAG1
0.377	-0.480815	0.246	-0.480815	0.149	0.361	Endothelial	NDN
0.622	0.537756	0.244	0.537756	0.31	0.079	Endothelial	VAMP8
0.622	0.31424	0.244	0.31424	0.364	0.111	Endothelial	ANKRD65
0.622	0.312762	0.244	0.312762	0.335	0.089	Endothelial	VPS37B
0.622	0.312586	0.244	0.312586	0.252	0.007	Endothelial	PCDH12
0.622	0.298765	0.244	0.298765	0.897	0.749	Endothelial	LGALS3
0.622	0.285398	0.244	0.285398	0.653	0.415	Endothelial	PPP1CA
0.622	0.277144	0.244	0.277144	0.322	0.079	Endothelial	TUBA4A
0.622	0.265554	0.244	0.265554	0.508	0.239	Endothelial	CYB5B
0.378	-0.456801	0.244	-0.456801	0.339	0.495	Endothelial	LMO4
0.378	-0.579326	0.244	-0.579326	0.376	0.506	Endothelial	FOXF1
0.378	-0.827724	0.244	-0.827724	0.335	0.476	Endothelial	MATN2
0.621	0.43073	0.242	0.43073	0.372	0.125	Endothelial	COTL1
0.621	0.316917	0.242	0.316917	0.285	0.04	Endothelial	TMEM2
0.621	0.30541	0.242	0.30541	0.351	0.103	Endothelial	IVNS1ABP
0.621	0.282883	0.242	0.282883	0.277	0.032	Endothelial	GRB10
0.621	0.265132	0.242	0.265132	0.331	0.082	Endothelial	CKS2
0.621	0.260912	0.242	0.260912	0.384	0.13	Endothelial	ARID4A
0.621	0.260446	0.242	0.260446	0.256	0.013	Endothelial	PIK3C2B
0.621	0.256397	0.242	0.256397	0.566	0.305	Endothelial	PSMD13
0.621	0.255583	0.242	0.255583	0.401	0.151	Endothelial	ABRACL
0.621	0.254769	0.242	0.254769	0.492	0.229	Endothelial	XRN2
0.379	-0.465937	0.242	-0.465937	0.095	0.315	Endothelial	TRIP6
0.379	-0.574572	0.242	-0.574572	0.566	0.652	Endothelial	ATF3
0.379	-0.754656	0.242	-0.754656	0.045	0.279	Endothelial	NSG1
0.62	0.299796	0.24	0.299796	0.306	0.061	Endothelial	SMAD1
0.62	0.278072	0.24	0.278072	0.62	0.357	Endothelial	RAP1B
0.62	0.277028	0.24	0.277028	0.347	0.097	Endothelial	NSUN6
0.62	0.275532	0.24	0.275532	0.595	0.35	Endothelial	PPP4C
0.62	0.262989	0.24	0.262989	0.417	0.164	Endothelial	ZYX
0.62	0.257256	0.24	0.257256	0.364	0.113	Endothelial	RP11-382A20.3
0.38	-0.321409	0.24	-0.321409	0.946	0.933	Endothelial	COX7C
0.38	-0.462542	0.24	-0.462542	0.05	0.28	Endothelial	RCSD1
0.38	-0.532372	0.24	-0.532372	0.037	0.27	Endothelial	NR2F1
0.38	-0.621681	0.24	-0.621681	0.459	0.54	Endothelial	SCPEP1
0.619	0.27984	0.238	0.27984	0.525	0.268	Endothelial	UBE2J1
0.619	0.264546	0.238	0.264546	0.731	0.509	Endothelial	PSMB5
0.381	-0.429118	0.238	-0.429118	0.669	0.671	Endothelial	SERPING1
0.381	-0.657276	0.238	-0.657276	0.095	0.308	Endothelial	FGF7
0.618	0.263708	0.236	0.263708	0.674	0.453	Endothelial	CBX3
0.618	0.262006	0.236	0.262006	0.38	0.129	Endothelial	PARP9
0.618	0.256392	0.236	0.256392	0.256	0.017	Endothelial	AFAP1L1
0.618	-0.326116	0.236	-0.326116	0.492	0.211	Endothelial	ALDH1A1
0.382	-0.548956	0.236	-0.548956	0.537	0.577	Endothelial	MAP1LC3A
0.382	-1.46153	0.236	-1.46153	0.227	0.415	Endothelial	ACTA2
0.617	0.273902	0.234	0.273902	0.789	0.588	Endothelial	CDC42
0.617	0.268936	0.234	0.268936	0.281	0.046	Endothelial	SERPINI1
0.617	0.257056	0.234	0.257056	0.347	0.106	Endothelial	PLCG2
0.383	-0.418278	0.234	-0.418278	0.789	0.828	Endothelial	PNRC1
0.383	-0.509579	0.234	-0.509579	0.037	0.264	Endothelial	SSPN
0.383	-0.523562	0.234	-0.523562	0.054	0.279	Endothelial	SERPINE2
0.383	-0.578585	0.234	-0.578585	0.645	0.741	Endothelial	CYR61
0.616	0.387186	0.232	0.387186	0.711	0.481	Endothelial	PLPP3
0.616	0.326333	0.232	0.326333	0.269	0.038	Endothelial	CASP10
0.616	0.28744	0.232	0.28744	0.562	0.312	Endothelial	LINC00998
0.616	0.266676	0.232	0.266676	0.851	0.672	Endothelial	PDLIM1
0.616	0.265762	0.232	0.265762	0.335	0.094	Endothelial	RUVBL1
0.616	0.258017	0.232	0.258017	0.769	0.566	Endothelial	SLC2A3
0.384	-0.274026	0.232	-0.274026	0.905	0.919	Endothelial	CIRBP
0.384	-0.380414	0.232	-0.380414	0.711	0.718	Endothelial	NGFRAP1
0.615	0.25421	0.23	0.25421	0.322	0.083	Endothelial	DHRS3
0.614	0.344743	0.228	0.344743	0.26	0.031	Endothelial	SLC6A6
0.614	0.32239	0.228	0.32239	0.347	0.119	Endothelial	AQP3
0.614	0.253573	0.228	0.253573	0.777	0.52	Endothelial	CARD16
0.614	0.252907	0.228	0.252907	0.355	0.113	Endothelial	JAM3
0.386	-0.382786	0.228	-0.382786	0.702	0.729	Endothelial	C6orf48
0.613	0.269856	0.226	0.269856	0.31	0.078	Endothelial	CEP68
0.613	0.257875	0.226	0.257875	0.343	0.107	Endothelial	JUP
0.613	0.256523	0.226	0.256523	0.562	0.315	Endothelial	RNF145
0.613	0.256321	0.226	0.256321	0.69	0.441	Endothelial	PSMB2
0.387	-0.482684	0.226	-0.482684	0.037	0.256	Endothelial	GSTM5
0.387	-0.501632	0.226	-0.501632	0.223	0.39	Endothelial	MMP14
0.387	-0.505008	0.226	-0.505008	0.062	0.279	Endothelial	FAM46A
0.387	-0.536091	0.226	-0.536091	0.054	0.27	Endothelial	FAM105A
0.387	-0.722902	0.226	-0.722902	0.054	0.268	Endothelial	G0S2
0.612	0.353046	0.224	0.353046	0.413	0.176	Endothelial	FSCN1
0.388	-0.477556	0.224	-0.477556	0.058	0.271	Endothelial	VASN
0.388	-0.56029	0.224	-0.56029	0.339	0.471	Endothelial	MDK
0.388	-0.570973	0.224	-0.570973	0.339	0.473	Endothelial	FILIP1L
0.611	0.266584	0.222	0.266584	0.698	0.483	Endothelial	EIF3I
0.611	0.263922	0.222	0.263922	0.306	0.083	Endothelial	2006-09-01
0.611	0.263208	0.222	0.263208	0.781	0.616	Endothelial	CLTA
0.611	0.259033	0.222	0.259033	0.281	0.055	Endothelial	SMAD7
0.611	0.251392	0.222	0.251392	0.603	0.358	Endothelial	GSDMD
0.389	-0.442312	0.222	-0.442312	0.942	0.926	Endothelial	NFKBIA
0.389	-0.447949	0.222	-0.447949	0.05	0.263	Endothelial	MXRA5
0.389	-0.651689	0.222	-0.651689	0.079	0.284	Endothelial	PTGS2
0.61	0.261832	0.22	0.261832	0.81	0.632	Endothelial	SNRPG
0.61	0.251683	0.22	0.251683	0.839	0.661	Endothelial	SARAF
0.39	-0.285886	0.22	-0.285886	0.769	0.793	Endothelial	SSR2
0.39	-0.434287	0.22	-0.434287	0.074	0.281	Endothelial	PLBD1
0.39	-0.476727	0.22	-0.476727	0.417	0.515	Endothelial	NPTN
0.39	-0.509816	0.22	-0.509816	0.223	0.388	Endothelial	EPB41L2
0.39	-0.53649	0.22	-0.53649	0.913	0.883	Endothelial	SOCS3
0.609	0.255468	0.218	0.255468	0.285	0.062	Endothelial	HOXB4
0.391	-0.432393	0.218	-0.432393	0.041	0.251	Endothelial	SNHG18
0.392	-0.343597	0.216	-0.343597	0.843	0.83	Endothelial	MCL1
0.392	-0.668483	0.216	-0.668483	0.041	0.251	Endothelial	SOX6
0.392	-0.682665	0.216	-0.682665	0.207	0.385	Endothelial	THBS1
0.607	0.270137	0.214	0.270137	0.756	0.577	Endothelial	SLC25A5
0.607	0.257268	0.214	0.257268	0.595	0.36	Endothelial	C1orf43
0.393	-0.497503	0.214	-0.497503	0.178	0.346	Endothelial	PBX1
0.394	-0.347181	0.212	-0.347181	0.74	0.753	Endothelial	NAP1L1
0.394	-0.51652	0.212	-0.51652	0.223	0.407	Endothelial	EFEMP1
0.395	-0.451562	0.21	-0.451562	0.537	0.575	Endothelial	PGRMC1
0.395	-0.595902	0.21	-0.595902	0.062	0.259	Endothelial	FAM150B
0.395	-0.894485	0.21	-0.894485	0.169	0.345	Endothelial	CXCR4
0.396	-0.3111	0.208	-0.3111	0.599	0.661	Endothelial	CUTA
0.396	-0.43983	0.208	-0.43983	0.14	0.319	Endothelial	KANK2
0.397	-0.447475	0.206	-0.447475	0.223	0.381	Endothelial	WLS
0.397	-0.455732	0.206	-0.455732	0.116	0.295	Endothelial	PLEKHA5
0.397	-0.580439	0.206	-0.580439	0.273	0.409	Endothelial	TNFAIP2
0.602	0.27165	0.204	0.27165	0.339	0.129	Endothelial	ARHGAP18
0.398	-0.353445	0.204	-0.353445	0.967	0.968	Endothelial	HSP90AA1
0.398	-0.468407	0.204	-0.468407	0.397	0.483	Endothelial	TGFB1I1
0.601	0.257723	0.202	0.257723	0.38	0.171	Endothelial	SLC25A25
0.399	-0.358117	0.202	-0.358117	0.574	0.61	Endothelial	ESD
0.399	-0.383556	0.202	-0.383556	0.149	0.326	Endothelial	C4orf48
0.399	-0.393143	0.202	-0.393143	0.872	0.903	Endothelial	LMNA
0.399	-0.429092	0.202	-0.429092	0.128	0.302	Endothelial	OAF
0.399	-0.437927	0.202	-0.437927	0.43	0.499	Endothelial	AKR1B1
0.399	-0.909022	0.202	-0.909022	0.07	0.258	Endothelial	HSD17B2
0.4	-0.453972	0.2	-0.453972	0.868	0.772	Endothelial	SEPP1
0.4	-0.469976	0.2	-0.469976	0.202	0.36	Endothelial	SNAI2
0.4	-0.48339	0.2	-0.48339	0.066	0.253	Endothelial	WNT2B
0.599	0.28127	0.198	0.28127	0.252	0.056	Endothelial	IL27RA
0.401	-0.28356	0.198	-0.28356	0.715	0.756	Endothelial	C12orf57
0.401	-0.410196	0.198	-0.410196	0.541	0.561	Endothelial	NFIC
0.401	-0.428994	0.198	-0.428994	0.124	0.297	Endothelial	2011-09-01
0.401	-0.656817	0.198	-0.656817	0.169	0.331	Endothelial	GADD45G
0.402	-0.426663	0.196	-0.426663	0.231	0.371	Endothelial	GCSH
0.402	-0.485473	0.196	-0.485473	0.38	0.491	Endothelial	CITED2
0.403	-0.41187	0.194	-0.41187	0.372	0.48	Endothelial	TIMP2
0.403	-0.42161	0.194	-0.42161	0.335	0.452	Endothelial	NUDT4
0.403	-0.569963	0.194	-0.569963	0.244	0.39	Endothelial	MAFB
0.596	0.260221	0.192	0.260221	0.314	0.112	Endothelial	SLC41A3
0.404	-0.442184	0.192	-0.442184	0.198	0.356	Endothelial	CTD-3252C9.4
0.404	-2.60414	0.192	-2.60414	0.831	0.786	Endothelial	JCHAIN
0.595	0.261567	0.19	0.261567	0.269	0.074	Endothelial	TRIM16
0.405	-0.3623	0.19	-0.3623	0.533	0.597	Endothelial	SNHG9
0.406	-0.308043	0.188	-0.308043	0.591	0.627	Endothelial	MIF
0.407	-0.35458	0.186	-0.35458	0.802	0.858	Endothelial	ZFP36L1
0.593	0.256226	0.186	0.256226	0.339	0.142	Endothelial	INSIG1
0.409	-0.570182	0.182	-0.570182	0.277	0.389	Endothelial	MRPS6
0.409	-0.589139	0.182	-0.589139	0.628	0.624	Endothelial	APLP2
0.591	0.33418	0.182	0.33418	0.26	0.075	Endothelial	OLFM1
0.41	-0.473523	0.18	-0.473523	0.095	0.257	Endothelial	KREMEN1
0.411	-0.364727	0.178	-0.364727	0.099	0.263	Endothelial	BASP1
0.411	-0.480006	0.178	-0.480006	0.426	0.5	Endothelial	NFKBIZ
0.412	-0.349979	0.176	-0.349979	0.884	0.959	Endothelial	NEAT1
0.412	-0.407422	0.176	-0.407422	0.107	0.266	Endothelial	SMIM3
0.412	-0.479518	0.176	-0.479518	0.128	0.286	Endothelial	PHLDA2
0.412	-0.480742	0.176	-0.480742	0.165	0.318	Endothelial	PIM1
0.588	0.301136	0.176	0.301136	0.607	0.424	Endothelial	COL4A2
0.413	-0.326742	0.174	-0.326742	0.318	0.425	Endothelial	NME4
0.413	-0.428307	0.174	-0.428307	0.083	0.254	Endothelial	NDUFA4L2
0.413	-0.433161	0.174	-0.433161	0.372	0.441	Endothelial	QSOX1
0.413	-0.44616	0.174	-0.44616	0.223	0.334	Endothelial	FARP1
0.413	-0.61346	0.174	-0.61346	0.529	0.567	Endothelial	SOD2
0.414	-0.252388	0.172	-0.252388	0.694	0.716	Endothelial	ATP5G3
0.414	-0.315558	0.172	-0.315558	0.136	0.291	Endothelial	CERCAM
0.416	-0.372841	0.168	-0.372841	0.219	0.348	Endothelial	CD302
0.584	0.345046	0.168	0.345046	0.318	0.155	Endothelial	PERP
0.417	-0.354786	0.166	-0.354786	0.306	0.41	Endothelial	PLP2
0.417	-0.43404	0.166	-0.43404	0.343	0.427	Endothelial	TLE4
0.417	-1.29687	0.166	-1.29687	0.186	0.325	Endothelial	TAGLN
0.417	-1.85146	0.166	-1.85146	0.236	0.342	Endothelial	CCL13
0.418	-0.311221	0.164	-0.311221	0.57	0.618	Endothelial	RRBP1
0.418	-0.724133	0.164	-0.724133	0.678	0.749	Endothelial	CD9
0.419	-0.398276	0.162	-0.398276	0.343	0.425	Endothelial	CBR1
0.42	-0.315072	0.16	-0.315072	0.909	0.898	Endothelial	DNAJB1
0.42	-0.363168	0.16	-0.363168	0.14	0.272	Endothelial	NT5C
0.42	-0.364902	0.16	-0.364902	0.14	0.276	Endothelial	NID1
0.421	-0.278333	0.158	-0.278333	0.702	0.659	Endothelial	FKBP2
0.422	-0.351419	0.156	-0.351419	0.537	0.537	Endothelial	UBE2E3
0.422	-0.359245	0.156	-0.359245	0.169	0.295	Endothelial	SMTN
0.578	0.39914	0.156	0.39914	0.434	0.327	Endothelial	PRCP
0.423	-0.277346	0.154	-0.277346	0.446	0.506	Endothelial	NENF
0.423	-0.33514	0.154	-0.33514	0.169	0.292	Endothelial	P4HA2
0.423	-0.340617	0.154	-0.340617	0.36	0.438	Endothelial	H2AFJ
0.423	-0.391545	0.154	-0.391545	0.128	0.258	Endothelial	IL34
0.424	-0.300974	0.152	-0.300974	0.934	0.926	Endothelial	CALM2
0.424	-1.0847	0.152	-1.0847	0.169	0.283	Endothelial	CXCL1
0.427	-0.549911	0.146	-0.549911	0.847	0.792	Endothelial	SSR4
0.428	-0.260994	0.144	-0.260994	0.45	0.5	Endothelial	SAT2
0.428	-0.269607	0.144	-0.269607	0.124	0.252	Endothelial	TMEM45A
0.428	-0.362012	0.144	-0.362012	0.153	0.266	Endothelial	TWSG1
0.429	-0.338537	0.142	-0.338537	0.517	0.542	Endothelial	FAM133B
0.429	-0.36149	0.142	-0.36149	0.764	0.757	Endothelial	NNMT
0.432	-0.273573	0.136	-0.273573	0.616	0.625	Endothelial	NFE2L2
0.432	-0.30563	0.136	-0.30563	0.38	0.436	Endothelial	BLVRB
0.432	-0.48951	0.136	-0.48951	0.219	0.306	Endothelial	FKBP11
0.433	-0.284529	0.134	-0.284529	0.145	0.26	Endothelial	AKAP12
0.433	-0.300189	0.134	-0.300189	0.182	0.285	Endothelial	TP53I13
0.434	-0.265395	0.132	-0.265395	0.153	0.265	Endothelial	FGFR1
0.437	-0.316253	0.126	-0.316253	0.388	0.434	Endothelial	C1orf21
0.437	-0.381919	0.126	-0.381919	0.624	0.58	Endothelial	XBP1
0.438	-0.307167	0.124	-0.307167	0.566	0.566	Endothelial	CTSD
0.438	-0.365984	0.124	-0.365984	0.161	0.258	Endothelial	CMB9-22P13.1
0.438	-0.499444	0.124	-0.499444	0.74	0.71	Endothelial	PLAT
0.439	-0.301037	0.122	-0.301037	0.248	0.322	Endothelial	IAH1
0.44	-0.260597	0.12	-0.260597	0.421	0.441	Endothelial	TXNDC15
0.44	-0.408559	0.12	-0.408559	0.372	0.423	Endothelial	ADM
0.441	-0.296567	0.118	-0.296567	0.314	0.376	Endothelial	CTSF
0.441	-0.355254	0.118	-0.355254	0.339	0.374	Endothelial	LAMC1
0.442	-0.282505	0.116	-0.282505	0.533	0.523	Endothelial	ADH5
0.442	-0.424414	0.116	-0.424414	0.343	0.386	Endothelial	PDLIM3
0.443	-0.791231	0.114	-0.791231	0.372	0.423	Endothelial	IGFBP3
0.444	-0.297356	0.112	-0.297356	0.223	0.292	Endothelial	FKBP7
0.444	-0.34301	0.112	-0.34301	0.471	0.489	Endothelial	MAFF
0.446	-0.292908	0.108	-0.292908	0.202	0.274	Endothelial	CCND2
0.446	-0.370033	0.108	-0.370033	0.256	0.314	Endothelial	TUBB2A
0.447	-0.262314	0.106	-0.262314	0.256	0.316	Endothelial	C5orf15
0.447	-0.327632	0.106	-0.327632	0.331	0.366	Endothelial	LPP
0.447	-0.389279	0.106	-0.389279	0.24	0.3	Endothelial	PLAUR
0.448	-0.271656	0.104	-0.271656	0.178	0.256	Endothelial	ECHDC2
0.448	-0.369109	0.104	-0.369109	0.269	0.325	Endothelial	LBH
0.453	-0.339184	0.094	-0.339184	0.244	0.298	Endothelial	SEMA4A
0.454	-0.27507	0.092	-0.27507	0.198	0.257	Endothelial	FAM114A1
0.454	-0.449558	0.092	-0.449558	0.525	0.524	Endothelial	SOX4
0.455	-0.282573	0.09	-0.282573	0.595	0.581	Endothelial	PRKCDBP
0.455	-0.297206	0.09	-0.297206	0.244	0.29	Endothelial	PDLIM7
0.456	-0.253397	0.088	-0.253397	0.81	0.781	Endothelial	RHOB
0.456	-0.279199	0.088	-0.279199	0.322	0.346	Endothelial	CYBRD1
0.456	-0.326383	0.088	-0.326383	0.579	0.544	Endothelial	COMT
0.456	-0.332431	0.088	-0.332431	0.252	0.299	Endothelial	PDGFD
0.457	-0.250431	0.086	-0.250431	0.467	0.455	Endothelial	LIMS1
0.457	-0.288918	0.086	-0.288918	0.5	0.507	Endothelial	INTS6
0.457	-0.486509	0.086	-0.486509	0.289	0.316	Endothelial	NDRG2
0.458	-0.256344	0.084	-0.256344	0.488	0.467	Endothelial	CALU
0.458	-0.282603	0.084	-0.282603	0.405	0.395	Endothelial	ARL3
0.459	-0.252799	0.082	-0.252799	0.281	0.313	Endothelial	CCS
0.459	-0.267448	0.082	-0.267448	0.281	0.318	Endothelial	SGCB
0.46	-0.265957	0.08	-0.265957	0.355	0.368	Endothelial	HCFC1R1
0.46	-0.291795	0.08	-0.291795	0.231	0.269	Endothelial	PXDN
0.461	-0.280046	0.078	-0.280046	0.285	0.311	Endothelial	RCAN2
0.461	-0.288217	0.078	-0.288217	0.909	0.884	Endothelial	GADD45B
0.462	-0.255461	0.076	-0.255461	0.219	0.257	Endothelial	RBMS3
0.462	-0.360484	0.076	-0.360484	0.302	0.325	Endothelial	MYLK
0.462	-0.47039	0.076	-0.47039	0.397	0.397	Endothelial	MARCKS
0.463	-0.263219	0.074	-0.263219	0.351	0.355	Endothelial	AKR7A2
0.466	-0.272962	0.068	-0.272962	0.318	0.327	Endothelial	SPATS2L
0.466	-3.17623	0.068	-3.17623	0.636	0.582	Endothelial	IGLC3
0.533	-0.567601	0.066	-0.567601	0.351	0.256	Endothelial	PTGDS
0.467	-0.252768	0.066	-0.252768	0.533	0.489	Endothelial	VMP1
0.532	0.444456	0.064	0.444456	0.612	0.618	Endothelial	CXCL12
0.468	-0.31312	0.064	-0.31312	0.36	0.345	Endothelial	ADD3
0.469	-0.463424	0.062	-0.463424	0.471	0.438	Endothelial	PDK4
0.477	-2.40727	0.046	-2.40727	1	0.986	Endothelial	IGHA1
0.479	-0.253366	0.042	-0.253366	0.57	0.527	Endothelial	NAMPT
0.48	-0.26524	0.04	-0.26524	0.252	0.254	Endothelial	F2R
0.482	-0.284775	0.036	-0.284775	0.298	0.296	Endothelial	TNFAIP3
0.483	-0.304288	0.034	-0.304288	0.343	0.336	Endothelial	KCNQ1OT1
0.485	-0.266913	0.03	-0.266913	0.351	0.322	Endothelial	DLL1
0.487	-0.366887	0.026	-0.366887	0.504	0.447	Endothelial	MYC
0.488	-2.28412	0.024	-2.28412	0.992	0.986	Endothelial	IGKC
0.494	-2.4006	0.012	-2.4006	0.463	0.371	Endothelial	IGHA2
0.496	-3.1497	0.008	-3.1497	0.661	0.558	Endothelial	IGLC2
1	3.64596	1	3.64596	1	0.316	Glial	CRYAB
0.992	3.18258	0.984	3.18258	0.986	0.036	Glial	GPM6B
0.992	2.55432	0.984	2.55432	0.996	0.728	Glial	CD9
0.983	3.09962	0.966	3.09962	0.968	0.017	Glial	S100B
0.981	2.95512	0.962	2.95512	0.964	0.032	Glial	LGI4
0.98	2.26973	0.96	2.26973	0.986	0.515	Glial	FXYD1
0.978	3.01488	0.956	3.01488	0.957	0.012	Glial	PLP1
0.976	2.08135	0.952	2.08135	0.986	0.653	Glial	PMP22
0.973	3.11993	0.946	3.11993	0.968	0.093	Glial	CLU
0.968	1.55877	0.936	1.55877	0.996	0.835	Glial	SPARC
0.962	1.61668	0.924	1.61668	0.989	0.796	Glial	S100A10
0.95	2.07718	0.9	2.07718	0.949	0.523	Glial	PRNP
0.948	1.63737	0.896	1.63737	0.986	0.798	Glial	ANXA2
0.947	2.55084	0.894	2.55084	0.895	0.012	Glial	MPZ
0.944	2.72587	0.888	2.72587	0.913	0.18	Glial	ALDH1A1
0.94	2.46697	0.88	2.46697	0.881	0.007	Glial	NRXN1
0.939	2.31344	0.878	2.31344	0.888	0.069	Glial	SEMA3B
0.938	1.63252	0.876	1.63252	0.978	0.767	Glial	TUBA1A
0.936	1.37784	0.872	1.37784	0.978	0.923	Glial	CALM2
0.932	1.78851	0.864	1.78851	0.964	0.478	Glial	MT2A
0.925	1.43488	0.85	1.43488	0.949	0.732	Glial	PEBP1
0.92	1.83037	0.84	1.83037	0.917	0.438	Glial	MATN2
0.085	-0.987339	0.83	-0.987339	0.874	0.998	Glial	RPS6
0.087	-1.20794	0.826	-1.20794	0.848	0.995	Glial	RPS12
0.911	1.89004	0.822	1.89004	0.863	0.196	Glial	AP1S2
0.91	1.24119	0.82	1.24119	0.946	0.801	Glial	PSAP
0.091	-0.954368	0.818	-0.954368	0.866	0.995	Glial	TPT1
0.093	-1.00105	0.814	-1.00105	0.968	0.998	Glial	RPL13A
0.901	0.879018	0.802	0.879018	1	0.982	Glial	VIM
0.099	-0.974214	0.802	-0.974214	0.899	0.995	Glial	RPL39
0.1	-0.917698	0.8	-0.917698	0.942	0.998	Glial	RPL34
0.102	-0.882668	0.796	-0.882668	0.957	0.997	Glial	RPS18
0.897	1.50246	0.794	1.50246	0.899	0.522	Glial	COMT
0.897	1.24019	0.794	1.24019	0.968	0.831	Glial	TUBA1B
0.896	1.61294	0.792	1.61294	0.913	0.582	Glial	CD59
0.109	-0.698848	0.782	-0.698848	0.978	0.998	Glial	RPLP1
0.111	-0.790351	0.778	-0.790351	0.989	0.998	Glial	RPL13
0.887	2.15902	0.774	2.15902	0.787	0.04	Glial	SCN7A
0.887	1.59816	0.774	1.59816	0.877	0.365	Glial	MARCKS
0.114	-0.821477	0.772	-0.821477	0.949	0.998	Glial	RPS28
0.885	2.18014	0.77	2.18014	0.773	0.007	Glial	GFRA3
0.883	1.77802	0.766	1.77802	0.834	0.28	Glial	NDRG2
0.117	-0.859102	0.766	-0.859102	0.928	0.997	Glial	RPS27A
0.118	-1.01275	0.764	-1.01275	0.78	0.988	Glial	RPL37
0.881	0.931341	0.762	0.931341	1	0.962	Glial	IGFBP7
0.119	-0.930797	0.762	-0.930797	0.845	0.995	Glial	RPL26
0.88	2.92632	0.76	2.92632	0.765	0.014	Glial	SPP1
0.877	2.00903	0.754	2.00903	0.755	0.004	Glial	MYOT
0.123	-2.66722	0.754	-2.66722	0.415	0.918	Glial	CXCL14
0.876	1.33443	0.752	1.33443	0.982	0.827	Glial	S100A4
0.876	1.31117	0.752	1.31117	0.903	0.662	Glial	CNN3
0.125	-0.878388	0.75	-0.878388	0.866	0.995	Glial	RPS2
0.126	-0.924717	0.748	-0.924717	0.827	0.994	Glial	RPS16
0.126	-0.99196	0.748	-0.99196	0.809	0.99	Glial	RPL12
0.129	-0.621042	0.742	-0.621042	0.996	0.999	Glial	RPL41
0.131	-0.830127	0.738	-0.830127	0.87	0.995	Glial	RPS4X
0.868	1.98856	0.736	1.98856	0.74	0.012	Glial	MAL
0.867	1.5647	0.734	1.5647	0.834	0.38	Glial	ARPC1B
0.134	-0.78591	0.732	-0.78591	0.978	0.998	Glial	RPS27
0.135	-0.644018	0.73	-0.644018	0.986	0.998	Glial	RPL10
0.135	-0.952693	0.73	-0.952693	0.783	0.992	Glial	RPS24
0.136	-1.67977	0.728	-1.67977	0.079	0.773	Glial	CYGB
0.863	1.84121	0.726	1.84121	0.787	0.191	Glial	MT1E
0.142	-0.789057	0.716	-0.789057	0.874	0.995	Glial	RPS9
0.857	2.05326	0.714	2.05326	0.718	0.011	Glial	TUBB2B
0.857	0.928448	0.714	0.928448	0.949	0.886	Glial	PPDPF
0.143	-0.807346	0.714	-0.807346	0.877	0.992	Glial	RPS8
0.856	1.7648	0.712	1.7648	0.715	0.005	Glial	L1CAM
0.856	1.37608	0.712	1.37608	0.913	0.651	Glial	SPARCL1
0.145	-0.714322	0.71	-0.714322	0.935	0.996	Glial	RPS29
0.146	-0.735096	0.708	-0.735096	0.921	0.995	Glial	RPL18A
0.146	-0.823354	0.708	-0.823354	0.892	0.993	Glial	RPS23
0.146	-1.75842	0.708	-1.75842	0.148	0.79	Glial	MFAP4
0.148	-1.48528	0.704	-1.48528	0.144	0.807	Glial	A2M
0.149	-1.34729	0.702	-1.34729	0.061	0.755	Glial	LSP1
0.149	-2.33135	0.702	-2.33135	0.155	0.788	Glial	DCN
0.85	0.760698	0.7	0.760698	1	0.985	Glial	S100A6
0.849	1.86676	0.698	1.86676	0.744	0.139	Glial	ARHGAP15
0.849	1.4637	0.698	1.4637	0.841	0.443	Glial	DKK3
0.848	1.95246	0.696	1.95246	0.697	0.004	Glial	CDH19
0.152	-0.818795	0.696	-0.818795	0.913	0.997	Glial	RPS19
0.153	-0.846878	0.694	-0.846878	0.794	0.988	Glial	RPL31
0.846	1.09647	0.692	1.09647	0.895	0.663	Glial	RHOC
0.154	-0.863733	0.692	-0.863733	0.852	0.992	Glial	RPS3A
0.155	-0.757953	0.69	-0.757953	0.827	0.991	Glial	RPL6
0.155	-0.924341	0.69	-0.924341	0.621	0.974	Glial	RPL36A
0.155	-2.64224	0.69	-2.64224	0.307	0.868	Glial	CFD
0.156	-0.734761	0.688	-0.734761	0.899	0.996	Glial	RPL11
0.841	1.68529	0.682	1.68529	0.715	0.072	Glial	SORBS2
0.159	-2.42414	0.682	-2.42414	0.123	0.749	Glial	LUM
0.16	-0.726176	0.68	-0.726176	0.924	0.997	Glial	RPL32
0.16	-0.737147	0.68	-0.737147	0.884	0.994	Glial	RPS15A
0.161	-0.689269	0.678	-0.689269	0.935	0.996	Glial	RPL3
0.162	-1.47432	0.676	-1.47432	0.072	0.728	Glial	PROCR
0.165	-0.687986	0.67	-0.687986	0.91	0.998	Glial	RPLP2
0.165	-0.724819	0.67	-0.724819	0.859	0.993	Glial	RPS3
0.166	-0.693903	0.668	-0.693903	0.989	0.998	Glial	EEF1A1
0.831	1.75327	0.662	1.75327	0.664	0.007	Glial	NTM
0.169	-0.727114	0.662	-0.727114	0.863	0.993	Glial	RPL36
0.829	1.68432	0.658	1.68432	0.661	0.008	Glial	PLEKHB1
0.829	0.686485	0.658	0.686485	0.996	0.984	Glial	LGALS1
0.175	-0.680088	0.65	-0.680088	0.975	0.998	Glial	RPL21
0.175	-0.723137	0.65	-0.723137	0.859	0.993	Glial	RPS13
0.825	1.4674	0.65	1.4674	0.762	0.322	Glial	COL18A1
0.176	-0.632987	0.648	-0.632987	0.884	0.992	Glial	RPL8
0.176	-0.767404	0.648	-0.767404	0.787	0.985	Glial	RPS20
0.176	-0.801332	0.648	-0.801332	0.856	0.992	Glial	RPL28
0.176	-1.2021	0.648	-1.2021	0.451	0.869	Glial	CALD1
0.176	-1.53305	0.648	-1.53305	0.058	0.695	Glial	TCF21
0.177	-0.649076	0.646	-0.649076	0.874	0.991	Glial	RPL18
0.178	-1.3199	0.644	-1.3199	0.123	0.745	Glial	PPP1R14A
0.179	-0.564483	0.642	-0.564483	0.946	0.995	Glial	RPS14
0.179	-0.629743	0.642	-0.629743	0.931	0.996	Glial	RPL35A
0.18	-0.764464	0.64	-0.764464	0.747	0.98	Glial	RPLP0
0.182	-0.616086	0.636	-0.616086	0.935	0.995	Glial	RPL23A
0.182	-0.68341	0.636	-0.68341	0.877	0.993	Glial	RPS17
0.182	-1.54375	0.636	-1.54375	0.072	0.69	Glial	TM4SF1
0.183	-0.599996	0.634	-0.599996	0.939	0.995	Glial	RPL15
0.184	-1.4592	0.632	-1.4592	0.079	0.692	Glial	MMP2
0.185	-1.28973	0.63	-1.28973	0.09	0.702	Glial	PCOLCE
0.188	-1.555	0.624	-1.555	0.061	0.677	Glial	BMP4
0.189	-0.658631	0.622	-0.658631	0.874	0.994	Glial	RPL19
0.189	-0.755414	0.622	-0.755414	0.744	0.977	Glial	RPL5
0.808	1.38998	0.616	1.38998	0.675	0.153	Glial	SCCPDH
0.192	-0.683101	0.616	-0.683101	0.823	0.988	Glial	RPL29
0.192	-0.834579	0.616	-0.834579	0.491	0.943	Glial	PFDN5
0.192	-1.42646	0.616	-1.42646	0.032	0.645	Glial	SERPINF1
0.194	-0.710654	0.612	-0.710654	0.83	0.989	Glial	RPL10A
0.805	1.66562	0.61	1.66562	0.679	0.16	Glial	FBLN2
0.805	1.40105	0.61	1.40105	0.686	0.185	Glial	SAMHD1
0.804	1.3757	0.608	1.3757	0.715	0.262	Glial	CLIC4
0.196	-0.797347	0.608	-0.797347	0.628	0.964	Glial	RPL23
0.803	1.58122	0.606	1.58122	0.632	0.058	Glial	ANK3
0.803	1.41274	0.606	1.41274	0.682	0.199	Glial	CNP
0.199	-0.670015	0.602	-0.670015	0.819	0.989	Glial	RPL7A
0.2	-0.671461	0.6	-0.671461	0.805	0.987	Glial	RPL24
0.799	1.29725	0.598	1.29725	0.736	0.347	Glial	DST
0.201	-0.595525	0.598	-0.595525	0.895	0.996	Glial	RPL37A
0.202	-0.781362	0.596	-0.781362	0.57	0.951	Glial	RPL4
0.202	-0.788377	0.596	-0.788377	0.682	0.973	Glial	HNRNPA1
0.202	-1.06407	0.596	-1.06407	0.892	0.993	Glial	ZFP36
0.203	-1.53979	0.594	-1.53979	0.112	0.679	Glial	SOD3
0.204	-1.02332	0.592	-1.02332	0.708	0.972	Glial	NEAT1
0.791	0.95541	0.582	0.95541	0.827	0.619	Glial	APP
0.209	-0.568029	0.582	-0.568029	0.935	0.994	Glial	RPL27A
0.209	-1.22788	0.582	-1.22788	0.054	0.629	Glial	NBL1
0.21	-1.85794	0.58	-1.85794	0.383	0.804	Glial	APOE
0.212	-0.801512	0.576	-0.801512	0.368	0.878	Glial	EEF1B2
0.213	-1.30102	0.574	-1.30102	0.054	0.622	Glial	CFH
0.214	-0.646299	0.572	-0.646299	0.863	0.99	Glial	RPL30
0.785	1.05616	0.57	1.05616	0.906	0.724	Glial	CYR61
0.215	-1.2587	0.57	-1.2587	0.202	0.716	Glial	PTN
0.215	-2.9132	0.57	-2.9132	0.321	0.775	Glial	ADAMDEC1
0.217	-1.40321	0.566	-1.40321	0.051	0.603	Glial	LINC01082
0.218	-1.23913	0.564	-1.23913	0.181	0.726	Glial	TPM2
0.781	1.45207	0.562	1.45207	0.585	0.048	Glial	TSPAN15
0.219	-0.673984	0.562	-0.673984	0.736	0.98	Glial	RPL22
0.22	-0.661975	0.56	-0.661975	0.866	0.988	Glial	RPS7
0.22	-1.23053	0.56	-1.23053	0.57	0.906	Glial	SOCS3
0.221	-1.08083	0.558	-1.08083	0.451	0.832	Glial	COL6A2
0.778	1.38711	0.556	1.38711	0.61	0.117	Glial	TSPAN11
0.223	-0.586212	0.554	-0.586212	0.805	0.982	Glial	RPS11
0.775	1.57432	0.55	1.57432	0.646	0.176	Glial	RGS16
0.225	-0.551333	0.55	-0.551333	0.913	0.989	Glial	RPL9
0.225	-1.09298	0.55	-1.09298	0.217	0.735	Glial	CEBPD
0.226	-0.612309	0.548	-0.612309	0.758	0.98	Glial	UBA52
0.773	1.06222	0.546	1.06222	0.798	0.509	Glial	TIMP3
0.77	1.58308	0.54	1.58308	0.542	0.005	Glial	PCSK2
0.23	-1.58218	0.54	-1.58218	0.032	0.565	Glial	STMN2
0.231	-1.11587	0.538	-1.11587	0.552	0.848	Glial	COL3A1
0.233	-0.640874	0.534	-0.640874	0.675	0.96	Glial	EEF1D
0.233	-0.987394	0.534	-0.987394	0.682	0.944	Glial	NFKBIA
0.234	-1.12245	0.532	-1.12245	0.072	0.597	Glial	RGS10
0.234	-1.31933	0.532	-1.31933	0.292	0.724	Glial	FBLN1
0.235	-0.573703	0.53	-0.573703	0.765	0.977	Glial	RPS5
0.235	-0.829607	0.53	-0.829607	0.116	0.649	Glial	RRBP1
0.235	-1.3944	0.53	-1.3944	0.361	0.778	Glial	CTSC
0.764	0.412699	0.528	0.412699	1	0.996	Glial	H3F3B
0.236	-0.564317	0.528	-0.564317	0.758	0.975	Glial	RPS21
0.237	-0.721661	0.526	-0.721661	0.448	0.905	Glial	UQCRB
0.762	1.41127	0.524	1.41127	0.563	0.083	Glial	CADM1
0.762	0.91777	0.524	0.91777	0.776	0.611	Glial	LAMP1
0.238	-0.569269	0.524	-0.569269	0.812	0.979	Glial	RPL27
0.239	-0.810421	0.522	-0.810421	0.152	0.696	Glial	TYMP
0.24	-0.996543	0.52	-0.996543	0.047	0.567	Glial	CARD16
0.241	-0.707921	0.518	-0.707921	0.606	0.956	Glial	COX7C
0.241	-0.955987	0.518	-0.955987	0.144	0.65	Glial	EMILIN1
0.242	-0.482616	0.516	-0.482616	0.895	0.992	Glial	RPS25
0.757	1.33981	0.514	1.33981	0.755	0.508	Glial	SOX4
0.243	-0.988668	0.514	-0.988668	0.451	0.808	Glial	C1S
0.243	-1.10702	0.514	-1.10702	0.097	0.61	Glial	SLC2A3
0.756	1.38841	0.512	1.38841	0.538	0.043	Glial	NRN1
0.244	-0.942649	0.512	-0.942649	0.029	0.542	Glial	ARID5B
0.245	-0.658114	0.51	-0.658114	0.491	0.918	Glial	SLC25A6
0.754	1.05304	0.508	1.05304	0.693	0.396	Glial	CSRP1
0.247	-0.938056	0.506	-0.938056	0.022	0.526	Glial	PPIC
0.247	-1.01806	0.506	-1.01806	0.242	0.736	Glial	MEG3
0.752	1.38891	0.504	1.38891	0.527	0.045	Glial	GPR155
0.752	1.33565	0.504	1.33565	0.509	0.01	Glial	ERBB3
0.248	-1.17126	0.504	-1.17126	0.13	0.621	Glial	C11orf96
0.751	1.37144	0.502	1.37144	0.581	0.164	Glial	PMEPA1
0.751	1.32388	0.502	1.32388	0.527	0.046	Glial	FIBIN
0.75	0.989426	0.5	0.989426	0.711	0.475	Glial	POLR2F
0.748	1.04716	0.496	1.04716	0.686	0.409	Glial	TAX1BP3
0.748	0.792354	0.496	0.792354	0.827	0.769	Glial	SOD1
0.747	1.37091	0.494	1.37091	0.549	0.104	Glial	CADM3
0.254	-0.54597	0.492	-0.54597	0.787	0.977	Glial	GNB2L1
0.255	-0.524621	0.49	-0.524621	0.866	0.989	Glial	RPL38
0.255	-1.39848	0.49	-1.39848	0.029	0.518	Glial	ADH1B
0.744	1.34658	0.488	1.34658	0.491	0.005	Glial	COL28A1
0.743	1.08547	0.486	1.08547	0.632	0.303	Glial	CTNNA1
0.742	0.547559	0.484	0.547559	0.968	0.872	Glial	TMEM176B
0.258	-0.746125	0.484	-0.746125	0.408	0.859	Glial	MCL1
0.741	1.47429	0.482	1.47429	0.484	0.002	Glial	SERPINA5
0.74	1.21517	0.48	1.21517	0.545	0.12	Glial	NCAM1
0.74	0.654584	0.48	0.654584	0.888	0.85	Glial	ANXA5
0.739	1.22982	0.478	1.22982	0.538	0.096	Glial	CTNNAL1
0.261	-0.441805	0.478	-0.441805	0.856	0.99	Glial	FAU
0.262	-0.920459	0.476	-0.920459	0.051	0.529	Glial	FOXF1
0.263	-0.458353	0.474	-0.458353	0.877	0.991	Glial	RPL35
0.263	-0.678116	0.474	-0.678116	0.31	0.782	Glial	NAP1L1
0.736	1.00838	0.472	1.00838	0.61	0.269	Glial	PDLIM4
0.736	1.00296	0.472	1.00296	0.675	0.426	Glial	RDX
0.736	0.512602	0.472	0.512602	0.975	0.954	Glial	ACTG1
0.265	-0.807326	0.47	-0.807326	0.578	0.916	Glial	IRF1
0.733	1.1883	0.466	1.1883	0.69	0.423	Glial	PDK4
0.267	-0.999544	0.466	-0.999544	0.032	0.497	Glial	EDIL3
0.732	1.23121	0.464	1.23121	0.491	0.045	Glial	RASSF4
0.731	0.614199	0.462	0.614199	0.949	0.93	Glial	CST3
0.73	1.15562	0.46	1.15562	0.578	0.208	Glial	HSPA2
0.27	-0.918641	0.46	-0.918641	0.032	0.491	Glial	FHL2
0.729	1.27604	0.458	1.27604	0.458	0.002	Glial	FOXD3-AS1
0.729	0.375002	0.458	0.375002	1	0.997	Glial	FTH1
0.271	-0.841169	0.458	-0.841169	0.069	0.528	Glial	TFPI
0.271	-1.20232	0.458	-1.20232	0.047	0.504	Glial	PDGFRA
0.272	-0.784742	0.456	-0.784742	0.126	0.585	Glial	CLEC11A
0.727	1.30447	0.454	1.30447	0.466	0.019	Glial	NGFR
0.727	0.981815	0.454	0.981815	0.729	0.533	Glial	KLF6
0.273	-0.594638	0.454	-0.594638	0.415	0.867	Glial	RPL17
0.273	-1.02644	0.454	-1.02644	0.025	0.478	Glial	SCARA5
0.726	1.32027	0.452	1.32027	0.455	0.004	Glial	FXYD3
0.274	-0.694127	0.452	-0.694127	0.137	0.616	Glial	COX7A1
0.274	-0.952504	0.452	-0.952504	0.018	0.469	Glial	COL6A3
0.274	-1.0019	0.452	-1.0019	0.144	0.594	Glial	SOD2
0.274	-1.04423	0.452	-1.04423	0.076	0.529	Glial	ICAM1
0.724	1.23141	0.448	1.23141	0.451	0.004	Glial	XKR4
0.723	1.14277	0.446	1.14277	0.495	0.084	Glial	ITPR1
0.723	0.806884	0.446	0.806884	0.747	0.57	Glial	PRKCDBP
0.277	-0.529662	0.446	-0.529662	0.682	0.949	Glial	RPS10
0.722	1.5453	0.444	1.5453	0.509	0.109	Glial	RCAN1
0.722	1.02618	0.444	1.02618	0.643	0.406	Glial	CBR1
0.278	-0.382238	0.444	-0.382238	0.942	0.996	Glial	RPS15
0.278	-1.06959	0.444	-1.06959	0.032	0.477	Glial	TGFBI
0.721	1.22807	0.442	1.22807	0.444	0.003	Glial	TTYH1
0.279	-0.339452	0.442	-0.339452	0.996	0.993	Glial	MT-CO1
0.279	-0.826045	0.442	-0.826045	0.047	0.492	Glial	ETS2
0.72	1.23076	0.44	1.23076	0.444	0.007	Glial	COL8A1
0.72	0.584718	0.44	0.584718	0.913	0.789	Glial	TMEM176A
0.28	-0.38779	0.44	-0.38779	0.964	0.996	Glial	RPL7
0.28	-0.851038	0.44	-0.851038	0.061	0.504	Glial	NOVA1
0.719	1.04732	0.438	1.04732	0.545	0.196	Glial	SLC22A17
0.283	-0.975078	0.434	-0.975078	0.029	0.464	Glial	FENDRR
0.717	1.26415	0.434	1.26415	0.437	0.003	Glial	LRRTM1
0.284	-0.343927	0.432	-0.343927	0.996	0.993	Glial	MT-CO3
0.284	-1.85124	0.432	-1.85124	0.199	0.587	Glial	FABP5
0.716	1.05345	0.432	1.05345	0.588	0.292	Glial	TUBB2A
0.716	0.918567	0.432	0.918567	0.755	0.634	Glial	WSB1
0.285	-0.59299	0.43	-0.59299	0.466	0.869	Glial	GLTSCR2
0.285	-0.61228	0.43	-0.61228	0.162	0.614	Glial	PPA1
0.285	-0.738895	0.43	-0.738895	0.285	0.708	Glial	PDLIM1
0.715	1.2671	0.43	1.2671	0.433	0.006	Glial	SMIM5
0.715	1.04096	0.43	1.04096	0.531	0.184	Glial	FEZ1
0.286	-1.97948	0.428	-1.97948	0.069	0.489	Glial	POSTN
0.714	1.34132	0.428	1.34132	0.43	0.002	Glial	FGFBP2
0.714	1.23711	0.428	1.23711	0.44	0.022	Glial	COL9A3
0.714	0.795276	0.428	0.795276	0.729	0.597	Glial	ENO1
0.712	1.2319	0.424	1.2319	0.462	0.057	Glial	PCDH9
0.289	-1.10948	0.422	-1.10948	0.105	0.521	Glial	GEM
0.711	1.30391	0.422	1.30391	0.426	0.006	Glial	GFRA2
0.711	1.08372	0.422	1.08372	0.43	0.01	Glial	SNCA
0.29	-0.960248	0.42	-0.960248	0.022	0.44	Glial	BMP5
0.29	-0.969511	0.42	-0.969511	0.083	0.505	Glial	APOC1
0.291	-0.803048	0.418	-0.803048	0.058	0.482	Glial	MGLL
0.292	-0.408355	0.416	-0.408355	0.852	0.982	Glial	RPL14
0.292	-0.630822	0.416	-0.630822	0.462	0.869	Glial	DSTN
0.292	-1.31595	0.416	-1.31595	0.058	0.471	Glial	DMKN
0.292	-1.66933	0.416	-1.66933	0.032	0.446	Glial	IGFBP3
0.293	-0.523516	0.414	-0.523516	0.249	0.703	Glial	EIF3H
0.707	0.963744	0.414	0.963744	0.765	0.659	Glial	ANXA1
0.706	0.836722	0.412	0.836722	0.65	0.472	Glial	TBCB
0.706	0.569604	0.412	0.569604	0.856	0.854	Glial	GSTP1
0.706	0.399966	0.412	0.399966	0.989	0.98	Glial	UBC
0.295	-0.713798	0.41	-0.713798	0.134	0.556	Glial	NAMPT
0.295	-0.758161	0.41	-0.758161	0.054	0.471	Glial	CLEC2B
0.705	0.370996	0.41	0.370996	0.971	0.966	Glial	ITM2B
0.704	0.691991	0.408	0.691991	0.845	0.778	Glial	RHOB
0.297	-0.45817	0.406	-0.45817	0.682	0.95	Glial	RPSA
0.297	-0.765412	0.406	-0.765412	0.061	0.47	Glial	PTCH1
0.703	1.11451	0.406	1.11451	0.412	0.008	Glial	NRXN3
0.298	-0.667823	0.404	-0.667823	0.437	0.78	Glial	C1R
0.298	-0.669154	0.404	-0.669154	0.274	0.686	Glial	CEBPB
0.299	-0.630448	0.402	-0.630448	0.112	0.527	Glial	RAB13
0.299	-0.777942	0.402	-0.777942	0.076	0.483	Glial	CRISPLD2
0.299	-1.41034	0.402	-1.41034	0.061	0.458	Glial	FRZB
0.701	1.06181	0.402	1.06181	0.534	0.217	Glial	HSPG2
0.3	-1.12938	0.4	-1.12938	0.014	0.414	Glial	HAPLN1
0.7	1.07981	0.4	1.07981	0.404	0.007	Glial	CADM4
0.301	-1.93606	0.398	-1.93606	0.097	0.478	Glial	CCL8
0.699	1.07917	0.398	1.07917	0.484	0.146	Glial	GAS7
0.302	-0.599207	0.396	-0.599207	0.13	0.546	Glial	EPHX1
0.302	-0.745261	0.396	-0.745261	0.271	0.679	Glial	TPM1
0.698	0.965805	0.396	0.965805	0.451	0.086	Glial	SLC44A2
0.303	-0.743909	0.394	-0.743909	0.018	0.414	Glial	NKX2-3
0.303	-0.849348	0.394	-0.849348	0.036	0.431	Glial	TMEM119
0.303	-0.860237	0.394	-0.860237	0.267	0.642	Glial	CXCL12
0.697	0.400574	0.394	0.400574	0.989	0.99	Glial	TMSB10
0.304	-0.528884	0.392	-0.528884	0.451	0.812	Glial	S100A13
0.304	-0.64411	0.392	-0.64411	0.245	0.654	Glial	CDKN1A
0.696	1.05218	0.392	1.05218	0.394	0.003	Glial	SOX10
0.305	-0.70626	0.39	-0.70626	0.007	0.395	Glial	ACVRL1
0.305	-0.988825	0.39	-0.988825	0.032	0.422	Glial	EFEMP1
0.695	1.56902	0.39	1.56902	0.43	0.061	Glial	FGL2
0.306	-0.581512	0.388	-0.581512	0.365	0.775	Glial	MYADM
0.306	-0.792712	0.388	-0.792712	0.025	0.415	Glial	GGT5
0.693	1.39671	0.386	1.39671	0.39	0.005	Glial	WISP2
0.308	-0.480375	0.384	-0.480375	0.256	0.687	Glial	AC090498.1
0.308	-0.891133	0.384	-0.891133	0.148	0.517	Glial	PLPP3
0.692	1.12642	0.384	1.12642	0.451	0.104	Glial	VWA1
0.692	1.12397	0.384	1.12397	0.43	0.071	Glial	GATM
0.692	1.10505	0.384	1.10505	0.386	0.003	Glial	CADM2
0.691	1.23923	0.382	1.23923	0.433	0.082	Glial	OLFML2A
0.691	1.22188	0.382	1.22188	0.383	0	Glial	SOX2
0.31	-0.686303	0.38	-0.686303	0.48	0.788	Glial	COL6A1
0.69	1.04517	0.38	1.04517	0.487	0.183	Glial	PLA2G16
0.69	0.74191	0.38	0.74191	0.668	0.501	Glial	MXRA8
0.311	-0.631758	0.378	-0.631758	0.173	0.566	Glial	CTSB
0.311	-0.846683	0.378	-0.846683	0.097	0.484	Glial	CCDC80
0.311	-1.21618	0.378	-1.21618	0.061	0.433	Glial	CAV1
0.689	1.03509	0.378	1.03509	0.415	0.059	Glial	C1orf198
0.688	1.07547	0.376	1.07547	0.39	0.02	Glial	CAB39L
0.687	1.10414	0.374	1.10414	0.422	0.072	Glial	ASPA
0.313	-0.43941	0.374	-0.43941	0.567	0.903	Glial	NPM1
0.314	-0.922839	0.372	-0.922839	0.097	0.474	Glial	MYC
0.685	0.448024	0.37	0.448024	0.91	0.924	Glial	DYNLL1
0.315	-0.622286	0.37	-0.622286	0.184	0.577	Glial	C9orf16
0.315	-0.757674	0.37	-0.757674	0.22	0.608	Glial	MFGE8
0.316	-0.424844	0.368	-0.424844	0.361	0.78	Glial	C12orf57
0.316	-0.539249	0.368	-0.539249	0.888	0.983	Glial	IER2
0.316	-0.650713	0.368	-0.650713	0.628	0.938	Glial	TIMP1
0.316	-0.702524	0.368	-0.702524	0.054	0.432	Glial	PLAU
0.316	-0.905384	0.368	-0.905384	0.047	0.414	Glial	IL32
0.683	1.37145	0.366	1.37145	0.379	0.021	Glial	FCGR2B
0.317	-0.673286	0.366	-0.673286	0.014	0.381	Glial	PTGER2
0.682	1.01827	0.364	1.01827	0.444	0.119	Glial	FADS3
0.682	0.986891	0.364	0.986891	0.484	0.201	Glial	PHLDA3
0.682	0.770784	0.364	0.770784	0.646	0.54	Glial	TSPO
0.682	0.689314	0.364	0.689314	0.574	0.305	Glial	PRSS23
0.682	0.438323	0.364	0.438323	0.884	0.888	Glial	SKP1
0.318	-0.489219	0.364	-0.489219	0.422	0.79	Glial	EIF3E
0.681	0.683332	0.362	0.683332	0.668	0.539	Glial	SGCE
0.319	-0.465783	0.362	-0.465783	0.372	0.778	Glial	BST2
0.319	-0.719465	0.362	-0.719465	0.058	0.424	Glial	TNFAIP2
0.319	-0.765554	0.362	-0.765554	0.105	0.47	Glial	THY1
0.68	0.780076	0.36	0.780076	0.646	0.502	Glial	FSTL1
0.32	-0.491104	0.36	-0.491104	0.357	0.752	Glial	C6orf48
0.679	0.286347	0.358	0.286347	0.975	0.878	Glial	GSN
0.321	-0.72915	0.358	-0.72915	0.126	0.496	Glial	SLC9A3R2
0.678	1.02088	0.356	1.02088	0.365	0.011	Glial	SEMA3C
0.678	0.619725	0.356	0.619725	0.718	0.671	Glial	DYNLRB1
0.322	-0.560876	0.356	-0.560876	0.083	0.446	Glial	TMEM98
0.677	1.02444	0.354	1.02444	0.365	0.015	Glial	ST6GALNAC2
0.323	-0.46795	0.354	-0.46795	0.253	0.644	Glial	KLF10
0.323	-0.590421	0.354	-0.590421	0.007	0.358	Glial	CASP1
0.323	-0.673862	0.354	-0.673862	0.029	0.381	Glial	LHFP
0.323	-0.687126	0.354	-0.687126	0.018	0.374	Glial	SNAI2
0.324	-0.580944	0.352	-0.580944	0.253	0.641	Glial	TSC22D1
0.324	-1.76589	0.352	-1.76589	0.123	0.465	Glial	CCL11
0.675	0.302071	0.35	0.302071	0.996	0.986	Glial	ACTB
0.325	-0.612755	0.35	-0.612755	0.231	0.594	Glial	SDC2
0.674	0.632029	0.348	0.632029	0.697	0.595	Glial	EMP2
0.326	-0.393215	0.348	-0.393215	0.574	0.907	Glial	RPL36AL
0.326	-0.609286	0.348	-0.609286	0.126	0.489	Glial	FILIP1L
0.327	-0.745148	0.346	-0.745148	0.083	0.43	Glial	WFDC1
0.672	0.540545	0.344	0.540545	0.729	0.68	Glial	MGST3
0.671	0.918887	0.342	0.918887	0.628	0.499	Glial	INTS6
0.671	0.824677	0.342	0.824677	0.581	0.445	Glial	TALDO1
0.329	-0.488576	0.342	-0.488576	0.238	0.605	Glial	YBX3
0.329	-1.02283	0.342	-1.02283	0.466	0.779	Glial	ID1
0.67	0.730939	0.34	0.730939	0.787	0.722	Glial	SAT1
0.67	0.253401	0.34	0.253401	0.993	0.999	Glial	MALAT1
0.33	-0.519111	0.34	-0.519111	0.022	0.365	Glial	GYPC
0.33	-0.685651	0.34	-0.685651	0.083	0.42	Glial	VCAN
0.669	0.676788	0.338	0.676788	0.675	0.614	Glial	CD151
0.331	-0.455746	0.338	-0.455746	0.978	0.998	Glial	JUNB
0.331	-0.553052	0.338	-0.553052	0.134	0.486	Glial	ACTN1
0.668	0.966176	0.336	0.966176	0.401	0.087	Glial	GPNMB
0.668	0.906816	0.336	0.906816	0.412	0.103	Glial	MCAM
0.668	0.687936	0.336	0.687936	0.563	0.397	Glial	ARL2
0.668	0.642251	0.336	0.642251	0.635	0.521	Glial	ARL6IP5
0.332	-0.360275	0.336	-0.360275	0.773	0.962	Glial	NACA
0.332	-0.596412	0.336	-0.596412	0.022	0.36	Glial	FBLIM1
0.332	-0.635036	0.336	-0.635036	0.04	0.378	Glial	HAAO
0.667	1.08664	0.334	1.08664	0.365	0.042	Glial	MT1M
0.667	0.950488	0.334	0.950488	0.35	0.025	Glial	PRIMA1
0.667	0.945788	0.334	0.945788	0.44	0.161	Glial	MRGPRF
0.333	-0.506192	0.334	-0.506192	0.094	0.445	Glial	TLE4
0.333	-0.587374	0.334	-0.587374	0.032	0.369	Glial	PITX1
0.666	0.981964	0.332	0.981964	0.44	0.171	Glial	IL11RA
0.334	-0.479835	0.332	-0.479835	0.841	0.973	Glial	EGR1
0.665	1.17259	0.33	1.17259	0.332	0.003	Glial	MIA
0.665	1.02907	0.33	1.02907	0.336	0.006	Glial	SBSPON
0.665	0.657503	0.33	0.657503	0.726	0.72	Glial	SRSF7
0.335	-0.322956	0.33	-0.322956	0.285	0.668	Glial	LY6E
0.335	-0.381942	0.33	-0.381942	0.556	0.887	Glial	ATP5L
0.335	-0.491847	0.33	-0.491847	0.126	0.476	Glial	MYH9
0.664	0.39693	0.328	0.39693	0.881	0.876	Glial	HSPA8
0.663	0.351186	0.326	0.351186	0.964	0.97	Glial	HSPB1
0.337	-0.591405	0.326	-0.591405	0.025	0.352	Glial	IL1R1
0.662	1.02351	0.324	1.02351	0.347	0.031	Glial	ITGB4
0.662	0.569737	0.324	0.569737	0.682	0.591	Glial	ATP6AP2
0.338	-0.548196	0.324	-0.548196	0.444	0.767	Glial	KLF4
0.338	-0.683495	0.324	-0.683495	0.018	0.344	Glial	MYLK
0.661	0.952996	0.322	0.952996	0.325	0.005	Glial	CMTM5
0.661	0.43332	0.322	0.43332	0.805	0.81	Glial	MORF4L1
0.339	-0.504168	0.322	-0.504168	0.079	0.413	Glial	GMFG
0.339	-0.637027	0.322	-0.637027	0.018	0.34	Glial	LOXL1
0.339	-0.698445	0.322	-0.698445	0.199	0.501	Glial	RPS4Y1
0.34	-0.356478	0.32	-0.356478	0.17	0.533	Glial	HIGD2A
0.34	-0.660895	0.32	-0.660895	0.022	0.344	Glial	DLL1
0.341	-0.584668	0.318	-0.584668	0.043	0.361	Glial	CD302
0.341	-0.6814	0.318	-0.6814	0.079	0.398	Glial	PALLD
0.658	1.31853	0.316	1.31853	0.332	0.022	Glial	CAPS
0.658	1.0089	0.316	1.0089	0.372	0.077	Glial	DHRS3
0.658	0.822875	0.316	0.822875	0.588	0.456	Glial	DDIT4
0.658	0.641021	0.316	0.641021	0.679	0.645	Glial	SBDS
0.342	-0.352012	0.316	-0.352012	0.318	0.696	Glial	NBEAL1
0.342	-0.354603	0.316	-0.354603	0.661	0.929	Glial	OST4
0.342	-0.356394	0.316	-0.356394	0.516	0.879	Glial	PABPC1
0.342	-0.460616	0.316	-0.460616	0.166	0.504	Glial	LRP1
0.342	-0.588736	0.316	-0.588736	0.014	0.329	Glial	RCAN2
0.342	-1.28978	0.316	-1.28978	0.029	0.344	Glial	MGP
0.657	1.00984	0.314	1.00984	0.354	0.057	Glial	TIMP4
0.657	0.927195	0.314	0.927195	0.336	0.03	Glial	KCNMB4
0.657	0.926923	0.314	0.926923	0.321	0.01	Glial	HAND2
0.657	0.901063	0.314	0.901063	0.336	0.03	Glial	IQGAP2
0.657	0.830667	0.314	0.830667	0.538	0.394	Glial	LAMP2
0.343	-0.559453	0.314	-0.559453	0.177	0.496	Glial	CTSK
0.343	-0.624349	0.314	-0.624349	0.112	0.441	Glial	ADM
0.344	-0.400693	0.312	-0.400693	0.199	0.544	Glial	CSRNP1
0.655	0.58094	0.31	0.58094	0.765	0.748	Glial	HSPA5
0.654	0.605535	0.308	0.605535	0.726	0.611	Glial	C8orf4
0.654	0.26643	0.308	0.26643	0.989	0.998	Glial	EIF1
0.346	-0.385671	0.308	-0.385671	0.278	0.633	Glial	TSPAN4
0.346	-0.407242	0.308	-0.407242	0.473	0.792	Glial	PTMS
0.346	-0.543029	0.308	-0.543029	0.036	0.346	Glial	CDH11
0.346	-0.591824	0.308	-0.591824	0.032	0.342	Glial	PTGER4
0.653	0.966481	0.306	0.966481	0.307	0.001	Glial	TMEM71
0.653	0.791153	0.306	0.791153	0.581	0.448	Glial	HEXIM1
0.653	0.759231	0.306	0.759231	0.542	0.374	Glial	SPTBN1
0.347	-0.320669	0.306	-0.320669	0.148	0.488	Glial	ANP32B
0.347	-0.322639	0.306	-0.322639	0.56	0.891	Glial	ATP5G2
0.347	-1.44535	0.306	-1.44535	0.112	0.425	Glial	ACTA2
0.652	0.566769	0.304	0.566769	0.726	0.685	Glial	ITGB1
0.652	0.446333	0.304	0.446333	0.798	0.788	Glial	CD99
0.652	0.340168	0.304	0.340168	0.982	0.938	Glial	IFITM3
0.348	-0.287866	0.304	-0.287866	0.231	0.596	Glial	PSME2
0.348	-0.372549	0.304	-0.372549	0.35	0.707	Glial	SERTAD1
0.651	0.898678	0.302	0.898678	0.307	0.006	Glial	SORCS1
0.651	0.76369	0.302	0.76369	0.509	0.337	Glial	ITGB1BP1
0.651	0.754724	0.302	0.754724	0.531	0.368	Glial	EPB41L2
0.651	0.283405	0.302	0.283405	0.978	0.968	Glial	HSP90AA1
0.349	-0.55284	0.302	-0.55284	0.094	0.404	Glial	PDLIM3
0.349	-0.9575	0.302	-0.9575	0.051	0.354	Glial	CXCR4
0.65	0.692499	0.3	0.692499	0.632	0.561	Glial	CTSD
0.65	0.673588	0.3	0.673588	0.599	0.536	Glial	SYPL1
0.65	0.541201	0.3	0.541201	0.7	0.693	Glial	ITM2C
0.35	-0.342815	0.3	-0.342815	0.105	0.432	Glial	NSA2
0.35	-0.344656	0.3	-0.344656	0.343	0.712	Glial	HNRNPA3
0.35	-0.437274	0.3	-0.437274	0.134	0.457	Glial	RBPMS
0.35	-0.503971	0.3	-0.503971	0.058	0.365	Glial	BCL3
0.35	-0.524993	0.3	-0.524993	0.029	0.329	Glial	EMID1
0.649	0.923369	0.298	0.923369	0.44	0.215	Glial	MT1X
0.649	0.880426	0.298	0.880426	0.39	0.134	Glial	PIK3R1
0.649	0.857721	0.298	0.857721	0.347	0.07	Glial	DAG1
0.649	0.682497	0.298	0.682497	0.516	0.284	Glial	SLITRK6
0.648	0.671234	0.296	0.671234	0.693	0.687	Glial	BRD2
0.352	-0.479121	0.296	-0.479121	0.047	0.347	Glial	FARP1
0.352	-0.764424	0.296	-0.764424	0.065	0.361	Glial	VCAM1
0.353	-0.290377	0.294	-0.290377	0.368	0.756	Glial	UQCRH
0.353	-0.320266	0.294	-0.320266	0.22	0.566	Glial	PPP1CC
0.353	-0.468212	0.294	-0.468212	0.26	0.572	Glial	SPRY1
0.646	0.594204	0.292	0.594204	0.671	0.671	Glial	YWHAE
0.354	-0.30733	0.292	-0.30733	0.332	0.695	Glial	PRDX2
0.354	-0.662229	0.292	-0.662229	0.025	0.315	Glial	PDGFD
0.645	0.651634	0.29	0.651634	0.578	0.47	Glial	CAP1
0.645	0.420348	0.29	0.420348	0.87	0.876	Glial	S100A11
0.355	-0.328169	0.29	-0.328169	0.412	0.764	Glial	SUB1
0.355	-0.334145	0.29	-0.334145	0.116	0.428	Glial	FBL
0.355	-0.378673	0.29	-0.378673	0.412	0.741	Glial	CAPZB
0.355	-0.426256	0.29	-0.426256	0.097	0.404	Glial	PLSCR1
0.644	0.788382	0.288	0.788382	0.375	0.123	Glial	COTL1
0.644	0.770283	0.288	0.770283	0.415	0.184	Glial	GNG2
0.356	-0.527115	0.288	-0.527115	0.043	0.331	Glial	C5orf66-AS1
0.643	0.7828	0.286	0.7828	0.433	0.226	Glial	ASPH
0.643	0.444357	0.286	0.444357	0.736	0.737	Glial	PTGES3
0.357	-0.3509	0.286	-0.3509	0.126	0.439	Glial	NME4
0.357	-0.522707	0.286	-0.522707	0.011	0.296	Glial	HNMT
0.642	0.76806	0.284	0.76806	0.339	0.073	Glial	RXRG
0.642	0.717464	0.284	0.717464	0.408	0.158	Glial	RGCC
0.642	0.522079	0.284	0.522079	0.783	0.73	Glial	HES1
0.642	0.362468	0.284	0.362468	0.848	0.858	Glial	EID1
0.358	-0.278781	0.284	-0.278781	0.469	0.816	Glial	CCNL1
0.358	-0.311482	0.284	-0.311482	0.184	0.502	Glial	EIF4B
0.358	-0.431927	0.284	-0.431927	0.177	0.488	Glial	SPON2
0.358	-0.726117	0.284	-0.726117	0.184	0.468	Glial	FN1
0.359	-0.383596	0.282	-0.383596	0.191	0.508	Glial	MAFF
0.359	-0.462315	0.282	-0.462315	0.061	0.351	Glial	SMPDL3A
0.64	0.802354	0.28	0.802354	0.296	0.019	Glial	COL21A1
0.64	0.664668	0.28	0.664668	0.596	0.548	Glial	SRI
0.36	-0.303483	0.28	-0.303483	0.3	0.635	Glial	EIF3L
0.36	-0.372747	0.28	-0.372747	0.184	0.501	Glial	MIDN
0.36	-0.376969	0.28	-0.376969	0.173	0.483	Glial	WARS
0.36	-0.543583	0.28	-0.543583	0.018	0.298	Glial	DAB2
0.36	-0.644054	0.28	-0.644054	0.014	0.296	Glial	ADAM28
0.361	-0.296262	0.278	-0.296262	0.245	0.575	Glial	SH3BGRL3
0.361	-0.349651	0.278	-0.349651	0.231	0.542	Glial	RARRES3
0.361	-0.437236	0.278	-0.437236	0.047	0.329	Glial	FXYD6
0.638	0.801487	0.276	0.801487	0.289	0.015	Glial	PDGFA
0.638	0.732743	0.276	0.732743	0.44	0.244	Glial	GLIPR2
0.638	0.689061	0.276	0.689061	0.549	0.39	Glial	ZEB2
0.362	-0.476648	0.276	-0.476648	0.011	0.286	Glial	IFITM1
0.363	-0.295859	0.274	-0.295859	0.347	0.696	Glial	SEC11A
0.363	-0.392652	0.274	-0.392652	0.805	0.957	Glial	DUSP1
0.363	-0.451171	0.274	-0.451171	0.058	0.342	Glial	TMOD3
0.363	-0.489683	0.274	-0.489683	0.011	0.285	Glial	RCSD1
0.363	-0.574819	0.274	-0.574819	0.036	0.314	Glial	TNFAIP3
0.636	0.707187	0.272	0.707187	0.498	0.336	Glial	ADD3
0.636	0.704421	0.272	0.704421	0.43	0.237	Glial	CDC42EP1
0.364	-0.366103	0.272	-0.366103	0.058	0.339	Glial	ZNF90
0.364	-0.447478	0.272	-0.447478	0.04	0.317	Glial	RHOBTB3
0.364	-0.500715	0.272	-0.500715	0.032	0.307	Glial	ACP5
0.364	-0.528309	0.272	-0.528309	0.144	0.431	Glial	KLF2
0.364	-0.551041	0.272	-0.551041	0.051	0.327	Glial	PIM1
0.364	-0.555476	0.272	-0.555476	0.079	0.364	Glial	ADAMTS1
0.635	0.811092	0.27	0.811092	0.321	0.071	Glial	ADK
0.635	0.802715	0.27	0.802715	0.282	0.016	Glial	SCN9A
0.635	0.684252	0.27	0.684252	0.502	0.369	Glial	GTF2H5
0.635	0.332664	0.27	0.332664	0.856	0.861	Glial	MYL12B
0.365	-0.312971	0.27	-0.312971	0.123	0.419	Glial	CRTAP
0.365	-0.486979	0.27	-0.486979	0.022	0.293	Glial	PHACTR2
0.365	-0.66384	0.27	-0.66384	0.516	0.814	Glial	SSR4
0.634	0.81813	0.268	0.81813	0.271	0.003	Glial	ART3
0.634	0.594901	0.268	0.594901	0.556	0.386	Glial	PLK2
0.634	0.423448	0.268	0.423448	0.708	0.729	Glial	GABARAPL2
0.366	-0.376143	0.268	-0.376143	0.119	0.41	Glial	TMEM173
0.366	-0.39588	0.268	-0.39588	0.079	0.361	Glial	LAP3
0.366	-0.447443	0.268	-0.447443	0.354	0.649	Glial	PLAC9
0.366	-0.51155	0.268	-0.51155	0.022	0.288	Glial	PCDH18
0.366	-0.571228	0.268	-0.571228	0.047	0.318	Glial	FKBP11
0.633	0.720789	0.266	0.720789	0.545	0.492	Glial	RHEB
0.367	-0.320482	0.266	-0.320482	0.422	0.757	Glial	MINOS1
0.367	-0.33693	0.266	-0.33693	0.401	0.691	Glial	IGFBP6
0.367	-0.349661	0.266	-0.349661	0.383	0.696	Glial	TPM4
0.632	0.855625	0.264	0.855625	0.332	0.089	Glial	LINC01436
0.632	0.768452	0.264	0.768452	0.282	0.022	Glial	TMOD2
0.632	0.494502	0.264	0.494502	0.643	0.568	Glial	PGRMC1
0.368	-0.293336	0.264	-0.293336	0.531	0.836	Glial	COMMD6
0.368	-0.294651	0.264	-0.294651	0.726	0.934	Glial	EEF2
0.368	-0.411567	0.264	-0.411567	0.036	0.306	Glial	GRK5
0.368	-0.466698	0.264	-0.466698	0.058	0.329	Glial	TRIB1
0.368	-0.746735	0.264	-0.746735	0.018	0.283	Glial	NSG1
0.368	-1.66392	0.264	-1.66392	0.094	0.353	Glial	CCL13
0.631	0.732965	0.262	0.732965	0.357	0.132	Glial	PLSCR4
0.631	0.632596	0.262	0.632596	0.534	0.443	Glial	SCP2
0.369	-0.333518	0.262	-0.333518	0.076	0.352	Glial	HEBP1
0.369	-0.538493	0.262	-0.538493	0.069	0.339	Glial	GADD45G
0.63	0.756281	0.26	0.756281	0.361	0.139	Glial	AHR
0.63	0.720323	0.26	0.720323	0.44	0.275	Glial	MAP4
0.37	-0.250804	0.26	-0.250804	0.408	0.766	Glial	ATP5D
0.37	-0.328213	0.26	-0.328213	0.079	0.355	Glial	ATP1B3
0.37	-1.13425	0.26	-1.13425	0.032	0.293	Glial	CXCL1
0.629	0.85817	0.258	0.85817	0.292	0.046	Glial	SREBF1
0.371	-0.560747	0.258	-0.560747	0.018	0.275	Glial	FAM105A
0.628	0.702496	0.256	0.702496	0.567	0.486	Glial	VMP1
0.628	0.665155	0.256	0.665155	0.487	0.362	Glial	ZFYVE21
0.372	-0.398125	0.256	-0.398125	0.043	0.304	Glial	2011-09-01
0.627	0.792382	0.254	0.792382	0.296	0.058	Glial	HSPA12A
0.627	0.767403	0.254	0.767403	0.292	0.05	Glial	FAM129A
0.627	0.743966	0.254	0.743966	0.408	0.229	Glial	SLC44A1
0.627	0.352064	0.254	0.352064	0.769	0.793	Glial	FUS
0.373	-0.374411	0.254	-0.374411	0.014	0.271	Glial	CTSS
0.373	-1.41695	0.254	-1.41695	0.079	0.334	Glial	TAGLN
0.626	0.714201	0.252	0.714201	0.282	0.038	Glial	C2orf88
0.374	-0.264265	0.252	-0.264265	0.134	0.416	Glial	NUCB2
0.374	-0.378351	0.252	-0.378351	0.303	0.593	Glial	MAP1LC3A
0.374	-0.454143	0.252	-0.454143	0.076	0.337	Glial	IRF8
0.374	-0.491372	0.252	-0.491372	0.04	0.295	Glial	CAV2
0.625	0.804284	0.25	0.804284	0.296	0.059	Glial	NLGN4X
0.625	0.76815	0.25	0.76815	0.401	0.218	Glial	PON2
0.375	-0.281996	0.25	-0.281996	0.094	0.366	Glial	PTP4A2
0.375	-0.34446	0.25	-0.34446	0.7	0.928	Glial	PPP1R15A
0.375	-0.351262	0.25	-0.351262	0.148	0.419	Glial	CSF1
0.375	-0.49252	0.25	-0.49252	0.04	0.293	Glial	PHLDA2
0.624	0.770691	0.248	0.770691	0.354	0.146	Glial	EZR
0.624	0.319467	0.248	0.319467	0.834	0.773	Glial	SEPP1
0.376	-0.31823	0.248	-0.31823	0.094	0.359	Glial	NDUFAF4
0.376	-0.393414	0.248	-0.393414	0.119	0.38	Glial	LPP
0.376	-0.578759	0.248	-0.578759	0.036	0.288	Glial	PTGS2
0.623	0.64161	0.246	0.64161	0.48	0.375	Glial	PCMT1
0.377	-0.380989	0.246	-0.380989	0.076	0.334	Glial	C2
0.377	-0.411565	0.246	-0.411565	0.022	0.269	Glial	BASP1
0.377	-1.13494	0.246	-1.13494	0.022	0.265	Glial	FABP4
0.622	0.844578	0.244	0.844578	0.303	0.078	Glial	FSTL3
0.622	0.786469	0.244	0.786469	0.3	0.073	Glial	SEMA6D
0.622	0.750655	0.244	0.750655	0.278	0.045	Glial	ENDOD1
0.378	-0.261919	0.244	-0.261919	0.686	0.92	Glial	PPIB
0.378	-0.351107	0.244	-0.351107	0.105	0.366	Glial	GLT8D2
0.378	-0.4508	0.244	-0.4508	0.025	0.273	Glial	SMIM3
0.378	-0.45986	0.244	-0.45986	0.007	0.253	Glial	PLEKHH2
0.621	0.780865	0.242	0.780865	0.264	0.026	Glial	SIPA1L2
0.621	0.691324	0.242	0.691324	0.26	0.024	Glial	ATP6V0E2
0.621	0.671882	0.242	0.671882	0.451	0.307	Glial	S100A16
0.621	0.635205	0.242	0.635205	0.462	0.335	Glial	CAT
0.621	0.441852	0.242	0.441852	0.711	0.668	Glial	SERPING1
0.621	0.408712	0.242	0.408712	0.758	0.828	Glial	DAD1
0.621	0.313169	0.242	0.313169	0.798	0.865	Glial	TMEM59
0.379	-0.281984	0.242	-0.281984	0.191	0.474	Glial	LIMS1
0.379	-0.298082	0.242	-0.298082	0.119	0.387	Glial	EHD2
0.379	-0.299139	0.242	-0.299139	0.253	0.537	Glial	EFEMP2
0.379	-0.376206	0.242	-0.376206	0.054	0.304	Glial	KDM6B
0.62	0.718283	0.24	0.718283	0.383	0.2	Glial	NDRG1
0.62	0.685292	0.24	0.685292	0.43	0.27	Glial	HMGB2
0.62	0.650849	0.24	0.650849	0.386	0.206	Glial	SMS
0.38	-0.291858	0.24	-0.291858	0.079	0.333	Glial	C4orf48
0.381	-0.430308	0.238	-0.430308	0.032	0.274	Glial	VASN
0.381	-0.454714	0.238	-0.454714	0.065	0.31	Glial	ZC3HAV1
0.381	-0.478588	0.238	-0.478588	0.032	0.273	Glial	NR2F1
0.381	-0.482197	0.238	-0.482197	0.065	0.312	Glial	FGF7
0.618	0.580004	0.236	0.580004	0.473	0.36	Glial	FAM195B
0.382	-0.252802	0.236	-0.252802	0.931	0.978	Glial	FOSB
0.382	-0.339905	0.236	-0.339905	0.076	0.321	Glial	PAM
0.382	-0.405073	0.236	-0.405073	0.141	0.391	Glial	TNFSF10
0.382	-0.462803	0.236	-0.462803	0.415	0.669	Glial	PHLDA1
0.617	0.7237	0.234	0.7237	0.31	0.102	Glial	MAPRE2
0.617	0.716705	0.234	0.716705	0.31	0.103	Glial	PCBP4
0.617	0.710025	0.234	0.710025	0.271	0.046	Glial	ALCAM
0.617	0.383517	0.234	0.383517	0.722	0.728	Glial	SEPW1
0.383	-0.36261	0.234	-0.36261	0.105	0.353	Glial	PBX1
0.383	-0.375047	0.234	-0.375047	0.058	0.299	Glial	REV3L
0.383	-0.583075	0.234	-0.583075	0.029	0.263	Glial	FAM150B
0.383	-0.649029	0.234	-0.649029	0.036	0.271	Glial	G0S2
0.383	-1.08258	0.234	-1.08258	0.227	0.438	Glial	F3
0.616	0.496995	0.232	0.496995	0.585	0.579	Glial	HMGN3
0.384	-0.311908	0.232	-0.311908	0.368	0.651	Glial	NUPR1
0.384	-0.341781	0.232	-0.341781	0.314	0.601	Glial	XBP1
0.384	-0.436736	0.232	-0.436736	0.032	0.266	Glial	IL34
0.615	0.586279	0.23	0.586279	0.52	0.457	Glial	UBE2B
0.615	0.518569	0.23	0.518569	0.495	0.358	Glial	CRIP2
0.385	-0.412373	0.23	-0.412373	0.04	0.275	Glial	GJA1
0.385	-1.34452	0.23	-1.34452	0.047	0.276	Glial	PTGDS
0.614	0.690397	0.228	0.690397	0.397	0.242	Glial	AK1
0.614	0.631408	0.228	0.631408	0.437	0.316	Glial	RTN3
0.614	0.32688	0.228	0.32688	0.892	0.818	Glial	COL1A2
0.386	-0.25965	0.228	-0.25965	0.426	0.734	Glial	JUND
0.386	-0.260943	0.228	-0.260943	0.599	0.849	Glial	CCNI
0.386	-0.359701	0.228	-0.359701	0.072	0.31	Glial	SEMA4A
0.386	-0.388699	0.228	-0.388699	0.022	0.253	Glial	GNAI1
0.386	-0.885347	0.228	-0.885347	0.036	0.262	Glial	HSD17B2
0.613	0.72374	0.226	0.72374	0.357	0.183	Glial	QKI
0.613	0.709578	0.226	0.709578	0.354	0.178	Glial	PLOD3
0.613	0.552009	0.226	0.552009	0.567	0.533	Glial	DYNC1I2
0.387	-0.261997	0.226	-0.261997	0.166	0.425	Glial	GLUL
0.387	-0.280597	0.226	-0.280597	0.166	0.413	Glial	FKBP10
0.387	-0.291291	0.226	-0.291291	0.083	0.322	Glial	CREG1
0.387	-0.56387	0.226	-0.56387	0.032	0.259	Glial	NDUFA4L2
0.612	0.675172	0.224	0.675172	0.256	0.04	Glial	SLC15A3
0.388	-0.255193	0.224	-0.255193	0.426	0.701	Glial	SERPINH1
0.388	-0.364592	0.224	-0.364592	0.029	0.255	Glial	SELENBP1
0.388	-0.421825	0.224	-0.421825	0.032	0.258	Glial	GSTM5
0.611	0.779576	0.222	0.779576	0.394	0.237	Glial	STMN1
0.611	0.696551	0.222	0.696551	0.285	0.081	Glial	EHBP1
0.611	0.632991	0.222	0.632991	0.412	0.253	Glial	NR4A2
0.611	0.598617	0.222	0.598617	0.437	0.308	Glial	SGCB
0.389	-0.28984	0.222	-0.28984	0.069	0.3	Glial	PYCARD
0.389	-0.335713	0.222	-0.335713	0.047	0.273	Glial	FGFR1
0.389	-0.423988	0.222	-0.423988	0.029	0.253	Glial	TNXB
0.61	0.735667	0.22	0.735667	0.274	0.067	Glial	DOCK5
0.61	0.336902	0.22	0.336902	0.787	0.734	Glial	LGALS3BP
0.39	-0.336929	0.22	-0.336929	0.058	0.284	Glial	PLBD1
0.39	-0.394528	0.22	-0.394528	0.032	0.255	Glial	PGF
0.39	-0.442379	0.22	-0.442379	0.061	0.286	Glial	TMEM100
0.609	0.632816	0.218	0.632816	0.44	0.313	Glial	COL4A1
0.391	-0.274455	0.218	-0.274455	0.126	0.366	Glial	RP11-14N7.2
0.608	0.598785	0.216	0.598785	0.271	0.07	Glial	EPDR1
0.608	0.579107	0.216	0.579107	0.253	0.045	Glial	RERG
0.392	-0.379476	0.216	-0.379476	0.032	0.253	Glial	TPBG
0.607	0.612327	0.214	0.612327	0.39	0.246	Glial	RNF130
0.393	-0.254876	0.214	-0.254876	0.112	0.347	Glial	NXT1
0.393	-0.374262	0.214	-0.374262	0.061	0.281	Glial	PXDN
0.606	0.514599	0.212	0.514599	0.585	0.597	Glial	MRPL33
0.605	0.709093	0.21	0.709093	0.303	0.126	Glial	GALNT2
0.605	0.659172	0.21	0.659172	0.292	0.104	Glial	HSPB2
0.605	0.646222	0.21	0.646222	0.383	0.246	Glial	JOSD2
0.605	0.582996	0.21	0.582996	0.444	0.353	Glial	FLOT1
0.395	-0.2938	0.21	-0.2938	0.26	0.512	Glial	NFKBIZ
0.395	-0.306692	0.21	-0.306692	0.076	0.3	Glial	RUNX1
0.395	-0.394373	0.21	-0.394373	0.043	0.256	Glial	WNT2B
0.604	0.712918	0.208	0.712918	0.289	0.108	Glial	TPT1-AS1
0.604	0.634184	0.208	0.634184	0.289	0.101	Glial	CERS4
0.604	0.334948	0.208	0.334948	0.744	0.811	Glial	TMEM258
0.604	0.269743	0.208	0.269743	0.895	0.931	Glial	CFL1
0.396	-0.256241	0.208	-0.256241	0.072	0.294	Glial	PPP1R15B
0.396	-0.277185	0.208	-0.277185	0.271	0.529	Glial	RGS2
0.396	-0.294167	0.208	-0.294167	0.549	0.772	Glial	NNMT
0.396	-0.32367	0.208	-0.32367	0.087	0.303	Glial	FIP1L1
0.396	-0.343216	0.208	-0.343216	0.047	0.259	Glial	CMIP
0.396	-0.367865	0.208	-0.367865	0.051	0.261	Glial	RUNX1T1
0.603	0.573993	0.206	0.573993	0.354	0.179	Glial	ATP1B1
0.603	0.546486	0.206	0.546486	0.56	0.552	Glial	DBI
0.397	-0.299311	0.206	-0.299311	0.069	0.283	Glial	ODF2L
0.602	0.735508	0.204	0.735508	0.278	0.092	Glial	FRMD4A
0.602	0.573291	0.204	0.573291	0.437	0.343	Glial	TMEM14A
0.602	0.556467	0.204	0.556467	0.426	0.327	Glial	PRCP
0.602	0.487286	0.204	0.487286	0.278	0.071	Glial	RNASE1
0.398	-0.255645	0.204	-0.255645	0.087	0.305	Glial	PARVA
0.398	-0.295845	0.204	-0.295845	0.051	0.264	Glial	MXRA5
0.398	-0.341168	0.204	-0.341168	0.043	0.254	Glial	IRF2BPL
0.601	0.62114	0.202	0.62114	0.307	0.14	Glial	CXXC5
0.601	0.526521	0.202	0.526521	0.495	0.448	Glial	ZNF706
0.399	-0.259414	0.202	-0.259414	0.079	0.294	Glial	CHIC2
0.6	0.721049	0.2	0.721049	0.408	0.297	Glial	DDIT3
0.6	0.64046	0.2	0.64046	0.408	0.293	Glial	AK3
0.6	0.625413	0.2	0.625413	0.343	0.182	Glial	TNFAIP6
0.599	0.688015	0.198	0.688015	0.448	0.37	Glial	ADI1
0.599	0.552559	0.198	0.552559	0.487	0.421	Glial	ARL6IP1
0.599	0.552292	0.198	0.552292	0.354	0.214	Glial	KDSR
0.599	0.364827	0.198	0.364827	0.693	0.789	Glial	COX5B
0.401	-0.370229	0.198	-0.370229	0.426	0.665	Glial	GNG11
0.598	0.608532	0.196	0.608532	0.3	0.137	Glial	RASSF1
0.402	-0.288274	0.196	-0.288274	0.069	0.273	Glial	TWSG1
0.597	0.327037	0.194	0.327037	0.736	0.759	Glial	LGALS3
0.403	-0.25352	0.194	-0.25352	0.552	0.789	Glial	LDHA
0.403	-0.309471	0.194	-0.309471	0.166	0.386	Glial	ENG
0.596	0.650214	0.192	0.650214	0.289	0.129	Glial	BPGM
0.596	0.610914	0.192	0.610914	0.285	0.117	Glial	DMD
0.596	0.451058	0.192	0.451058	0.625	0.674	Glial	TMBIM4
0.596	0.415331	0.192	0.415331	0.606	0.662	Glial	ATP5B
0.596	0.411083	0.192	0.411083	0.7	0.699	Glial	NR4A1
0.596	0.311509	0.192	0.311509	0.751	0.851	Glial	UBL5
0.595	0.519055	0.19	0.519055	0.502	0.487	Glial	CNPY2
0.595	0.351446	0.19	0.351446	0.838	0.903	Glial	DNAJB1
0.405	-0.253047	0.19	-0.253047	0.087	0.29	Glial	BAG3
0.405	-0.29009	0.19	-0.29009	0.069	0.267	Glial	AKAP12
0.594	0.612849	0.188	0.612849	0.307	0.157	Glial	CYP27A1
0.594	0.577839	0.188	0.577839	0.365	0.241	Glial	ARMCX1
0.594	0.529556	0.188	0.529556	0.375	0.255	Glial	FNTA
0.594	0.410852	0.188	0.410852	0.61	0.674	Glial	SARAF
0.407	-0.26489	0.186	-0.26489	0.888	0.98	Glial	MYL6
0.593	0.60727	0.186	0.60727	0.267	0.105	Glial	SECISBP2L
0.593	0.476618	0.186	0.476618	0.491	0.441	Glial	ILK
0.593	0.335115	0.186	0.335115	0.722	0.814	Glial	PRDX1
0.408	-0.253827	0.184	-0.253827	0.318	0.535	Glial	PLTP
0.592	0.571867	0.184	0.571867	0.282	0.126	Glial	PTK2
0.592	0.553769	0.184	0.553769	0.433	0.365	Glial	PUF60
[truncated: 5,916 more rows]
