# Supplementary material for: Structural Remodeling of the Human Colonic Mesenchyme in Inflammatory Bowel Disease
Source: Cell. 2018 Oct 4;175(2):372–386.e17. doi: 10.1016/j.cell.2018.08.067 (PMC6176871; doi:10.1016/j.cell.2018.08.067)
Supplement: Table S4. Differentially Expressed Genes between S2a and S2b Sub-clusters, Related to Figure 1 [file mmc4.xlsx]

## Sheet: S2a_v_S2b HC
Gene	AUC	avg_diff	power	avg_logFC	pct.1	pct.2
APOE	0.14	-1.73203	0.72	-1.73203	0.496	0.93
MFGE8	0.167	-1.04228	0.666	-1.04228	0.668	0.941
LUM	0.203	-1.02937	0.594	-1.02937	0.31	0.827
CPM	0.784	1.22273	0.568	1.22273	0.666	0.169
SLITRK6	0.219	-0.940779	0.562	-0.940779	0.297	0.791
SPARC	0.231	-0.560962	0.538	-0.560962	0.873	0.985
WFDC1	0.235	-0.704174	0.53	-0.704174	0.429	0.865
FOS	0.763	0.516213	0.526	0.516213	0.998	1
VCAN	0.25	-0.81228	0.5	-0.81228	0.121	0.612
CXCL12	0.747	1.03005	0.494	1.03005	0.672	0.312
FTL	0.257	-0.497587	0.486	-0.497587	0.994	1
NBL1	0.74	0.648327	0.48	0.648327	0.89	0.823
NRG1	0.262	-0.730641	0.476	-0.730641	0.513	0.863
JUNB	0.737	0.41935	0.474	0.41935	1	1
PTX3	0.263	-0.978648	0.474	-0.978648	0.127	0.582
TMSB10	0.266	-0.435327	0.468	-0.435327	0.965	0.998
NPY	0.266	-1.36655	0.468	-1.36655	0.035	0.496
C9orf16	0.268	-0.59409	0.464	-0.59409	0.653	0.935
MDK	0.268	-0.713205	0.464	-0.713205	0.218	0.662
EGR1	0.729	0.509378	0.458	0.509378	0.989	0.977
PTN	0.271	-0.63741	0.458	-0.63741	0.627	0.928
ITGA8	0.274	-0.653278	0.452	-0.653278	0.153	0.614
SERF2	0.282	-0.3499	0.436	-0.3499	0.976	0.996
NDUFA4L2	0.718	0.886323	0.436	0.886323	0.504	0.103
CYBA	0.283	-0.553975	0.434	-0.553975	0.506	0.852
GJA1	0.285	-0.623122	0.43	-0.623122	0.299	0.711
FAM105A	0.286	-0.741253	0.428	-0.741253	0.103	0.519
IGFBP7	0.71	0.545099	0.42	0.545099	0.97	0.975
EID1	0.292	-0.503001	0.416	-0.503001	0.849	0.96
CTSD	0.292	-0.551915	0.416	-0.551915	0.485	0.804
C8orf4	0.292	-0.876262	0.416	-0.876262	0.392	0.753
OST4	0.293	-0.379578	0.414	-0.379578	0.858	0.97
COL3A1	0.295	-0.516035	0.41	-0.516035	0.924	0.985
S100A13	0.296	-0.424914	0.408	-0.424914	0.799	0.968
LTBP1	0.297	-0.588009	0.406	-0.588009	0.198	0.603
SOD3	0.703	1.1165	0.406	1.1165	0.576	0.27
IER2	0.702	0.426854	0.404	0.426854	0.998	0.992
PFN1	0.3	-0.384019	0.4	-0.384019	0.894	0.977
TIMP1	0.3	-0.954075	0.4	-0.954075	0.951	0.989
ATP5E	0.302	-0.38335	0.396	-0.38335	0.849	0.979
TXNIP	0.698	0.497709	0.396	0.497709	0.937	0.859
S100A6	0.305	-0.357254	0.39	-0.357254	0.983	0.998
PTGS1	0.306	-0.773264	0.388	-0.773264	0.108	0.485
FKBP1A	0.309	-0.423324	0.382	-0.423324	0.715	0.914
LAMA4	0.691	0.545598	0.382	0.545598	0.797	0.643
FOSB	0.69	0.37343	0.38	0.37343	0.987	0.981
FENDRR	0.311	-0.429217	0.378	-0.429217	0.748	0.941
JUN	0.688	0.326848	0.376	0.326848	1	0.998
F3	0.313	-0.43363	0.374	-0.43363	0.957	0.987
CD82	0.317	-0.545613	0.366	-0.545613	0.112	0.475
TAGLN2	0.318	-0.382462	0.364	-0.382462	0.713	0.924
TSHZ2	0.681	0.57714	0.362	0.57714	0.743	0.563
C7orf50	0.322	-0.480992	0.356	-0.480992	0.353	0.692
HMGN1	0.323	-0.419205	0.354	-0.419205	0.509	0.821
PXDN	0.324	-0.484829	0.352	-0.484829	0.336	0.673
CTSB	0.327	-0.374534	0.346	-0.374534	0.724	0.914
VSTM2A	0.671	0.471627	0.342	0.471627	0.834	0.692
DSTN	0.33	-0.304239	0.34	-0.304239	0.838	0.968
RARRES2	0.331	-0.362623	0.338	-0.362623	0.94	0.975
CD44	0.332	-0.429573	0.336	-0.429573	0.291	0.633
RP11-449D8.1	0.332	-0.533508	0.336	-0.533508	0.34	0.652
APOC1	0.332	-0.65298	0.336	-0.65298	0.321	0.658
GUK1	0.333	-0.329307	0.334	-0.329307	0.688	0.92
ACKR3	0.333	-0.55586	0.334	-0.55586	0.194	0.538
ACP5	0.334	-0.509672	0.332	-0.509672	0.284	0.597
AREG	0.335	-1.69021	0.33	-1.69021	0.026	0.352
TAGLN	0.664	0.974548	0.328	0.974548	0.56	0.31
ZFP36L2	0.664	0.496053	0.328	0.496053	0.845	0.772
APOD	0.663	1.40334	0.326	1.40334	0.59	0.392
COL6A3	0.337	-0.437439	0.326	-0.437439	0.573	0.797
LOX	0.337	-0.551571	0.326	-0.551571	0.091	0.418
GMFG	0.338	-0.366138	0.324	-0.366138	0.425	0.757
TCEB2	0.34	-0.302723	0.32	-0.302723	0.813	0.93
ACTG1	0.34	-0.433114	0.32	-0.433114	0.959	0.987
GNG11	0.34	-0.442672	0.32	-0.442672	0.394	0.703
NQO1	0.34	-0.48441	0.32	-0.48441	0.252	0.572
HSBP1	0.341	-0.369153	0.318	-0.369153	0.53	0.802
TM4SF1	0.341	-0.404688	0.318	-0.404688	0.688	0.89
LY6E	0.342	-0.325345	0.316	-0.325345	0.496	0.795
CLIC1	0.342	-0.363293	0.316	-0.363293	0.651	0.886
ISG15	0.343	-0.349316	0.314	-0.349316	0.293	0.629
CTGF	0.343	-0.595637	0.314	-0.595637	0.485	0.755
POSTN	0.656	0.347778	0.312	0.347778	0.991	0.943
PPIB	0.347	-0.289822	0.306	-0.289822	0.892	0.985
PSME2	0.347	-0.391381	0.306	-0.391381	0.414	0.7
ACTA2	0.651	1.14719	0.302	1.14719	0.567	0.363
TPM4	0.349	-0.373952	0.302	-0.373952	0.657	0.886
SRPX	0.349	-0.532186	0.302	-0.532186	0.093	0.395
GAPDH	0.35	-0.256327	0.3	-0.256327	0.951	0.992
WARS	0.35	-0.400156	0.3	-0.400156	0.293	0.603
TGFBI	0.351	-0.347326	0.298	-0.347326	0.67	0.895
SSR4	0.352	-0.349864	0.296	-0.349864	0.724	0.92
POLR2L	0.355	-0.28925	0.29	-0.28925	0.815	0.949
PPDPF	0.355	-0.316833	0.29	-0.316833	0.799	0.945
AP2S1	0.355	-0.370962	0.29	-0.370962	0.442	0.719
TRAC	0.641	0.482823	0.282	0.482823	0.532	0.312
ALDOA	0.359	-0.307729	0.282	-0.307729	0.771	0.92
VEGFA	0.36	-0.418954	0.28	-0.418954	0.226	0.508
WNT5A	0.36	-0.429027	0.28	-0.429027	0.306	0.584
ITM2C	0.361	-0.287494	0.278	-0.287494	0.619	0.852
ATOX1	0.361	-0.319599	0.278	-0.319599	0.45	0.728
CDH11	0.638	0.530861	0.276	0.530861	0.571	0.416
MIF	0.362	-0.303393	0.276	-0.303393	0.59	0.846
NFE2L2	0.362	-0.317696	0.276	-0.317696	0.623	0.859
BDKRB2	0.362	-0.405064	0.276	-0.405064	0.196	0.492
SEC61B	0.364	-0.300358	0.272	-0.300358	0.631	0.846
RHOC	0.365	-0.276194	0.27	-0.276194	0.485	0.774
C14orf2	0.365	-0.300376	0.27	-0.300376	0.604	0.833
PMP22	0.634	0.47163	0.268	0.47163	0.558	0.392
ARPC2	0.366	-0.293846	0.268	-0.293846	0.591	0.827
GSTO1	0.366	-0.34208	0.268	-0.34208	0.444	0.698
ADIRF	0.632	0.57632	0.264	0.57632	0.733	0.686
SCPEP1	0.368	-0.260666	0.264	-0.260666	0.744	0.909
ABCC4	0.369	-0.35655	0.262	-0.35655	0.196	0.47
SPON2	0.37	-0.311227	0.26	-0.311227	0.353	0.635
RARRES3	0.37	-0.384128	0.26	-0.384128	0.338	0.605
BAMBI	0.37	-0.431459	0.26	-0.431459	0.14	0.399
DDX5	0.629	0.255215	0.258	0.255215	0.966	0.964
STMN2	0.371	-0.254011	0.258	-0.254011	0.425	0.73
TIMM8B	0.371	-0.299529	0.258	-0.299529	0.369	0.635
FST	0.371	-0.561204	0.258	-0.561204	0.047	0.304
SPARCL1	0.628	0.455893	0.256	0.455893	0.664	0.538
TP53I11	0.372	-0.331389	0.256	-0.331389	0.166	0.435
IGFBP3	0.372	-0.450793	0.256	-0.450793	0.797	0.907
SGCE	0.627	0.375415	0.254	0.375415	0.692	0.618
POMP	0.373	-0.280393	0.254	-0.280393	0.565	0.797
PHLDA2	0.373	-0.401382	0.254	-0.401382	0.183	0.439
IRF1	0.626	0.355236	0.252	0.355236	0.916	0.928
COX7B	0.374	-0.296697	0.252	-0.296697	0.593	0.802
CASP1	0.374	-0.308612	0.252	-0.308612	0.237	0.504
SH3BGRL3	0.374	-0.310806	0.252	-0.310806	0.396	0.648
EDIL3	0.374	-0.318817	0.252	-0.318817	0.19	0.46
RGS10	0.375	-0.25698	0.25	-0.25698	0.836	0.947
FGF7	0.375	-0.798152	0.25	-0.798152	0.069	0.312
HSP90B1	0.376	-0.27735	0.248	-0.27735	0.832	0.93
COL4A1	0.376	-0.349558	0.248	-0.349558	0.243	0.496
BMP7	0.376	-0.431829	0.248	-0.431829	0.03	0.278
EDF1	0.377	-0.252074	0.246	-0.252074	0.763	0.935
EMID1	0.377	-0.305504	0.246	-0.305504	0.345	0.618
PPP1CA	0.377	-0.307703	0.246	-0.307703	0.315	0.586
MFAP4	0.622	0.301696	0.244	0.301696	0.868	0.878
EIF4A2	0.622	0.269477	0.244	0.269477	0.884	0.871
HSD17B2	0.378	-0.284389	0.244	-0.284389	0.838	0.922
IGFBP4	0.378	-0.340976	0.244	-0.340976	0.134	0.39
C4orf48	0.379	-0.304719	0.242	-0.304719	0.287	0.555
EFEMP1	0.379	-0.412176	0.242	-0.412176	0.063	0.304
LEF1	0.38	-0.356689	0.24	-0.356689	0.032	0.274
DLL1	0.381	-0.310195	0.238	-0.310195	0.397	0.652
TMEM50A	0.382	-0.270983	0.236	-0.270983	0.438	0.696
S100A16	0.382	-0.325575	0.236	-0.325575	0.136	0.38
CFD	0.617	0.481527	0.234	0.481527	0.804	0.755
COL4A2	0.383	-0.261919	0.234	-0.261919	0.381	0.643
DYNLT1	0.383	-0.266016	0.234	-0.266016	0.453	0.69
GSN	0.616	0.299442	0.232	0.299442	0.858	0.863
CHMP2A	0.384	-0.257337	0.232	-0.257337	0.468	0.722
MPHOSPH6	0.384	-0.308573	0.232	-0.308573	0.261	0.504
LBH	0.384	-0.393531	0.232	-0.393531	0.354	0.597
PDGFD	0.615	0.333496	0.23	0.333496	0.705	0.618
GNG2	0.385	-0.259551	0.23	-0.259551	0.207	0.462
CTSC	0.385	-0.290569	0.23	-0.290569	0.455	0.713
VMP1	0.385	-0.306313	0.23	-0.306313	0.231	0.481
CARD16	0.385	-0.325806	0.23	-0.325806	0.396	0.627
KLF4	0.614	0.417316	0.228	0.417316	0.774	0.713
C1orf21	0.614	0.373358	0.228	0.373358	0.631	0.546
BTG2	0.614	0.327255	0.228	0.327255	0.903	0.899
GNAI1	0.386	-0.281877	0.228	-0.281877	0.36	0.603
ENO1	0.386	-0.284785	0.228	-0.284785	0.532	0.743
IGFBP6	0.386	-0.321315	0.228	-0.321315	0.588	0.819
HAAO	0.613	0.417004	0.226	0.417004	0.41	0.217
CD9	0.613	0.252055	0.226	0.252055	0.925	0.926
PSMA3	0.387	-0.257272	0.226	-0.257272	0.493	0.736
CSF1	0.388	-0.274078	0.224	-0.274078	0.448	0.684
SLC9A3R2	0.388	-0.274499	0.224	-0.274499	0.375	0.618
HERPUD1	0.611	0.386194	0.222	0.386194	0.707	0.696
SEPP1	0.611	0.363208	0.222	0.363208	0.741	0.686
LSP1	0.611	0.300529	0.222	0.300529	0.821	0.787
LAMA5	0.389	-0.268676	0.222	-0.268676	0.235	0.473
PMEPA1	0.389	-0.286492	0.222	-0.286492	0.201	0.443
BMP2	0.389	-0.322607	0.222	-0.322607	0.558	0.747
CCND1	0.389	-0.336959	0.222	-0.336959	0.103	0.329
LMO4	0.61	0.357834	0.22	0.357834	0.659	0.584
BAX	0.39	-0.317606	0.22	-0.317606	0.241	0.477
LRP1	0.608	0.419082	0.216	0.419082	0.502	0.38
PAPLN	0.392	-0.316063	0.216	-0.316063	0.041	0.259
PCDH18	0.393	-0.252915	0.214	-0.252915	0.293	0.523
IL32	0.393	-0.359326	0.214	-0.359326	0.147	0.369
PCSK6	0.606	0.469194	0.212	0.469194	0.325	0.135
DHRS7C	0.394	-0.711719	0.212	-0.711719	0.076	0.287
SNHG8	0.604	0.331307	0.208	0.331307	0.666	0.624
SNRPD1	0.397	-0.257628	0.206	-0.257628	0.353	0.582
PTGER4	0.397	-0.32413	0.206	-0.32413	0.203	0.42
FAM213A	0.397	-0.358969	0.206	-0.358969	0.052	0.257
PLAU	0.398	-0.269932	0.204	-0.269932	0.494	0.711
LIMCH1	0.601	0.384794	0.202	0.384794	0.399	0.249
TPPP3	0.399	-0.44034	0.202	-0.44034	0.129	0.335
IRF8	0.4	-0.25364	0.2	-0.25364	0.235	0.451
PDLIM3	0.4	-0.313909	0.2	-0.313909	0.192	0.403
ALDH1A3	0.599	0.420395	0.198	0.420395	0.401	0.251
BRD2	0.599	0.326382	0.198	0.326382	0.715	0.684
ID1	0.599	0.297173	0.198	0.297173	0.951	0.954
EMP1	0.401	-0.303001	0.198	-0.303001	0.386	0.578
CCDC68	0.598	0.419103	0.196	0.419103	0.468	0.344
MAP1LC3A	0.598	0.370829	0.196	0.370829	0.72	0.722
TBXAS1	0.402	-0.338206	0.196	-0.338206	0.017	0.213
PPP1R15A	0.597	0.257558	0.194	0.257558	0.951	0.945
DACH1	0.403	-0.259283	0.194	-0.259283	0.183	0.388
VOPP1	0.403	-0.265192	0.194	-0.265192	0.188	0.399
CCDC71L	0.404	-0.331019	0.192	-0.331019	0.082	0.276
CPE	0.595	0.505106	0.19	0.505106	0.278	0.101
MXRA8	0.595	0.288404	0.19	0.288404	0.67	0.639
ODC1	0.405	-0.273275	0.19	-0.273275	0.39	0.597
CTSS	0.406	-0.283942	0.188	-0.283942	0.032	0.222
PAMR1	0.406	-0.284133	0.188	-0.284133	0.011	0.2
NKD2	0.407	-0.265288	0.186	-0.265288	0.071	0.262
GLT8D2	0.593	0.307236	0.186	0.307236	0.55	0.475
ANGPTL4	0.408	-0.259372	0.184	-0.259372	0.312	0.517
SEZ6L2	0.409	-0.265977	0.182	-0.265977	0.03	0.215
SRSF7	0.591	0.310778	0.182	0.310778	0.754	0.736
WSB1	0.591	0.301031	0.182	0.301031	0.638	0.582
PTCH1	0.59	0.300962	0.18	0.300962	0.672	0.637
SULF1	0.588	0.414745	0.176	0.414745	0.187	0.013
PLSCR1	0.413	-0.263187	0.174	-0.263187	0.289	0.464
MATN2	0.413	-0.267827	0.174	-0.267827	0.118	0.295
GADD45G	0.413	-0.343753	0.174	-0.343753	0.498	0.665
COLEC12	0.587	0.354617	0.174	0.354617	0.407	0.285
CRIP1	0.414	-0.270133	0.172	-0.270133	0.25	0.43
FBN2	0.415	-0.260167	0.17	-0.260167	0.047	0.219
PAPPA2	0.585	0.433297	0.17	0.433297	0.188	0.019
FXYD1	0.583	0.396009	0.166	0.396009	0.397	0.289
BHLHE40	0.582	0.37855	0.164	0.37855	0.513	0.435
SGK1	0.419	-0.296366	0.162	-0.296366	0.065	0.232
PPP1R10	0.581	0.354236	0.162	0.354236	0.506	0.439
SUSD3	0.581	0.340219	0.162	0.340219	0.259	0.112
GADD45B	0.581	0.265323	0.162	0.265323	0.896	0.916
THBS1	0.42	-0.267323	0.16	-0.267323	0.17	0.342
DMKN	0.421	-0.324885	0.158	-0.324885	0.724	0.821
IGFBP5	0.579	0.985939	0.158	0.985939	0.384	0.283
IFRD1	0.579	0.292351	0.158	0.292351	0.526	0.458
KLF6	0.423	-0.260941	0.154	-0.260941	0.552	0.717
PHLDA1	0.426	-0.393107	0.148	-0.393107	0.631	0.749
HEXIM1	0.574	0.329201	0.148	0.329201	0.494	0.414
METTL7A	0.573	0.329097	0.146	0.329097	0.265	0.135
SCUBE2	0.572	0.322636	0.144	0.322636	0.332	0.224
TOB1	0.572	0.284986	0.144	0.284986	0.362	0.251
PTGER2	0.572	0.261457	0.144	0.261457	0.438	0.354
F2RL3	0.429	-0.307169	0.142	-0.307169	0.146	0.291
HS3ST3B1	0.571	0.309666	0.142	0.309666	0.317	0.205
CFH	0.57	0.281296	0.14	0.281296	0.575	0.568
PLAC9	0.569	0.399648	0.138	0.399648	0.412	0.348
OSBPL1A	0.569	0.336148	0.138	0.336148	0.409	0.338
HACD4	0.569	0.258632	0.138	0.258632	0.489	0.439
HAS1	0.568	0.390399	0.136	0.390399	0.243	0.118
PLXDC1	0.568	0.361888	0.136	0.361888	0.162	0.03
SSPN	0.568	0.353471	0.136	0.353471	0.278	0.165
ALDH2	0.568	0.267787	0.136	0.267787	0.584	0.591
NR3C1	0.568	0.25911	0.136	0.25911	0.53	0.492
ATP2B1	0.567	0.278709	0.134	0.278709	0.504	0.437
NEGR1	0.566	0.33707	0.132	0.33707	0.22	0.099
VGLL4	0.566	0.259589	0.132	0.259589	0.425	0.34
EPB41L2	0.565	0.270831	0.13	0.270831	0.451	0.392
NUPR1	0.564	0.284409	0.128	0.284409	0.731	0.766
HMGB2	0.563	0.296874	0.126	0.296874	0.265	0.158
AKR7A2	0.563	0.279405	0.126	0.279405	0.457	0.407
TUBA1A	0.563	0.251343	0.126	0.251343	0.858	0.897
MAMDC2	0.562	0.397786	0.124	0.397786	0.129	0.006
HNMT	0.561	0.26495	0.122	0.26495	0.321	0.232
STXBP6	0.56	0.283865	0.12	0.283865	0.25	0.148
EPHX1	0.56	0.262078	0.12	0.262078	0.461	0.414
GAS6	0.559	0.289445	0.118	0.289445	0.166	0.053
BBC3	0.559	0.267672	0.118	0.267672	0.213	0.103
PDE1A	0.559	0.26143	0.118	0.26143	0.271	0.171
MTUS1	0.558	0.345438	0.116	0.345438	0.291	0.203
PCDH17	0.558	0.273795	0.116	0.273795	0.151	0.038
RCSD1	0.558	0.269097	0.116	0.269097	0.437	0.388
COL13A1	0.557	0.278178	0.114	0.278178	0.28	0.194
SMOC2	0.556	0.433978	0.112	0.433978	0.112	0
TIMP3	0.556	0.38816	0.112	0.38816	0.235	0.139
CNRIP1	0.556	0.25866	0.112	0.25866	0.34	0.27
GEM	0.555	0.393322	0.11	0.393322	0.545	0.515
ACTG2	0.555	0.250264	0.11	0.250264	0.246	0.143
MMP1	0.554	0.492751	0.108	0.492751	0.502	0.449
RSPO2	0.554	0.26193	0.108	0.26193	0.114	0.006
LOXL1	0.554	0.25417	0.108	0.25417	0.254	0.169
CCDC80	0.553	0.268154	0.106	0.268154	0.427	0.386
AKAP7	0.553	0.267362	0.106	0.267362	0.175	0.076
PDGFC	0.551	0.279376	0.102	0.279376	0.259	0.184
DPT	0.55	0.55484	0.1	0.55484	0.155	0.059
CDK2	0.55	0.258071	0.1	0.258071	0.201	0.112
MEG3	0.549	0.300435	0.098	0.300435	0.707	0.741
ABI3BP	0.549	0.285379	0.098	0.285379	0.14	0.046
P2RY14	0.549	0.280528	0.098	0.280528	0.235	0.148
SERTAD3	0.549	0.254877	0.098	0.254877	0.386	0.344
NPW	0.453	-0.259219	0.094	-0.259219	0.017	0.11
KLF2	0.545	0.317726	0.09	0.317726	0.382	0.354
OLFML2A	0.543	0.265373	0.086	0.265373	0.205	0.137
PDLIM7	0.54	0.257706	0.08	0.257706	0.401	0.382
TMEM100	0.538	0.326137	0.076	0.326137	0.414	0.405
RP11-47A8.5	0.535	0.261839	0.07	0.261839	0.209	0.154
PTGDS	0.533	0.556089	0.066	0.556089	0.103	0.038
FN1	0.533	0.277553	0.066	0.277553	0.138	0.078
