# Supplementary material for: Structural Remodeling of the Human Colonic Mesenchyme in Inflammatory Bowel Disease
Source: Cell. 2018 Oct 4;175(2):372–386.e17. doi: 10.1016/j.cell.2018.08.067 (PMC6176871; doi:10.1016/j.cell.2018.08.067)
Supplement: Table S5. Cluster Marker Genes in UC, C1 Data, Related to Figure 2 [file mmc5.xlsx]

## Sheet: S4
	feature_symbol	bvg_ruv_endog	prot_coding	AUC	pval
ENSG00000120885	CLU	TRUE	TRUE	0.98	1.7e-07
ENSG00000125730	C3	TRUE	TRUE	0.92	7.52e-06
ENSG00000137077	CCL21	TRUE	TRUE	0.92	5.18e-06
ENSG00000184349	EFNA5	TRUE	TRUE	0.91	6.01e-06
ENSG00000181617	FDCSP	TRUE	TRUE	0.91	6.94e-06
ENSG00000172724	CCL19	TRUE	TRUE	0.91	8.26e-06
ENSG00000136068	FLNB	TRUE	TRUE	0.9	1.78e-05
ENSG00000213886	UBD	FALSE	TRUE	0.87	5.68e-05
ENSG00000255248	RP11-166D19.1	TRUE	FALSE	0.85	0.000205
ENSG00000137491	SLCO2B1	TRUE	TRUE	0.85	0.000189
ENSG00000019582	CD74	TRUE	TRUE	0.81	0.00113
ENSG00000175155	YPEL2	FALSE	TRUE	0.8	0.00136
ENSG00000013374	NUB1	TRUE	TRUE	0.8	0.00149
ENSG00000137033	IL33	FALSE	TRUE	0.8	0.00115
ENSG00000182004	SNRPE	FALSE	TRUE	0.8	0.00165
ENSG00000113391	FAM172A	TRUE	TRUE	0.79	0.00167
ENSG00000139194	RBP5	TRUE	TRUE	0.79	0.00142
ENSG00000139083	ETV6	FALSE	TRUE	0.79	0.00175
ENSG00000168077	SCARA3	TRUE	TRUE	0.79	0.00143
ENSG00000164332	UBLCP1	FALSE	TRUE	0.79	0.00194
ENSG00000127922	SHFM1	FALSE	TRUE	0.78	0.00264
ENSG00000093010	COMT	TRUE	TRUE	0.78	0.00201
ENSG00000157020	SEC13	TRUE	TRUE	0.78	0.0024
ENSG00000115234	SNX17	TRUE	TRUE	0.78	0.00252
ENSG00000134255	CEPT1	TRUE	TRUE	0.78	0.0025
ENSG00000080608	PUM3	TRUE	TRUE	0.78	0.00278
ENSG00000175110	MRPS22	FALSE	TRUE	0.78	0.0024
ENSG00000146066	HIGD2A	TRUE	TRUE	0.78	0.00292
ENSG00000272398	CD24	FALSE	TRUE	0.78	0.00277
ENSG00000111716	LDHB	TRUE	TRUE	0.78	0.00333
ENSG00000146701	MDH2	FALSE	TRUE	0.77	0.00307
ENSG00000171863	RPS7	FALSE	TRUE	0.77	0.00399
ENSG00000110958	PTGES3	FALSE	TRUE	0.77	0.00399
ENSG00000083457	ITGAE	FALSE	TRUE	0.77	0.00382
ENSG00000105639	JAK3	TRUE	TRUE	0.77	0.0032
ENSG00000028203	VEZT	TRUE	TRUE	0.77	0.00447
ENSG00000077092	RARB	TRUE	TRUE	0.77	0.00372
ENSG00000243175	RPSAP36	FALSE	FALSE	0.76	0.00437
ENSG00000244363	RPL7P23	FALSE	FALSE	0.76	0.00597
ENSG00000148120	C9orf3	TRUE	TRUE	0.76	0.00654
ENSG00000157778	PSMG3	TRUE	TRUE	0.76	0.00517
ENSG00000271646	RP11-326I11.3	TRUE	FALSE	0.76	0.00481
ENSG00000154719	MRPL39	TRUE	TRUE	0.76	0.00481
ENSG00000163734	CXCL3	FALSE	TRUE	0.76	0.00475
ENSG00000175166	PSMD2	TRUE	TRUE	0.76	0.0057
ENSG00000173327	MAP3K11	FALSE	TRUE	0.76	0.0057
ENSG00000242262	RP11-100N21.1	FALSE	FALSE	0.75	0.00699
ENSG00000140718	FTO	FALSE	TRUE	0.75	0.00677
ENSG00000137100	DCTN3	TRUE	TRUE	0.75	0.00609
ENSG00000105438	KDELR1	FALSE	TRUE	0.75	0.0074
ENSG00000123240	OPTN	TRUE	TRUE	0.75	0.00764
ENSG00000153879	CEBPG	FALSE	TRUE	0.75	0.00685
ENSG00000185418	TARSL2	TRUE	TRUE	0.75	0.00639
ENSG00000175768	TOMM5	FALSE	TRUE	0.75	0.0075
ENSG00000147687	TATDN1	TRUE	TRUE	0.75	0.00724
ENSG00000232112	TMA7	FALSE	TRUE	0.74	0.0102
ENSG00000173706	HEG1	TRUE	TRUE	0.74	0.0089
ENSG00000196126	HLA-DRB1	TRUE	TRUE	0.74	0.00734
ENSG00000153956	CACNA2D1	TRUE	TRUE	0.74	0.00942
ENSG00000106244	PDAP1	TRUE	TRUE	0.74	0.00801
ENSG00000121022	COPS5	TRUE	TRUE	0.74	0.00821
ENSG00000165630	PRPF18	FALSE	TRUE	0.74	0.0078
ENSG00000172943	PHF8	TRUE	TRUE	0.74	0.00934
ENSG00000148362	C9orf142	FALSE	TRUE	0.74	0.0083
ENSG00000100387	RBX1	FALSE	TRUE	0.74	0.01
ENSG00000155368	DBI	TRUE	TRUE	0.74	0.0104
ENSG00000182492	BGN	TRUE	TRUE	0.74	0.0108
ENSG00000008517	IL32	FALSE	TRUE	0.74	0.0114
ENSG00000165704	HPRT1	FALSE	TRUE	0.74	0.00934
ENSG00000004478	FKBP4	TRUE	TRUE	0.74	0.0113
ENSG00000138398	PPIG	TRUE	TRUE	0.74	0.0125
ENSG00000272055	RNU6-6P	FALSE	FALSE	0.74	0.0117
ENSG00000197694	SPTAN1	TRUE	TRUE	0.74	0.0121
ENSG00000185917	SETD4	TRUE	TRUE	0.74	0.0102
ENSG00000170542	SERPINB9	TRUE	TRUE	0.74	0.0124
ENSG00000177917	ARL6IP6	FALSE	TRUE	0.73	0.0107
ENSG00000145741	BTF3	FALSE	TRUE	0.73	0.0136
ENSG00000102317	RBM3	FALSE	TRUE	0.73	0.0135
ENSG00000013306	SLC25A39	TRUE	TRUE	0.73	0.0112
ENSG00000061455	PRDM6	TRUE	TRUE	0.73	0.0111
ENSG00000125743	SNRPD2	TRUE	TRUE	0.73	0.0139
ENSG00000271811	RP1-79C4.4	FALSE	FALSE	0.73	0.0115
ENSG00000204435	CSNK2B	FALSE	TRUE	0.73	0.0144
ENSG00000079931	MOXD1	FALSE	TRUE	0.73	0.013
ENSG00000152219	ARL14EP	TRUE	TRUE	0.73	0.0118
ENSG00000163938	GNL3	TRUE	TRUE	0.73	0.0148
ENSG00000109610	SOD3	FALSE	TRUE	0.73	0.0145
ENSG00000238103	RPL9P7	FALSE	FALSE	0.73	0.0159
ENSG00000100911	PSME2	FALSE	TRUE	0.73	0.0157
ENSG00000184182	UBE2F	TRUE	TRUE	0.73	0.0129
ENSG00000168701	TMEM208	TRUE	TRUE	0.73	0.0132
ENSG00000068885	IFT80	FALSE	TRUE	0.73	0.0141
ENSG00000113595	TRIM23	FALSE	TRUE	0.73	0.0138
ENSG00000170345	FOS	TRUE	TRUE	0.72	0.0182
ENSG00000140905	GCSH	TRUE	TRUE	0.72	0.0148
ENSG00000116288	PARK7	TRUE	TRUE	0.72	0.0186
ENSG00000010803	SCMH1	TRUE	TRUE	0.72	0.0157
ENSG00000225217	HSPA7	TRUE	FALSE	0.72	0.017
ENSG00000157224	CLDN12	TRUE	TRUE	0.72	0.016
ENSG00000149532	CPSF7	FALSE	TRUE	0.72	0.017
ENSG00000232653	GOLGA8N	FALSE	TRUE	0.72	0.0157
ENSG00000260260	SNHG19	FALSE	FALSE	0.72	0.0149
ENSG00000196605	ZNF846	TRUE	TRUE	0.72	0.0157
ENSG00000153214	TMEM87B	FALSE	TRUE	0.72	0.0139
ENSG00000081041	CXCL2	TRUE	TRUE	0.72	0.019
ENSG00000214223	HNRNPA1P10	FALSE	FALSE	0.72	0.0197
ENSG00000115942	ORC2	TRUE	TRUE	0.72	0.0171
ENSG00000196367	TRRAP	FALSE	TRUE	0.72	0.0167
ENSG00000182199	SHMT2	FALSE	TRUE	0.72	0.0162
ENSG00000103591	AAGAB	TRUE	TRUE	0.72	0.0171
ENSG00000111775	COX6A1	TRUE	TRUE	0.72	0.0228
ENSG00000182218	HHIPL1	FALSE	TRUE	0.72	0.0177
ENSG00000142507	PSMB6	TRUE	TRUE	0.72	0.0219
ENSG00000262477	AC021224.1	FALSE	FALSE	0.72	0.0203
ENSG00000168118	RAB4A	TRUE	TRUE	0.72	0.0176
ENSG00000143612	C1orf43	FALSE	TRUE	0.71	0.0208
ENSG00000129696	TTI2	FALSE	TRUE	0.71	0.0201
ENSG00000156411	C14orf2	FALSE	TRUE	0.71	0.0235
ENSG00000100319	ZMAT5	FALSE	TRUE	0.71	0.0184
ENSG00000240922	LSAMP-AS1	TRUE	FALSE	0.71	0.0192
ENSG00000172115	CYCS	FALSE	TRUE	0.71	0.0239
ENSG00000198034	RPS4X	TRUE	TRUE	0.71	0.0248
ENSG00000044574	HSPA5	TRUE	TRUE	0.71	0.0247
ENSG00000123427	METTL21B	TRUE	TRUE	0.71	0.0217
ENSG00000228589	SPCS2P4	FALSE	FALSE	0.71	0.0224
ENSG00000166347	CYB5A	FALSE	TRUE	0.71	0.0201
ENSG00000143393	PI4KB	TRUE	TRUE	0.71	0.0229
ENSG00000117280	RAB29	FALSE	TRUE	0.71	0.0226
ENSG00000163171	CDC42EP3	TRUE	TRUE	0.71	0.0172
ENSG00000131368	MRPS25	TRUE	TRUE	0.71	0.0238
ENSG00000087116	ADAMTS2	FALSE	TRUE	0.71	0.0226
ENSG00000165617	DACT1	FALSE	TRUE	0.71	0.0209
ENSG00000143376	SNX27	FALSE	TRUE	0.71	0.0247
ENSG00000137312	FLOT1	TRUE	TRUE	0.71	0.0238
ENSG00000125901	MRPS26	FALSE	TRUE	0.71	0.0218
ENSG00000155100	OTUD6B	TRUE	TRUE	0.71	0.0218
ENSG00000225465	RFPL1S	FALSE	FALSE	0.71	0.0207
ENSG00000070610	GBA2	TRUE	TRUE	0.71	0.0222
ENSG00000267809	NDUFV2P1	FALSE	FALSE	0.71	0.0227
ENSG00000103811	CTSH	TRUE	TRUE	0.71	0.0227
ENSG00000085788	DDHD2	TRUE	TRUE	0.71	0.0257
ENSG00000111790	FGFR1OP2	TRUE	TRUE	0.71	0.0278
ENSG00000139318	DUSP6	TRUE	TRUE	0.71	0.0246
ENSG00000224631	RP11-51O6.1	FALSE	FALSE	0.71	0.0288
ENSG00000234717	TMEM212-AS1	FALSE	FALSE	0.71	0.0241
ENSG00000124783	SSR1	TRUE	TRUE	0.71	0.0296
ENSG00000103642	LACTB	TRUE	TRUE	0.71	0.0255
ENSG00000103707	MTFMT	FALSE	TRUE	0.71	0.0255
ENSG00000159199	ATP5G1	TRUE	TRUE	0.71	0.0264
ENSG00000116171	SCP2	FALSE	TRUE	0.7	0.0285
ENSG00000162616	DNAJB4	TRUE	TRUE	0.7	0.0311
ENSG00000116132	PRRX1	FALSE	TRUE	0.7	0.0285
ENSG00000229729	RP11-159G9.5	FALSE	FALSE	0.7	0.0256
ENSG00000163739	CXCL1	TRUE	TRUE	0.7	0.0311
ENSG00000180182	MED14	FALSE	TRUE	0.7	0.0245
ENSG00000189129	PLAC9	FALSE	TRUE	0.7	0.03
ENSG00000111785	RIC8B	TRUE	TRUE	0.7	0.0233
ENSG00000100246	DNAL4	FALSE	TRUE	0.7	0.025
ENSG00000185565	LSAMP	FALSE	TRUE	0.7	0.0302
ENSG00000002549	LAP3	FALSE	TRUE	0.7	0.032
ENSG00000106723	SPIN1	FALSE	TRUE	0.7	0.0305
ENSG00000179532	DNHD1	FALSE	TRUE	0.7	0.0271
ENSG00000111727	HCFC2	FALSE	TRUE	0.7	0.0281
ENSG00000168234	TTC39C	TRUE	TRUE	0.7	0.0266
ENSG00000169567	HINT1	TRUE	TRUE	0.7	0.0316
ENSG00000163156	SCNM1	FALSE	TRUE	0.7	0.0287
ENSG00000077380	DYNC1I2	FALSE	TRUE	0.7	0.0332
ENSG00000113384	GOLPH3	FALSE	TRUE	0.7	0.0292
ENSG00000134058	CDK7	TRUE	TRUE	0.7	0.0277
ENSG00000106538	RARRES2	TRUE	TRUE	0.7	0.0334
ENSG00000107438	PDLIM1	TRUE	TRUE	0.7	0.0321
ENSG00000111300	NAA25	TRUE	TRUE	0.7	0.0282
ENSG00000196437	ZNF569	FALSE	TRUE	0.7	0.0271
ENSG00000100347	SAMM50	TRUE	TRUE	0.7	0.0282
ENSG00000115461	IGFBP5	TRUE	TRUE	0.7	0.0346
ENSG00000114861	FOXP1	TRUE	TRUE	0.7	0.0347
ENSG00000120738	EGR1	TRUE	TRUE	0.7	0.0348
ENSG00000113657	DPYSL3	TRUE	TRUE	0.7	0.0326
ENSG00000230202	RP11-632C17__A.1	FALSE	FALSE	0.7	0.0337
ENSG00000159840	ZYX	TRUE	TRUE	0.7	0.0312
ENSG00000279530	AC092881.1	TRUE	TRUE	0.7	0.0276
ENSG00000102524	TNFSF13B	TRUE	TRUE	0.7	0.0288
ENSG00000163382	APOA1BP	FALSE	TRUE	0.7	0.0287
ENSG00000104549	SQLE	FALSE	TRUE	0.7	0.0287
ENSG00000126458	RRAS	TRUE	TRUE	0.7	0.0325
ENSG00000117862	TXNDC12	FALSE	TRUE	0.7	0.032
ENSG00000235449	RP11-480I12.2	FALSE	FALSE	0.7	0.0348
ENSG00000237379	CBX1P3	TRUE	FALSE	0.7	0.0287
ENSG00000115415	STAT1	TRUE	TRUE	0.7	0.0346
ENSG00000185404	SP140L	FALSE	TRUE	0.7	0.0293
ENSG00000230358	SPDYE21P	FALSE	FALSE	0.7	0.0299
ENSG00000105270	CLIP3	FALSE	TRUE	0.7	0.031
ENSG00000197019	SERTAD1	TRUE	TRUE	0.7	0.0353
ENSG00000134245	WNT2B	TRUE	TRUE	0.7	0.0363
ENSG00000241685	ARPC1A	TRUE	TRUE	0.7	0.0338
ENSG00000138386	NAB1	FALSE	TRUE	0.7	0.034
ENSG00000114902	SPCS1	TRUE	TRUE	0.7	0.0357
ENSG00000214160	ALG3	TRUE	TRUE	0.7	0.0277
ENSG00000229638	RPL4P4	FALSE	FALSE	0.7	0.0327
ENSG00000164253	WDR41	TRUE	TRUE	0.7	0.0322
ENSG00000164219	PGGT1B	TRUE	TRUE	0.7	0.0327
ENSG00000197150	ABCB8	FALSE	TRUE	0.7	0.0311
ENSG00000109846	CRYAB	TRUE	TRUE	0.7	0.0366
ENSG00000117859	OSBPL9	TRUE	TRUE	0.7	0.0344
ENSG00000075292	ZNF638	TRUE	TRUE	0.7	0.0378
ENSG00000144554	FANCD2	TRUE	TRUE	0.7	0.0323
ENSG00000198298	ZNF485	TRUE	TRUE	0.7	0.031
ENSG00000171385	KCND3	TRUE	TRUE	0.7	0.0335
ENSG00000072756	TRNT1	FALSE	TRUE	0.7	0.0356
ENSG00000170515	PA2G4	TRUE	TRUE	0.7	0.0371
ENSG00000143387	CTSK	TRUE	TRUE	0.7	0.0401
ENSG00000106400	ZNHIT1	FALSE	TRUE	0.7	0.0384
ENSG00000173674	EIF1AX	FALSE	TRUE	0.7	0.0394
ENSG00000111581	NUP107	TRUE	TRUE	0.7	0.0342
ENSG00000257103	LSM14A	FALSE	TRUE	0.7	0.0381
ENSG00000202198	RN7SK	FALSE	FALSE	0.69	0.0403
ENSG00000115145	STAM2	TRUE	TRUE	0.69	0.0376
ENSG00000147649	MTDH	FALSE	TRUE	0.69	0.0408
ENSG00000105185	PDCD5	TRUE	TRUE	0.69	0.0376
ENSG00000143333	RGS16	TRUE	TRUE	0.69	0.0383
ENSG00000131446	MGAT1	TRUE	TRUE	0.69	0.0394
ENSG00000111087	GLI1	TRUE	TRUE	0.69	0.0385
ENSG00000196498	NCOR2	FALSE	TRUE	0.69	0.0402
ENSG00000092531	SNAP23	TRUE	TRUE	0.69	0.0402
ENSG00000136478	TEX2	TRUE	TRUE	0.69	0.0362
ENSG00000196656	AC004057.1	FALSE	FALSE	0.69	0.0432
ENSG00000168522	FNTA	TRUE	TRUE	0.69	0.0397
ENSG00000163155	LYSMD1	TRUE	TRUE	0.69	0.0376
ENSG00000068028	RASSF1	TRUE	TRUE	0.69	0.0376
ENSG00000048740	CELF2	TRUE	TRUE	0.69	0.0413
ENSG00000119929	CUTC	TRUE	TRUE	0.69	0.0361
ENSG00000272368	RP4-605O3.4	TRUE	FALSE	0.69	0.0369
ENSG00000131981	LGALS3	FALSE	TRUE	0.69	0.0446
ENSG00000069974	RAB27A	FALSE	TRUE	0.69	0.0376
ENSG00000119771	KLHL29	FALSE	TRUE	0.69	0.0376
ENSG00000119041	GTF3C3	TRUE	TRUE	0.69	0.0376
ENSG00000138078	PREPL	TRUE	TRUE	0.69	0.044
ENSG00000154767	XPC	FALSE	TRUE	0.69	0.0419
ENSG00000104450	SPAG1	TRUE	TRUE	0.69	0.0331
ENSG00000138138	ATAD1	FALSE	TRUE	0.69	0.039
ENSG00000196531	NACA	FALSE	TRUE	0.69	0.0463
ENSG00000119632	IFI27L2	TRUE	TRUE	0.69	0.0414
ENSG00000125148	MT2A	TRUE	TRUE	0.69	0.0433
ENSG00000108950	FAM20A	FALSE	TRUE	0.69	0.039
ENSG00000147419	CCDC25	FALSE	TRUE	0.69	0.039
ENSG00000163389	POGLUT1	FALSE	TRUE	0.69	0.0444
ENSG00000105808	RASA4	FALSE	TRUE	0.69	0.0405
ENSG00000072736	NFATC3	TRUE	TRUE	0.69	0.0411
ENSG00000256618	MTRNR2L1	FALSE	TRUE	0.69	0.0477
ENSG00000101417	PXMP4	TRUE	TRUE	0.69	0.0411
ENSG00000180801	ARSJ	TRUE	TRUE	0.69	0.0405
ENSG00000162777	DENND2D	TRUE	TRUE	0.69	0.0404
ENSG00000113838	TBCCD1	FALSE	TRUE	0.69	0.042
ENSG00000169245	CXCL10	TRUE	TRUE	0.69	0.0378
ENSG00000111711	GOLT1B	TRUE	TRUE	0.69	0.044
ENSG00000242571	RPL21P11	FALSE	FALSE	0.69	0.0478
ENSG00000199568	RNU5A-1	FALSE	FALSE	0.69	0.0404
ENSG00000124214	STAU1	FALSE	TRUE	0.69	0.0492
ENSG00000123144	C19orf43	FALSE	TRUE	0.69	0.0451
ENSG00000160087	UBE2J2	FALSE	TRUE	0.69	0.042
ENSG00000164106	SCRG1	TRUE	TRUE	0.69	0.042
ENSG00000182899	RPL35A	FALSE	TRUE	0.69	0.0513
ENSG00000214113	LYRM4	TRUE	TRUE	0.69	0.0462
ENSG00000112695	COX7A2	TRUE	TRUE	0.69	0.0502
ENSG00000005073	HOXA11	TRUE	TRUE	0.69	0.042
ENSG00000198169	ZNF251	FALSE	TRUE	0.69	0.0383
ENSG00000155229	MMS19	TRUE	TRUE	0.69	0.0456
ENSG00000102802	MEDAG	TRUE	TRUE	0.69	0.0383
ENSG00000140043	PTGR2	FALSE	TRUE	0.69	0.0435
ENSG00000008838	MED24	TRUE	TRUE	0.69	0.0428
ENSG00000136450	SRSF1	FALSE	TRUE	0.69	0.0489
ENSG00000170471	RALGAPB	TRUE	TRUE	0.69	0.0435
ENSG00000113649	TCERG1	TRUE	TRUE	0.68	0.0485
ENSG00000022277	RTFDC1	FALSE	TRUE	0.68	0.0464
ENSG00000108381	ASPA	TRUE	TRUE	0.68	0.0436
ENSG00000149930	TAOK2	FALSE	TRUE	0.68	0.0459
ENSG00000006788	MYH13	FALSE	TRUE	0.68	0.0436
ENSG00000159202	UBE2Z	TRUE	TRUE	0.68	0.0506
ENSG00000162493	PDPN	FALSE	TRUE	0.68	0.0524
ENSG00000188229	TUBB4B	TRUE	TRUE	0.68	0.0511
ENSG00000023445	BIRC3	TRUE	TRUE	0.68	0.0503
ENSG00000026025	VIM	FALSE	TRUE	0.68	0.055
ENSG00000264522	OTUD7B	TRUE	TRUE	0.68	0.0483
ENSG00000114982	KANSL3	FALSE	TRUE	0.68	0.0468
ENSG00000138744	NAAA	TRUE	TRUE	0.68	0.0452
ENSG00000241644	INMT	TRUE	TRUE	0.68	0.0528
ENSG00000177106	EPS8L2	FALSE	TRUE	0.68	0.0413
ENSG00000166750	SLFN5	FALSE	TRUE	0.68	0.0483
ENSG00000119865	CNRIP1	TRUE	TRUE	0.68	0.0521
ENSG00000183011	NAA38	FALSE	TRUE	0.68	0.0498
ENSG00000154175	ABI3BP	TRUE	TRUE	0.68	0.0557
ENSG00000163607	GTPBP8	FALSE	TRUE	0.68	0.0507
ENSG00000177879	AP3S1	TRUE	TRUE	0.68	0.0485
ENSG00000117868	ESYT2	TRUE	TRUE	0.68	0.0519
ENSG00000134897	BIVM	TRUE	TRUE	0.68	0.0469
ENSG00000173821	RNF213	FALSE	TRUE	0.68	0.0564
ENSG00000263528	IKBKE	TRUE	TRUE	0.68	0.0468
ENSG00000122035	RASL11A	TRUE	TRUE	0.68	0.0468
ENSG00000138382	METTL5	FALSE	TRUE	0.68	0.0503
ENSG00000003402	CFLAR	TRUE	TRUE	0.68	0.0582
ENSG00000144749	LRIG1	TRUE	TRUE	0.68	0.0532
ENSG00000234136	AC055764.1	TRUE	FALSE	0.68	0.0511
ENSG00000113648	H2AFY	FALSE	TRUE	0.68	0.0553
ENSG00000111859	NEDD9	FALSE	TRUE	0.68	0.0518
ENSG00000149806	FAU	FALSE	TRUE	0.68	0.0588
ENSG00000120659	TNFSF11	TRUE	TRUE	0.68	0.0511
ENSG00000100592	DAAM1	TRUE	TRUE	0.68	0.0565
ENSG00000125735	TNFSF14	TRUE	TRUE	0.68	0.0495
ENSG00000114735	HEMK1	TRUE	TRUE	0.68	0.0504
ENSG00000169976	SF3B5	TRUE	TRUE	0.68	0.0504
ENSG00000104613	INTS10	TRUE	TRUE	0.68	0.0558
ENSG00000136897	MRPL50	TRUE	TRUE	0.68	0.052
ENSG00000130489	SCO2	FALSE	TRUE	0.68	0.0504
ENSG00000144815	NXPE3	TRUE	TRUE	0.68	0.0521
ENSG00000155962	CLIC2	FALSE	TRUE	0.68	0.0577
ENSG00000107317	PTGDS	FALSE	TRUE	0.68	0.0568
ENSG00000180263	FGD6	TRUE	TRUE	0.68	0.0521
ENSG00000131966	ACTR10	FALSE	TRUE	0.68	0.0572
ENSG00000185088	RPS27L	FALSE	TRUE	0.68	0.0602
ENSG00000108349	CASC3	TRUE	TRUE	0.68	0.0572
ENSG00000088832	FKBP1A	FALSE	TRUE	0.68	0.0606
ENSG00000104936	DMPK	FALSE	TRUE	0.68	0.0521
ENSG00000105499	PLA2G4C	TRUE	TRUE	0.68	0.0544
ENSG00000235159	RP6-109B7.4	TRUE	FALSE	0.68	0.0504
ENSG00000095739	BAMBI	TRUE	TRUE	0.68	0.0522
ENSG00000207392	SNORA20	FALSE	FALSE	0.68	0.0522
ENSG00000181634	TNFSF15	TRUE	TRUE	0.68	0.0522
ENSG00000173110	HSPA6	TRUE	TRUE	0.68	0.062
ENSG00000147592	LACTB2	FALSE	TRUE	0.68	0.054
ENSG00000166813	KIF7	TRUE	TRUE	0.68	0.0522
ENSG00000005007	UPF1	TRUE	TRUE	0.68	0.0522
ENSG00000198860	TSEN15	FALSE	TRUE	0.68	0.0541
ENSG00000261087	KB-1460A1.5	TRUE	FALSE	0.68	0.0522
ENSG00000147862	NFIB	FALSE	TRUE	0.68	0.0636
ENSG00000140538	NTRK3	TRUE	TRUE	0.68	0.0522
ENSG00000196275	GTF2IRD2	FALSE	TRUE	0.68	0.0622
ENSG00000198483	ANKRD35	FALSE	TRUE	0.68	0.0498
ENSG00000132463	GRSF1	FALSE	TRUE	0.68	0.0617
ENSG00000278845	MRPL45	FALSE	TRUE	0.68	0.0576
ENSG00000173226	IQCB1	TRUE	TRUE	0.67	0.056
ENSG00000202354	RNY3	FALSE	FALSE	0.67	0.056
ENSG00000095564	BTAF1	TRUE	TRUE	0.67	0.0636
ENSG00000161618	ALDH16A1	TRUE	TRUE	0.67	0.0578
ENSG00000150540	HNMT	FALSE	TRUE	0.67	0.0638
ENSG00000198612	COPS8	TRUE	TRUE	0.67	0.0623
ENSG00000163281	GNPDA2	FALSE	TRUE	0.67	0.0579
ENSG00000112936	C7	FALSE	TRUE	0.67	0.0561
ENSG00000091137	SLC26A4	FALSE	TRUE	0.67	0.0596
ENSG00000083223	ZCCHC6	TRUE	TRUE	0.67	0.0623
ENSG00000110060	PUS3	TRUE	TRUE	0.67	0.0588
ENSG00000111432	FZD10	TRUE	TRUE	0.67	0.0503
ENSG00000138036	DYNC2LI1	TRUE	TRUE	0.67	0.0598
ENSG00000118363	SPCS2	TRUE	TRUE	0.67	0.0658
ENSG00000118900	UBN1	TRUE	TRUE	0.67	0.058
ENSG00000213553	RPLP0P6	FALSE	FALSE	0.67	0.069
ENSG00000240065	PSMB9	FALSE	TRUE	0.67	0.066
ENSG00000106344	RBM28	TRUE	TRUE	0.67	0.0632
ENSG00000132274	TRIM22	TRUE	TRUE	0.67	0.0665
ENSG00000241058	NSUN6	FALSE	TRUE	0.67	0.0644
ENSG00000083093	PALB2	TRUE	TRUE	0.67	0.0581
ENSG00000141510	TP53	FALSE	TRUE	0.67	0.0655
ENSG00000245680	ZNF585B	TRUE	TRUE	0.67	0.0581
ENSG00000130638	ATXN10	TRUE	TRUE	0.67	0.0625
ENSG00000197894	ADH5	TRUE	TRUE	0.67	0.0692
ENSG00000197728	RPS26	FALSE	TRUE	0.67	0.07
ENSG00000215252	GOLGA8B	FALSE	TRUE	0.67	0.0661
ENSG00000130544	ZNF557	FALSE	TRUE	0.67	0.0649
ENSG00000160179	ABCG1	FALSE	TRUE	0.67	0.0696
ENSG00000163131	CTSS	TRUE	TRUE	0.67	0.0691
ENSG00000160691	SHC1	FALSE	TRUE	0.67	0.0666
ENSG00000003509	NDUFAF7	FALSE	TRUE	0.67	0.063
ENSG00000113272	THG1L	TRUE	TRUE	0.67	0.0621
ENSG00000164609	SLU7	TRUE	TRUE	0.67	0.0653
ENSG00000022267	FHL1	TRUE	TRUE	0.67	0.0714
ENSG00000030304	MUSK	TRUE	TRUE	0.67	0.0638
ENSG00000280143	AP000892.6	TRUE	FALSE	0.67	0.0568
ENSG00000120029	C10orf76	TRUE	TRUE	0.67	0.063
ENSG00000166477	LEO1	TRUE	TRUE	0.67	0.0646
ENSG00000144369	FAM171B	FALSE	TRUE	0.67	0.071
ENSG00000117592	PRDX6	TRUE	TRUE	0.67	0.0733
ENSG00000115252	PDE1A	TRUE	TRUE	0.67	0.0689
ENSG00000071282	LMCD1	TRUE	TRUE	0.67	0.0668
ENSG00000174780	SRP72	TRUE	TRUE	0.67	0.0714
ENSG00000281881	SPRY4-IT1	TRUE	FALSE	0.67	0.0652
ENSG00000198502	HLA-DRB5	TRUE	TRUE	0.67	0.0623
ENSG00000164506	STXBP5	TRUE	TRUE	0.67	0.0724
ENSG00000120658	ENOX1	FALSE	TRUE	0.67	0.0588
ENSG00000133961	NUMB	FALSE	TRUE	0.67	0.0718
ENSG00000209082	MT-TL1	FALSE	FALSE	0.67	0.0739
ENSG00000253203	GUSBP3	FALSE	FALSE	0.67	0.0663
ENSG00000048162	NOP16	TRUE	TRUE	0.67	0.0644
ENSG00000001631	KRIT1	TRUE	TRUE	0.67	0.0726
ENSG00000115380	EFEMP1	TRUE	TRUE	0.67	0.076
ENSG00000095951	HIVEP1	TRUE	TRUE	0.67	0.0724
ENSG00000112659	CUL9	FALSE	TRUE	0.67	0.0645
ENSG00000137054	POLR1E	TRUE	TRUE	0.67	0.0674
ENSG00000136807	CDK9	TRUE	TRUE	0.67	0.0665
ENSG00000136819	C9orf78	TRUE	TRUE	0.67	0.0724
ENSG00000107281	NPDC1	FALSE	TRUE	0.67	0.0609
ENSG00000175390	EIF3F	FALSE	TRUE	0.67	0.0757
ENSG00000133318	RTN3	FALSE	TRUE	0.67	0.0691
ENSG00000157349	DDX19B	FALSE	TRUE	0.67	0.0645
ENSG00000103335	PIEZO1	TRUE	TRUE	0.67	0.0634
ENSG00000235552	RPL6P27	FALSE	FALSE	0.67	0.0759
ENSG00000165186	PTCHD1	TRUE	TRUE	0.67	0.0645
ENSG00000004975	DVL2	FALSE	TRUE	0.67	0.0667
ENSG00000115241	PPM1G	TRUE	TRUE	0.67	0.0706
ENSG00000180815	MAP3K15	TRUE	TRUE	0.67	0.0667
ENSG00000137145	DENND4C	TRUE	TRUE	0.67	0.0715
ENSG00000197702	PARVA	FALSE	TRUE	0.67	0.0773
ENSG00000154096	THY1	FALSE	TRUE	0.67	0.0782
ENSG00000139278	GLIPR1	TRUE	TRUE	0.67	0.0688
ENSG00000102543	CDADC1	TRUE	TRUE	0.67	0.0656
ENSG00000161970	RPL26	FALSE	TRUE	0.67	0.0789
ENSG00000228782	CTD-2026D20.3	TRUE	FALSE	0.67	0.0631
ENSG00000101333	PLCB4	TRUE	TRUE	0.67	0.0631
ENSG00000122705	CLTA	FALSE	TRUE	0.67	0.0727
ENSG00000011198	ABHD5	TRUE	TRUE	0.67	0.073
ENSG00000183666	GUSBP1	TRUE	FALSE	0.67	0.0761
ENSG00000231925	TAPBP	TRUE	TRUE	0.67	0.0815
ENSG00000122691	TWIST1	FALSE	TRUE	0.67	0.073
ENSG00000278600	RP11-81A1.6	FALSE	FALSE	0.67	0.0691
ENSG00000114796	KLHL24	TRUE	TRUE	0.67	0.0791
ENSG00000065000	AP3D1	TRUE	TRUE	0.67	0.0734
ENSG00000134748	PRPF38A	TRUE	TRUE	0.66	0.0808
ENSG00000164323	CFAP97	TRUE	TRUE	0.66	0.0772
ENSG00000177556	ATOX1	FALSE	TRUE	0.66	0.0786
ENSG00000048405	ZNF800	FALSE	TRUE	0.66	0.0792
ENSG00000167283	ATP5L	FALSE	TRUE	0.66	0.0839
ENSG00000129518	EAPP	TRUE	TRUE	0.66	0.0779
ENSG00000100767	PAPLN	FALSE	TRUE	0.66	0.0824
ENSG00000189343	RPS2P46	FALSE	FALSE	0.66	0.0808
ENSG00000278963	RP11-294J22.7	TRUE	FALSE	0.66	0.0736
ENSG00000131069	ACSS2	FALSE	TRUE	0.66	0.0714
ENSG00000091986	CCDC80	TRUE	TRUE	0.66	0.0854
ENSG00000227449	RP11-111F5.5	FALSE	FALSE	0.66	0.0738
ENSG00000140511	HAPLN3	FALSE	TRUE	0.66	0.0738
ENSG00000005339	CREBBP	TRUE	TRUE	0.66	0.0834
ENSG00000105373	GLTSCR2	FALSE	TRUE	0.66	0.0826
ENSG00000126067	PSMB2	TRUE	TRUE	0.66	0.0835
ENSG00000274265	CH17-189H20.1	FALSE	FALSE	0.66	0.083
ENSG00000152049	KCNE4	TRUE	TRUE	0.66	0.0789
ENSG00000168395	ING5	FALSE	TRUE	0.66	0.0771
ENSG00000161217	PCYT1A	TRUE	TRUE	0.66	0.0771
ENSG00000145780	FEM1C	TRUE	TRUE	0.66	0.078
ENSG00000196632	WNK3	TRUE	TRUE	0.66	0.0739
ENSG00000110492	MDK	FALSE	TRUE	0.66	0.0824
ENSG00000136045	PWP1	TRUE	TRUE	0.66	0.078
ENSG00000182809	CRIP2	TRUE	TRUE	0.66	0.0818
ENSG00000132612	VPS4A	TRUE	TRUE	0.66	0.0714
ENSG00000101266	CSNK2A1	FALSE	TRUE	0.66	0.0824
ENSG00000237945	LINC00649	TRUE	FALSE	0.66	0.0739
ENSG00000160218	TRAPPC10	TRUE	TRUE	0.66	0.078
ENSG00000160746	ANO10	TRUE	TRUE	0.66	0.0784
ENSG00000164329	PAPD4	FALSE	TRUE	0.66	0.0802
ENSG00000135473	PAN2	TRUE	TRUE	0.66	0.0763
ENSG00000166819	PLIN1	TRUE	TRUE	0.66	0.0739
ENSG00000062598	ELMO2	TRUE	TRUE	0.66	0.0802
ENSG00000227028	SLC8A1-AS1	TRUE	FALSE	0.66	0.0797
ENSG00000181924	COA4	FALSE	TRUE	0.66	0.0797
ENSG00000142634	EFHD2	FALSE	TRUE	0.66	0.0806
ENSG00000185338	SOCS1	FALSE	TRUE	0.66	0.0764
ENSG00000103550	KNOP1	FALSE	TRUE	0.66	0.0725
ENSG00000101115	SALL4	FALSE	TRUE	0.66	0.0806
ENSG00000128694	OSGEPL1	TRUE	TRUE	0.66	0.0813
ENSG00000163132	MSX1	FALSE	TRUE	0.66	0.0813
ENSG00000169116	PARM1	FALSE	TRUE	0.66	0.0919
ENSG00000039560	RAI14	FALSE	TRUE	0.66	0.0902
ENSG00000181163	NPM1	TRUE	TRUE	0.66	0.0923
ENSG00000153291	SLC25A27	TRUE	TRUE	0.66	0.0823
ENSG00000164715	LMTK2	TRUE	TRUE	0.66	0.0842
ENSG00000167113	COQ4	FALSE	TRUE	0.66	0.0833
ENSG00000137726	FXYD6	FALSE	TRUE	0.66	0.0851
ENSG00000262246	CORO7	FALSE	TRUE	0.66	0.0833
ENSG00000164252	AGGF1	FALSE	TRUE	0.66	0.0837
ENSG00000180817	PPA1	TRUE	TRUE	0.66	0.0932
ENSG00000143971	ETAA1	FALSE	TRUE	0.66	0.084
ENSG00000163249	CCNYL1	FALSE	TRUE	0.66	0.087
ENSG00000010322	NISCH	TRUE	TRUE	0.66	0.0894
ENSG00000179021	C3orf38	TRUE	TRUE	0.66	0.0791
ENSG00000157212	PAXIP1	TRUE	TRUE	0.66	0.084
ENSG00000147383	NSDHL	FALSE	TRUE	0.66	0.0791
ENSG00000198876	DCAF12	TRUE	TRUE	0.66	0.084
ENSG00000171858	RPS21	FALSE	TRUE	0.66	0.0952
ENSG00000099203	TMED1	FALSE	TRUE	0.66	0.0804
ENSG00000085872	CHERP	FALSE	TRUE	0.66	0.0817
ENSG00000167384	ZNF180	FALSE	TRUE	0.66	0.0791
ENSG00000241549	GUSBP2	FALSE	FALSE	0.66	0.0843
ENSG00000100902	PSMA6	FALSE	TRUE	0.66	0.0884
ENSG00000166747	AP1G1	FALSE	TRUE	0.66	0.0964
ENSG00000161654	LSM12	TRUE	TRUE	0.66	0.0961
ENSG00000105559	PLEKHA4	FALSE	TRUE	0.66	0.0961
ENSG00000238057	ZEB2-AS1	TRUE	FALSE	0.66	0.0844
ENSG00000081320	STK17B	TRUE	TRUE	0.66	0.0844
ENSG00000114388	NPRL2	TRUE	TRUE	0.66	0.0856
ENSG00000233913	CTC-575D19.1	TRUE	FALSE	0.66	0.0981
ENSG00000264017	RN7SL336P	TRUE	FALSE	0.66	0.0844
ENSG00000150776	C11orf57	FALSE	TRUE	0.66	0.0868
ENSG00000177889	UBE2N	FALSE	TRUE	0.66	0.0941
ENSG00000078699	CBFA2T2	FALSE	TRUE	0.66	0.0907
ENSG00000066044	ELAVL1	FALSE	TRUE	0.66	0.0868
ENSG00000054611	TBC1D22A	FALSE	TRUE	0.66	0.0817
ENSG00000037241	RPL26L1	FALSE	TRUE	0.66	0.087
ENSG00000216775	RP1-152L7.5	TRUE	FALSE	0.66	0.0845
ENSG00000149499	EML3	FALSE	TRUE	0.66	0.087
ENSG00000084070	SMAP2	TRUE	TRUE	0.66	0.0936
ENSG00000160710	ADAR	TRUE	TRUE	0.66	0.1
ENSG00000163659	TIPARP	TRUE	TRUE	0.66	0.0977
ENSG00000146966	DENND2A	TRUE	TRUE	0.66	0.0927
ENSG00000104529	EEF1D	FALSE	TRUE	0.66	0.1
ENSG00000204922	UQCC3	FALSE	TRUE	0.66	0.083
ENSG00000239306	RBM14	TRUE	TRUE	0.66	0.0896
ENSG00000198673	FAM19A2	TRUE	TRUE	0.66	0.0885
ENSG00000111145	ELK3	FALSE	TRUE	0.66	0.099
ENSG00000198855	FICD	TRUE	TRUE	0.66	0.0845
ENSG00000080824	HSP90AA1	TRUE	TRUE	0.66	0.101
ENSG00000162086	ZNF75A	TRUE	TRUE	0.66	0.0896
ENSG00000124155	PIGT	TRUE	TRUE	0.66	0.0918
ENSG00000100216	TOMM22	FALSE	TRUE	0.66	0.0971
ENSG00000243199	RP11-408P14.1	FALSE	FALSE	0.66	0.102
ENSG00000196683	TOMM7	TRUE	TRUE	0.66	0.103
ENSG00000166394	CYB5R2	TRUE	TRUE	0.66	0.0899
ENSG00000196417	ZNF765	TRUE	TRUE	0.66	0.0922
ENSG00000184677	ZBTB40	FALSE	TRUE	0.65	0.0947
ENSG00000143575	HAX1	TRUE	TRUE	0.65	0.0926
ENSG00000143183	TMCO1	TRUE	TRUE	0.65	0.102
ENSG00000180398	MCFD2	TRUE	TRUE	0.65	0.0966
ENSG00000115641	FHL2	TRUE	TRUE	0.65	0.103
ENSG00000112249	ASCC3	FALSE	TRUE	0.65	0.102
ENSG00000157873	TNFRSF14	TRUE	TRUE	0.65	0.0947
ENSG00000145734	BDP1	TRUE	TRUE	0.65	0.104
ENSG00000210135	MT-TN	FALSE	FALSE	0.65	0.104
ENSG00000172493	AFF1	FALSE	TRUE	0.65	0.099
ENSG00000104332	SFRP1	TRUE	TRUE	0.65	0.0972
ENSG00000100916	BRMS1L	FALSE	TRUE	0.65	0.0952
ENSG00000129038	LOXL1	FALSE	TRUE	0.65	0.0972
ENSG00000197818	SLC9A8	TRUE	TRUE	0.65	0.0902
ENSG00000116922	C1orf109	FALSE	TRUE	0.65	0.0931
ENSG00000225733	FGD5-AS1	FALSE	FALSE	0.65	0.105
ENSG00000198406	BZW1P2	FALSE	FALSE	0.65	0.0871
ENSG00000122068	FYTTD1	TRUE	TRUE	0.65	0.104
ENSG00000168924	LETM1	TRUE	TRUE	0.65	0.0997
ENSG00000187653	TMSB4XP8	FALSE	FALSE	0.65	0.104
ENSG00000028310	BRD9	FALSE	TRUE	0.65	0.0887
ENSG00000168566	SNRNP48	TRUE	TRUE	0.65	0.0931
ENSG00000161896	IP6K3	TRUE	TRUE	0.65	0.0956
ENSG00000169946	ZFPM2	TRUE	TRUE	0.65	0.0887
ENSG00000130558	OLFM1	TRUE	TRUE	0.65	0.0944
ENSG00000083535	PIBF1	FALSE	TRUE	0.65	0.0956
ENSG00000155463	OXA1L	FALSE	TRUE	0.65	0.0987
ENSG00000053770	AP5M1	TRUE	TRUE	0.65	0.0931
ENSG00000103024	NME3	TRUE	TRUE	0.65	0.0956
ENSG00000166676	TVP23A	TRUE	TRUE	0.65	0.0956
ENSG00000228696	ARL17B	FALSE	TRUE	0.65	0.101
ENSG00000105677	TMEM147	FALSE	TRUE	0.65	0.0956
ENSG00000185674	LYG2	TRUE	TRUE	0.65	0.0932
ENSG00000176386	CDC26	TRUE	TRUE	0.65	0.1
ENSG00000067191	CACNB1	TRUE	TRUE	0.65	0.0932
ENSG00000204604	ZNF468	FALSE	TRUE	0.65	0.0932
ENSG00000142657	PGD	TRUE	TRUE	0.65	0.101
ENSG00000055070	SZRD1	TRUE	TRUE	0.65	0.0986
ENSG00000159592	GPBP1L1	FALSE	TRUE	0.65	0.108
ENSG00000248092	NNT-AS1	FALSE	FALSE	0.65	0.0986
ENSG00000247828	TMEM161B-AS1	TRUE	FALSE	0.65	0.0947
ENSG00000214485	RPL7P1	FALSE	FALSE	0.65	0.111
ENSG00000232472	EEF1B2P3	FALSE	FALSE	0.65	0.104
ENSG00000185753	CXorf38	FALSE	TRUE	0.65	0.102
ENSG00000068308	OTUD5	FALSE	TRUE	0.65	0.0961
ENSG00000198042	MAK16	FALSE	TRUE	0.65	0.104
ENSG00000132254	ARFIP2	TRUE	TRUE	0.65	0.101
ENSG00000178397	FAM220A	TRUE	TRUE	0.65	0.0963
ENSG00000184047	DIABLO	TRUE	TRUE	0.65	0.0963
ENSG00000177971	IMP3	TRUE	TRUE	0.65	0.0963
ENSG00000187231	SESTD1	TRUE	TRUE	0.65	0.108
ENSG00000178149	DALRD3	FALSE	TRUE	0.65	0.0894
ENSG00000144810	COL8A1	FALSE	TRUE	0.65	0.0963
ENSG00000114019	AMOTL2	FALSE	TRUE	0.65	0.102
ENSG00000178381	ZFAND2A	TRUE	TRUE	0.65	0.112
ENSG00000010219	DYRK4	TRUE	TRUE	0.65	0.0963
ENSG00000089022	MAPKAPK5	FALSE	TRUE	0.65	0.102
ENSG00000198171	DDRGK1	TRUE	TRUE	0.65	0.0978
ENSG00000260257	RP5-1085F17.3	TRUE	FALSE	0.65	0.101
ENSG00000104856	RELB	FALSE	TRUE	0.65	0.102
ENSG00000113194	FAF2	FALSE	TRUE	0.65	0.105
ENSG00000111196	MAGOHB	TRUE	TRUE	0.65	0.105
ENSG00000136048	DRAM1	TRUE	TRUE	0.65	0.113
ENSG00000059588	TARBP1	TRUE	TRUE	0.65	0.101
ENSG00000010256	UQCRC1	TRUE	TRUE	0.65	0.105
ENSG00000204209	DAXX	FALSE	TRUE	0.65	0.105
ENSG00000120262	CCDC170	TRUE	TRUE	0.65	0.106
ENSG00000148143	ZNF462	TRUE	TRUE	0.65	0.107
ENSG00000148154	UGCG	TRUE	TRUE	0.65	0.118
ENSG00000175575	PAAF1	TRUE	TRUE	0.65	0.108
ENSG00000153233	PTPRR	FALSE	TRUE	0.65	0.102
ENSG00000247809	NR2F2-AS1	TRUE	FALSE	0.65	0.109
ENSG00000125991	ERGIC3	FALSE	TRUE	0.65	0.117
ENSG00000210184	MT-TS2	FALSE	FALSE	0.65	0.114
ENSG00000097046	CDC7	TRUE	TRUE	0.65	0.103
ENSG00000167862	ICT1	TRUE	TRUE	0.65	0.103
ENSG00000128262	POM121L9P	TRUE	FALSE	0.65	0.108
ENSG00000156976	EIF4A2	TRUE	TRUE	0.65	0.121
ENSG00000112851	ERBB2IP	FALSE	TRUE	0.65	0.119
ENSG00000182718	ANXA2	TRUE	TRUE	0.65	0.121
ENSG00000184254	ALDH1A3	TRUE	TRUE	0.65	0.114
ENSG00000162496	DHRS3	TRUE	TRUE	0.65	0.111
ENSG00000203804	ADAMTSL4-AS1	TRUE	FALSE	0.65	0.106
ENSG00000136699	SMPD4	TRUE	TRUE	0.65	0.108
ENSG00000213523	SRA1	TRUE	TRUE	0.65	0.108
ENSG00000280834	U6	FALSE	FALSE	0.65	0.106
ENSG00000092820	EZR	FALSE	TRUE	0.65	0.118
ENSG00000204837	RP11-204M4.2	TRUE	FALSE	0.65	0.106
ENSG00000057608	GDI2	TRUE	TRUE	0.65	0.12
ENSG00000111203	ITFG2	TRUE	TRUE	0.65	0.111
ENSG00000078237	TIGAR	FALSE	TRUE	0.65	0.103
ENSG00000166886	NAB2	TRUE	TRUE	0.65	0.103
ENSG00000204856	FAM216A	FALSE	TRUE	0.65	0.106
ENSG00000185829	ARL17A	FALSE	TRUE	0.65	0.113
ENSG00000196704	AMZ2	TRUE	TRUE	0.65	0.101
ENSG00000101464	PIGU	TRUE	TRUE	0.65	0.104
ENSG00000130159	ECSIT	FALSE	TRUE	0.65	0.106
ENSG00000130724	CHMP2A	FALSE	TRUE	0.65	0.114
ENSG00000154721	JAM2	FALSE	TRUE	0.65	0.104
ENSG00000210112	MT-TM	FALSE	FALSE	0.65	0.114
ENSG00000173209	AHSA2	FALSE	TRUE	0.65	0.113
ENSG00000235947	EGOT	TRUE	FALSE	0.65	0.109
ENSG00000105821	DNAJC2	TRUE	TRUE	0.65	0.113
ENSG00000165288	BRWD3	FALSE	TRUE	0.65	0.117
ENSG00000105254	TBCB	FALSE	TRUE	0.65	0.109
ENSG00000116586	LAMTOR2	TRUE	TRUE	0.65	0.112
ENSG00000143771	CNIH4	TRUE	TRUE	0.65	0.118
ENSG00000234616	JRK	FALSE	TRUE	0.65	0.109
ENSG00000137154	RPS6	FALSE	TRUE	0.65	0.125
ENSG00000120156	TEK	FALSE	TRUE	0.65	0.109
ENSG00000160445	ZER1	TRUE	TRUE	0.65	0.109
ENSG00000122882	ECD	TRUE	TRUE	0.65	0.108
ENSG00000139146	FAM60A	TRUE	TRUE	0.65	0.108
ENSG00000103260	METRN	FALSE	TRUE	0.65	0.109
ENSG00000103502	CDIPT	FALSE	TRUE	0.65	0.116
ENSG00000213977	TAX1BP3	FALSE	TRUE	0.65	0.118
ENSG00000206075	SERPINB5	FALSE	TRUE	0.65	0.109
ENSG00000130309	COLGALT1	TRUE	TRUE	0.65	0.122
ENSG00000023572	GLRX2	TRUE	TRUE	0.65	0.109
ENSG00000213431	RP11-301G23.1	TRUE	FALSE	0.65	0.119
ENSG00000061918	GUCY1B3	FALSE	TRUE	0.65	0.121
ENSG00000052802	MSMO1	TRUE	TRUE	0.65	0.102
ENSG00000255135	RP11-111M22.3	FALSE	FALSE	0.65	0.109
ENSG00000188916	FAM196A	TRUE	TRUE	0.65	0.112
ENSG00000125375	ATP5S	FALSE	TRUE	0.65	0.112
ENSG00000135631	RAB11FIP5	TRUE	TRUE	0.64	0.115
ENSG00000050393	MCUR1	TRUE	TRUE	0.64	0.111
ENSG00000204257	HLA-DMA	FALSE	TRUE	0.64	0.115
ENSG00000176896	TCEANC	FALSE	TRUE	0.64	0.113
ENSG00000137504	CREBZF	FALSE	TRUE	0.64	0.122
ENSG00000166228	PCBD1	TRUE	TRUE	0.64	0.108
ENSG00000059573	ALDH18A1	FALSE	TRUE	0.64	0.108
ENSG00000140463	BBS4	TRUE	TRUE	0.64	0.119
ENSG00000102871	TRADD	FALSE	TRUE	0.64	0.115
ENSG00000129347	KRI1	FALSE	TRUE	0.64	0.111
ENSG00000114686	MRPL3	TRUE	TRUE	0.64	0.109
ENSG00000135775	COG2	FALSE	TRUE	0.64	0.109
ENSG00000054277	OPN3	FALSE	TRUE	0.64	0.116
ENSG00000146833	TRIM4	TRUE	TRUE	0.64	0.118
ENSG00000129521	EGLN3	TRUE	TRUE	0.64	0.118
ENSG00000171943	SRGAP2C	FALSE	TRUE	0.64	0.128
ENSG00000143549	TPM3	FALSE	TRUE	0.64	0.13
ENSG00000198399	ITSN2	FALSE	TRUE	0.64	0.129
ENSG00000144560	VGLL4	TRUE	TRUE	0.64	0.124
ENSG00000076201	PTPN23	TRUE	TRUE	0.64	0.116
ENSG00000272144	CTD-2035E11.5	TRUE	FALSE	0.64	0.113
ENSG00000112685	EXOC2	TRUE	TRUE	0.64	0.121
ENSG00000146374	RSPO3	FALSE	TRUE	0.64	0.116
ENSG00000058091	CDK14	TRUE	TRUE	0.64	0.119
ENSG00000133131	MORC4	TRUE	TRUE	0.64	0.115
ENSG00000120889	TNFRSF10B	TRUE	TRUE	0.64	0.126
ENSG00000021762	OSBPL5	TRUE	TRUE	0.64	0.116
ENSG00000110955	ATP5B	FALSE	TRUE	0.64	0.131
ENSG00000197324	LRP10	FALSE	TRUE	0.64	0.128
ENSG00000171262	FAM98B	TRUE	TRUE	0.64	0.119
ENSG00000123159	GIPC1	TRUE	TRUE	0.64	0.111
ENSG00000268230	CTD-2619J13.8	FALSE	FALSE	0.64	0.119
ENSG00000100075	SLC25A1	TRUE	TRUE	0.64	0.121
ENSG00000104635	SLC39A14	TRUE	TRUE	0.64	0.124
ENSG00000107864	CPEB3	TRUE	TRUE	0.64	0.122
ENSG00000200795	RNU4-1	FALSE	FALSE	0.64	0.116
ENSG00000173614	NMNAT1	FALSE	TRUE	0.64	0.12
ENSG00000097096	SYDE2	TRUE	TRUE	0.64	0.125
ENSG00000243943	ZNF512	TRUE	TRUE	0.64	0.126
ENSG00000112473	SLC39A7	FALSE	TRUE	0.64	0.128
ENSG00000183826	BTBD9	TRUE	TRUE	0.64	0.12
ENSG00000164877	MICALL2	FALSE	TRUE	0.64	0.12
ENSG00000223508	RPL23AP53	FALSE	FALSE	0.64	0.12
ENSG00000081377	CDC14B	FALSE	TRUE	0.64	0.12
ENSG00000247137	RP11-727A23.5	TRUE	FALSE	0.64	0.12
ENSG00000183346	C10orf107	TRUE	TRUE	0.64	0.12
ENSG00000111728	ST8SIA1	TRUE	TRUE	0.64	0.133
ENSG00000198513	ATL1	TRUE	TRUE	0.64	0.116
ENSG00000165943	MOAP1	TRUE	TRUE	0.64	0.118
ENSG00000198863	RUNDC1	FALSE	TRUE	0.64	0.116
ENSG00000185052	SLC24A3	FALSE	TRUE	0.64	0.125
ENSG00000104852	SNRNP70	FALSE	TRUE	0.64	0.125
ENSG00000197965	MPZL1	TRUE	TRUE	0.64	0.133
ENSG00000281920	RP11-418H16.1	TRUE	FALSE	0.64	0.123
ENSG00000135929	CYP27A1	TRUE	TRUE	0.64	0.126
ENSG00000036257	CUL3	TRUE	TRUE	0.64	0.128
ENSG00000035720	STAP1	FALSE	TRUE	0.64	0.123
ENSG00000066651	TRMT11	TRUE	TRUE	0.64	0.126
ENSG00000012963	UBR7	FALSE	TRUE	0.64	0.126
ENSG00000167524	SGK494	FALSE	TRUE	0.64	0.123
ENSG00000117410	ATP6V0B	TRUE	TRUE	0.64	0.135
ENSG00000176142	TMEM39A	TRUE	TRUE	0.64	0.132
ENSG00000156735	BAG4	FALSE	TRUE	0.64	0.134
ENSG00000119414	PPP6C	TRUE	TRUE	0.64	0.13
ENSG00000110888	CAPRIN2	TRUE	TRUE	0.64	0.134
ENSG00000275066	SYNRG	TRUE	TRUE	0.64	0.123
ENSG00000131473	ACLY	TRUE	TRUE	0.64	0.129
ENSG00000168813	ZNF507	FALSE	TRUE	0.64	0.13
ENSG00000116898	MRPS15	TRUE	TRUE	0.64	0.12
ENSG00000162695	SLC30A7	TRUE	TRUE	0.64	0.137
ENSG00000189171	S100A13	FALSE	TRUE	0.64	0.139
ENSG00000205129	C4orf47	FALSE	TRUE	0.64	0.123
ENSG00000075303	SLC25A40	TRUE	TRUE	0.64	0.123
ENSG00000186787	SPIN2B	FALSE	TRUE	0.64	0.123
ENSG00000137074	APTX	FALSE	TRUE	0.64	0.118
ENSG00000025434	NR1H3	FALSE	TRUE	0.64	0.122
ENSG00000157823	AP3S2	TRUE	TRUE	0.64	0.123
ENSG00000214226	C17orf67	FALSE	TRUE	0.64	0.123
ENSG00000105176	URI1	FALSE	TRUE	0.64	0.132
ENSG00000127022	CANX	FALSE	TRUE	0.64	0.142
ENSG00000050344	NFE2L3	FALSE	TRUE	0.64	0.129
ENSG00000227486	RP13-188A5.1	TRUE	FALSE	0.64	0.127
ENSG00000165684	SNAPC4	TRUE	TRUE	0.64	0.127
ENSG00000129084	PSMA1	FALSE	TRUE	0.64	0.134
ENSG00000175203	DCTN2	TRUE	TRUE	0.64	0.134
ENSG00000105669	COPE	TRUE	TRUE	0.64	0.127
ENSG00000230630	DNM3OS	FALSE	FALSE	0.64	0.138
ENSG00000136628	EPRS	TRUE	TRUE	0.64	0.137
ENSG00000077097	TOP2B	FALSE	TRUE	0.64	0.142
ENSG00000136059	VILL	FALSE	TRUE	0.64	0.127
ENSG00000056097	ZFR	TRUE	TRUE	0.64	0.14
ENSG00000226259	GTF2H2B	TRUE	FALSE	0.64	0.127
ENSG00000168994	PXDC1	TRUE	TRUE	0.64	0.133
ENSG00000204580	DDR1	TRUE	TRUE	0.64	0.133
ENSG00000196591	HDAC2	FALSE	TRUE	0.64	0.142
ENSG00000160345	C9orf116	TRUE	TRUE	0.64	0.127
ENSG00000166435	XRRA1	TRUE	TRUE	0.64	0.13
ENSG00000198382	UVRAG	TRUE	TRUE	0.64	0.134
ENSG00000104043	ATP8B4	TRUE	TRUE	0.64	0.127
ENSG00000158545	ZC3H18	FALSE	TRUE	0.64	0.129
ENSG00000136451	VEZF1	TRUE	TRUE	0.64	0.14
ENSG00000188612	SUMO2	FALSE	TRUE	0.64	0.144
ENSG00000106479	ZNF862	TRUE	TRUE	0.64	0.131
ENSG00000225178	RPSAP58	FALSE	FALSE	0.64	0.142
ENSG00000117262	GPR89A	TRUE	TRUE	0.64	0.134
ENSG00000250302	LINC01618	TRUE	FALSE	0.64	0.134
ENSG00000138639	ARHGAP24	TRUE	TRUE	0.64	0.142
ENSG00000138802	SEC24B	TRUE	TRUE	0.64	0.137
ENSG00000113387	SUB1	FALSE	TRUE	0.64	0.147
ENSG00000164346	NSA2	FALSE	TRUE	0.64	0.144
ENSG00000237190	CDKN2AIPNL	FALSE	TRUE	0.64	0.129
ENSG00000147124	ZNF41	TRUE	TRUE	0.64	0.131
ENSG00000188352	FOCAD	TRUE	TRUE	0.64	0.128
ENSG00000070081	NUCB2	FALSE	TRUE	0.64	0.144
ENSG00000149798	CDC42EP2	TRUE	TRUE	0.64	0.128
ENSG00000148444	COMMD3	FALSE	TRUE	0.64	0.138
ENSG00000125827	TMX4	FALSE	TRUE	0.64	0.134
ENSG00000205138	SDHAF1	TRUE	TRUE	0.64	0.131
ENSG00000125753	VASP	TRUE	TRUE	0.64	0.135
ENSG00000160439	RDH13	TRUE	TRUE	0.64	0.134
ENSG00000273274	ZBTB8B	FALSE	TRUE	0.64	0.137
ENSG00000260077	RP11-254F7.2	TRUE	FALSE	0.64	0.135
ENSG00000025796	SEC63	FALSE	TRUE	0.64	0.149
ENSG00000077721	UBE2A	FALSE	TRUE	0.64	0.144
ENSG00000179604	CDC42EP4	TRUE	TRUE	0.64	0.14
ENSG00000169641	LUZP1	TRUE	TRUE	0.64	0.149
ENSG00000116871	MAP7D1	FALSE	TRUE	0.64	0.143
ENSG00000162604	TM2D1	FALSE	TRUE	0.64	0.145
ENSG00000142856	ITGB3BP	TRUE	TRUE	0.64	0.135
ENSG00000273382	RP5-1065J22.8	TRUE	FALSE	0.64	0.135
ENSG00000117593	DARS2	TRUE	TRUE	0.64	0.141
ENSG00000163041	H3F3A	FALSE	TRUE	0.64	0.152
ENSG00000152082	MZT2B	FALSE	TRUE	0.64	0.148
ENSG00000114942	EEF1B2	TRUE	TRUE	0.64	0.152
ENSG00000125037	EMC3	FALSE	TRUE	0.64	0.139
ENSG00000168016	TRANK1	TRUE	TRUE	0.64	0.143
ENSG00000169714	CNBP	TRUE	TRUE	0.64	0.152
ENSG00000104093	DMXL2	FALSE	TRUE	0.64	0.145
ENSG00000166669	ATF7IP2	TRUE	TRUE	0.64	0.141
ENSG00000230612	AC004237.1	FALSE	FALSE	0.64	0.139
ENSG00000124571	XPO5	TRUE	TRUE	0.64	0.139
ENSG00000219163	HMGB1P20	TRUE	FALSE	0.64	0.135
ENSG00000107521	HPS1	TRUE	TRUE	0.64	0.141
ENSG00000138834	MAPK8IP3	TRUE	TRUE	0.64	0.139
ENSG00000162929	KIAA1841	TRUE	TRUE	0.63	0.145
ENSG00000164114	MAP9	FALSE	TRUE	0.63	0.136
ENSG00000181904	C5orf24	FALSE	TRUE	0.63	0.149
ENSG00000001630	CYP51A1	TRUE	TRUE	0.63	0.139
ENSG00000230383	AC009245.3	FALSE	FALSE	0.63	0.153
ENSG00000186416	NKRF	TRUE	TRUE	0.63	0.147
ENSG00000182154	MRPL41	FALSE	TRUE	0.63	0.136
ENSG00000165916	PSMC3	FALSE	TRUE	0.63	0.149
ENSG00000149150	SLC43A1	FALSE	TRUE	0.63	0.139
ENSG00000172273	HINFP	FALSE	TRUE	0.63	0.137
ENSG00000205885	C1RL-AS1	FALSE	FALSE	0.63	0.149
ENSG00000118308	LRMP	FALSE	TRUE	0.63	0.139
ENSG00000174437	ATP2A2	FALSE	TRUE	0.63	0.156
ENSG00000169032	MAP2K1	TRUE	TRUE	0.63	0.137
ENSG00000064726	BTBD1	FALSE	TRUE	0.63	0.134
ENSG00000080845	DLGAP4	FALSE	TRUE	0.63	0.149
ENSG00000124145	SDC4	TRUE	TRUE	0.63	0.153
ENSG00000163159	VPS72	TRUE	TRUE	0.63	0.143
ENSG00000128039	SRD5A3	TRUE	TRUE	0.63	0.143
ENSG00000242802	AP5Z1	FALSE	TRUE	0.63	0.143
ENSG00000182378	PLCXD1	TRUE	TRUE	0.63	0.14
ENSG00000131831	RAI2	TRUE	TRUE	0.63	0.148
ENSG00000204086	RPA4	FALSE	TRUE	0.63	0.143
ENSG00000184787	UBE2G2	TRUE	TRUE	0.63	0.155
ENSG00000084093	REST	FALSE	TRUE	0.63	0.157
ENSG00000275111	ZNF2	TRUE	TRUE	0.63	0.146
ENSG00000241469	LINC00635	TRUE	FALSE	0.63	0.156
ENSG00000171617	ENC1	TRUE	TRUE	0.63	0.153
ENSG00000026950	BTN3A1	TRUE	TRUE	0.63	0.149
ENSG00000273055	CTB-13F3.1	TRUE	FALSE	0.63	0.15
ENSG00000225031	EIF4BP7	FALSE	FALSE	0.63	0.14
ENSG00000130227	XPO7	TRUE	TRUE	0.63	0.153
ENSG00000147457	CHMP7	TRUE	TRUE	0.63	0.146
ENSG00000099290	FAM21A	TRUE	TRUE	0.63	0.155
ENSG00000205352	PRR13	FALSE	TRUE	0.63	0.149
ENSG00000133083	DCLK1	FALSE	TRUE	0.63	0.142
ENSG00000092108	SCFD1	FALSE	TRUE	0.63	0.153
ENSG00000108861	DUSP3	TRUE	TRUE	0.63	0.146
ENSG00000134265	NAPG	FALSE	TRUE	0.63	0.151
ENSG00000105662	CRTC1	FALSE	TRUE	0.63	0.143
ENSG00000228507	DAP3P2	TRUE	FALSE	0.63	0.147
ENSG00000083937	CHMP2B	FALSE	TRUE	0.63	0.156
ENSG00000138668	HNRNPD	FALSE	TRUE	0.63	0.162
ENSG00000273247	RP11-83A24.2	TRUE	FALSE	0.63	0.15
ENSG00000112033	PPARD	FALSE	TRUE	0.63	0.15
ENSG00000128590	DNAJB9	TRUE	TRUE	0.63	0.154
ENSG00000201109	RNA5SP245	FALSE	FALSE	0.63	0.147
ENSG00000077458	FAM76B	FALSE	TRUE	0.63	0.15
ENSG00000257890	RP11-114F10.2	TRUE	FALSE	0.63	0.147
ENSG00000187630	DHRS4L2	TRUE	TRUE	0.63	0.147
ENSG00000187741	FANCA	FALSE	TRUE	0.63	0.147
ENSG00000075336	TIMM21	TRUE	TRUE	0.63	0.15
ENSG00000101194	SLC17A9	FALSE	TRUE	0.63	0.147
ENSG00000187792	ZNF70	TRUE	TRUE	0.63	0.147
ENSG00000273694	U2	FALSE	FALSE	0.63	0.156
ENSG00000249264	EEF1A1P9	FALSE	FALSE	0.63	0.163
ENSG00000111912	NCOA7	TRUE	TRUE	0.63	0.164
ENSG00000229036	VDAC1P8	FALSE	FALSE	0.63	0.148
ENSG00000157214	STEAP2	TRUE	TRUE	0.63	0.157
ENSG00000147118	ZNF182	TRUE	TRUE	0.63	0.148
ENSG00000095319	NUP188	TRUE	TRUE	0.63	0.153
ENSG00000204370	SDHD	FALSE	TRUE	0.63	0.161
ENSG00000111424	VDR	FALSE	TRUE	0.63	0.146
ENSG00000258199	RP11-977G19.5	FALSE	FALSE	0.63	0.151
ENSG00000089157	RPLP0	FALSE	TRUE	0.63	0.165
ENSG00000100941	PNN	FALSE	TRUE	0.63	0.163
ENSG00000129534	MIS18BP1	FALSE	TRUE	0.63	0.146
ENSG00000178904	DPY19L3	FALSE	TRUE	0.63	0.149
ENSG00000144591	GMPPA	TRUE	TRUE	0.63	0.151
ENSG00000105926	MPP6	FALSE	TRUE	0.63	0.151
ENSG00000137806	NDUFAF1	TRUE	TRUE	0.63	0.151
ENSG00000126062	TMEM115	TRUE	TRUE	0.63	0.152
ENSG00000106591	MRPL32	TRUE	TRUE	0.63	0.16
ENSG00000106636	YKT6	TRUE	TRUE	0.63	0.155
ENSG00000241468	ATP5J2	FALSE	TRUE	0.63	0.166
ENSG00000202566	MIR421	TRUE	FALSE	0.63	0.152
ENSG00000164796	CSMD3	FALSE	TRUE	0.63	0.152
ENSG00000104415	WISP1	FALSE	TRUE	0.63	0.154
ENSG00000244398	RP11-466H18.1	FALSE	FALSE	0.63	0.169
ENSG00000065057	NTHL1	TRUE	TRUE	0.63	0.155
ENSG00000141503	MINK1	TRUE	TRUE	0.63	0.152
ENSG00000160352	ZNF714	FALSE	TRUE	0.63	0.155
ENSG00000210195	MT-TT	FALSE	FALSE	0.63	0.155
ENSG00000277702	CH17-13I23.3	FALSE	FALSE	0.63	0.161
ENSG00000117153	KLHL12	TRUE	TRUE	0.63	0.156
ENSG00000204438	GPANK1	TRUE	TRUE	0.63	0.156
ENSG00000252316	RNY4	FALSE	FALSE	0.63	0.156
ENSG00000180879	SSR4	TRUE	TRUE	0.63	0.17
ENSG00000241941	RPL32P26	FALSE	FALSE	0.63	0.159
ENSG00000136152	COG3	TRUE	TRUE	0.63	0.159
ENSG00000177337	DLGAP1-AS1	FALSE	FALSE	0.63	0.156
ENSG00000153904	DDAH1	TRUE	TRUE	0.63	0.153
ENSG00000160818	GPATCH4	FALSE	TRUE	0.63	0.158
ENSG00000094975	SUCO	TRUE	TRUE	0.63	0.167
ENSG00000239388	ASB14	TRUE	TRUE	0.63	0.156
ENSG00000144867	SRPRB	TRUE	TRUE	0.63	0.165
ENSG00000145220	LYAR	TRUE	TRUE	0.63	0.149
ENSG00000154556	SORBS2	TRUE	TRUE	0.63	0.156
ENSG00000013561	RNF14	TRUE	TRUE	0.63	0.159
ENSG00000086589	RBM22	TRUE	TRUE	0.63	0.168
ENSG00000029363	BCLAF1	TRUE	TRUE	0.63	0.174
ENSG00000196335	STK31	FALSE	TRUE	0.63	0.156
ENSG00000104522	TSTA3	TRUE	TRUE	0.63	0.156
ENSG00000173068	BNC2	FALSE	TRUE	0.63	0.169
ENSG00000136861	CDK5RAP2	FALSE	TRUE	0.63	0.166
ENSG00000139190	VAMP1	FALSE	TRUE	0.63	0.162
ENSG00000092094	OSGEP	FALSE	TRUE	0.63	0.159
ENSG00000172590	MRPL52	FALSE	TRUE	0.63	0.162
ENSG00000171914	TLN2	TRUE	TRUE	0.63	0.162
ENSG00000172349	IL16	TRUE	TRUE	0.63	0.144
ENSG00000224578	HNRNPA1P48	FALSE	FALSE	0.63	0.174
ENSG00000101365	IDH3B	TRUE	TRUE	0.63	0.156
ENSG00000132635	PCED1A	FALSE	TRUE	0.63	0.163
ENSG00000100196	KDELR3	TRUE	TRUE	0.63	0.153
ENSG00000171189	GRIK1	FALSE	TRUE	0.63	0.159
ENSG00000197083	ZNF300P1	TRUE	FALSE	0.63	0.16
ENSG00000198039	ZNF273	FALSE	TRUE	0.63	0.16
ENSG00000278819	RP5-1099C19.2	TRUE	FALSE	0.63	0.16
ENSG00000135048	TMEM2	TRUE	TRUE	0.63	0.17
ENSG00000229152	ANKRD10-IT1	TRUE	FALSE	0.63	0.166
ENSG00000176809	LRRC37A3	FALSE	TRUE	0.63	0.16
ENSG00000091317	CMTM6	TRUE	TRUE	0.63	0.171
ENSG00000187627	RGPD1	FALSE	TRUE	0.63	0.164
ENSG00000144824	PHLDB2	FALSE	TRUE	0.63	0.17
ENSG00000138678	GPAT3	TRUE	TRUE	0.63	0.161
ENSG00000276180	HIST1H4I	TRUE	TRUE	0.63	0.161
ENSG00000230556	AC073264.6	TRUE	FALSE	0.63	0.161
ENSG00000049449	RCN1	FALSE	TRUE	0.63	0.175
ENSG00000110442	COMMD9	TRUE	TRUE	0.63	0.164
ENSG00000185432	METTL7A	FALSE	TRUE	0.63	0.175
ENSG00000140382	HMG20A	TRUE	TRUE	0.63	0.164
ENSG00000167182	SP2	FALSE	TRUE	0.63	0.161
ENSG00000197563	PIGN	TRUE	TRUE	0.63	0.157
ENSG00000172081	MOB3A	FALSE	TRUE	0.63	0.157
ENSG00000142065	ZFP14	TRUE	TRUE	0.63	0.164
ENSG00000272977	CTA-390C10.10	TRUE	FALSE	0.63	0.161
ENSG00000184068	RP5-821D11.7	TRUE	FALSE	0.63	0.167
ENSG00000154642	C21orf91	FALSE	TRUE	0.63	0.164
ENSG00000163820	FYCO1	TRUE	TRUE	0.63	0.17
ENSG00000251474	RPL32P3	TRUE	FALSE	0.63	0.165
ENSG00000153147	SMARCA5	TRUE	TRUE	0.63	0.179
ENSG00000198315	ZKSCAN8	TRUE	TRUE	0.63	0.165
ENSG00000106261	ZKSCAN1	TRUE	TRUE	0.63	0.18
ENSG00000155660	PDIA4	FALSE	TRUE	0.63	0.178
ENSG00000179091	CYC1	TRUE	TRUE	0.63	0.168
ENSG00000119599	DCAF4	TRUE	TRUE	0.63	0.165
ENSG00000258497	CTD-2561F5.1	FALSE	FALSE	0.63	0.165
ENSG00000270055	CTD-3092A11.2	TRUE	FALSE	0.63	0.165
ENSG00000011258	MBTD1	TRUE	TRUE	0.63	0.17
ENSG00000105518	TMEM205	TRUE	TRUE	0.63	0.175
ENSG00000184470	TXNRD2	FALSE	TRUE	0.63	0.165
ENSG00000164096	C4orf3	FALSE	TRUE	0.63	0.183
ENSG00000039123	SKIV2L2	TRUE	TRUE	0.63	0.181
ENSG00000253731	PCDHGA6	TRUE	TRUE	0.63	0.166
ENSG00000079691	LRRC16A	FALSE	TRUE	0.63	0.174
ENSG00000187676	B3GLCT	TRUE	TRUE	0.63	0.166
ENSG00000103202	NME4	FALSE	TRUE	0.63	0.169
ENSG00000169718	DUS1L	FALSE	TRUE	0.63	0.166
ENSG00000160714	UBE2Q1	FALSE	TRUE	0.63	0.164
ENSG00000115267	IFIH1	TRUE	TRUE	0.63	0.158
ENSG00000146535	GNA12	FALSE	TRUE	0.63	0.178
ENSG00000239789	MRPS17	FALSE	TRUE	0.63	0.167
ENSG00000127993	RBM48	FALSE	TRUE	0.63	0.162
ENSG00000111269	CREBL2	TRUE	TRUE	0.63	0.158
ENSG00000197971	MBP	TRUE	TRUE	0.63	0.167
ENSG00000273271	AP000254.8	TRUE	FALSE	0.63	0.166
ENSG00000127837	AAMP	TRUE	TRUE	0.63	0.173
ENSG00000248049	UBA6-AS1	FALSE	FALSE	0.63	0.17
ENSG00000241112	RPL29P14	FALSE	FALSE	0.63	0.17
ENSG00000106348	IMPDH1	TRUE	TRUE	0.63	0.173
ENSG00000187239	FNBP1	TRUE	TRUE	0.63	0.179
ENSG00000249459	ZNF286B	FALSE	TRUE	0.63	0.173
ENSG00000105771	SMG9	FALSE	TRUE	0.63	0.17
ENSG00000167685	ZNF444	TRUE	TRUE	0.63	0.17
ENSG00000143157	POGK	TRUE	TRUE	0.63	0.172
ENSG00000189223	PAX8-AS1	TRUE	FALSE	0.63	0.17
ENSG00000164048	ZNF589	TRUE	TRUE	0.63	0.169
ENSG00000188725	SMIM15	TRUE	TRUE	0.63	0.174
ENSG00000113161	HMGCR	FALSE	TRUE	0.63	0.175
ENSG00000204387	C6orf48	TRUE	TRUE	0.63	0.187
ENSG00000146648	EGFR	FALSE	TRUE	0.63	0.181
ENSG00000130066	SAT1	TRUE	TRUE	0.63	0.189
ENSG00000067057	PFKP	TRUE	TRUE	0.63	0.17
ENSG00000235763	SNRPGP5	TRUE	FALSE	0.63	0.169
ENSG00000126746	ZNF384	FALSE	TRUE	0.63	0.174
ENSG00000120802	TMPO	TRUE	TRUE	0.63	0.17
ENSG00000166153	DEPDC4	FALSE	TRUE	0.63	0.17
ENSG00000111229	ARPC3	FALSE	TRUE	0.63	0.185
ENSG00000126804	ZBTB1	TRUE	TRUE	0.63	0.178
ENSG00000128463	EMC4	TRUE	TRUE	0.63	0.183
ENSG00000103187	COTL1	FALSE	TRUE	0.63	0.17
ENSG00000263563	UBBP4	FALSE	FALSE	0.63	0.188
ENSG00000198026	ZNF335	FALSE	TRUE	0.63	0.178
ENSG00000229833	PET100	FALSE	TRUE	0.63	0.184
ENSG00000273748	AL592183.1	FALSE	TRUE	0.63	0.174
ENSG00000114383	TUSC2	FALSE	TRUE	0.62	0.174
ENSG00000246090	RP11-696N14.1	TRUE	FALSE	0.62	0.174
ENSG00000204520	MICA	FALSE	TRUE	0.62	0.177
ENSG00000062582	MRPS24	FALSE	TRUE	0.62	0.177
ENSG00000105879	CBLL1	FALSE	TRUE	0.62	0.174
ENSG00000150672	DLG2	TRUE	TRUE	0.62	0.18
ENSG00000167257	RNF214	TRUE	TRUE	0.62	0.177
ENSG00000177238	TRIM72	FALSE	TRUE	0.62	0.177
ENSG00000267080	ASB16-AS1	FALSE	FALSE	0.62	0.174
ENSG00000269825	CTD-3099C6.9	TRUE	FALSE	0.62	0.174
ENSG00000213020	ZNF611	FALSE	TRUE	0.62	0.171
ENSG00000163482	STK36	TRUE	TRUE	0.62	0.184
ENSG00000249678	RP11-619J20.1	TRUE	FALSE	0.62	0.178
ENSG00000234801	MORF4	FALSE	FALSE	0.62	0.178
ENSG00000153037	SRP19	FALSE	TRUE	0.62	0.178
ENSG00000183111	ARHGEF37	FALSE	TRUE	0.62	0.178
ENSG00000111817	DSE	TRUE	TRUE	0.62	0.188
ENSG00000005302	MSL3	TRUE	TRUE	0.62	0.178
ENSG00000166592	RRAD	TRUE	TRUE	0.62	0.173
ENSG00000181481	RNF135	TRUE	TRUE	0.62	0.178
ENSG00000125398	SOX9	FALSE	TRUE	0.62	0.175
ENSG00000181045	SLC26A11	TRUE	TRUE	0.62	0.175
ENSG00000125818	PSMF1	FALSE	TRUE	0.62	0.189
ENSG00000183878	UTY	TRUE	TRUE	0.62	0.178
ENSG00000272758	RP11-299J3.8	FALSE	FALSE	0.62	0.179
ENSG00000187758	ADH1A	FALSE	TRUE	0.62	0.185
ENSG00000049192	ADAMTS6	TRUE	TRUE	0.62	0.182
ENSG00000067601	PMS2P4	TRUE	FALSE	0.62	0.179
ENSG00000130305	NSUN5	TRUE	TRUE	0.62	0.179
ENSG00000240370	U47924.6	FALSE	FALSE	0.62	0.179
ENSG00000127337	YEATS4	TRUE	TRUE	0.62	0.179
ENSG00000072818	ACAP1	FALSE	TRUE	0.62	0.179
ENSG00000198482	ZNF808	TRUE	TRUE	0.62	0.179
ENSG00000011007	TCEB3	FALSE	TRUE	0.62	0.185
ENSG00000162692	VCAM1	TRUE	TRUE	0.62	0.199
ENSG00000064886	CHI3L2	TRUE	TRUE	0.62	0.167
ENSG00000177058	SLC38A9	FALSE	TRUE	0.62	0.183
ENSG00000164209	SLC25A46	FALSE	TRUE	0.62	0.191
ENSG00000164647	STEAP1	TRUE	TRUE	0.62	0.182
ENSG00000244479	OR2A1-AS1	TRUE	FALSE	0.62	0.183
ENSG00000242616	GNG10	TRUE	TRUE	0.62	0.176
ENSG00000019144	PHLDB1	FALSE	TRUE	0.62	0.194
ENSG00000276805	RP11-291L22.9	FALSE	FALSE	0.62	0.18
ENSG00000120832	MTERF2	TRUE	TRUE	0.62	0.167
ENSG00000140455	USP3	TRUE	TRUE	0.62	0.186
ENSG00000238045	AC009133.12	TRUE	FALSE	0.62	0.18
ENSG00000101247	NDUFAF5	FALSE	TRUE	0.62	0.183
ENSG00000124104	SNX21	FALSE	TRUE	0.62	0.183
ENSG00000070010	UFD1L	FALSE	TRUE	0.62	0.183
ENSG00000279805	CTA-212A2.1	TRUE	FALSE	0.62	0.167
ENSG00000188783	PRELP	FALSE	TRUE	0.62	0.172
ENSG00000157036	EXOG	TRUE	TRUE	0.62	0.184
ENSG00000174799	CEP135	TRUE	TRUE	0.62	0.184
ENSG00000168090	COPS6	FALSE	TRUE	0.62	0.194
ENSG00000164597	COG5	TRUE	TRUE	0.62	0.19
ENSG00000158467	AHCYL2	TRUE	TRUE	0.62	0.184
ENSG00000106803	SEC61B	TRUE	TRUE	0.62	0.197
ENSG00000188171	ZNF626	FALSE	TRUE	0.62	0.19
ENSG00000085433	WDR47	FALSE	TRUE	0.62	0.188
ENSG00000168765	GSTM4	TRUE	TRUE	0.62	0.185
ENSG00000265808	SEC22B	TRUE	TRUE	0.62	0.204
ENSG00000135932	CAB39	FALSE	TRUE	0.62	0.183
ENSG00000230454	U73166.2	TRUE	FALSE	0.62	0.185
ENSG00000114503	NCBP2	TRUE	TRUE	0.62	0.191
ENSG00000010810	FYN	TRUE	TRUE	0.62	0.191
ENSG00000180828	BHLHE22	FALSE	TRUE	0.62	0.185
ENSG00000156802	ATAD2	FALSE	TRUE	0.62	0.195
ENSG00000147789	ZNF7	FALSE	TRUE	0.62	0.191
ENSG00000137502	RAB30	TRUE	TRUE	0.62	0.183
ENSG00000166086	JAM3	FALSE	TRUE	0.62	0.196
ENSG00000119919	NKX2-3	TRUE	TRUE	0.62	0.194
ENSG00000131143	COX4I1	FALSE	TRUE	0.62	0.204
ENSG00000132386	SERPINF1	TRUE	TRUE	0.62	0.201
ENSG00000270647	TAF15	FALSE	TRUE	0.62	0.185
ENSG00000104805	NUCB1	FALSE	TRUE	0.62	0.199
ENSG00000133265	HSPBP1	TRUE	TRUE	0.62	0.188
ENSG00000137959	IFI44L	TRUE	TRUE	0.62	0.189
ENSG00000115239	ASB3	TRUE	TRUE	0.62	0.193
ENSG00000168772	CXXC4	TRUE	TRUE	0.62	0.193
ENSG00000075142	SRI	TRUE	TRUE	0.62	0.201
ENSG00000244036	RP11-306G20.1	FALSE	FALSE	0.62	0.189
ENSG00000183018	SPNS2	FALSE	TRUE	0.62	0.189
ENSG00000132530	XAF1	TRUE	TRUE	0.62	0.189
ENSG00000126860	EVI2A	TRUE	TRUE	0.62	0.189
ENSG00000203647	RP11-320P11.1	TRUE	FALSE	0.62	0.19
ENSG00000228223	HCG11	FALSE	FALSE	0.62	0.197
ENSG00000064995	TAF11	TRUE	TRUE	0.62	0.192
ENSG00000151917	BEND6	FALSE	TRUE	0.62	0.194
ENSG00000196715	VKORC1L1	TRUE	TRUE	0.62	0.194
ENSG00000102103	PQBP1	TRUE	TRUE	0.62	0.201
ENSG00000054148	PHPT1	TRUE	TRUE	0.62	0.206
ENSG00000110768	GTF2H1	TRUE	TRUE	0.62	0.197
ENSG00000167995	BEST1	TRUE	TRUE	0.62	0.194
ENSG00000180628	PCGF5	TRUE	TRUE	0.62	0.197
ENSG00000168404	MLKL	TRUE	TRUE	0.62	0.192
ENSG00000103168	TAF1C	TRUE	TRUE	0.62	0.194
ENSG00000120063	GNA13	FALSE	TRUE	0.62	0.201
ENSG00000210194	MT-TE	FALSE	FALSE	0.62	0.209
ENSG00000230037	UBBP1	FALSE	FALSE	0.62	0.208
ENSG00000107874	CUEDC2	TRUE	TRUE	0.62	0.188
ENSG00000171016	PYGO1	TRUE	TRUE	0.62	0.186
ENSG00000172171	TEFM	FALSE	TRUE	0.62	0.186
ENSG00000171824	EXOSC10	TRUE	TRUE	0.62	0.198
ENSG00000117139	KDM5B	TRUE	TRUE	0.62	0.21
ENSG00000177098	SCN4B	FALSE	TRUE	0.62	0.195
ENSG00000108061	SHOC2	TRUE	TRUE	0.62	0.203
ENSG00000187446	CHP1	TRUE	TRUE	0.62	0.211
ENSG00000103671	TRIP4	FALSE	TRUE	0.62	0.203
ENSG00000129009	ISLR	TRUE	TRUE	0.62	0.203
ENSG00000182541	LIMK2	FALSE	TRUE	0.62	0.195
ENSG00000174173	TRMT10C	TRUE	TRUE	0.62	0.199
ENSG00000114573	ATP6V1A	FALSE	TRUE	0.62	0.202
ENSG00000174227	PIGG	FALSE	TRUE	0.62	0.194
ENSG00000153989	NUS1	TRUE	TRUE	0.62	0.196
ENSG00000131013	PPIL4	TRUE	TRUE	0.62	0.212
ENSG00000078269	SYNJ2	TRUE	TRUE	0.62	0.199
ENSG00000221838	AP4M1	TRUE	TRUE	0.62	0.182
ENSG00000164830	OXR1	TRUE	TRUE	0.62	0.209
ENSG00000092201	SUPT16H	TRUE	TRUE	0.62	0.21
ENSG00000138613	APH1B	TRUE	TRUE	0.62	0.196
ENSG00000103742	IGDCC4	TRUE	TRUE	0.62	0.213
ENSG00000103222	ABCC1	FALSE	TRUE	0.62	0.197
ENSG00000109016	DHRS7B	TRUE	TRUE	0.62	0.182
ENSG00000201524	RNU6-450P	FALSE	FALSE	0.62	0.199
ENSG00000161526	SAP30BP	TRUE	TRUE	0.62	0.206
ENSG00000132825	PPP1R3D	TRUE	TRUE	0.62	0.197
ENSG00000214114	MYCBP	FALSE	TRUE	0.62	0.2
ENSG00000137944	CCBL2	TRUE	TRUE	0.62	0.188
ENSG00000151687	ANKAR	FALSE	TRUE	0.62	0.203
ENSG00000232956	SNHG15	TRUE	FALSE	0.62	0.192
ENSG00000146918	NCAPG2	FALSE	TRUE	0.62	0.2
ENSG00000076770	MBNL3	TRUE	TRUE	0.62	0.2
ENSG00000133773	CCDC59	FALSE	TRUE	0.62	0.208
ENSG00000186665	C17orf58	FALSE	TRUE	0.62	0.188
ENSG00000142867	BCL10	TRUE	TRUE	0.62	0.217
ENSG00000138101	DTNB	TRUE	TRUE	0.62	0.204
ENSG00000138018	EPT1	FALSE	TRUE	0.62	0.188
ENSG00000128641	MYO1B	TRUE	TRUE	0.62	0.212
ENSG00000177733	HNRNPA0	FALSE	TRUE	0.62	0.217
ENSG00000080298	RFX3	TRUE	TRUE	0.62	0.209
ENSG00000110042	DTX4	FALSE	TRUE	0.62	0.207
ENSG00000162191	UBXN1	TRUE	TRUE	0.62	0.213
ENSG00000155957	TMBIM4	FALSE	TRUE	0.62	0.217
ENSG00000139351	SYCP3	TRUE	TRUE	0.62	0.199
ENSG00000150990	DHX37	FALSE	TRUE	0.62	0.188
ENSG00000166923	GREM1	FALSE	TRUE	0.62	0.22
ENSG00000159322	ADPGK	FALSE	TRUE	0.62	0.201
ENSG00000088882	CPXM1	FALSE	TRUE	0.62	0.197
ENSG00000125648	SLC25A23	TRUE	TRUE	0.62	0.204
ENSG00000105171	POP4	TRUE	TRUE	0.62	0.188
ENSG00000188010	MORN2	TRUE	TRUE	0.62	0.205
ENSG00000168884	TNIP2	TRUE	TRUE	0.62	0.205
ENSG00000231889	TRAF3IP2-AS1	TRUE	FALSE	0.62	0.209
ENSG00000105928	DFNA5	TRUE	TRUE	0.62	0.205
ENSG00000133884	DPF2	TRUE	TRUE	0.62	0.209
ENSG00000215417	MIR17HG	TRUE	FALSE	0.62	0.205
ENSG00000254004	ZNF260	FALSE	TRUE	0.62	0.205
ENSG00000115750	TAF1B	TRUE	TRUE	0.62	0.206
ENSG00000163703	CRELD1	TRUE	TRUE	0.62	0.21
ENSG00000130024	PHF10	TRUE	TRUE	0.62	0.219
ENSG00000165264	NDUFB6	FALSE	TRUE	0.62	0.218
ENSG00000119318	RAD23B	FALSE	TRUE	0.62	0.224
ENSG00000201302	SNORA65	TRUE	FALSE	0.62	0.205
ENSG00000166004	CEP295	TRUE	TRUE	0.62	0.206
ENSG00000110318	CEP126	TRUE	TRUE	0.62	0.213
ENSG00000099246	RAB18	FALSE	TRUE	0.62	0.222
ENSG00000166024	R3HCC1L	TRUE	TRUE	0.62	0.193
ENSG00000135148	TRAFD1	TRUE	TRUE	0.62	0.21
ENSG00000126773	PCNXL4	FALSE	TRUE	0.62	0.218
ENSG00000119650	IFT43	TRUE	TRUE	0.62	0.21
ENSG00000279084	AC022405.1	FALSE	TRUE	0.62	0.206
ENSG00000140740	UQCRC2	TRUE	TRUE	0.62	0.218
ENSG00000007174	DNAH9	TRUE	TRUE	0.62	0.214
ENSG00000262001	DLGAP1-AS2	FALSE	FALSE	0.62	0.21
ENSG00000132874	SLC14A2	FALSE	TRUE	0.62	0.21
ENSG00000126457	PRMT1	TRUE	TRUE	0.62	0.214
ENSG00000100376	FAM118A	TRUE	TRUE	0.62	0.224
ENSG00000173726	TOMM20	FALSE	TRUE	0.61	0.223
ENSG00000172936	MYD88	TRUE	TRUE	0.61	0.211
ENSG00000132286	TIMM10B	TRUE	TRUE	0.61	0.207
ENSG00000132740	IGHMBP2	FALSE	TRUE	0.61	0.211
ENSG00000198682	PAPSS2	TRUE	TRUE	0.61	0.217
ENSG00000196663	TECPR2	TRUE	TRUE	0.61	0.211
ENSG00000246451	RP11-894P9.1	FALSE	FALSE	0.61	0.211
ENSG00000068489	PRR11	FALSE	TRUE	0.61	0.214
ENSG00000172000	ZNF556	FALSE	TRUE	0.61	0.217
ENSG00000129353	SLC44A2	TRUE	TRUE	0.61	0.217
ENSG00000064490	RFXANK	TRUE	TRUE	0.61	0.211
ENSG00000239713	APOBEC3G	TRUE	TRUE	0.61	0.211
ENSG00000116514	RNF19B	TRUE	TRUE	0.61	0.22
ENSG00000153363	LINC00467	TRUE	FALSE	0.61	0.212
ENSG00000144792	ZNF660	TRUE	TRUE	0.61	0.216
ENSG00000204574	ABCF1	FALSE	TRUE	0.61	0.229
ENSG00000230205	RP11-631F7.2	FALSE	FALSE	0.61	0.216
ENSG00000252615	Y_RNA	FALSE	FALSE	0.61	0.219
ENSG00000214389	RPS3AP26	FALSE	FALSE	0.61	0.231
ENSG00000090266	NDUFB2	FALSE	TRUE	0.61	0.227
ENSG00000008988	RPS20	TRUE	TRUE	0.61	0.232
ENSG00000182326	C1S	TRUE	TRUE	0.61	0.232
ENSG00000188215	DCUN1D3	TRUE	TRUE	0.61	0.222
ENSG00000171928	TVP23B	TRUE	TRUE	0.61	0.219
ENSG00000101460	MAP1LC3A	FALSE	TRUE	0.61	0.214
ENSG00000087074	PPP1R15A	TRUE	TRUE	0.61	0.232
ENSG00000099901	RANBP1	FALSE	TRUE	0.61	0.216
ENSG00000171865	RNASEH1	FALSE	TRUE	0.61	0.204
ENSG00000106554	CHCHD3	TRUE	TRUE	0.61	0.22
ENSG00000076053	RBM7	TRUE	TRUE	0.61	0.223
ENSG00000148634	HERC4	TRUE	TRUE	0.61	0.232
ENSG00000119912	IDE	TRUE	TRUE	0.61	0.223
ENSG00000102984	ZNF821	TRUE	TRUE	0.61	0.217
ENSG00000108641	B9D1	TRUE	TRUE	0.61	0.217
ENSG00000125912	NCLN	TRUE	TRUE	0.61	0.217
ENSG00000243749	ZMYM6NB	TRUE	TRUE	0.61	0.229
ENSG00000158435	CNOT11	FALSE	TRUE	0.61	0.227
ENSG00000153827	TRIP12	TRUE	TRUE	0.61	0.236
ENSG00000248323	LUCAT1	TRUE	FALSE	0.61	0.221
ENSG00000221886	ZBED8	TRUE	TRUE	0.61	0.221
ENSG00000136811	ODF2	TRUE	TRUE	0.61	0.227
ENSG00000111077	TNS2	FALSE	TRUE	0.61	0.229
ENSG00000247077	PGAM5	TRUE	TRUE	0.61	0.221
ENSG00000154832	CXXC1	FALSE	TRUE	0.61	0.221
ENSG00000104979	C19orf53	FALSE	TRUE	0.61	0.233
ENSG00000115091	ACTR3	FALSE	TRUE	0.61	0.236
ENSG00000145014	TMEM44	TRUE	TRUE	0.61	0.204
ENSG00000077684	JADE1	FALSE	TRUE	0.61	0.218
ENSG00000124733	MEA1	TRUE	TRUE	0.61	0.224
ENSG00000177951	BET1L	FALSE	TRUE	0.61	0.22
ENSG00000140474	ULK3	TRUE	TRUE	0.61	0.204
ENSG00000172175	MALT1	FALSE	TRUE	0.61	0.22
ENSG00000101871	MID1	TRUE	TRUE	0.61	0.21
ENSG00000277203	F8A1	FALSE	TRUE	0.61	0.21
ENSG00000277150	F8A3	FALSE	TRUE	0.61	0.21
ENSG00000165724	ZMYND19	FALSE	TRUE	0.61	0.21
ENSG00000214517	PPME1	TRUE	TRUE	0.61	0.231
ENSG00000072864	NDE1	TRUE	TRUE	0.61	0.222
ENSG00000228411	CDY4P	TRUE	FALSE	0.61	0.21
ENSG00000122420	PTGFR	TRUE	TRUE	0.61	0.227
ENSG00000186448	ZNF197	TRUE	TRUE	0.61	0.224
ENSG00000163380	LMOD3	FALSE	TRUE	0.61	0.227
ENSG00000261568	RP11-524C21.2	TRUE	FALSE	0.61	0.227
ENSG00000148943	LIN7C	TRUE	TRUE	0.61	0.234
ENSG00000150316	CWC15	FALSE	TRUE	0.61	0.225
ENSG00000119977	TCTN3	TRUE	TRUE	0.61	0.233
ENSG00000258704	SRP54-AS1	FALSE	FALSE	0.61	0.234
ENSG00000015133	CCDC88C	TRUE	TRUE	0.61	0.215
ENSG00000136381	IREB2	TRUE	TRUE	0.61	0.234
ENSG00000004779	NDUFAB1	FALSE	TRUE	0.61	0.227
ENSG00000179958	DCTPP1	TRUE	TRUE	0.61	0.215
ENSG00000103035	PSMD7	FALSE	TRUE	0.61	0.233
ENSG00000187607	ZNF286A	TRUE	TRUE	0.61	0.229
ENSG00000141027	NCOR1	FALSE	TRUE	0.61	0.243
ENSG00000279059	RP11-257O5.2	TRUE	FALSE	0.61	0.227
ENSG00000170396	ZNF804A	TRUE	TRUE	0.61	0.232
ENSG00000134480	CCNH	TRUE	TRUE	0.61	0.232
ENSG00000110455	ACCS	FALSE	TRUE	0.61	0.232
ENSG00000121058	COIL	TRUE	TRUE	0.61	0.232
ENSG00000111897	SERINC1	FALSE	TRUE	0.61	0.246
ENSG00000186106	ANKRD46	FALSE	TRUE	0.61	0.215
ENSG00000183020	AP2A2	TRUE	TRUE	0.61	0.228
ENSG00000167693	NXN	FALSE	TRUE	0.61	0.239
ENSG00000176182	MYPOP	FALSE	TRUE	0.61	0.215
ENSG00000270640	RP11-373D23.2	FALSE	FALSE	0.61	0.239
ENSG00000135624	CCT7	TRUE	TRUE	0.61	0.241
ENSG00000168887	C2orf68	TRUE	TRUE	0.61	0.236
ENSG00000138433	CIR1	FALSE	TRUE	0.61	0.242
ENSG00000230076	AC016708.2	FALSE	FALSE	0.61	0.246
ENSG00000173193	PARP14	FALSE	TRUE	0.61	0.249
ENSG00000109775	UFSP2	TRUE	TRUE	0.61	0.229
ENSG00000135535	CD164	FALSE	TRUE	0.61	0.248
ENSG00000130340	SNX9	FALSE	TRUE	0.61	0.246
ENSG00000232593	KANTR	FALSE	FALSE	0.61	0.216
ENSG00000135018	UBQLN1	TRUE	TRUE	0.61	0.244
ENSG00000167333	TRIM68	TRUE	TRUE	0.61	0.228
ENSG00000148450	MSRB2	TRUE	TRUE	0.61	0.233
ENSG00000108091	CCDC6	FALSE	TRUE	0.61	0.239
ENSG00000111671	SPSB2	FALSE	TRUE	0.61	0.236
ENSG00000004700	RECQL	TRUE	TRUE	0.61	0.233
ENSG00000169217	CD2BP2	TRUE	TRUE	0.61	0.229
ENSG00000125812	GZF1	TRUE	TRUE	0.61	0.233
ENSG00000105700	KXD1	FALSE	TRUE	0.61	0.229
ENSG00000185608	MRPL40	TRUE	TRUE	0.61	0.229
ENSG00000184076	UQCR10	TRUE	TRUE	0.61	0.244
ENSG00000119760	SUPT7L	FALSE	TRUE	0.61	0.243
ENSG00000077232	DNAJC10	FALSE	TRUE	0.61	0.247
ENSG00000157796	WDR19	TRUE	TRUE	0.61	0.221
ENSG00000112130	RNF8	TRUE	TRUE	0.61	0.221
ENSG00000279099	RP11-595O22.1	TRUE	FALSE	0.61	0.234
ENSG00000231459	LINC00032	FALSE	FALSE	0.61	0.234
ENSG00000179051	RCC2	TRUE	TRUE	0.61	0.242
ENSG00000144395	CCDC150	FALSE	TRUE	0.61	0.239
ENSG00000155903	RASA2	FALSE	TRUE	0.61	0.245
ENSG00000137177	KIF13A	FALSE	TRUE	0.61	0.249
ENSG00000223865	HLA-DPB1	TRUE	TRUE	0.61	0.239
ENSG00000170379	TCAF2	FALSE	TRUE	0.61	0.239
ENSG00000165689	SDCCAG3	FALSE	TRUE	0.61	0.239
ENSG00000118096	IFT46	TRUE	TRUE	0.61	0.239
ENSG00000139343	SNRPF	FALSE	TRUE	0.61	0.246
ENSG00000151148	UBE3B	TRUE	TRUE	0.61	0.237
ENSG00000189403	HMGB1	FALSE	TRUE	0.61	0.256
ENSG00000021776	AQR	TRUE	TRUE	0.61	0.245
ENSG00000149923	PPP4C	TRUE	TRUE	0.61	0.25
ENSG00000132388	UBE2G1	TRUE	TRUE	0.61	0.246
ENSG00000214174	AMZ2P1	TRUE	FALSE	0.61	0.239
ENSG00000175886	RPL7AP66	FALSE	FALSE	0.61	0.241
ENSG00000105576	TNPO2	FALSE	TRUE	0.61	0.247
ENSG00000104957	CCDC130	TRUE	TRUE	0.61	0.239
ENSG00000049245	VAMP3	FALSE	TRUE	0.61	0.249
ENSG00000231551	RP11-495P10.1	TRUE	FALSE	0.61	0.24
ENSG00000177628	GBA	TRUE	TRUE	0.61	0.247
ENSG00000096092	TMEM14A	FALSE	TRUE	0.61	0.247
ENSG00000119333	WDR34	FALSE	TRUE	0.61	0.227
ENSG00000129317	PUS7L	TRUE	TRUE	0.61	0.247
ENSG00000123200	ZC3H13	FALSE	TRUE	0.61	0.258
ENSG00000188321	ZNF559	TRUE	TRUE	0.61	0.247
ENSG00000142178	SIK1	FALSE	TRUE	0.61	0.24
ENSG00000162734	PEA15	TRUE	TRUE	0.61	0.259
ENSG00000116030	SUMO1	FALSE	TRUE	0.61	0.257
ENSG00000114446	IFT57	TRUE	TRUE	0.61	0.248
ENSG00000152684	PELO	FALSE	TRUE	0.61	0.245
ENSG00000168255	POLR2J3	FALSE	TRUE	0.61	0.26
ENSG00000157800	SLC37A3	TRUE	TRUE	0.61	0.245
ENSG00000126767	ELK1	TRUE	TRUE	0.61	0.245
ENSG00000182197	EXT1	FALSE	TRUE	0.61	0.255
ENSG00000244313	RP11-425L10.1	FALSE	FALSE	0.61	0.251
ENSG00000165312	OTUD1	FALSE	TRUE	0.61	0.245
ENSG00000108100	CCNY	TRUE	TRUE	0.61	0.245
ENSG00000123342	MMP19	TRUE	TRUE	0.61	0.257
ENSG00000173588	CEP83	TRUE	TRUE	0.61	0.242
ENSG00000202538	RNU4-2	FALSE	FALSE	0.61	0.245
ENSG00000207001	SNORD116-2	FALSE	FALSE	0.61	0.245
ENSG00000176046	NUPR1	TRUE	TRUE	0.61	0.26
ENSG00000127804	METTL16	TRUE	TRUE	0.61	0.248
ENSG00000132361	CLUH	FALSE	TRUE	0.61	0.242
ENSG00000175061	LRRC75A-AS1	TRUE	FALSE	0.61	0.26
ENSG00000105341	ATP5SL	TRUE	TRUE	0.61	0.24
ENSG00000154723	ATP5J	FALSE	TRUE	0.61	0.259
ENSG00000160214	RRP1	FALSE	TRUE	0.61	0.228
ENSG00000197520	FAM177B	FALSE	TRUE	0.61	0.255
ENSG00000134317	GRHL1	TRUE	TRUE	0.61	0.233
ENSG00000081479	LRP2	FALSE	TRUE	0.61	0.25
ENSG00000101844	ATG4A	TRUE	TRUE	0.61	0.233
ENSG00000183735	TBK1	TRUE	TRUE	0.61	0.253
ENSG00000161996	WDR90	FALSE	TRUE	0.61	0.247
ENSG00000083444	PLOD1	TRUE	TRUE	0.61	0.26
ENSG00000187010	RHD	FALSE	TRUE	0.61	0.255
ENSG00000143353	LYPLAL1	FALSE	TRUE	0.61	0.251
ENSG00000068912	ERLEC1	FALSE	TRUE	0.61	0.264
ENSG00000115317	HTRA2	TRUE	TRUE	0.61	0.246
ENSG00000138385	SSB	FALSE	TRUE	0.61	0.263
ENSG00000163320	CGGBP1	TRUE	TRUE	0.61	0.257
ENSG00000242829	RPS26P21	TRUE	FALSE	0.61	0.246
ENSG00000164244	PRRC1	TRUE	TRUE	0.61	0.256
ENSG00000101911	PRPS2	TRUE	TRUE	0.61	0.257
ENSG00000086065	CHMP5	TRUE	TRUE	0.61	0.258
ENSG00000236552	RPL13AP5	FALSE	FALSE	0.61	0.268
ENSG00000179219	LINC00311	TRUE	FALSE	0.61	0.246
ENSG00000279207	RP11-159D12.8	TRUE	FALSE	0.61	0.251
ENSG00000020256	ZFP64	FALSE	TRUE	0.61	0.255
ENSG00000213516	RBMXL1	TRUE	TRUE	0.61	0.248
ENSG00000115226	FNDC4	TRUE	TRUE	0.61	0.246
ENSG00000115364	MRPL19	FALSE	TRUE	0.61	0.244
ENSG00000081052	COL4A4	TRUE	TRUE	0.61	0.248
ENSG00000225921	NOL7	FALSE	TRUE	0.61	0.251
ENSG00000155849	ELMO1	FALSE	TRUE	0.61	0.25
ENSG00000213465	ARL2	FALSE	TRUE	0.61	0.25
ENSG00000110911	SLC11A2	FALSE	TRUE	0.61	0.248
ENSG00000037897	METTL1	TRUE	TRUE	0.61	0.246
ENSG00000247240	UBL7-AS1	TRUE	FALSE	0.61	0.248
ENSG00000174238	PITPNA	FALSE	TRUE	0.61	0.248
ENSG00000105607	GCDH	TRUE	TRUE	0.61	0.248
ENSG00000176393	RNPEP	FALSE	TRUE	0.6	0.253
ENSG00000168159	RNF187	TRUE	TRUE	0.6	0.259
ENSG00000233276	GPX1	TRUE	TRUE	0.6	0.264
ENSG00000138495	COX17	TRUE	TRUE	0.6	0.264
ENSG00000144840	RABL3	FALSE	TRUE	0.6	0.249
ENSG00000163904	SENP2	TRUE	TRUE	0.6	0.259
ENSG00000164338	UTP15	FALSE	TRUE	0.6	0.24
ENSG00000152359	POC5	FALSE	TRUE	0.6	0.24
ENSG00000204267	TAP2	TRUE	TRUE	0.6	0.24
ENSG00000172819	RARG	TRUE	TRUE	0.6	0.24
ENSG00000140265	ZSCAN29	FALSE	TRUE	0.6	0.256
ENSG00000133193	FAM104A	TRUE	TRUE	0.6	0.24
ENSG00000176155	CCDC57	TRUE	TRUE	0.6	0.253
ENSG00000176624	MEX3C	FALSE	TRUE	0.6	0.249
ENSG00000149600	COMMD7	TRUE	TRUE	0.6	0.256
ENSG00000104853	CLPTM1	TRUE	TRUE	0.6	0.24
ENSG00000269404	SPIB	TRUE	TRUE	0.6	0.24
ENSG00000100380	ST13	TRUE	TRUE	0.6	0.271
ENSG00000163479	SSR2	TRUE	TRUE	0.6	0.273
ENSG00000123609	NMI	FALSE	TRUE	0.6	0.254
ENSG00000138381	ASNSD1	TRUE	TRUE	0.6	0.261
ENSG00000136522	MRPL47	TRUE	TRUE	0.6	0.258
ENSG00000181359	HSP90AA6P	FALSE	FALSE	0.6	0.268
ENSG00000215158	RP11-1023L17.1	FALSE	FALSE	0.6	0.261
ENSG00000131504	DIAPH1	TRUE	TRUE	0.6	0.259
ENSG00000205485	AC004980.7	FALSE	FALSE	0.6	0.245
ENSG00000128581	IFT22	FALSE	TRUE	0.6	0.258
ENSG00000069535	MAOB	TRUE	TRUE	0.6	0.245
ENSG00000197646	PDCD1LG2	TRUE	TRUE	0.6	0.245
ENSG00000149115	TNKS1BP1	FALSE	TRUE	0.6	0.264
ENSG00000137478	FCHSD2	FALSE	TRUE	0.6	0.261
ENSG00000137727	ARHGAP20	FALSE	TRUE	0.6	0.259
ENSG00000179941	BBS10	FALSE	TRUE	0.6	0.245
ENSG00000165389	SPTSSA	FALSE	TRUE	0.6	0.254
ENSG00000258448	RP11-109N23.5	TRUE	FALSE	0.6	0.254
ENSG00000119661	DNAL1	FALSE	TRUE	0.6	0.259
ENSG00000134138	MEIS2	TRUE	TRUE	0.6	0.266
ENSG00000176476	SGF29	TRUE	TRUE	0.6	0.252
ENSG00000170315	UBB	FALSE	TRUE	0.6	0.275
ENSG00000104886	PLEKHJ1	FALSE	TRUE	0.6	0.245
ENSG00000244038	DDOST	TRUE	TRUE	0.6	0.263
ENSG00000196177	ACADSB	FALSE	TRUE	0.6	0.263
ENSG00000123146	ADGRE5	FALSE	TRUE	0.6	0.263
ENSG00000159788	RGS12	TRUE	TRUE	0.6	0.259
ENSG00000253512	CTC-535M15.1	TRUE	FALSE	0.6	0.259
ENSG00000171453	POLR1C	TRUE	TRUE	0.6	0.259
ENSG00000137547	MRPL15	TRUE	TRUE	0.6	0.246
ENSG00000173442	EHBP1L1	FALSE	TRUE	0.6	0.259
ENSG00000033327	GAB2	FALSE	TRUE	0.6	0.263
ENSG00000258581	RP11-638I2.10	TRUE	FALSE	0.6	0.266
ENSG00000213918	DNASE1	TRUE	TRUE	0.6	0.263
ENSG00000185722	ANKFY1	TRUE	TRUE	0.6	0.263
ENSG00000182481	KPNA2	TRUE	TRUE	0.6	0.272
ENSG00000105419	MEIS3	TRUE	TRUE	0.6	0.246
ENSG00000224051	CPTP	FALSE	TRUE	0.6	0.252
ENSG00000169228	RAB24	FALSE	TRUE	0.6	0.252
ENSG00000229043	AC091729.9	TRUE	FALSE	0.6	0.261
ENSG00000232119	MCTS1	TRUE	TRUE	0.6	0.266
ENSG00000197892	KIF13B	TRUE	TRUE	0.6	0.27
ENSG00000167904	TMEM68	TRUE	TRUE	0.6	0.252
ENSG00000245910	SNHG6	FALSE	FALSE	0.6	0.277
ENSG00000085719	CPNE3	FALSE	TRUE	0.6	0.273
ENSG00000123119	NECAB1	TRUE	TRUE	0.6	0.267
ENSG00000106809	OGN	TRUE	TRUE	0.6	0.264
ENSG00000278768	BACE1-AS	TRUE	FALSE	0.6	0.267
ENSG00000174989	FBXW8	TRUE	TRUE	0.6	0.259
ENSG00000130779	CLIP1	FALSE	TRUE	0.6	0.277
ENSG00000183921	SDR42E2	FALSE	TRUE	0.6	0.261
ENSG00000135736	CCDC102A	FALSE	TRUE	0.6	0.252
ENSG00000108823	SGCA	TRUE	TRUE	0.6	0.252
ENSG00000033122	LRRC7	TRUE	TRUE	0.6	0.269
ENSG00000117143	UAP1	TRUE	TRUE	0.6	0.272
ENSG00000118965	WDR35	FALSE	TRUE	0.6	0.253
ENSG00000241288	RP11-379B18.5	FALSE	FALSE	0.6	0.269
ENSG00000236104	ZBTB22	FALSE	TRUE	0.6	0.269
ENSG00000147471	PROSC	FALSE	TRUE	0.6	0.262
ENSG00000136875	PRPF4	TRUE	TRUE	0.6	0.253
ENSG00000139496	NUP58	FALSE	TRUE	0.6	0.277
ENSG00000178307	TMEM11	TRUE	TRUE	0.6	0.253
ENSG00000204084	INPP5B	TRUE	TRUE	0.6	0.271
ENSG00000240038	AMY2B	TRUE	TRUE	0.6	0.265
ENSG00000117594	HSD11B1	FALSE	TRUE	0.6	0.258
ENSG00000131378	RFTN1	FALSE	TRUE	0.6	0.286
ENSG00000104518	GSDMD	FALSE	TRUE	0.6	0.281
ENSG00000076043	REXO2	FALSE	TRUE	0.6	0.285
ENSG00000167272	POP5	FALSE	TRUE	0.6	0.258
ENSG00000132953	XPO4	TRUE	TRUE	0.6	0.271
ENSG00000103145	HCFC1R1	FALSE	TRUE	0.6	0.273
ENSG00000275700	AATF	TRUE	TRUE	0.6	0.271
ENSG00000108788	MLX	TRUE	TRUE	0.6	0.269
ENSG00000108439	PNPO	TRUE	TRUE	0.6	0.258
ENSG00000177728	TMEM94	FALSE	TRUE	0.6	0.271
ENSG00000101407	TTI1	FALSE	TRUE	0.6	0.265
ENSG00000167232	ZNF91	FALSE	TRUE	0.6	0.274
ENSG00000204673	AKT1S1	FALSE	TRUE	0.6	0.271
ENSG00000167766	ZNF83	TRUE	TRUE	0.6	0.284
ENSG00000210151	MT-TS1	FALSE	FALSE	0.6	0.28
ENSG00000160051	IQCC	TRUE	TRUE	0.6	0.276
ENSG00000173960	UBXN2A	FALSE	TRUE	0.6	0.283
ENSG00000168394	TAP1	TRUE	TRUE	0.6	0.281
ENSG00000184939	ZFP90	TRUE	TRUE	0.6	0.264
ENSG00000101182	PSMA7	FALSE	TRUE	0.6	0.291
ENSG00000171469	ZNF561	TRUE	TRUE	0.6	0.273
ENSG00000105287	PRKD2	TRUE	TRUE	0.6	0.276
ENSG00000175756	AURKAIP1	FALSE	TRUE	0.6	0.278
ENSG00000172339	ALG14	FALSE	TRUE	0.6	0.279
ENSG00000234287	RP11-761N21.2	FALSE	FALSE	0.6	0.281
ENSG00000114541	FRMD4B	TRUE	TRUE	0.6	0.278
ENSG00000163507	KIAA1524	FALSE	TRUE	0.6	0.281
ENSG00000114127	XRN1	FALSE	TRUE	0.6	0.289
ENSG00000170871	KIAA0232	TRUE	TRUE	0.6	0.282
ENSG00000237765	FAM200B	TRUE	TRUE	0.6	0.281
ENSG00000251513	CTD-2215E18.1	TRUE	FALSE	0.6	0.272
ENSG00000096080	MRPS18A	TRUE	TRUE	0.6	0.272
ENSG00000147224	PRPS1	TRUE	TRUE	0.6	0.276
ENSG00000074201	CLNS1A	FALSE	TRUE	0.6	0.279
ENSG00000023734	STRAP	FALSE	TRUE	0.6	0.293
ENSG00000256223	ZNF10	TRUE	TRUE	0.6	0.278
ENSG00000059145	UNKL	TRUE	TRUE	0.6	0.272
ENSG00000179965	ZNF771	TRUE	TRUE	0.6	0.272
ENSG00000276337	RP11-106D4.2	FALSE	FALSE	0.6	0.281
ENSG00000080839	RBL1	TRUE	TRUE	0.6	0.274
ENSG00000198858	R3HDM4	TRUE	TRUE	0.6	0.278
ENSG00000105650	PDE4C	FALSE	TRUE	0.6	0.278
ENSG00000220785	MTMR9LP	FALSE	FALSE	0.6	0.266
ENSG00000186141	POLR3C	TRUE	TRUE	0.6	0.266
ENSG00000163682	RPL9	FALSE	TRUE	0.6	0.298
ENSG00000231074	HCG18	TRUE	FALSE	0.6	0.286
ENSG00000101935	AMMECR1	TRUE	TRUE	0.6	0.279
ENSG00000253535	RP11-624C23.1	TRUE	FALSE	0.6	0.292
ENSG00000198561	CTNND1	TRUE	TRUE	0.6	0.295
ENSG00000214530	STARD10	FALSE	TRUE	0.6	0.266
ENSG00000280385	AP000648.5	TRUE	FALSE	0.6	0.295
ENSG00000152556	PFKM	TRUE	TRUE	0.6	0.286
ENSG00000170653	ATF7	TRUE	TRUE	0.6	0.288
ENSG00000236439	RP11-175B9.3	FALSE	FALSE	0.6	0.296
ENSG00000143850	PLEKHA6	FALSE	TRUE	0.6	0.292
ENSG00000115170	ACVR1	FALSE	TRUE	0.6	0.293
ENSG00000163453	IGFBP7	FALSE	TRUE	0.6	0.301
ENSG00000113070	HBEGF	TRUE	TRUE	0.6	0.284
ENSG00000257337	RP11-983P16.4	TRUE	FALSE	0.6	0.281
ENSG00000167967	E4F1	TRUE	TRUE	0.6	0.279
ENSG00000273702	RP11-758H9.2	TRUE	FALSE	0.6	0.284
ENSG00000006015	C19orf60	FALSE	TRUE	0.6	0.296
ENSG00000218510	LINC00339	FALSE	FALSE	0.6	0.284
ENSG00000266338	NBPF15	FALSE	TRUE	0.6	0.294
ENSG00000115459	ELMOD3	TRUE	TRUE	0.6	0.288
ENSG00000135974	C2orf49	TRUE	TRUE	0.6	0.284
ENSG00000075884	ARHGAP15	FALSE	TRUE	0.6	0.288
ENSG00000115271	GCA	TRUE	TRUE	0.6	0.281
ENSG00000184178	SCFD2	FALSE	TRUE	0.6	0.272
ENSG00000086232	EIF2AK1	TRUE	TRUE	0.6	0.286
ENSG00000198730	CTR9	TRUE	TRUE	0.6	0.286
ENSG00000152457	DCLRE1C	TRUE	TRUE	0.6	0.284
ENSG00000156384	SFR1	FALSE	TRUE	0.6	0.283
ENSG00000151065	DCP1B	TRUE	TRUE	0.6	0.272
ENSG00000010292	NCAPD2	TRUE	TRUE	0.6	0.281
ENSG00000198001	IRAK4	TRUE	TRUE	0.6	0.283
ENSG00000139323	POC1B	TRUE	TRUE	0.6	0.281
ENSG00000102699	PARP4	TRUE	TRUE	0.6	0.281
ENSG00000121073	SLC35B1	TRUE	TRUE	0.6	0.29
ENSG00000221539	SNORD99	TRUE	FALSE	0.6	0.295
ENSG00000163636	PSMD6	FALSE	TRUE	0.6	0.297
ENSG00000131844	MCCC2	TRUE	TRUE	0.6	0.286
ENSG00000146223	RPL7L1	TRUE	TRUE	0.6	0.297
ENSG00000151929	BAG3	TRUE	TRUE	0.6	0.305
ENSG00000130640	TUBGCP2	FALSE	TRUE	0.6	0.29
ENSG00000169371	SNUPN	TRUE	TRUE	0.6	0.273
ENSG00000141219	C17orf80	TRUE	TRUE	0.6	0.286
ENSG00000196419	XRCC6	TRUE	TRUE	0.6	0.303
ENSG00000143036	SLC44A3	TRUE	TRUE	0.6	0.291
ENSG00000198380	GFPT1	TRUE	TRUE	0.6	0.301
ENSG00000144357	UBR3	TRUE	TRUE	0.6	0.301
ENSG00000151689	INPP1	FALSE	TRUE	0.6	0.297
ENSG00000231699	AC020550.7	TRUE	FALSE	0.6	0.288
ENSG00000206562	METTL6	FALSE	TRUE	0.6	0.279
ENSG00000114270	COL7A1	FALSE	TRUE	0.6	0.293
ENSG00000144771	LRTM1	TRUE	TRUE	0.6	0.286
ENSG00000205765	C5orf51	TRUE	TRUE	0.6	0.291
ENSG00000250903	GMDS-AS1	FALSE	FALSE	0.6	0.279
ENSG00000196305	IARS	TRUE	TRUE	0.6	0.296
ENSG00000180423	HARBI1	TRUE	TRUE	0.6	0.291
ENSG00000162144	CYB561A3	FALSE	TRUE	0.6	0.29
ENSG00000135441	BLOC1S1	FALSE	TRUE	0.6	0.291
ENSG00000111670	GNPTAB	FALSE	TRUE	0.6	0.291
ENSG00000152137	HSPB8	TRUE	TRUE	0.6	0.3
ENSG00000140319	SRP14	TRUE	TRUE	0.6	0.308
ENSG00000140297	GCNT3	TRUE	TRUE	0.6	0.273
ENSG00000103363	TCEB2	TRUE	TRUE	0.6	0.308
ENSG00000102870	ZNF629	TRUE	TRUE	0.6	0.291
ENSG00000068120	COASY	TRUE	TRUE	0.6	0.288
ENSG00000243678	NME2	FALSE	TRUE	0.6	0.296
ENSG00000198786	MT-ND5	TRUE	TRUE	0.6	0.308
ENSG00000162910	MRPL55	FALSE	TRUE	0.6	0.285
ENSG00000151247	EIF4E	TRUE	TRUE	0.6	0.31
ENSG00000184838	PRR16	TRUE	TRUE	0.6	0.302
ENSG00000198728	LDB1	TRUE	TRUE	0.6	0.302
ENSG00000128917	DLL4	TRUE	TRUE	0.6	0.297
ENSG00000178935	ZNF552	TRUE	TRUE	0.6	0.28
ENSG00000248333	CDK11B	FALSE	TRUE	0.6	0.299
ENSG00000117691	NENF	TRUE	TRUE	0.6	0.293
ENSG00000253293	HOXA10	TRUE	TRUE	0.6	0.299
ENSG00000107816	LZTS2	TRUE	TRUE	0.6	0.297
ENSG00000276550	HERC2P2	FALSE	FALSE	0.6	0.299
ENSG00000169689	STRA13	TRUE	TRUE	0.6	0.267
ENSG00000116809	ZBTB17	FALSE	TRUE	0.6	0.286
ENSG00000158195	WASF2	FALSE	TRUE	0.6	0.313
ENSG00000199135	MIR101-1	TRUE	FALSE	0.6	0.293
ENSG00000125629	INSIG2	TRUE	TRUE	0.6	0.286
ENSG00000163930	BAP1	FALSE	TRUE	0.6	0.304
ENSG00000164904	ALDH7A1	FALSE	TRUE	0.6	0.307
ENSG00000181704	YIPF6	FALSE	TRUE	0.6	0.306
ENSG00000131203	IDO1	TRUE	TRUE	0.6	0.298
ENSG00000110171	TRIM3	FALSE	TRUE	0.6	0.286
ENSG00000110660	SLC35F2	FALSE	TRUE	0.6	0.295
ENSG00000228065	LINC01515	TRUE	FALSE	0.6	0.298
ENSG00000175782	SLC35E3	TRUE	TRUE	0.6	0.304
ENSG00000111596	CNOT2	TRUE	TRUE	0.6	0.314
ENSG00000231607	DLEU2	FALSE	FALSE	0.6	0.311
ENSG00000100564	PIGH	TRUE	TRUE	0.6	0.286
ENSG00000213315	CTD-3035D6.1	FALSE	FALSE	0.6	0.308
ENSG00000077235	GTF3C1	FALSE	TRUE	0.6	0.3
ENSG00000135686	KLHL36	TRUE	TRUE	0.6	0.297
ENSG00000219200	RNASEK	FALSE	TRUE	0.6	0.297
ENSG00000130844	ZNF331	TRUE	TRUE	0.6	0.309
ENSG00000181649	PHLDA2	FALSE	TRUE	0.6	0.3
ENSG00000067715	SYT1	TRUE	TRUE	0.6	0.292
ENSG00000197013	ZNF429	FALSE	TRUE	0.6	0.304
ENSG00000167604	NFKBID	FALSE	TRUE	0.6	0.3
ENSG00000100403	ZC3H7B	FALSE	TRUE	0.6	0.304
ENSG00000138944	KIAA1644	FALSE	TRUE	0.6	0.3
ENSG00000143614	GATAD2B	TRUE	TRUE	0.59	0.317
ENSG00000162441	LZIC	TRUE	TRUE	0.59	0.309
ENSG00000158882	TOMM40L	TRUE	TRUE	0.59	0.304
ENSG00000123689	G0S2	TRUE	TRUE	0.59	0.311
ENSG00000164078	MST1R	TRUE	TRUE	0.59	0.302
ENSG00000114021	NIT2	TRUE	TRUE	0.59	0.31
ENSG00000127419	TMEM175	FALSE	TRUE	0.59	0.293
ENSG00000122566	HNRNPA2B1	TRUE	TRUE	0.59	0.323
ENSG00000149187	CELF1	FALSE	TRUE	0.59	0.316
ENSG00000237036	ZEB1-AS1	FALSE	FALSE	0.59	0.3
ENSG00000243660	ZNF487	TRUE	TRUE	0.59	0.3
ENSG00000248508	SRP14-AS1	TRUE	FALSE	0.59	0.302
ENSG00000130731	C16orf13	FALSE	TRUE	0.59	0.302
ENSG00000103510	KAT8	TRUE	TRUE	0.59	0.309
ENSG00000171962	DRC3	TRUE	TRUE	0.59	0.302
ENSG00000263266	RPS7P1	FALSE	FALSE	0.59	0.314
ENSG00000101236	RNF24	TRUE	TRUE	0.59	0.32
ENSG00000101310	SEC23B	TRUE	TRUE	0.59	0.293
ENSG00000173418	NAA20	FALSE	TRUE	0.59	0.311
ENSG00000263002	ZNF234	TRUE	TRUE	0.59	0.306
ENSG00000183597	TANGO2	FALSE	TRUE	0.59	0.306
ENSG00000236830	CBR3-AS1	FALSE	FALSE	0.59	0.311
ENSG00000230979	AC079250.1	FALSE	FALSE	0.59	0.322
ENSG00000144597	EAF1	TRUE	TRUE	0.59	0.304
ENSG00000178988	MRFAP1L1	TRUE	TRUE	0.59	0.311
ENSG00000100865	CINP	TRUE	TRUE	0.59	0.294
ENSG00000232838	PET117	FALSE	TRUE	0.59	0.311
ENSG00000116793	PHTF1	TRUE	TRUE	0.59	0.3
ENSG00000143469	SYT14	FALSE	TRUE	0.59	0.313
ENSG00000115129	TP53I3	TRUE	TRUE	0.59	0.316
ENSG00000011523	CEP68	TRUE	TRUE	0.59	0.313
ENSG00000135966	TGFBRAP1	FALSE	TRUE	0.59	0.3
ENSG00000188315	C3orf62	TRUE	TRUE	0.59	0.316
ENSG00000162244	RPL29	TRUE	TRUE	0.59	0.33
ENSG00000272602	ZNF595	TRUE	TRUE	0.59	0.307
ENSG00000164190	NIPBL	TRUE	TRUE	0.59	0.327
ENSG00000213066	FGFR1OP	TRUE	TRUE	0.59	0.313
ENSG00000183696	UPP1	FALSE	TRUE	0.59	0.316
ENSG00000214188	ST7-OT4	TRUE	FALSE	0.59	0.313
ENSG00000090263	MRPS33	FALSE	TRUE	0.59	0.315
ENSG00000184785	SMIM10	FALSE	TRUE	0.59	0.3
ENSG00000003989	SLC7A2	TRUE	TRUE	0.59	0.307
ENSG00000147416	ATP6V1B2	TRUE	TRUE	0.59	0.311
ENSG00000149256	TENM4	FALSE	TRUE	0.59	0.3
ENSG00000148481	FAM188A	TRUE	TRUE	0.59	0.319
ENSG00000213341	CHUK	TRUE	TRUE	0.59	0.313
ENSG00000166167	BTRC	TRUE	TRUE	0.59	0.313
ENSG00000248334	WHAMMP2	TRUE	FALSE	0.59	0.315
ENSG00000103319	EEF2K	TRUE	TRUE	0.59	0.311
ENSG00000166595	FAM96B	TRUE	TRUE	0.59	0.316
ENSG00000250317	SMIM20	TRUE	TRUE	0.59	0.301
ENSG00000129128	SPCS3	FALSE	TRUE	0.59	0.324
ENSG00000083123	BCKDHB	TRUE	TRUE	0.59	0.301
ENSG00000136243	NUPL2	TRUE	TRUE	0.59	0.321
ENSG00000225648	SBDSP1	TRUE	FALSE	0.59	0.318
ENSG00000106635	BCL7B	TRUE	TRUE	0.59	0.318
ENSG00000237506	RPSAP15	FALSE	FALSE	0.59	0.321
ENSG00000136908	DPM2	TRUE	TRUE	0.59	0.301
ENSG00000167740	CYB5D2	FALSE	TRUE	0.59	0.318
ENSG00000267402	TCF4-AS2	FALSE	FALSE	0.59	0.306
ENSG00000101343	CRNKL1	TRUE	TRUE	0.59	0.318
ENSG00000219481	NBPF1	FALSE	TRUE	0.59	0.326
ENSG00000188529	SRSF10	TRUE	TRUE	0.59	0.335
ENSG00000156171	DRAM2	TRUE	TRUE	0.59	0.33
ENSG00000260941	LINC00622	TRUE	FALSE	0.59	0.315
ENSG00000143633	C1orf131	FALSE	TRUE	0.59	0.318
ENSG00000143889	HNRNPLL	TRUE	TRUE	0.59	0.323
ENSG00000115840	SLC25A12	TRUE	TRUE	0.59	0.323
ENSG00000269893	SNHG8	FALSE	FALSE	0.59	0.333
ENSG00000145375	SPATA5	FALSE	TRUE	0.59	0.326
ENSG00000249774	CTD-2206G10.2	FALSE	FALSE	0.59	0.322
ENSG00000243753	HLA-L	FALSE	FALSE	0.59	0.318
ENSG00000093144	ECHDC1	TRUE	TRUE	0.59	0.318
ENSG00000240499	RP5-1101C3.1	TRUE	FALSE	0.59	0.318
ENSG00000146858	ZC3HAV1L	TRUE	TRUE	0.59	0.308
ENSG00000104695	PPP2CB	FALSE	TRUE	0.59	0.335
ENSG00000181690	PLAG1	TRUE	TRUE	0.59	0.318
ENSG00000171714	ANO5	TRUE	TRUE	0.59	0.317
ENSG00000138175	ARL3	TRUE	TRUE	0.59	0.325
ENSG00000197771	MCMBP	TRUE	TRUE	0.59	0.318
ENSG00000254505	CHMP4A	FALSE	TRUE	0.59	0.323
ENSG00000125166	GOT2	TRUE	TRUE	0.59	0.318
ENSG00000103047	TANGO6	TRUE	TRUE	0.59	0.318
ENSG00000167721	TSR1	FALSE	TRUE	0.59	0.322
ENSG00000171953	ATPAF2	TRUE	TRUE	0.59	0.308
ENSG00000261872	RP5-867C24.5	TRUE	FALSE	0.59	0.318
ENSG00000119335	SET	FALSE	TRUE	0.59	0.337
ENSG00000154217	PITPNC1	TRUE	TRUE	0.59	0.312
ENSG00000154814	OXNAD1	FALSE	TRUE	0.59	0.314
ENSG00000197969	VPS13A	TRUE	TRUE	0.59	0.331
ENSG00000013573	DDX11	TRUE	TRUE	0.59	0.326
ENSG00000138614	VWA9	TRUE	TRUE	0.59	0.322
ENSG00000279166	RP11-107E5.3	TRUE	FALSE	0.59	0.328
ENSG00000163093	BBS5	FALSE	TRUE	0.59	0.324
ENSG00000121864	ZNF639	FALSE	TRUE	0.59	0.322
ENSG00000249502	AC006160.5	FALSE	FALSE	0.59	0.328
ENSG00000168310	IRF2	FALSE	TRUE	0.59	0.329
ENSG00000004766	VPS50	TRUE	TRUE	0.59	0.322
ENSG00000101868	POLA1	TRUE	TRUE	0.59	0.331
ENSG00000168495	POLR3D	TRUE	TRUE	0.59	0.322
ENSG00000166181	API5	TRUE	TRUE	0.59	0.324
ENSG00000086848	ALG9	TRUE	TRUE	0.59	0.322
ENSG00000133704	IPO8	TRUE	TRUE	0.59	0.329
ENSG00000177084	POLE	TRUE	TRUE	0.59	0.328
ENSG00000139597	N4BP2L1	TRUE	TRUE	0.59	0.328
ENSG00000166073	GPR176	FALSE	TRUE	0.59	0.315
ENSG00000173065	FAM222B	TRUE	TRUE	0.59	0.328
ENSG00000234059	CASKP1	FALSE	FALSE	0.59	0.324
ENSG00000128228	SDF2L1	TRUE	TRUE	0.59	0.315
ENSG00000125630	POLR1B	TRUE	TRUE	0.59	0.321
ENSG00000065615	CYB5R4	FALSE	TRUE	0.59	0.333
ENSG00000158301	GPRASP2	FALSE	TRUE	0.59	0.316
ENSG00000155254	MARVELD1	TRUE	TRUE	0.59	0.333
ENSG00000185716	C16orf52	TRUE	TRUE	0.59	0.336
ENSG00000271605	MILR1	TRUE	TRUE	0.59	0.333
ENSG00000071564	TCF3	TRUE	TRUE	0.59	0.333
ENSG00000184708	EIF4ENIF1	TRUE	TRUE	0.59	0.321
ENSG00000160094	ZNF362	FALSE	TRUE	0.59	0.34
ENSG00000267272	LINC01140	FALSE	FALSE	0.59	0.323
ENSG00000133048	CHI3L1	TRUE	TRUE	0.59	0.34
ENSG00000155760	FZD7	TRUE	TRUE	0.59	0.341
ENSG00000155545	MIER3	TRUE	TRUE	0.59	0.335
ENSG00000137338	PGBD1	TRUE	TRUE	0.59	0.332
ENSG00000106392	C1GALT1	TRUE	TRUE	0.59	0.339
ENSG00000179603	GRM8	FALSE	TRUE	0.59	0.332
ENSG00000119326	CTNNAL1	FALSE	TRUE	0.59	0.339
ENSG00000106853	PTGR1	TRUE	TRUE	0.59	0.347
ENSG00000166532	RIMKLB	TRUE	TRUE	0.59	0.335
ENSG00000135446	CDK4	TRUE	TRUE	0.59	0.339
ENSG00000260916	CCPG1	FALSE	TRUE	0.59	0.34
ENSG00000170310	STX8	FALSE	TRUE	0.59	0.334
ENSG00000082212	ME2	FALSE	TRUE	0.59	0.344
ENSG00000101391	CDK5RAP1	TRUE	TRUE	0.59	0.323
ENSG00000196756	SNHG17	TRUE	FALSE	0.59	0.332
ENSG00000182179	UBA7	TRUE	TRUE	0.59	0.346
ENSG00000169855	ROBO1	FALSE	TRUE	0.59	0.355
ENSG00000271122	RP11-379H18.1	FALSE	FALSE	0.59	0.329
ENSG00000226179	LINC00685	FALSE	FALSE	0.59	0.344
ENSG00000158079	PTPDC1	FALSE	TRUE	0.59	0.337
ENSG00000150687	PRSS23	FALSE	TRUE	0.59	0.352
ENSG00000136044	APPL2	TRUE	TRUE	0.59	0.344
ENSG00000142168	SOD1	TRUE	TRUE	0.59	0.355
ENSG00000203325	RP11-277A4.4	FALSE	FALSE	0.59	0.353
ENSG00000125351	UPF3B	FALSE	TRUE	0.59	0.351
ENSG00000110090	CPT1A	FALSE	TRUE	0.59	0.351
ENSG00000104133	SPG11	TRUE	TRUE	0.59	0.353
ENSG00000213398	LCAT	TRUE	TRUE	0.59	0.349
ENSG00000281745	AC096643.1	FALSE	FALSE	0.59	0.346
ENSG00000221955	SLC12A8	FALSE	TRUE	0.59	0.335
ENSG00000251573	CTD-2089N3.2	TRUE	FALSE	0.59	0.339
ENSG00000049167	ERCC8	TRUE	TRUE	0.59	0.341
ENSG00000170584	NUDCD2	TRUE	TRUE	0.59	0.346
ENSG00000215190	LINC00680	FALSE	FALSE	0.59	0.33
ENSG00000126870	WDR60	FALSE	TRUE	0.59	0.345
ENSG00000155008	APOOL	FALSE	TRUE	0.59	0.357
ENSG00000109911	ELP4	TRUE	TRUE	0.59	0.339
ENSG00000174547	MRPL11	TRUE	TRUE	0.59	0.339
ENSG00000136108	CKAP2	TRUE	TRUE	0.59	0.337
ENSG00000170190	SLC16A5	TRUE	TRUE	0.59	0.341
ENSG00000105397	TYK2	FALSE	TRUE	0.59	0.339
ENSG00000144034	TPRKB	FALSE	TRUE	0.59	0.337
ENSG00000109689	STIM2	TRUE	TRUE	0.59	0.352
ENSG00000172172	MRPL13	FALSE	TRUE	0.59	0.337
ENSG00000259972	AC009120.6	FALSE	FALSE	0.59	0.337
ENSG00000186204	CYP4F12	TRUE	TRUE	0.59	0.337
ENSG00000269439	CTD-3131K8.2	TRUE	FALSE	0.59	0.332
ENSG00000162458	FBLIM1	FALSE	TRUE	0.59	0.366
ENSG00000146463	ZMYM4	FALSE	TRUE	0.59	0.359
ENSG00000273338	RP11-386I14.4	FALSE	FALSE	0.59	0.349
ENSG00000272690	RP11-803B1.8	TRUE	FALSE	0.59	0.345
ENSG00000113460	BRIX1	TRUE	TRUE	0.59	0.353
ENSG00000113312	TTC1	TRUE	TRUE	0.59	0.362
ENSG00000112245	PTP4A1	TRUE	TRUE	0.59	0.356
ENSG00000153814	JAZF1	FALSE	TRUE	0.59	0.351
ENSG00000087077	TRIP6	FALSE	TRUE	0.59	0.356
ENSG00000225470	JPX	TRUE	FALSE	0.59	0.36
ENSG00000131725	WDR44	FALSE	TRUE	0.59	0.351
ENSG00000134825	TMEM258	FALSE	TRUE	0.59	0.367
ENSG00000165757	KIAA1462	FALSE	TRUE	0.59	0.338
ENSG00000070018	LRP6	FALSE	TRUE	0.59	0.357
ENSG00000119673	ACOT2	FALSE	TRUE	0.59	0.351
ENSG00000205362	MT1A	TRUE	TRUE	0.59	0.345
ENSG00000198453	ZNF568	TRUE	TRUE	0.59	0.354
ENSG00000210140	MT-TC	FALSE	FALSE	0.59	0.353
ENSG00000171103	TRMT61B	FALSE	TRUE	0.59	0.345
ENSG00000132153	DHX30	FALSE	TRUE	0.59	0.359
ENSG00000131503	ANKHD1	FALSE	TRUE	0.59	0.345
ENSG00000112796	ENPP5	FALSE	TRUE	0.59	0.345
ENSG00000173465	SSSCA1	FALSE	TRUE	0.59	0.345
ENSG00000198408	MGEA5	TRUE	TRUE	0.59	0.371
ENSG00000124216	SNAI1	TRUE	TRUE	0.59	0.357
ENSG00000198522	GPN1	TRUE	TRUE	0.58	0.346
ENSG00000145494	NDUFS6	TRUE	TRUE	0.58	0.355
ENSG00000171720	HDAC3	TRUE	TRUE	0.58	0.357
ENSG00000215712	TMEM242	TRUE	TRUE	0.58	0.355
ENSG00000106211	HSPB1	FALSE	TRUE	0.58	0.376
ENSG00000010404	IDS	FALSE	TRUE	0.58	0.37
ENSG00000198791	CNOT7	TRUE	TRUE	0.58	0.361
ENSG00000136925	TSTD2	FALSE	TRUE	0.58	0.359
ENSG00000077420	APBB1IP	TRUE	TRUE	0.58	0.359
ENSG00000156113	KCNMA1	TRUE	TRUE	0.58	0.355
ENSG00000215039	CD27-AS1	FALSE	FALSE	0.58	0.362
ENSG00000196935	SRGAP1	FALSE	TRUE	0.58	0.369
ENSG00000224451	ATP5F1P1	TRUE	FALSE	0.58	0.355
ENSG00000182732	RGS6	FALSE	TRUE	0.58	0.359
ENSG00000185215	TNFAIP2	TRUE	TRUE	0.58	0.376
ENSG00000086666	ZFAND6	TRUE	TRUE	0.58	0.367
ENSG00000226746	SMCR5	FALSE	FALSE	0.58	0.346
ENSG00000141698	NT5C3B	FALSE	TRUE	0.58	0.359
ENSG00000177410	ZFAS1	FALSE	FALSE	0.58	0.376
ENSG00000000419	DPM1	FALSE	TRUE	0.58	0.359
ENSG00000125734	GPR108	TRUE	TRUE	0.58	0.359
ENSG00000130313	PGLS	FALSE	TRUE	0.58	0.355
ENSG00000105738	SIPA1L3	FALSE	TRUE	0.58	0.346
ENSG00000272720	CTA-228A9.3	TRUE	FALSE	0.58	0.355
ENSG00000053900	ANAPC4	TRUE	TRUE	0.58	0.365
ENSG00000148384	INPP5E	FALSE	TRUE	0.58	0.353
ENSG00000279092	RP11-1H8.5	TRUE	FALSE	0.58	0.365
ENSG00000170175	CHRNB1	FALSE	TRUE	0.58	0.353
ENSG00000070731	ST6GALNAC2	FALSE	TRUE	0.58	0.361
ENSG00000198692	EIF1AY	FALSE	TRUE	0.58	0.353
ENSG00000198832	SELM	TRUE	TRUE	0.58	0.379
ENSG00000182871	COL18A1	FALSE	TRUE	0.58	0.374
ENSG00000118292	C1orf54	FALSE	TRUE	0.58	0.359
ENSG00000000457	SCYL3	TRUE	TRUE	0.58	0.354
ENSG00000116120	FARSB	TRUE	TRUE	0.58	0.365
ENSG00000113851	CRBN	TRUE	TRUE	0.58	0.374
ENSG00000087008	ACOX3	TRUE	TRUE	0.58	0.361
ENSG00000154079	SDHAF4	TRUE	TRUE	0.58	0.361
ENSG00000146592	CREB5	TRUE	TRUE	0.58	0.37
ENSG00000187601	MAGEH1	TRUE	TRUE	0.58	0.369
ENSG00000107223	EDF1	TRUE	TRUE	0.58	0.382
ENSG00000084207	GSTP1	FALSE	TRUE	0.58	0.383
ENSG00000239883	PARGP1	TRUE	FALSE	0.58	0.363
ENSG00000111639	MRPL51	TRUE	TRUE	0.58	0.377
ENSG00000159403	C1R	FALSE	TRUE	0.58	0.384
ENSG00000076513	ANKRD13A	TRUE	TRUE	0.58	0.365
ENSG00000176915	ANKLE2	TRUE	TRUE	0.58	0.375
ENSG00000083520	DIS3	TRUE	TRUE	0.58	0.377
ENSG00000256053	APOPT1	FALSE	TRUE	0.58	0.365
ENSG00000128731	HERC2	TRUE	TRUE	0.58	0.375
ENSG00000124212	PTGIS	TRUE	TRUE	0.58	0.365
ENSG00000060491	OGFR	FALSE	TRUE	0.58	0.359
ENSG00000175221	MED16	TRUE	TRUE	0.58	0.363
ENSG00000100243	CYB5R3	FALSE	TRUE	0.58	0.382
ENSG00000145833	DDX46	TRUE	TRUE	0.58	0.386
ENSG00000238249	HMGN2P17	FALSE	FALSE	0.58	0.38
ENSG00000164414	SLC35A1	TRUE	TRUE	0.58	0.376
ENSG00000050405	LIMA1	FALSE	TRUE	0.58	0.387
ENSG00000100239	PPP6R2	FALSE	TRUE	0.58	0.373
ENSG00000228058	RP11-552D4.1	TRUE	FALSE	0.58	0.37
ENSG00000138670	RASGEF1B	TRUE	TRUE	0.58	0.378
ENSG00000120727	PAIP2	TRUE	TRUE	0.58	0.387
ENSG00000112667	DNPH1	FALSE	TRUE	0.58	0.367
ENSG00000187840	EIF4EBP1	TRUE	TRUE	0.58	0.37
ENSG00000176731	C8orf59	FALSE	TRUE	0.58	0.375
ENSG00000177054	ZDHHC13	FALSE	TRUE	0.58	0.373
ENSG00000139644	TMBIM6	TRUE	TRUE	0.58	0.392
ENSG00000072042	RDH11	TRUE	TRUE	0.58	0.382
ENSG00000089902	RCOR1	FALSE	TRUE	0.58	0.37
ENSG00000255529	POLR2M	FALSE	TRUE	0.58	0.363
ENSG00000215067	ALOX12-AS1	FALSE	FALSE	0.58	0.372
ENSG00000196535	MYO18A	TRUE	TRUE	0.58	0.37
ENSG00000141543	EIF4A3	TRUE	TRUE	0.58	0.386
ENSG00000141404	GNAL	TRUE	TRUE	0.58	0.373
ENSG00000130164	LDLR	TRUE	TRUE	0.58	0.39
ENSG00000105509	HAS1	TRUE	TRUE	0.58	0.378
ENSG00000221963	APOL6	TRUE	TRUE	0.58	0.39
ENSG00000280383	CTA-941F9.10	FALSE	FALSE	0.58	0.375
ENSG00000156304	SCAF4	TRUE	TRUE	0.58	0.375
ENSG00000170365	SMAD1	TRUE	TRUE	0.58	0.369
ENSG00000083750	RRAGB	TRUE	TRUE	0.58	0.369
ENSG00000106701	FSD1L	TRUE	TRUE	0.58	0.381
ENSG00000204152	TIMM23B	TRUE	TRUE	0.58	0.384
ENSG00000111271	ACAD10	TRUE	TRUE	0.58	0.369
ENSG00000196502	SULT1A1	FALSE	TRUE	0.58	0.378
ENSG00000168961	LGALS9	FALSE	TRUE	0.58	0.369
ENSG00000141582	CBX4	FALSE	TRUE	0.58	0.374
ENSG00000167220	HDHD2	FALSE	TRUE	0.58	0.369
ENSG00000282851	BISPR	TRUE	FALSE	0.58	0.381
ENSG00000063244	U2AF2	FALSE	TRUE	0.58	0.381
ENSG00000117533	VAMP4	FALSE	TRUE	0.58	0.387
ENSG00000152683	SLC30A6	TRUE	TRUE	0.58	0.38
ENSG00000237887	RPL23AP32	TRUE	FALSE	0.58	0.38
ENSG00000115368	WDR75	FALSE	TRUE	0.58	0.388
ENSG00000168309	FAM107A	TRUE	TRUE	0.58	0.371
ENSG00000153012	LGI2	TRUE	TRUE	0.58	0.371
ENSG00000250075	RP11-584P21.2	TRUE	FALSE	0.58	0.395
ENSG00000204390	HSPA1L	TRUE	TRUE	0.58	0.392
ENSG00000111911	HINT3	TRUE	TRUE	0.58	0.383
ENSG00000160219	GAB3	TRUE	TRUE	0.58	0.38
ENSG00000178896	EXOSC4	TRUE	TRUE	0.58	0.378
ENSG00000127081	ZNF484	TRUE	TRUE	0.58	0.387
ENSG00000100823	APEX1	TRUE	TRUE	0.58	0.39
ENSG00000129473	BCL2L2	FALSE	TRUE	0.58	0.387
ENSG00000100603	SNW1	FALSE	TRUE	0.58	0.388
ENSG00000174446	SNAPC5	FALSE	TRUE	0.58	0.376
ENSG00000066654	THUMPD1	TRUE	TRUE	0.58	0.393
ENSG00000102882	MAPK3	FALSE	TRUE	0.58	0.388
ENSG00000125107	CNOT1	TRUE	TRUE	0.58	0.387
ENSG00000010244	ZNF207	TRUE	TRUE	0.58	0.399
ENSG00000108506	INTS2	TRUE	TRUE	0.58	0.382
ENSG00000204316	MRPL38	TRUE	TRUE	0.58	0.38
ENSG00000158270	COLEC12	FALSE	TRUE	0.58	0.398
ENSG00000167491	GATAD2A	TRUE	TRUE	0.58	0.383
ENSG00000142627	EPHA2	FALSE	TRUE	0.58	0.392
ENSG00000117305	HMGCL	TRUE	TRUE	0.58	0.378
ENSG00000163344	PMVK	TRUE	TRUE	0.58	0.392
ENSG00000114857	NKTR	TRUE	TRUE	0.58	0.404
ENSG00000166526	ZNF3	TRUE	TRUE	0.58	0.389
ENSG00000241343	RPL36A	FALSE	TRUE	0.58	0.4
ENSG00000187824	TMEM220	FALSE	TRUE	0.58	0.389
ENSG00000134444	KIAA1468	FALSE	TRUE	0.58	0.378
ENSG00000127666	TICAM1	TRUE	TRUE	0.58	0.378
ENSG00000015475	BID	TRUE	TRUE	0.58	0.378
ENSG00000246203	RP11-29H23.5	FALSE	FALSE	0.58	0.395
ENSG00000054392	HHAT	TRUE	TRUE	0.58	0.388
ENSG00000143891	GALM	TRUE	TRUE	0.58	0.393
ENSG00000133302	SLF1	TRUE	TRUE	0.58	0.39
ENSG00000118418	HMGN3	FALSE	TRUE	0.58	0.403
ENSG00000111832	RWDD1	TRUE	TRUE	0.58	0.405
ENSG00000173273	TNKS	FALSE	TRUE	0.58	0.395
ENSG00000165113	GKAP1	TRUE	TRUE	0.58	0.384
ENSG00000154144	TBRG1	TRUE	TRUE	0.58	0.396
ENSG00000139182	CLSTN3	FALSE	TRUE	0.58	0.395
ENSG00000235162	C12orf75	TRUE	TRUE	0.58	0.386
ENSG00000136371	MTHFS	FALSE	TRUE	0.58	0.39
ENSG00000108654	DDX5	TRUE	TRUE	0.58	0.408
ENSG00000011485	PPP5C	TRUE	TRUE	0.58	0.388
ENSG00000160201	U2AF1	FALSE	TRUE	0.58	0.406
ENSG00000078098	FAP	TRUE	TRUE	0.58	0.386
ENSG00000122335	SERAC1	TRUE	TRUE	0.58	0.386
ENSG00000120437	ACAT2	TRUE	TRUE	0.58	0.386
ENSG00000246067	RAB30-AS1	TRUE	FALSE	0.58	0.386
ENSG00000154237	LRRK1	FALSE	TRUE	0.58	0.409
ENSG00000263934	SNORD3A	FALSE	FALSE	0.58	0.401
ENSG00000132481	TRIM47	TRUE	TRUE	0.58	0.401
ENSG00000126456	IRF3	TRUE	TRUE	0.58	0.398
ENSG00000197937	ZNF347	FALSE	TRUE	0.58	0.401
ENSG00000053372	MRTO4	TRUE	TRUE	0.58	0.393
ENSG00000124357	NAGK	TRUE	TRUE	0.58	0.402
ENSG00000163539	CLASP2	TRUE	TRUE	0.58	0.409
ENSG00000178694	NSUN3	TRUE	TRUE	0.58	0.393
ENSG00000248927	CTD-2334D19.1	TRUE	FALSE	0.58	0.4
ENSG00000273345	CTD-2410N18.4	TRUE	FALSE	0.58	0.395
ENSG00000037749	MFAP3	TRUE	TRUE	0.58	0.399
ENSG00000239218	RPS20P22	FALSE	FALSE	0.58	0.399
ENSG00000107077	KDM4C	TRUE	TRUE	0.58	0.397
ENSG00000167157	PRRX2	TRUE	TRUE	0.58	0.403
ENSG00000086598	TMED2	FALSE	TRUE	0.58	0.415
ENSG00000141759	TXNL4A	TRUE	TRUE	0.58	0.4
ENSG00000219699	RP11-325O24.2	TRUE	FALSE	0.58	0.406
ENSG00000183978	COA3	FALSE	TRUE	0.58	0.4
ENSG00000163512	AZI2	FALSE	TRUE	0.58	0.412
ENSG00000071189	SNX13	TRUE	TRUE	0.58	0.409
ENSG00000147162	OGT	TRUE	TRUE	0.58	0.419
ENSG00000107929	LARP4B	TRUE	TRUE	0.58	0.414
ENSG00000102531	FNDC3A	TRUE	TRUE	0.58	0.417
ENSG00000158201	ABHD3	TRUE	TRUE	0.58	0.409
ENSG00000226742	HSBP1L1	FALSE	TRUE	0.58	0.399
ENSG00000215012	C22orf29	TRUE	TRUE	0.58	0.395
ENSG00000143819	EPHX1	FALSE	TRUE	0.58	0.412
ENSG00000227398	KIF9-AS1	TRUE	FALSE	0.58	0.403
ENSG00000163319	MRPS18C	FALSE	TRUE	0.58	0.405
ENSG00000137267	TUBB2A	FALSE	TRUE	0.58	0.409
ENSG00000206341	HLA-H	FALSE	FALSE	0.58	0.422
ENSG00000106049	HIBADH	FALSE	TRUE	0.58	0.415
ENSG00000196313	POM121	FALSE	TRUE	0.58	0.412
ENSG00000087085	ACHE	FALSE	TRUE	0.58	0.405
ENSG00000133606	MKRN1	TRUE	TRUE	0.58	0.407
ENSG00000172465	TCEAL1	FALSE	TRUE	0.58	0.413
ENSG00000158290	CUL4B	TRUE	TRUE	0.58	0.411
ENSG00000096872	IFT74	FALSE	TRUE	0.58	0.411
ENSG00000110422	HIPK3	FALSE	TRUE	0.58	0.423
ENSG00000148842	CNNM2	TRUE	TRUE	0.58	0.405
ENSG00000065970	FOXJ2	TRUE	TRUE	0.58	0.409
ENSG00000133997	MED6	TRUE	TRUE	0.58	0.412
ENSG00000128739	SNRPN	FALSE	TRUE	0.58	0.407
ENSG00000011295	TTC19	TRUE	TRUE	0.58	0.407
ENSG00000025293	PHF20	TRUE	TRUE	0.58	0.42
ENSG00000213096	ZNF254	TRUE	TRUE	0.58	0.405
ENSG00000261824	LINC00662	FALSE	FALSE	0.58	0.412
ENSG00000100226	GTPBP1	FALSE	TRUE	0.58	0.403
ENSG00000131584	ACAP3	FALSE	TRUE	0.58	0.415
ENSG00000115486	GGCX	TRUE	TRUE	0.58	0.427
ENSG00000151576	QTRTD1	TRUE	TRUE	0.58	0.418
ENSG00000145725	PPIP5K2	TRUE	TRUE	0.58	0.422
ENSG00000136930	PSMB7	TRUE	TRUE	0.58	0.424
ENSG00000198168	SVIP	FALSE	TRUE	0.58	0.408
ENSG00000171206	TRIM8	FALSE	TRUE	0.58	0.424
ENSG00000108010	GLRX3	TRUE	TRUE	0.58	0.415
ENSG00000170545	SMAGP	FALSE	TRUE	0.58	0.418
ENSG00000089220	PEBP1	TRUE	TRUE	0.58	0.429
ENSG00000126803	HSPA2	TRUE	TRUE	0.58	0.408
ENSG00000265462	MIR3680-1	FALSE	FALSE	0.58	0.403
ENSG00000241837	ATP5O	FALSE	TRUE	0.58	0.428
ENSG00000134686	PHC2	TRUE	TRUE	0.57	0.41
ENSG00000143507	DUSP10	TRUE	TRUE	0.57	0.422
ENSG00000145743	FBXL17	FALSE	TRUE	0.57	0.41
ENSG00000198663	C6orf89	TRUE	TRUE	0.57	0.427
ENSG00000270362	HMGN3-AS1	TRUE	FALSE	0.57	0.414
ENSG00000008086	CDKL5	TRUE	TRUE	0.57	0.423
ENSG00000147130	ZMYM3	FALSE	TRUE	0.57	0.414
ENSG00000165156	ZHX1	FALSE	TRUE	0.57	0.428
ENSG00000111731	C2CD5	FALSE	TRUE	0.57	0.419
ENSG00000175183	CSRP2	TRUE	TRUE	0.57	0.427
ENSG00000119681	LTBP2	FALSE	TRUE	0.57	0.425
ENSG00000140105	WARS	TRUE	TRUE	0.57	0.434
ENSG00000167461	RAB8A	FALSE	TRUE	0.57	0.426
ENSG00000267680	ZNF224	TRUE	TRUE	0.57	0.416
ENSG00000280164	CH507-254M2.3	FALSE	FALSE	0.57	0.414
[truncated: 647 more rows]

## Sheet: S3
	feature_symbol	bvg_ruv_endog	prot_coding	AUC	pval
ENSG00000105835	NAMPT	TRUE	TRUE	0.82	2.23e-05
ENSG00000104435	STMN2	TRUE	TRUE	0.8	6.15e-05
ENSG00000163660	CCNL1	TRUE	TRUE	0.78	0.000249
ENSG00000170961	HAS2	TRUE	TRUE	0.77	0.000411
ENSG00000115963	RND3	TRUE	TRUE	0.77	0.000449
ENSG00000166741	NNMT	TRUE	TRUE	0.76	0.000664
ENSG00000148840	PPRC1	TRUE	TRUE	0.75	0.00105
ENSG00000170525	PFKFB3	FALSE	TRUE	0.74	0.00153
ENSG00000152904	GGPS1	TRUE	TRUE	0.74	0.00123
ENSG00000158859	ADAMTS4	TRUE	TRUE	0.73	0.00196
ENSG00000162736	NCSTN	TRUE	TRUE	0.73	0.0015
ENSG00000073756	PTGS2	TRUE	TRUE	0.73	0.00212
ENSG00000245532	NEAT1	TRUE	FALSE	0.73	0.00239
ENSG00000139289	PHLDA1	TRUE	TRUE	0.73	0.00243
ENSG00000253352	TUG1	TRUE	FALSE	0.73	0.00219
ENSG00000243716	NPIPB5	FALSE	TRUE	0.73	0.00248
ENSG00000100644	HIF1A	TRUE	TRUE	0.73	0.00294
ENSG00000100906	NFKBIA	TRUE	TRUE	0.72	0.00313
ENSG00000242372	EIF6	TRUE	TRUE	0.72	0.0028
ENSG00000164430	MB21D1	FALSE	TRUE	0.72	0.00307
ENSG00000166441	RPL27A	FALSE	TRUE	0.72	0.00364
ENSG00000214182	PTMAP5	FALSE	FALSE	0.72	0.00378
ENSG00000083799	CYLD	TRUE	TRUE	0.72	0.00394
ENSG00000264281	CTD-2031P19.4	TRUE	FALSE	0.72	0.00372
ENSG00000140968	IRF8	TRUE	TRUE	0.72	0.00399
ENSG00000279159	RP3-394A18.1	FALSE	FALSE	0.72	0.00401
ENSG00000168386	FILIP1L	TRUE	TRUE	0.71	0.0049
ENSG00000220749	RPL21P28	FALSE	FALSE	0.71	0.00521
ENSG00000087086	FTL	FALSE	TRUE	0.71	0.00527
ENSG00000145632	PLK2	TRUE	TRUE	0.71	0.00573
ENSG00000197989	SNHG12	TRUE	FALSE	0.71	0.00556
ENSG00000119508	NR4A3	TRUE	TRUE	0.71	0.00592
ENSG00000203875	SNHG5	TRUE	FALSE	0.71	0.00674
ENSG00000135241	PNPLA8	TRUE	TRUE	0.71	0.00604
ENSG00000176788	BASP1	FALSE	TRUE	0.7	0.00672
ENSG00000116285	ERRFI1	FALSE	TRUE	0.7	0.00668
ENSG00000218426	RP11-475C16.1	FALSE	FALSE	0.7	0.00752
ENSG00000173334	TRIB1	TRUE	TRUE	0.7	0.00652
ENSG00000242125	SNHG3	FALSE	FALSE	0.7	0.00718
ENSG00000115594	IL1R1	FALSE	TRUE	0.7	0.00781
ENSG00000154864	PIEZO2	TRUE	TRUE	0.7	0.00709
ENSG00000236539	HNRNPA1P54	FALSE	FALSE	0.7	0.007
ENSG00000109475	RPL34	FALSE	TRUE	0.7	0.00809
ENSG00000167526	RPL13	FALSE	TRUE	0.7	0.00809
ENSG00000143545	RAB13	TRUE	TRUE	0.7	0.00818
ENSG00000119139	TJP2	TRUE	TRUE	0.7	0.00699
ENSG00000121310	ECHDC2	FALSE	TRUE	0.7	0.00752
ENSG00000146963	LUC7L2	FALSE	TRUE	0.7	0.00753
ENSG00000169018	FEM1B	TRUE	TRUE	0.7	0.0078
ENSG00000143384	MCL1	TRUE	TRUE	0.7	0.00927
ENSG00000198719	DLL1	TRUE	TRUE	0.7	0.00934
ENSG00000178498	DTX3	TRUE	TRUE	0.7	0.00772
ENSG00000261051	RP11-274H2.5	FALSE	FALSE	0.7	0.0078
ENSG00000163637	PRICKLE2	TRUE	TRUE	0.7	0.00898
ENSG00000124172	ATP5E	FALSE	TRUE	0.69	0.0103
ENSG00000066422	ZBTB11	TRUE	TRUE	0.69	0.00985
ENSG00000261064	RP11-1000B6.3	FALSE	FALSE	0.69	0.00859
ENSG00000177600	RPLP2	FALSE	TRUE	0.69	0.011
ENSG00000143369	ECM1	TRUE	TRUE	0.69	0.0112
ENSG00000145569	FAM105A	FALSE	TRUE	0.69	0.00923
ENSG00000168140	VASN	FALSE	TRUE	0.69	0.0105
ENSG00000065135	GNAI3	TRUE	TRUE	0.69	0.0121
ENSG00000166199	ALKBH3	TRUE	TRUE	0.69	0.01
ENSG00000008128	CDK11A	FALSE	TRUE	0.69	0.011
ENSG00000159335	PTMS	FALSE	TRUE	0.69	0.0135
ENSG00000117360	PRPF3	FALSE	TRUE	0.69	0.0114
ENSG00000115520	COQ10B	TRUE	TRUE	0.69	0.0136
ENSG00000059122	FLYWCH1	TRUE	TRUE	0.69	0.0111
ENSG00000125675	GRIA3	TRUE	TRUE	0.69	0.0115
ENSG00000173914	RBM4B	TRUE	TRUE	0.69	0.012
ENSG00000185650	ZFP36L1	FALSE	TRUE	0.69	0.0144
ENSG00000213923	CSNK1E	FALSE	TRUE	0.69	0.014
ENSG00000165424	ZCCHC24	FALSE	TRUE	0.69	0.014
ENSG00000106333	PCOLCE	FALSE	TRUE	0.68	0.0152
ENSG00000066697	MSANTD3	FALSE	TRUE	0.68	0.014
ENSG00000179818	PCBP1-AS1	TRUE	FALSE	0.68	0.0148
ENSG00000157557	ETS2	TRUE	TRUE	0.68	0.0158
ENSG00000090339	ICAM1	TRUE	TRUE	0.68	0.0154
ENSG00000213971	RP11-15H20.6	FALSE	FALSE	0.68	0.0129
ENSG00000083290	ULK2	TRUE	TRUE	0.68	0.0137
ENSG00000184588	PDE4B	TRUE	TRUE	0.68	0.0163
ENSG00000160741	CRTC2	FALSE	TRUE	0.68	0.0145
ENSG00000126814	TRMT5	TRUE	TRUE	0.68	0.0141
ENSG00000169057	MECP2	TRUE	TRUE	0.68	0.0165
ENSG00000104432	IL7	TRUE	TRUE	0.68	0.0168
ENSG00000136156	ITM2B	FALSE	TRUE	0.68	0.0186
ENSG00000255112	CHMP1B	FALSE	TRUE	0.68	0.0171
ENSG00000122042	UBL3	FALSE	TRUE	0.68	0.0181
ENSG00000162783	IER5	TRUE	TRUE	0.68	0.0193
ENSG00000221869	CEBPD	FALSE	TRUE	0.68	0.0204
ENSG00000200164	Y_RNA	FALSE	FALSE	0.68	0.0162
ENSG00000133612	AGAP3	FALSE	TRUE	0.68	0.0191
ENSG00000120053	GOT1	TRUE	TRUE	0.68	0.0169
ENSG00000164574	GALNT10	TRUE	TRUE	0.67	0.0175
ENSG00000114391	RPL24	FALSE	TRUE	0.67	0.0225
ENSG00000182752	PAPPA	FALSE	TRUE	0.67	0.0212
ENSG00000077147	TM9SF3	FALSE	TRUE	0.67	0.0212
ENSG00000095574	IKZF5	TRUE	TRUE	0.67	0.0188
ENSG00000249992	TMEM158	FALSE	TRUE	0.67	0.021
ENSG00000130254	SAFB2	FALSE	TRUE	0.67	0.0213
ENSG00000279020	C18orf15	TRUE	FALSE	0.67	0.0186
ENSG00000215717	TMEM167B	FALSE	TRUE	0.67	0.0211
ENSG00000104863	LIN7B	TRUE	TRUE	0.67	0.0192
ENSG00000001497	LAS1L	TRUE	TRUE	0.67	0.0222
ENSG00000261618	RP11-79H23.3	TRUE	FALSE	0.67	0.0206
ENSG00000179388	EGR3	FALSE	TRUE	0.67	0.0222
ENSG00000151413	NUBPL	TRUE	TRUE	0.67	0.0239
ENSG00000186812	ZNF397	TRUE	TRUE	0.67	0.0246
ENSG00000161249	DMKN	TRUE	TRUE	0.67	0.0236
ENSG00000136709	WDR33	TRUE	TRUE	0.67	0.0215
ENSG00000266402	SNHG25	FALSE	FALSE	0.67	0.024
ENSG00000158615	PPP1R15B	TRUE	TRUE	0.67	0.0271
ENSG00000204397	CARD16	TRUE	TRUE	0.67	0.0271
ENSG00000254710	CTD-2216M2.1	FALSE	FALSE	0.67	0.0228
ENSG00000175470	PPP2R2D	TRUE	TRUE	0.67	0.0208
ENSG00000135821	GLUL	TRUE	TRUE	0.67	0.0274
ENSG00000112096	SOD2	TRUE	TRUE	0.67	0.0278
ENSG00000120438	TCP1	TRUE	TRUE	0.67	0.0277
ENSG00000106268	NUDT1	TRUE	TRUE	0.67	0.0227
ENSG00000187109	NAP1L1	TRUE	TRUE	0.67	0.0278
ENSG00000119655	NPC2	FALSE	TRUE	0.67	0.0271
ENSG00000235859	AC006978.6	TRUE	FALSE	0.67	0.0234
ENSG00000095794	CREM	TRUE	TRUE	0.67	0.0259
ENSG00000196562	SULF2	TRUE	TRUE	0.67	0.0244
ENSG00000129946	SHC2	TRUE	TRUE	0.67	0.0224
ENSG00000187479	C11orf96	FALSE	TRUE	0.67	0.029
ENSG00000071626	DAZAP1	FALSE	TRUE	0.67	0.0273
ENSG00000177706	FAM20C	FALSE	TRUE	0.67	0.0251
ENSG00000198162	MAN1A2	FALSE	TRUE	0.66	0.0293
ENSG00000182095	TNRC18	FALSE	TRUE	0.66	0.0268
ENSG00000040341	STAU2	FALSE	TRUE	0.66	0.0244
ENSG00000161638	ITGA5	FALSE	TRUE	0.66	0.0291
ENSG00000229117	RPL41	FALSE	TRUE	0.66	0.0304
ENSG00000214021	TTLL3	TRUE	TRUE	0.66	0.0276
ENSG00000169908	TM4SF1	TRUE	TRUE	0.66	0.0312
ENSG00000174485	DENND4A	FALSE	TRUE	0.66	0.0302
ENSG00000050820	BCAR1	FALSE	TRUE	0.66	0.0267
ENSG00000141753	IGFBP4	TRUE	TRUE	0.66	0.0326
ENSG00000276975	HYDIN2	FALSE	FALSE	0.66	0.0284
ENSG00000134121	CHL1	FALSE	TRUE	0.66	0.0321
ENSG00000214960	ISPD	FALSE	TRUE	0.66	0.0284
ENSG00000162825	NBPF20	FALSE	TRUE	0.66	0.0328
ENSG00000214293	APTR	TRUE	FALSE	0.66	0.0303
ENSG00000168734	PKIG	TRUE	TRUE	0.66	0.034
ENSG00000130203	APOE	FALSE	TRUE	0.66	0.0335
ENSG00000125740	FOSB	TRUE	TRUE	0.66	0.0342
ENSG00000197099	RP11-573D15.8	TRUE	FALSE	0.66	0.0293
ENSG00000106683	LIMK1	FALSE	TRUE	0.66	0.0308
ENSG00000189164	ZNF527	TRUE	TRUE	0.66	0.0292
ENSG00000131115	ZNF227	TRUE	TRUE	0.66	0.0273
ENSG00000107372	ZFAND5	FALSE	TRUE	0.66	0.0355
ENSG00000089916	GPATCH2L	TRUE	TRUE	0.66	0.0348
ENSG00000170340	B3GNT2	FALSE	TRUE	0.66	0.0301
ENSG00000242299	RP11-234A1.1	FALSE	FALSE	0.66	0.0363
ENSG00000103769	RAB11A	TRUE	TRUE	0.66	0.0362
ENSG00000230590	FTX	TRUE	FALSE	0.66	0.0342
ENSG00000135390	ATP5G2	FALSE	TRUE	0.66	0.0384
ENSG00000175387	SMAD2	TRUE	TRUE	0.66	0.0358
ENSG00000101290	CDS2	TRUE	TRUE	0.66	0.0354
ENSG00000162959	MEMO1	FALSE	TRUE	0.66	0.033
ENSG00000115318	LOXL3	TRUE	TRUE	0.66	0.033
ENSG00000114115	RBP1	TRUE	TRUE	0.66	0.0386
ENSG00000124762	CDKN1A	TRUE	TRUE	0.66	0.0395
ENSG00000177051	FBXO46	FALSE	TRUE	0.66	0.033
ENSG00000144580	RQCD1	TRUE	TRUE	0.66	0.0399
ENSG00000235823	OLMALINC	TRUE	FALSE	0.66	0.0358
ENSG00000153048	CARHSP1	TRUE	TRUE	0.66	0.0358
ENSG00000134419	RPS15A	FALSE	TRUE	0.66	0.0407
ENSG00000264364	DYNLL2	FALSE	TRUE	0.66	0.0363
ENSG00000112306	RPS12	FALSE	TRUE	0.65	0.0419
ENSG00000101665	SMAD7	FALSE	TRUE	0.65	0.0363
ENSG00000088826	SMOX	TRUE	TRUE	0.65	0.0351
ENSG00000266094	RASSF5	FALSE	TRUE	0.65	0.0389
ENSG00000223960	AC009948.5	TRUE	FALSE	0.65	0.0368
ENSG00000188706	ZDHHC9	FALSE	TRUE	0.65	0.0361
ENSG00000166881	NEMP1	TRUE	TRUE	0.65	0.0374
ENSG00000227615	RP11-864N7.2	FALSE	FALSE	0.65	0.0427
ENSG00000131876	SNRPA1	TRUE	TRUE	0.65	0.0401
ENSG00000235437	LINC01278	TRUE	FALSE	0.65	0.0385
ENSG00000186468	RPS23	FALSE	TRUE	0.65	0.0456
ENSG00000205339	IPO7	FALSE	TRUE	0.65	0.0444
ENSG00000161544	CYGB	FALSE	TRUE	0.65	0.0452
ENSG00000132688	NES	TRUE	TRUE	0.65	0.0408
ENSG00000112715	VEGFA	FALSE	TRUE	0.65	0.0462
ENSG00000167996	FTH1	FALSE	TRUE	0.65	0.0468
ENSG00000099797	TECR	FALSE	TRUE	0.65	0.046
ENSG00000115484	CCT4	TRUE	TRUE	0.65	0.0464
ENSG00000185885	IFITM1	TRUE	TRUE	0.65	0.048
ENSG00000168062	BATF2	FALSE	TRUE	0.65	0.0372
ENSG00000243819	RN7SL832P	TRUE	FALSE	0.65	0.0419
ENSG00000138434	SSFA2	FALSE	TRUE	0.65	0.0464
ENSG00000250251	PKD1P6	TRUE	FALSE	0.65	0.0433
ENSG00000117500	TMED5	FALSE	TRUE	0.65	0.0477
ENSG00000274421	RP11-386J22.3	TRUE	FALSE	0.65	0.0432
ENSG00000172379	ARNT2	TRUE	TRUE	0.65	0.0424
ENSG00000128016	ZFP36	TRUE	TRUE	0.65	0.0509
ENSG00000196639	HRH1	FALSE	TRUE	0.65	0.043
ENSG00000198130	HIBCH	TRUE	TRUE	0.65	0.0482
ENSG00000174628	IQCK	FALSE	TRUE	0.65	0.0437
ENSG00000138050	THUMPD2	TRUE	TRUE	0.65	0.0458
ENSG00000226781	TBCAP1	FALSE	FALSE	0.65	0.0472
ENSG00000103449	SALL1	TRUE	TRUE	0.65	0.0483
ENSG00000173120	KDM2A	TRUE	TRUE	0.65	0.0524
ENSG00000130299	GTPBP3	TRUE	TRUE	0.65	0.0505
ENSG00000163364	LINC01116	FALSE	FALSE	0.65	0.049
ENSG00000117984	CTSD	FALSE	TRUE	0.65	0.05
ENSG00000268439	RP3-461F17.3	TRUE	TRUE	0.65	0.0472
ENSG00000273015	RP11-352M15.2	TRUE	FALSE	0.65	0.0472
ENSG00000140750	ARHGAP17	TRUE	TRUE	0.65	0.0534
ENSG00000167468	GPX4	TRUE	TRUE	0.65	0.0547
ENSG00000100083	GGA1	FALSE	TRUE	0.65	0.0455
ENSG00000101940	WDR13	TRUE	TRUE	0.65	0.053
ENSG00000197111	PCBP2	TRUE	TRUE	0.65	0.056
ENSG00000148926	ADM	TRUE	TRUE	0.64	0.0542
ENSG00000100395	L3MBTL2	FALSE	TRUE	0.64	0.05
ENSG00000162434	JAK1	TRUE	TRUE	0.64	0.0579
ENSG00000218175	AC016739.2	FALSE	FALSE	0.64	0.0583
ENSG00000183137	CEP57L1	FALSE	TRUE	0.64	0.0514
ENSG00000273559	CWC25	TRUE	TRUE	0.64	0.0549
ENSG00000277048	AL353644.10	FALSE	FALSE	0.64	0.0583
ENSG00000136149	RPL13AP25	FALSE	FALSE	0.64	0.059
ENSG00000144476	ACKR3	TRUE	TRUE	0.64	0.0586
ENSG00000231106	LINC01436	TRUE	FALSE	0.64	0.0514
ENSG00000143390	RFX5	TRUE	TRUE	0.64	0.0505
ENSG00000071082	RPL31	FALSE	TRUE	0.64	0.0599
ENSG00000145781	COMMD10	TRUE	TRUE	0.64	0.0542
ENSG00000088448	ANKRD10	TRUE	TRUE	0.64	0.0599
ENSG00000196123	KIAA0895L	TRUE	TRUE	0.64	0.0529
ENSG00000235927	NEXN-AS1	FALSE	FALSE	0.64	0.0544
ENSG00000120616	EPC1	FALSE	TRUE	0.64	0.0598
ENSG00000059804	SLC2A3	TRUE	TRUE	0.64	0.0615
ENSG00000139329	LUM	TRUE	TRUE	0.64	0.0615
ENSG00000161835	GRASP	FALSE	TRUE	0.64	0.0544
ENSG00000165801	ARHGEF40	TRUE	TRUE	0.64	0.0559
ENSG00000185262	UBALD2	TRUE	TRUE	0.64	0.0508
ENSG00000249242	TMEM150C	TRUE	TRUE	0.64	0.0573
ENSG00000231500	RPS18	FALSE	TRUE	0.64	0.0632
ENSG00000186350	RXRA	FALSE	TRUE	0.64	0.0559
ENSG00000152484	USP12	FALSE	TRUE	0.64	0.0559
ENSG00000020577	SAMD4A	FALSE	TRUE	0.64	0.0611
ENSG00000155329	ZCCHC10	TRUE	TRUE	0.64	0.0574
ENSG00000118689	FOXO3	TRUE	TRUE	0.64	0.0635
ENSG00000227409	ZMYM4-AS1	FALSE	FALSE	0.64	0.0575
ENSG00000144021	CIAO1	TRUE	TRUE	0.64	0.0575
ENSG00000180376	CCDC66	TRUE	TRUE	0.64	0.0607
ENSG00000181381	DDX60L	FALSE	TRUE	0.64	0.055
ENSG00000170348	TMED10	TRUE	TRUE	0.64	0.0628
ENSG00000125995	ROMO1	TRUE	TRUE	0.64	0.0634
ENSG00000124466	LYPD3	TRUE	TRUE	0.64	0.052
ENSG00000185129	PURA	FALSE	TRUE	0.64	0.0649
ENSG00000189339	SLC35E2B	FALSE	TRUE	0.64	0.0638
ENSG00000086015	MAST2	TRUE	TRUE	0.64	0.0556
ENSG00000144747	TMF1	FALSE	TRUE	0.64	0.0629
ENSG00000225383	SFTA1P	TRUE	FALSE	0.64	0.0591
ENSG00000197451	HNRNPAB	TRUE	TRUE	0.64	0.0591
ENSG00000129460	NGDN	TRUE	TRUE	0.64	0.062
ENSG00000167772	ANGPTL4	TRUE	TRUE	0.64	0.0632
ENSG00000116560	SFPQ	TRUE	TRUE	0.64	0.0684
ENSG00000155380	SLC16A1	TRUE	TRUE	0.64	0.0646
ENSG00000143321	HDGF	FALSE	TRUE	0.64	0.0666
ENSG00000137193	PIM1	FALSE	TRUE	0.64	0.0662
ENSG00000105894	PTN	FALSE	TRUE	0.64	0.0682
ENSG00000271555	CTD-3214K23.1	FALSE	FALSE	0.64	0.0572
ENSG00000164684	ZNF704	TRUE	TRUE	0.64	0.0629
ENSG00000084623	EIF3I	TRUE	TRUE	0.64	0.068
ENSG00000197323	TRIM33	FALSE	TRUE	0.64	0.0639
ENSG00000151304	SRFBP1	TRUE	TRUE	0.64	0.0639
ENSG00000106299	WASL	FALSE	TRUE	0.64	0.0668
ENSG00000254040	RP11-421P23.2	TRUE	FALSE	0.64	0.0588
ENSG00000247317	RP11-273G15.2	TRUE	FALSE	0.64	0.0588
ENSG00000165030	NFIL3	TRUE	TRUE	0.64	0.068
ENSG00000151657	KIN	FALSE	TRUE	0.64	0.0652
ENSG00000092200	RPGRIP1	TRUE	TRUE	0.64	0.0588
ENSG00000069667	RORA	TRUE	TRUE	0.64	0.0686
ENSG00000167969	ECI1	TRUE	TRUE	0.64	0.0588
ENSG00000140937	CDH11	FALSE	TRUE	0.64	0.07
ENSG00000187775	DNAH17	TRUE	TRUE	0.64	0.0598
ENSG00000105401	CDC37	FALSE	TRUE	0.64	0.0624
ENSG00000279425	CTD-2017D11.2	TRUE	FALSE	0.64	0.0598
ENSG00000143322	ABL2	FALSE	TRUE	0.64	0.0667
ENSG00000214022	REPIN1	TRUE	TRUE	0.64	0.0586
ENSG00000251003	ZFPM2-AS1	TRUE	FALSE	0.64	0.0641
ENSG00000279289	RP3-331H24.6	TRUE	FALSE	0.64	0.0702
ENSG00000196954	CASP4	FALSE	TRUE	0.64	0.0716
ENSG00000170759	KIF5B	FALSE	TRUE	0.64	0.0709
ENSG00000213442	RPL18AP3	FALSE	FALSE	0.64	0.0704
ENSG00000251726	RNU7-41P	FALSE	FALSE	0.64	0.065
ENSG00000072778	ACADVL	FALSE	TRUE	0.64	0.0695
ENSG00000160223	ICOSLG	FALSE	TRUE	0.64	0.0633
ENSG00000143420	ENSA	FALSE	TRUE	0.64	0.0695
ENSG00000197536	C5orf56	TRUE	TRUE	0.64	0.0695
ENSG00000255389	C6orf3	TRUE	FALSE	0.64	0.0642
ENSG00000163510	CWC22	TRUE	TRUE	0.64	0.0659
ENSG00000138764	CCNG2	FALSE	TRUE	0.64	0.0675
ENSG00000170606	HSPA4	TRUE	TRUE	0.64	0.073
ENSG00000081791	KIAA0141	TRUE	TRUE	0.64	0.0642
ENSG00000269821	KCNQ1OT1	TRUE	FALSE	0.64	0.0728
ENSG00000159842	ABR	TRUE	TRUE	0.64	0.0632
ENSG00000079156	OSBPL6	TRUE	TRUE	0.63	0.0616
ENSG00000163683	SMIM14	FALSE	TRUE	0.63	0.0736
ENSG00000279483	AC090498.1	FALSE	TRUE	0.63	0.0758
ENSG00000134531	EMP1	TRUE	TRUE	0.63	0.0756
ENSG00000277258	PCGF2	TRUE	TRUE	0.63	0.0639
ENSG00000132294	EFR3A	TRUE	TRUE	0.63	0.0677
ENSG00000130449	ZSWIM6	FALSE	TRUE	0.63	0.0755
ENSG00000119138	KLF9	TRUE	TRUE	0.63	0.0776
ENSG00000104312	RIPK2	TRUE	TRUE	0.63	0.0696
ENSG00000129757	CDKN1C	TRUE	TRUE	0.63	0.0747
ENSG00000166224	SGPL1	TRUE	TRUE	0.63	0.0712
ENSG00000196268	ZNF493	FALSE	TRUE	0.63	0.0712
ENSG00000280087	CTB-129P6.7	TRUE	FALSE	0.63	0.0678
ENSG00000198355	PIM3	FALSE	TRUE	0.63	0.0678
ENSG00000179743	FLJ37453	TRUE	FALSE	0.63	0.0696
ENSG00000179094	PER1	TRUE	TRUE	0.63	0.0728
ENSG00000105443	CYTH2	TRUE	TRUE	0.63	0.0714
ENSG00000207523	SNORA66	TRUE	FALSE	0.63	0.0675
ENSG00000109519	GRPEL1	TRUE	TRUE	0.63	0.0706
ENSG00000270231	NBPF8	FALSE	FALSE	0.63	0.0814
ENSG00000164035	EMCN	TRUE	TRUE	0.63	0.0742
ENSG00000158373	HIST1H2BD	TRUE	TRUE	0.63	0.0705
ENSG00000221500	SNORD100	TRUE	FALSE	0.63	0.0705
ENSG00000146457	WTAP	TRUE	TRUE	0.63	0.0819
ENSG00000165688	PMPCA	TRUE	TRUE	0.63	0.0705
ENSG00000157423	HYDIN	TRUE	TRUE	0.63	0.0715
ENSG00000262074	SNORD3B-2	FALSE	FALSE	0.63	0.0705
ENSG00000126005	MMP24-AS1	TRUE	TRUE	0.63	0.0734
ENSG00000142534	RPS11	FALSE	TRUE	0.63	0.0819
ENSG00000189180	ZNF33A	FALSE	TRUE	0.63	0.0715
ENSG00000281195	ZNF638-IT1	TRUE	FALSE	0.63	0.0754
ENSG00000112242	E2F3	TRUE	TRUE	0.63	0.0724
ENSG00000164683	HEY1	TRUE	TRUE	0.63	0.0713
ENSG00000166012	TAF1D	TRUE	TRUE	0.63	0.0835
ENSG00000005810	MYCBP2	FALSE	TRUE	0.63	0.0832
ENSG00000258828	KRT8P2	TRUE	FALSE	0.63	0.0713
ENSG00000103978	TMEM87A	TRUE	TRUE	0.63	0.0797
ENSG00000161547	SRSF2	TRUE	TRUE	0.63	0.0828
ENSG00000117616	RSRP1	FALSE	TRUE	0.63	0.0858
ENSG00000031698	SARS	TRUE	TRUE	0.63	0.0844
ENSG00000113013	HSPA9	TRUE	TRUE	0.63	0.0853
ENSG00000072110	ACTN1	FALSE	TRUE	0.63	0.0861
ENSG00000132471	WBP2	TRUE	TRUE	0.63	0.0774
ENSG00000130208	APOC1	TRUE	TRUE	0.63	0.0812
ENSG00000117479	SLC19A2	TRUE	TRUE	0.63	0.0753
ENSG00000181016	LSMEM1	TRUE	TRUE	0.63	0.0812
ENSG00000070756	PABPC1	FALSE	TRUE	0.63	0.0883
ENSG00000149131	SERPING1	TRUE	TRUE	0.63	0.0883
ENSG00000107581	EIF3A	FALSE	TRUE	0.63	0.0882
ENSG00000137824	RMDN3	TRUE	TRUE	0.63	0.0753
ENSG00000115268	RPS15	FALSE	TRUE	0.63	0.0883
ENSG00000142444	C19orf52	FALSE	TRUE	0.63	0.0764
ENSG00000156804	FBXO32	TRUE	TRUE	0.63	0.0795
ENSG00000139684	ESD	FALSE	TRUE	0.63	0.0879
ENSG00000100321	SYNGR1	FALSE	TRUE	0.63	0.0751
ENSG00000145416	MARCH1	FALSE	TRUE	0.63	0.0806
ENSG00000278260	AL157399.1	FALSE	FALSE	0.63	0.0785
ENSG00000198954	KIF1BP	FALSE	TRUE	0.63	0.0785
ENSG00000213928	IRF9	TRUE	TRUE	0.63	0.0785
ENSG00000213088	ACKR1	FALSE	TRUE	0.63	0.0851
ENSG00000115816	CEBPZ	TRUE	TRUE	0.63	0.0851
ENSG00000066583	ISOC1	TRUE	TRUE	0.63	0.0835
ENSG00000112531	QKI	FALSE	TRUE	0.63	0.0913
ENSG00000169246	NPIPB3	FALSE	TRUE	0.63	0.0817
ENSG00000204592	HLA-E	TRUE	TRUE	0.63	0.0928
ENSG00000117751	PPP1R8	TRUE	TRUE	0.63	0.0806
ENSG00000143314	MRPL24	TRUE	TRUE	0.63	0.0876
ENSG00000136717	BIN1	FALSE	TRUE	0.63	0.0837
ENSG00000113889	KNG1	TRUE	TRUE	0.63	0.0817
ENSG00000112039	FANCE	TRUE	TRUE	0.63	0.0794
ENSG00000220506	RP3-415N12.1	TRUE	FALSE	0.63	0.0806
ENSG00000167244	IGF2	FALSE	TRUE	0.63	0.0827
ENSG00000134470	IL15RA	FALSE	TRUE	0.63	0.087
ENSG00000182870	GALNT9	TRUE	TRUE	0.63	0.0794
ENSG00000215302	CTD-3092A11.1	FALSE	FALSE	0.63	0.0838
ENSG00000132507	EIF5A	FALSE	TRUE	0.63	0.0951
ENSG00000223745	CCDC18-AS1	TRUE	FALSE	0.63	0.0877
ENSG00000162928	PEX13	FALSE	TRUE	0.63	0.0838
ENSG00000241158	ADAMTS9-AS1	TRUE	FALSE	0.63	0.0815
ENSG00000170854	MINA	TRUE	TRUE	0.63	0.0827
ENSG00000146232	NFKBIE	TRUE	TRUE	0.63	0.0838
ENSG00000130962	PRRG1	TRUE	TRUE	0.63	0.0803
ENSG00000156587	UBE2L6	TRUE	TRUE	0.63	0.0905
ENSG00000107731	UNC5B	FALSE	TRUE	0.63	0.0885
ENSG00000133112	TPT1	FALSE	TRUE	0.63	0.0951
ENSG00000173875	ZNF791	FALSE	TRUE	0.63	0.0899
ENSG00000157617	C2CD2	TRUE	TRUE	0.63	0.0892
ENSG00000156273	BACH1	TRUE	TRUE	0.63	0.0947
ENSG00000009307	CSDE1	FALSE	TRUE	0.63	0.0974
ENSG00000144063	MALL	FALSE	TRUE	0.63	0.0881
ENSG00000116044	NFE2L2	TRUE	TRUE	0.63	0.0973
ENSG00000112530	PACRG	TRUE	TRUE	0.63	0.0861
ENSG00000147123	NDUFB11	FALSE	TRUE	0.63	0.0956
ENSG00000164970	FAM219A	TRUE	TRUE	0.63	0.0861
ENSG00000123243	ITIH5	FALSE	TRUE	0.63	0.0971
ENSG00000247556	OIP5-AS1	FALSE	FALSE	0.63	0.0928
ENSG00000259999	RP11-252K23.1	TRUE	FALSE	0.63	0.0837
ENSG00000175354	PTPN2	TRUE	TRUE	0.63	0.0915
ENSG00000180530	NRIP1	TRUE	TRUE	0.63	0.0948
ENSG00000069849	ATP1B3	TRUE	TRUE	0.63	0.0946
ENSG00000174243	DDX23	TRUE	TRUE	0.63	0.0835
ENSG00000075651	PLD1	FALSE	TRUE	0.62	0.0904
ENSG00000164104	HMGB2	FALSE	TRUE	0.62	0.0922
ENSG00000203727	SAMD5	FALSE	TRUE	0.62	0.0922
ENSG00000213411	RBM22P2	TRUE	FALSE	0.62	0.0894
ENSG00000167515	TRAPPC2L	TRUE	TRUE	0.62	0.0922
ENSG00000227063	RPL41P1	FALSE	FALSE	0.62	0.0995
ENSG00000077782	FGFR1	TRUE	TRUE	0.62	0.101
ENSG00000136859	ANGPTL2	FALSE	TRUE	0.62	0.098
ENSG00000062716	VMP1	TRUE	TRUE	0.62	0.101
ENSG00000130032	PRRG3	FALSE	TRUE	0.62	0.102
ENSG00000196312	MFSD14C	FALSE	TRUE	0.62	0.0906
ENSG00000142089	IFITM3	FALSE	TRUE	0.62	0.102
ENSG00000260635	RP11-21M24.3	TRUE	FALSE	0.62	0.0894
ENSG00000150636	CCDC102B	TRUE	TRUE	0.62	0.1
ENSG00000101096	NFATC2	FALSE	TRUE	0.62	0.0869
ENSG00000071054	MAP4K4	FALSE	TRUE	0.62	0.0994
ENSG00000197714	ZNF460	TRUE	TRUE	0.62	0.0981
ENSG00000143149	ALDH9A1	TRUE	TRUE	0.62	0.097
ENSG00000117335	CD46	TRUE	TRUE	0.62	0.103
ENSG00000115649	CNPPD1	FALSE	TRUE	0.62	0.0951
ENSG00000114353	GNAI2	FALSE	TRUE	0.62	0.104
ENSG00000159674	SPON2	FALSE	TRUE	0.62	0.103
ENSG00000129595	EPB41L4A	TRUE	TRUE	0.62	0.0918
ENSG00000272933	RP11-47A8.5	FALSE	FALSE	0.62	0.097
ENSG00000135392	DNAJC14	FALSE	TRUE	0.62	0.0918
ENSG00000064932	SBNO2	FALSE	TRUE	0.62	0.0951
ENSG00000114107	CEP70	FALSE	TRUE	0.62	0.0973
ENSG00000136802	LRRC8A	TRUE	TRUE	0.62	0.101
ENSG00000137970	RPL7P9	FALSE	FALSE	0.62	0.107
ENSG00000132680	KIAA0907	TRUE	TRUE	0.62	0.1
ENSG00000250461	RP11-631M6.2	TRUE	FALSE	0.62	0.106
ENSG00000066468	FGFR2	TRUE	TRUE	0.62	0.0995
ENSG00000140941	MAP1LC3B	FALSE	TRUE	0.62	0.106
ENSG00000109686	SH3D19	FALSE	TRUE	0.62	0.101
ENSG00000176907	C8orf4	TRUE	TRUE	0.62	0.107
ENSG00000257195	HNRNPA1P50	TRUE	FALSE	0.62	0.0942
ENSG00000131979	GCH1	TRUE	TRUE	0.62	0.0942
ENSG00000242779	ZNF702P	TRUE	FALSE	0.62	0.0942
ENSG00000271976	RP11-884K10.7	TRUE	FALSE	0.62	0.0927
ENSG00000151790	TDO2	TRUE	TRUE	0.62	0.104
ENSG00000267100	ILF3-AS1	TRUE	FALSE	0.62	0.0998
ENSG00000173276	ZBTB21	TRUE	TRUE	0.62	0.106
ENSG00000281332	LINC00997	FALSE	FALSE	0.62	0.0953
ENSG00000259891	CTA-204B4.2	TRUE	FALSE	0.62	0.0953
ENSG00000259781	RP11-673C5.1	FALSE	FALSE	0.62	0.108
ENSG00000066135	KDM4A	TRUE	TRUE	0.62	0.0991
ENSG00000115310	RTN4	TRUE	TRUE	0.62	0.113
ENSG00000128699	ORMDL1	TRUE	TRUE	0.62	0.106
ENSG00000163297	ANTXR2	FALSE	TRUE	0.62	0.107
ENSG00000154548	SRSF12	TRUE	TRUE	0.62	0.1
ENSG00000047634	SCML1	TRUE	TRUE	0.62	0.105
ENSG00000139910	NOVA1	FALSE	TRUE	0.62	0.111
ENSG00000103365	GGA2	TRUE	TRUE	0.62	0.103
ENSG00000140995	DEF8	FALSE	TRUE	0.62	0.0978
ENSG00000232680	AC002511.3	TRUE	FALSE	0.62	0.0978
ENSG00000012817	KDM5D	FALSE	TRUE	0.62	0.108
ENSG00000223522	AC093690.1	FALSE	FALSE	0.62	0.105
ENSG00000234545	FAM133B	FALSE	TRUE	0.62	0.114
ENSG00000068079	IFI35	TRUE	TRUE	0.62	0.0976
ENSG00000243147	MRPL33	FALSE	TRUE	0.62	0.112
ENSG00000164086	DUSP7	FALSE	TRUE	0.62	0.104
ENSG00000041802	LSG1	TRUE	TRUE	0.62	0.103
ENSG00000123552	USP45	TRUE	TRUE	0.62	0.103
ENSG00000254258	RP11-398H6.1	FALSE	FALSE	0.62	0.105
ENSG00000215021	PHB2	FALSE	TRUE	0.62	0.111
ENSG00000278053	DDX52	TRUE	TRUE	0.62	0.107
ENSG00000105135	ILVBL	TRUE	TRUE	0.62	0.1
ENSG00000105329	TGFB1	TRUE	TRUE	0.62	0.102
ENSG00000108423	TUBD1	TRUE	TRUE	0.62	0.107
ENSG00000162585	FAAP20	FALSE	TRUE	0.62	0.108
ENSG00000173207	CKS1B	TRUE	TRUE	0.62	0.105
ENSG00000074054	CLASP1	TRUE	TRUE	0.62	0.111
ENSG00000159167	STC1	FALSE	TRUE	0.62	0.101
ENSG00000136997	MYC	TRUE	TRUE	0.62	0.117
ENSG00000040531	CTNS	TRUE	TRUE	0.62	0.104
ENSG00000141756	FKBP10	FALSE	TRUE	0.62	0.118
ENSG00000118473	SGIP1	TRUE	TRUE	0.62	0.119
ENSG00000168610	STAT3	TRUE	TRUE	0.62	0.119
ENSG00000118503	TNFAIP3	TRUE	TRUE	0.62	0.119
ENSG00000146909	NOM1	TRUE	TRUE	0.62	0.103
ENSG00000168264	IRF2BP2	TRUE	TRUE	0.62	0.121
ENSG00000241472	PTPRG-AS1	TRUE	FALSE	0.62	0.108
ENSG00000047365	ARAP2	TRUE	TRUE	0.62	0.11
ENSG00000132912	DCTN4	TRUE	TRUE	0.62	0.114
ENSG00000204054	LINC00963	FALSE	FALSE	0.62	0.119
ENSG00000244879	GABPB1-AS1	FALSE	FALSE	0.62	0.116
ENSG00000140950	TLDC1	TRUE	TRUE	0.62	0.107
ENSG00000132475	H3F3B	TRUE	TRUE	0.62	0.121
ENSG00000105583	WDR83OS	TRUE	TRUE	0.62	0.119
ENSG00000086544	ITPKC	TRUE	TRUE	0.62	0.109
ENSG00000128309	MPST	FALSE	TRUE	0.62	0.107
ENSG00000116209	TMEM59	TRUE	TRUE	0.62	0.122
ENSG00000112584	FAM120B	FALSE	TRUE	0.62	0.111
ENSG00000110395	CBL	FALSE	TRUE	0.62	0.118
ENSG00000247092	SNHG10	FALSE	FALSE	0.62	0.113
ENSG00000158411	MITD1	TRUE	TRUE	0.62	0.118
ENSG00000136603	SKIL	FALSE	TRUE	0.62	0.123
ENSG00000106004	HOXA5	FALSE	TRUE	0.62	0.121
ENSG00000234771	SLC25A25-AS1	TRUE	FALSE	0.62	0.111
ENSG00000140264	SERF2	FALSE	TRUE	0.62	0.124
ENSG00000282100	HSP90AB4P	TRUE	FALSE	0.62	0.11
ENSG00000131873	CHSY1	TRUE	TRUE	0.62	0.121
ENSG00000038219	BOD1L1	FALSE	TRUE	0.62	0.126
ENSG00000181826	RELL1	FALSE	TRUE	0.62	0.114
ENSG00000189184	PCDH18	TRUE	TRUE	0.62	0.126
ENSG00000130396	MLLT4	TRUE	TRUE	0.62	0.121
ENSG00000102393	GLA	TRUE	TRUE	0.62	0.121
ENSG00000155621	C9orf85	TRUE	TRUE	0.62	0.114
ENSG00000138135	CH25H	TRUE	TRUE	0.62	0.121
ENSG00000100461	RBM23	TRUE	TRUE	0.62	0.121
ENSG00000211890	IGHA2	FALSE	TRUE	0.62	0.121
ENSG00000068903	SIRT2	TRUE	TRUE	0.62	0.118
ENSG00000281181	CH507-513H4.3	FALSE	FALSE	0.62	0.127
ENSG00000118961	LDAH	TRUE	TRUE	0.62	0.112
ENSG00000181220	ZNF746	TRUE	TRUE	0.62	0.116
ENSG00000088340	FER1L4	TRUE	FALSE	0.62	0.111
ENSG00000197857	ZNF44	TRUE	TRUE	0.62	0.116
ENSG00000113594	LIFR	FALSE	TRUE	0.62	0.129
ENSG00000131469	RPL27	FALSE	TRUE	0.62	0.13
ENSG00000205940	HSP90AB2P	FALSE	FALSE	0.62	0.128
ENSG00000127184	COX7C	FALSE	TRUE	0.62	0.13
ENSG00000279745	AL365202.1	TRUE	TRUE	0.62	0.116
ENSG00000243517	RP11-627K11.1	FALSE	FALSE	0.62	0.121
ENSG00000166949	SMAD3	FALSE	TRUE	0.62	0.123
ENSG00000182831	C16orf72	TRUE	TRUE	0.62	0.126
ENSG00000232300	FAM215B	FALSE	FALSE	0.62	0.116
ENSG00000185236	RAB11B	FALSE	TRUE	0.62	0.119
ENSG00000100034	PPM1F	TRUE	TRUE	0.62	0.119
ENSG00000198744	MTCO3P12	FALSE	FALSE	0.61	0.128
ENSG00000186318	BACE1	TRUE	TRUE	0.61	0.121
ENSG00000161010	C5orf45	FALSE	TRUE	0.61	0.129
ENSG00000112159	MDN1	TRUE	TRUE	0.61	0.122
ENSG00000110218	PANX1	FALSE	TRUE	0.61	0.124
ENSG00000065809	FAM107B	FALSE	TRUE	0.61	0.122
ENSG00000155256	ZFYVE27	TRUE	TRUE	0.61	0.118
ENSG00000183283	DAZAP2	TRUE	TRUE	0.61	0.132
ENSG00000129244	ATP1B2	TRUE	TRUE	0.61	0.122
ENSG00000276396	Metazoa_SRP	TRUE	FALSE	0.61	0.116
ENSG00000047249	ATP6V1H	FALSE	TRUE	0.61	0.119
ENSG00000189067	LITAF	TRUE	TRUE	0.61	0.134
ENSG00000163960	UBXN7	TRUE	TRUE	0.61	0.128
ENSG00000248909	HMGB1P21	FALSE	FALSE	0.61	0.128
ENSG00000270741	PRELID3BP8	TRUE	FALSE	0.61	0.121
ENSG00000112237	CCNC	TRUE	TRUE	0.61	0.125
ENSG00000106460	TMEM106B	FALSE	TRUE	0.61	0.132
ENSG00000261560	RP11-166B2.3	TRUE	FALSE	0.61	0.122
ENSG00000100139	MICALL1	FALSE	TRUE	0.61	0.121
ENSG00000023909	GCLM	TRUE	TRUE	0.61	0.129
ENSG00000143067	ZNF697	FALSE	TRUE	0.61	0.119
ENSG00000065665	SEC61A2	TRUE	TRUE	0.61	0.122
ENSG00000162642	C1orf52	TRUE	TRUE	0.61	0.126
ENSG00000143947	RPS27A	FALSE	TRUE	0.61	0.139
ENSG00000170185	USP38	FALSE	TRUE	0.61	0.122
ENSG00000164713	BRI3	FALSE	TRUE	0.61	0.122
ENSG00000214110	LDHAP4	FALSE	FALSE	0.61	0.134
ENSG00000200834	Y_RNA	FALSE	FALSE	0.61	0.126
ENSG00000150977	RILPL2	FALSE	TRUE	0.61	0.122
ENSG00000151322	NPAS3	FALSE	TRUE	0.61	0.125
ENSG00000180329	CCDC43	FALSE	TRUE	0.61	0.124
ENSG00000125657	TNFSF9	TRUE	TRUE	0.61	0.124
ENSG00000144802	NFKBIZ	TRUE	TRUE	0.61	0.14
ENSG00000130766	SESN2	TRUE	TRUE	0.61	0.125
ENSG00000175606	TMEM70	FALSE	TRUE	0.61	0.125
ENSG00000023191	RNH1	TRUE	TRUE	0.61	0.135
ENSG00000123374	CDK2	FALSE	TRUE	0.61	0.138
ENSG00000141504	SAT2	FALSE	TRUE	0.61	0.136
ENSG00000125686	MED1	TRUE	TRUE	0.61	0.133
ENSG00000264895	RP11-421E14.2	TRUE	FALSE	0.61	0.127
ENSG00000167470	MIDN	FALSE	TRUE	0.61	0.141
ENSG00000100300	TSPO	FALSE	TRUE	0.61	0.128
ENSG00000100522	GNPNAT1	TRUE	TRUE	0.61	0.131
ENSG00000101191	DIDO1	TRUE	TRUE	0.61	0.128
ENSG00000130816	DNMT1	FALSE	TRUE	0.61	0.141
ENSG00000226396	RP5-1056L3.3	FALSE	FALSE	0.61	0.134
ENSG00000179163	FUCA1	TRUE	TRUE	0.61	0.128
ENSG00000188786	MTF1	TRUE	TRUE	0.61	0.133
ENSG00000143970	ASXL2	FALSE	TRUE	0.61	0.137
ENSG00000072364	AFF4	TRUE	TRUE	0.61	0.144
ENSG00000204314	PRRT1	FALSE	TRUE	0.61	0.123
ENSG00000169919	GUSB	TRUE	TRUE	0.61	0.123
ENSG00000187742	SECISBP2	TRUE	TRUE	0.61	0.14
ENSG00000177613	CSTF2T	FALSE	TRUE	0.61	0.136
ENSG00000075413	MARK3	TRUE	TRUE	0.61	0.142
ENSG00000201457	SNORA55	FALSE	FALSE	0.61	0.133
ENSG00000153187	HNRNPU	TRUE	TRUE	0.61	0.148
ENSG00000157764	BRAF	TRUE	TRUE	0.61	0.142
ENSG00000271533	RP3-368A4.6	TRUE	FALSE	0.61	0.133
ENSG00000261183	RP11-532F12.5	TRUE	FALSE	0.61	0.133
ENSG00000100342	APOL1	FALSE	TRUE	0.61	0.144
ENSG00000158417	EIF5B	FALSE	TRUE	0.61	0.148
ENSG00000239569	KMT2E-AS1	FALSE	FALSE	0.61	0.14
ENSG00000008952	SEC62	TRUE	TRUE	0.61	0.152
ENSG00000112874	NUDT12	FALSE	TRUE	0.61	0.138
ENSG00000124782	RREB1	FALSE	TRUE	0.61	0.147
ENSG00000035681	NSMAF	TRUE	TRUE	0.61	0.143
ENSG00000254653	RP11-702F3.1	TRUE	FALSE	0.61	0.138
ENSG00000172183	ISG20	TRUE	TRUE	0.61	0.138
ENSG00000007545	CRAMP1	FALSE	TRUE	0.61	0.14
ENSG00000267321	RP11-1094M14.11	TRUE	FALSE	0.61	0.136
ENSG00000180011	ZADH2	TRUE	TRUE	0.61	0.14
ENSG00000113916	BCL6	TRUE	TRUE	0.61	0.152
ENSG00000232035	RP11-87N24.3	FALSE	FALSE	0.61	0.153
ENSG00000162231	NXF1	TRUE	TRUE	0.61	0.148
ENSG00000114491	UMPS	TRUE	TRUE	0.61	0.14
ENSG00000146776	ATXN7L1	TRUE	TRUE	0.61	0.138
ENSG00000148730	EIF4EBP2	TRUE	TRUE	0.61	0.153
ENSG00000174456	C12orf76	FALSE	TRUE	0.61	0.142
ENSG00000135124	P2RX4	FALSE	TRUE	0.61	0.141
ENSG00000137804	NUSAP1	FALSE	TRUE	0.61	0.142
ENSG00000258632	RP11-354B3.1	TRUE	FALSE	0.61	0.14
ENSG00000160953	MUM1	TRUE	TRUE	0.61	0.154
ENSG00000100221	JOSD1	FALSE	TRUE	0.61	0.147
ENSG00000138363	ATIC	TRUE	TRUE	0.61	0.138
ENSG00000110713	NUP98	TRUE	TRUE	0.61	0.152
ENSG00000109339	MAPK10	TRUE	TRUE	0.61	0.153
ENSG00000113369	ARRDC3	TRUE	TRUE	0.61	0.159
ENSG00000112511	PHF1	FALSE	TRUE	0.61	0.153
ENSG00000253276	CCDC71L	FALSE	TRUE	0.61	0.156
ENSG00000085185	BCORL1	FALSE	TRUE	0.61	0.14
ENSG00000147403	RPL10	FALSE	TRUE	0.61	0.159
ENSG00000214063	TSPAN4	FALSE	TRUE	0.61	0.147
ENSG00000139567	ACVRL1	FALSE	TRUE	0.61	0.154
ENSG00000258419	RP11-588P7.1	TRUE	FALSE	0.61	0.144
ENSG00000280069	CTD-2349P21.3	TRUE	FALSE	0.61	0.143
ENSG00000006125	AP2B1	FALSE	TRUE	0.61	0.151
ENSG00000131051	RBM39	FALSE	TRUE	0.61	0.159
ENSG00000269386	RAB11B-AS1	FALSE	FALSE	0.61	0.144
ENSG00000100227	POLDIP3	TRUE	TRUE	0.61	0.147
ENSG00000232037	RP11-26H16.1	FALSE	FALSE	0.61	0.162
ENSG00000218739	CEBPZOS	TRUE	TRUE	0.61	0.157
ENSG00000144468	RHBDD1	FALSE	TRUE	0.61	0.148
ENSG00000078795	PKD2L2	TRUE	TRUE	0.61	0.141
ENSG00000167566	NCKAP5L	TRUE	TRUE	0.61	0.149
ENSG00000125844	RRBP1	FALSE	TRUE	0.61	0.162
ENSG00000257621	PSMA3-AS1	TRUE	FALSE	0.61	0.163
ENSG00000100664	EIF5	TRUE	TRUE	0.61	0.164
ENSG00000124098	FAM210B	TRUE	TRUE	0.61	0.151
ENSG00000162402	USP24	FALSE	TRUE	0.61	0.16
ENSG00000118217	ATF6	TRUE	TRUE	0.61	0.16
ENSG00000260088	RP11-92G12.3	FALSE	FALSE	0.61	0.148
ENSG00000117020	AKT3	FALSE	TRUE	0.61	0.16
ENSG00000162924	REL	TRUE	TRUE	0.61	0.162
ENSG00000006607	FARP2	FALSE	TRUE	0.61	0.153
ENSG00000184840	TMED9	FALSE	TRUE	0.61	0.155
ENSG00000147650	LRP12	TRUE	TRUE	0.61	0.158
ENSG00000232573	RPL3P4	FALSE	FALSE	0.61	0.165
ENSG00000233214	AC002511.2	TRUE	FALSE	0.61	0.151
ENSG00000104812	GYS1	TRUE	TRUE	0.61	0.153
ENSG00000147364	FBXO25	FALSE	TRUE	0.6	0.151
ENSG00000070061	IKBKAP	FALSE	TRUE	0.6	0.159
ENSG00000168002	POLR2G	TRUE	TRUE	0.6	0.159
ENSG00000218283	MORF4L1P1	FALSE	FALSE	0.6	0.157
ENSG00000197822	OCLN	FALSE	TRUE	0.6	0.156
ENSG00000013375	PGM3	TRUE	TRUE	0.6	0.157
ENSG00000081803	CADPS2	TRUE	TRUE	0.6	0.152
ENSG00000077264	PAK3	TRUE	TRUE	0.6	0.153
ENSG00000164741	DLC1	TRUE	TRUE	0.6	0.168
ENSG00000197217	ENTPD4	TRUE	TRUE	0.6	0.161
ENSG00000278540	ACACA	FALSE	TRUE	0.6	0.162
ENSG00000251247	ZNF345	FALSE	TRUE	0.6	0.157
ENSG00000084636	COL16A1	FALSE	TRUE	0.6	0.167
ENSG00000163428	LRRC58	FALSE	TRUE	0.6	0.166
ENSG00000148337	CIZ1	TRUE	TRUE	0.6	0.152
ENSG00000252438	SNORD45	TRUE	FALSE	0.6	0.152
ENSG00000142892	PIGK	TRUE	TRUE	0.6	0.16
ENSG00000067066	SP100	FALSE	TRUE	0.6	0.173
ENSG00000135334	AKIRIN2	TRUE	TRUE	0.6	0.16
ENSG00000104419	NDRG1	FALSE	TRUE	0.6	0.172
ENSG00000064763	FAR2	TRUE	TRUE	0.6	0.155
ENSG00000034152	MAP2K3	FALSE	TRUE	0.6	0.165
ENSG00000116266	STXBP3	TRUE	TRUE	0.6	0.163
ENSG00000135913	USP37	TRUE	TRUE	0.6	0.163
ENSG00000204713	TRIM27	TRUE	TRUE	0.6	0.158
ENSG00000005893	LAMP2	TRUE	TRUE	0.6	0.174
ENSG00000166200	COPS2	TRUE	TRUE	0.6	0.166
ENSG00000263466	RP1-56K13.2	FALSE	FALSE	0.6	0.155
ENSG00000121749	TBC1D15	FALSE	TRUE	0.6	0.176
ENSG00000173575	CHD2	FALSE	TRUE	0.6	0.176
ENSG00000108848	LUC7L3	TRUE	TRUE	0.6	0.177
ENSG00000127463	EMC1	TRUE	TRUE	0.6	0.165
ENSG00000163959	SLC51A	FALSE	TRUE	0.6	0.162
ENSG00000048342	CC2D2A	TRUE	TRUE	0.6	0.159
ENSG00000047932	GOPC	TRUE	TRUE	0.6	0.167
ENSG00000158941	CCAR2	TRUE	TRUE	0.6	0.163
ENSG00000111530	CAND1	TRUE	TRUE	0.6	0.171
ENSG00000120696	KBTBD7	TRUE	TRUE	0.6	0.162
ENSG00000113712	CSNK1A1	TRUE	TRUE	0.6	0.178
ENSG00000124570	SERPINB6	TRUE	TRUE	0.6	0.176
ENSG00000160111	CPAMD8	TRUE	TRUE	0.6	0.159
ENSG00000171992	SYNPO	FALSE	TRUE	0.6	0.168
ENSG00000183718	TRIM52	TRUE	TRUE	0.6	0.162
ENSG00000185222	WBP5	FALSE	TRUE	0.6	0.18
ENSG00000278175	GLIDR	TRUE	FALSE	0.6	0.162
ENSG00000133818	RRAS2	FALSE	TRUE	0.6	0.161
ENSG00000166439	RNF169	FALSE	TRUE	0.6	0.171
ENSG00000086827	ZW10	TRUE	TRUE	0.6	0.162
ENSG00000181274	FRAT2	TRUE	TRUE	0.6	0.162
ENSG00000139679	LPAR6	TRUE	TRUE	0.6	0.176
ENSG00000165782	TMEM55B	TRUE	TRUE	0.6	0.166
ENSG00000232018	AL132709.8	TRUE	FALSE	0.6	0.172
ENSG00000102886	GDPD3	TRUE	TRUE	0.6	0.162
ENSG00000267534	S1PR2	TRUE	TRUE	0.6	0.172
ENSG00000090372	STRN4	FALSE	TRUE	0.6	0.164
ENSG00000182310	SPACA6	TRUE	FALSE	0.6	0.166
ENSG00000120278	PLEKHG1	FALSE	TRUE	0.6	0.169
ENSG00000175265	GOLGA8A	FALSE	TRUE	0.6	0.18
ENSG00000181915	ADO	FALSE	TRUE	0.6	0.166
ENSG00000101670	LIPG	TRUE	TRUE	0.6	0.175
ENSG00000141642	ELAC1	TRUE	TRUE	0.6	0.166
ENSG00000157601	MX1	TRUE	TRUE	0.6	0.169
ENSG00000116260	QSOX1	FALSE	TRUE	0.6	0.182
ENSG00000234036	TXNP6	TRUE	FALSE	0.6	0.17
ENSG00000133874	RNF122	FALSE	TRUE	0.6	0.182
ENSG00000123136	DDX39A	TRUE	TRUE	0.6	0.17
ENSG00000226608	FTLP3	FALSE	FALSE	0.6	0.184
ENSG00000113597	TRAPPC13	FALSE	TRUE	0.6	0.178
ENSG00000207175	RNU1-67P	TRUE	FALSE	0.6	0.17
ENSG00000196150	ZNF250	TRUE	TRUE	0.6	0.176
ENSG00000175611	LINC00476	TRUE	FALSE	0.6	0.175
ENSG00000196387	ZNF140	TRUE	TRUE	0.6	0.17
ENSG00000176124	DLEU1	TRUE	TRUE	0.6	0.173
ENSG00000258860	RP11-561B11.3	TRUE	FALSE	0.6	0.17
ENSG00000119723	COQ6	FALSE	TRUE	0.6	0.164
ENSG00000138617	PARP16	TRUE	TRUE	0.6	0.17
ENSG00000140406	MESDC1	FALSE	TRUE	0.6	0.175
ENSG00000103111	MON1B	TRUE	TRUE	0.6	0.178
ENSG00000198242	RPL23A	FALSE	TRUE	0.6	0.188
ENSG00000173812	EIF1	FALSE	TRUE	0.6	0.188
ENSG00000181027	FKRP	TRUE	TRUE	0.6	0.175
ENSG00000159128	IFNGR2	FALSE	TRUE	0.6	0.187
ENSG00000173540	GMPPB	TRUE	TRUE	0.6	0.17
ENSG00000205356	TECPR1	TRUE	TRUE	0.6	0.173
ENSG00000165029	ABCA1	TRUE	TRUE	0.6	0.19
ENSG00000162772	ATF3	TRUE	TRUE	0.6	0.192
ENSG00000186522	SEPT10	TRUE	TRUE	0.6	0.188
ENSG00000171522	PTGER4	FALSE	TRUE	0.6	0.184
ENSG00000145990	GFOD1	TRUE	TRUE	0.6	0.177
ENSG00000273319	RP11-138A9.2	TRUE	FALSE	0.6	0.192
ENSG00000260708	CTA-29F11.1	TRUE	FALSE	0.6	0.174
ENSG00000228203	RNF144A-AS1	FALSE	FALSE	0.6	0.165
ENSG00000114784	EIF1B	TRUE	TRUE	0.6	0.191
ENSG00000127920	GNG11	FALSE	TRUE	0.6	0.19
ENSG00000180525	PRR26	TRUE	TRUE	0.6	0.174
ENSG00000163513	TGFBR2	FALSE	TRUE	0.6	0.195
ENSG00000164054	SHISA5	FALSE	TRUE	0.6	0.189
ENSG00000114737	CISH	TRUE	TRUE	0.6	0.181
ENSG00000114473	IQCG	TRUE	TRUE	0.6	0.184
ENSG00000224032	EPB41L4A-AS1	TRUE	FALSE	0.6	0.179
ENSG00000253330	RP11-697N18.3	FALSE	FALSE	0.6	0.178
ENSG00000175198	PCCA	TRUE	TRUE	0.6	0.178
ENSG00000157227	MMP14	FALSE	TRUE	0.6	0.195
ENSG00000067596	DHX8	TRUE	TRUE	0.6	0.187
ENSG00000127526	SLC35E1	FALSE	TRUE	0.6	0.182
ENSG00000117222	RBBP5	TRUE	TRUE	0.6	0.187
ENSG00000133835	HSD17B4	TRUE	TRUE	0.6	0.184
ENSG00000167280	ENGASE	TRUE	TRUE	0.6	0.178
ENSG00000121900	TMEM54	TRUE	TRUE	0.6	0.182
ENSG00000162630	B3GALT2	TRUE	TRUE	0.6	0.182
ENSG00000182827	ACBD3	FALSE	TRUE	0.6	0.195
ENSG00000144233	AMMECR1L	TRUE	TRUE	0.6	0.182
ENSG00000154813	DPH3	FALSE	TRUE	0.6	0.185
ENSG00000014824	SLC30A9	TRUE	TRUE	0.6	0.192
ENSG00000151292	CSNK1G3	TRUE	TRUE	0.6	0.189
ENSG00000233264	AC006042.8	TRUE	FALSE	0.6	0.183
ENSG00000136874	STX17	TRUE	TRUE	0.6	0.197
ENSG00000067182	TNFRSF1A	FALSE	TRUE	0.6	0.199
ENSG00000165525	NEMF	TRUE	TRUE	0.6	0.196
ENSG00000040633	PHF23	TRUE	TRUE	0.6	0.193
ENSG00000032444	PNPLA6	TRUE	TRUE	0.6	0.185
ENSG00000144036	EXOC6B	FALSE	TRUE	0.6	0.191
ENSG00000156603	MED19	TRUE	TRUE	0.6	0.189
ENSG00000106366	SERPINE1	FALSE	TRUE	0.6	0.198
ENSG00000172661	FAM21C	TRUE	TRUE	0.6	0.198
ENSG00000143324	XPR1	FALSE	TRUE	0.6	0.19
ENSG00000172315	TP53RK	TRUE	TRUE	0.6	0.186
ENSG00000207457	RNU6-476P	TRUE	FALSE	0.6	0.186
ENSG00000067248	DHX29	FALSE	TRUE	0.6	0.2
ENSG00000058729	RIOK2	TRUE	TRUE	0.6	0.196
ENSG00000140092	FBLN5	FALSE	TRUE	0.6	0.206
ENSG00000279432	RP11-135N5.3	TRUE	FALSE	0.6	0.19
ENSG00000170037	CNTROB	FALSE	TRUE	0.6	0.193
ENSG00000172809	RPL38	FALSE	TRUE	0.6	0.209
ENSG00000117758	STX12	TRUE	TRUE	0.6	0.2
ENSG00000130222	GADD45G	FALSE	TRUE	0.6	0.202
ENSG00000143190	POU2F1	TRUE	TRUE	0.59	0.202
ENSG00000168906	MAT2A	TRUE	TRUE	0.59	0.211
ENSG00000201297	Y_RNA	TRUE	FALSE	0.59	0.194
ENSG00000249740	OSMR-AS1	TRUE	FALSE	0.59	0.19
ENSG00000198932	GPRASP1	TRUE	TRUE	0.59	0.196
ENSG00000132541	HRSP12	FALSE	TRUE	0.59	0.197
ENSG00000213563	C8orf82	TRUE	TRUE	0.59	0.194
ENSG00000148843	PDCD11	FALSE	TRUE	0.59	0.197
ENSG00000128849	CGNL1	TRUE	TRUE	0.59	0.2
ENSG00000137818	RPLP1	FALSE	TRUE	0.59	0.213
ENSG00000233101	HOXB-AS3	TRUE	FALSE	0.59	0.199
ENSG00000141425	RPRD1A	FALSE	TRUE	0.59	0.194
ENSG00000161671	EMC10	FALSE	TRUE	0.59	0.202
ENSG00000117226	GBP3	TRUE	TRUE	0.59	0.206
ENSG00000025708	TYMP	FALSE	TRUE	0.59	0.208
ENSG00000162384	C1orf123	TRUE	TRUE	0.59	0.205
ENSG00000235082	SUMO1P3	TRUE	FALSE	0.59	0.202
ENSG00000164548	TRA2A	FALSE	TRUE	0.59	0.218
ENSG00000148331	ASB6	TRUE	TRUE	0.59	0.202
ENSG00000108187	PBLD	TRUE	TRUE	0.59	0.202
ENSG00000214575	CPEB1	FALSE	TRUE	0.59	0.209
ENSG00000080819	CPOX	TRUE	TRUE	0.59	0.199
ENSG00000205682	RP11-798L4.1	FALSE	FALSE	0.59	0.208
ENSG00000148200	NR6A1	TRUE	TRUE	0.59	0.199
ENSG00000170906	NDUFA3	FALSE	TRUE	0.59	0.214
ENSG00000099977	DDT	FALSE	TRUE	0.59	0.211
ENSG00000250116	RP11-417F21.1	TRUE	FALSE	0.59	0.206
ENSG00000147604	RPL7	FALSE	TRUE	0.59	0.222
ENSG00000164924	YWHAZ	TRUE	TRUE	0.59	0.222
ENSG00000185122	HSF1	FALSE	TRUE	0.59	0.203
ENSG00000002330	BAD	FALSE	TRUE	0.59	0.21
ENSG00000226210	WASH7P	TRUE	FALSE	0.59	0.206
ENSG00000213741	RPS29	FALSE	TRUE	0.59	0.222
ENSG00000180096	SEPT1	FALSE	TRUE	0.59	0.203
ENSG00000156860	FBRS	TRUE	TRUE	0.59	0.203
ENSG00000280071	CH507-9B2.3	TRUE	TRUE	0.59	0.203
ENSG00000080200	CRYBG3	TRUE	TRUE	0.59	0.221
ENSG00000186470	BTN3A2	TRUE	TRUE	0.59	0.222
ENSG00000075089	ACTR6	TRUE	TRUE	0.59	0.207
ENSG00000101421	CHMP4B	FALSE	TRUE	0.59	0.217
ENSG00000100181	TPTEP1	TRUE	FALSE	0.59	0.207
ENSG00000172456	FGGY	TRUE	TRUE	0.59	0.203
ENSG00000134202	GSTM3	TRUE	TRUE	0.59	0.224
ENSG00000164163	ABCE1	TRUE	TRUE	0.59	0.212
ENSG00000272463	RP11-532F6.3	FALSE	FALSE	0.59	0.213
ENSG00000137075	RNF38	FALSE	TRUE	0.59	0.207
ENSG00000106771	TMEM245	TRUE	TRUE	0.59	0.216
ENSG00000173933	RBM4	TRUE	TRUE	0.59	0.212
ENSG00000103356	EARS2	TRUE	TRUE	0.59	0.207
ENSG00000104804	TULP2	FALSE	TRUE	0.59	0.222
ENSG00000196576	PLXNB2	FALSE	TRUE	0.59	0.21
ENSG00000182362	YBEY	FALSE	TRUE	0.59	0.203
ENSG00000183023	SLC8A1	TRUE	TRUE	0.59	0.214
ENSG00000138688	KIAA1109	TRUE	TRUE	0.59	0.228
ENSG00000138073	PREB	TRUE	TRUE	0.59	0.211
ENSG00000249400	HMGB3P17	FALSE	FALSE	0.59	0.211
ENSG00000124209	RAB22A	TRUE	TRUE	0.59	0.222
ENSG00000222043	AC079305.10	TRUE	FALSE	0.59	0.212
ENSG00000204356	NELFE	FALSE	TRUE	0.59	0.224
ENSG00000184634	MED12	TRUE	TRUE	0.59	0.222
ENSG00000130175	PRKCSH	FALSE	TRUE	0.59	0.226
ENSG00000171735	CAMTA1	FALSE	TRUE	0.59	0.231
ENSG00000095002	MSH2	FALSE	TRUE	0.59	0.231
ENSG00000165527	ARF6	TRUE	TRUE	0.59	0.235
ENSG00000153560	UBP1	TRUE	TRUE	0.59	0.218
ENSG00000187837	HIST1H1C	TRUE	TRUE	0.59	0.216
ENSG00000091128	LAMB4	TRUE	TRUE	0.59	0.216
ENSG00000104497	SNX16	TRUE	TRUE	0.59	0.21
ENSG00000134996	OSTF1	TRUE	TRUE	0.59	0.224
ENSG00000135414	GDF11	TRUE	TRUE	0.59	0.219
ENSG00000276855	CTD-3157E16.2	TRUE	FALSE	0.59	0.219
ENSG00000108700	CCL8	TRUE	TRUE	0.59	0.235
ENSG00000052723	SIKE1	FALSE	TRUE	0.59	0.22
ENSG00000161920	MED11	TRUE	TRUE	0.59	0.216
ENSG00000142039	CCDC97	FALSE	TRUE	0.59	0.22
ENSG00000138080	EMILIN1	FALSE	TRUE	0.59	0.236
ENSG00000144426	NBEAL1	FALSE	TRUE	0.59	0.24
ENSG00000066777	ARFGEF1	TRUE	TRUE	0.59	0.233
ENSG00000120594	PLXDC2	TRUE	TRUE	0.59	0.235
ENSG00000012504	NR1H4	TRUE	TRUE	0.59	0.221
ENSG00000156858	PRR14	FALSE	TRUE	0.59	0.229
ENSG00000174990	CA5A	FALSE	TRUE	0.59	0.227
ENSG00000101246	ARFRP1	FALSE	TRUE	0.59	0.214
ENSG00000069399	BCL3	FALSE	TRUE	0.59	0.238
ENSG00000186951	PPARA	FALSE	TRUE	0.59	0.228
ENSG00000174059	CD34	FALSE	TRUE	0.59	0.23
ENSG00000169299	PGM2	FALSE	TRUE	0.59	0.221
ENSG00000164037	SLC9B1	TRUE	TRUE	0.59	0.225
ENSG00000279691	RP11-485M7.2	TRUE	FALSE	0.59	0.23
ENSG00000146083	RNF44	TRUE	TRUE	0.59	0.225
ENSG00000105996	HOXA2	TRUE	TRUE	0.59	0.225
ENSG00000018610	CXorf56	FALSE	TRUE	0.59	0.221
ENSG00000168010	ATG16L2	TRUE	TRUE	0.59	0.229
ENSG00000100994	PYGB	TRUE	TRUE	0.59	0.225
ENSG00000148019	CEP78	TRUE	TRUE	0.59	0.238
ENSG00000085117	CD82	FALSE	TRUE	0.59	0.242
ENSG00000110108	TMEM109	TRUE	TRUE	0.59	0.238
ENSG00000116750	UCHL5	FALSE	TRUE	0.59	0.239
ENSG00000119820	YIPF4	FALSE	TRUE	0.59	0.249
ENSG00000138079	SLC3A1	TRUE	TRUE	0.59	0.234
ENSG00000172878	METAP1D	FALSE	TRUE	0.59	0.23
ENSG00000226564	FTH1P20	FALSE	FALSE	0.59	0.24
ENSG00000172757	CFL1	FALSE	TRUE	0.59	0.25
ENSG00000092199	HNRNPC	TRUE	TRUE	0.59	0.25
ENSG00000166233	ARIH1	FALSE	TRUE	0.59	0.249
ENSG00000108298	RPL19	FALSE	TRUE	0.59	0.25
ENSG00000012048	BRCA1	FALSE	TRUE	0.59	0.23
ENSG00000199366	Y_RNA	TRUE	FALSE	0.59	0.23
ENSG00000159082	SYNJ1	TRUE	TRUE	0.59	0.237
ENSG00000242485	MRPL20	TRUE	TRUE	0.59	0.243
ENSG00000019549	SNAI2	TRUE	TRUE	0.59	0.24
ENSG00000165669	FAM204A	FALSE	TRUE	0.59	0.245
ENSG00000183495	EP400	FALSE	TRUE	0.59	0.238
ENSG00000171729	TMEM51	FALSE	TRUE	0.59	0.238
ENSG00000162623	TYW3	TRUE	TRUE	0.59	0.241
ENSG00000116604	MEF2D	FALSE	TRUE	0.59	0.249
ENSG00000154380	ENAH	TRUE	TRUE	0.59	0.255
ENSG00000172059	KLF11	TRUE	TRUE	0.59	0.244
ENSG00000119878	CRIPT	FALSE	TRUE	0.59	0.244
ENSG00000198961	PJA2	FALSE	TRUE	0.59	0.254
ENSG00000122507	BBS9	FALSE	TRUE	0.59	0.245
ENSG00000257743	MGAM2	FALSE	TRUE	0.59	0.235
ENSG00000214756	METTL12	FALSE	TRUE	0.59	0.246
ENSG00000176485	PLA2G16	FALSE	TRUE	0.59	0.24
ENSG00000280156	AC006548.28	FALSE	FALSE	0.59	0.244
ENSG00000100316	RPL3	FALSE	TRUE	0.59	0.255
ENSG00000138606	SHF	TRUE	TRUE	0.59	0.239
ENSG00000239697	TNFSF12	TRUE	TRUE	0.59	0.242
ENSG00000280407	RP13-516M14.8	TRUE	FALSE	0.59	0.226
ENSG00000189266	PNRC2	TRUE	TRUE	0.59	0.257
ENSG00000198711	SSBP3-AS1	TRUE	FALSE	0.59	0.24
ENSG00000132855	ANGPTL3	TRUE	TRUE	0.59	0.24
ENSG00000131778	CHD1L	TRUE	TRUE	0.59	0.249
ENSG00000198301	SDAD1	TRUE	TRUE	0.59	0.243
ENSG00000031003	FAM13B	TRUE	TRUE	0.59	0.253
ENSG00000214922	HLA-F-AS1	FALSE	FALSE	0.59	0.245
ENSG00000237851	RP1-67K17.4	TRUE	FALSE	0.59	0.24
ENSG00000158457	TSPAN33	TRUE	TRUE	0.59	0.243
ENSG00000177335	C8orf31	TRUE	FALSE	0.59	0.24
ENSG00000200090	Y_RNA	TRUE	FALSE	0.59	0.24
ENSG00000133316	WDR74	TRUE	TRUE	0.59	0.24
ENSG00000135677	GNS	FALSE	TRUE	0.59	0.256
ENSG00000139233	LLPH	FALSE	TRUE	0.59	0.245
ENSG00000135090	TAOK3	FALSE	TRUE	0.59	0.255
ENSG00000256525	POLG2	TRUE	TRUE	0.59	0.249
ENSG00000198053	SIRPA	FALSE	TRUE	0.59	0.24
ENSG00000207752	MIR199A1	TRUE	FALSE	0.59	0.24
ENSG00000267481	CTC-559E9.5	TRUE	FALSE	0.59	0.238
ENSG00000186020	ZNF529	TRUE	TRUE	0.59	0.245
ENSG00000226696	LENG8-AS1	FALSE	FALSE	0.59	0.24
ENSG00000160209	PDXK	FALSE	TRUE	0.59	0.246
ENSG00000163602	RYBP	TRUE	TRUE	0.59	0.259
ENSG00000155111	CDK19	TRUE	TRUE	0.59	0.25
ENSG00000177700	POLR2L	FALSE	TRUE	0.59	0.261
ENSG00000100650	SRSF5	TRUE	TRUE	0.59	0.262
ENSG00000159216	RUNX1	TRUE	TRUE	0.58	0.262
ENSG00000183570	PCBP3	FALSE	TRUE	0.58	0.248
ENSG00000233693	RP11-506O24.1	TRUE	FALSE	0.58	0.245
ENSG00000122176	FMOD	FALSE	TRUE	0.58	0.258
ENSG00000231890	DARS-AS1	TRUE	FALSE	0.58	0.245
ENSG00000039139	DNAH5	FALSE	TRUE	0.58	0.245
ENSG00000219150	RP11-569A2.2	TRUE	FALSE	0.58	0.245
ENSG00000111321	LTBR	FALSE	TRUE	0.58	0.253
ENSG00000110848	CD69	FALSE	TRUE	0.58	0.245
ENSG00000258628	RP11-492D6.3	FALSE	FALSE	0.58	0.245
ENSG00000169900	PYDC1	TRUE	TRUE	0.58	0.245
ENSG00000101353	MROH8	TRUE	TRUE	0.58	0.245
ENSG00000272455	RP4-758J18.13	FALSE	FALSE	0.58	0.249
ENSG00000146263	MMS22L	TRUE	TRUE	0.58	0.258
ENSG00000105855	ITGB8	TRUE	TRUE	0.58	0.263
ENSG00000205038	PKHD1L1	TRUE	TRUE	0.58	0.249
ENSG00000162407	PLPP3	TRUE	TRUE	0.58	0.27
ENSG00000272886	DCP1A	TRUE	TRUE	0.58	0.266
ENSG00000174579	MSL2	FALSE	TRUE	0.58	0.246
ENSG00000096384	HSP90AB1	TRUE	TRUE	0.58	0.27
ENSG00000104723	TUSC3	FALSE	TRUE	0.58	0.258
ENSG00000236814	RP11-446E9.1	FALSE	FALSE	0.58	0.255
ENSG00000204149	AGAP6	FALSE	TRUE	0.58	0.259
ENSG00000070495	JMJD6	TRUE	TRUE	0.58	0.259
ENSG00000185104	FAF1	TRUE	TRUE	0.58	0.241
ENSG00000143319	ISG20L2	TRUE	TRUE	0.58	0.263
ENSG00000179950	PUF60	FALSE	TRUE	0.58	0.257
ENSG00000095380	NANS	FALSE	TRUE	0.58	0.257
ENSG00000111266	DUSP16	TRUE	TRUE	0.58	0.257
ENSG00000269374	CTB-50E14.5	FALSE	FALSE	0.58	0.25
ENSG00000152061	RABGAP1L	TRUE	TRUE	0.58	0.27
ENSG00000243244	STON1	TRUE	TRUE	0.58	0.258
ENSG00000115325	DOK1	FALSE	TRUE	0.58	0.253
ENSG00000188846	RPL14	FALSE	TRUE	0.58	0.275
ENSG00000090520	DNAJB11	FALSE	TRUE	0.58	0.263
ENSG00000146414	SHPRH	TRUE	TRUE	0.58	0.268
ENSG00000164951	PDP1	TRUE	TRUE	0.58	0.264
ENSG00000196792	STRN3	FALSE	TRUE	0.58	0.274
ENSG00000270986	RP11-123C21.2	TRUE	FALSE	0.58	0.26
ENSG00000170836	PPM1D	FALSE	TRUE	0.58	0.255
ENSG00000149346	SLX4IP	TRUE	TRUE	0.58	0.268
ENSG00000127507	ADGRE2	TRUE	TRUE	0.58	0.258
ENSG00000105656	ELL	TRUE	TRUE	0.58	0.264
ENSG00000151151	IPMK	FALSE	TRUE	0.58	0.263
ENSG00000163867	ZMYM6	FALSE	TRUE	0.58	0.265
ENSG00000116473	RAP1A	FALSE	TRUE	0.58	0.274
ENSG00000131779	PEX11B	TRUE	TRUE	0.58	0.264
ENSG00000231312	AC007246.3	FALSE	FALSE	0.58	0.258
ENSG00000138380	CARF	TRUE	TRUE	0.58	0.264
ENSG00000170271	FAXDC2	TRUE	TRUE	0.58	0.267
ENSG00000008083	JARID2	TRUE	TRUE	0.58	0.273
ENSG00000226803	RP11-203B9.4	TRUE	FALSE	0.58	0.26
ENSG00000105825	TFPI2	FALSE	TRUE	0.58	0.271
ENSG00000118046	STK11	FALSE	TRUE	0.58	0.262
ENSG00000233608	TWIST2	TRUE	TRUE	0.58	0.256
ENSG00000143093	STRIP1	TRUE	TRUE	0.58	0.263
ENSG00000112640	PPP2R5D	TRUE	TRUE	0.58	0.259
ENSG00000213462	ERV3-1	FALSE	TRUE	0.58	0.261
ENSG00000147454	SLC25A37	TRUE	TRUE	0.58	0.286
ENSG00000136848	DAB2IP	FALSE	TRUE	0.58	0.272
ENSG00000150991	UBC	TRUE	TRUE	0.58	0.286
ENSG00000129003	VPS13C	TRUE	TRUE	0.58	0.284
ENSG00000090924	PLEKHG2	FALSE	TRUE	0.58	0.277
ENSG00000213762	ZNF134	TRUE	TRUE	0.58	0.256
ENSG00000225616	RP4-604A21.1	FALSE	FALSE	0.58	0.285
ENSG00000253309	SERPINE3	TRUE	TRUE	0.58	0.27
ENSG00000184887	BTBD6	FALSE	TRUE	0.58	0.27
ENSG00000264343	NOTCH2NL	FALSE	TRUE	0.58	0.274
ENSG00000115053	NCL	FALSE	TRUE	0.58	0.291
ENSG00000144741	SLC25A26	TRUE	TRUE	0.58	0.271
ENSG00000163430	FSTL1	TRUE	TRUE	0.58	0.291
ENSG00000145623	OSMR	FALSE	TRUE	0.58	0.286
ENSG00000230795	HLA-K	TRUE	FALSE	0.58	0.274
ENSG00000166341	DCHS1	FALSE	TRUE	0.58	0.277
ENSG00000256315	AP000462.1	TRUE	FALSE	0.58	0.271
ENSG00000165868	HSPA12A	TRUE	TRUE	0.58	0.276
ENSG00000198873	GRK5	FALSE	TRUE	0.58	0.286
ENSG00000202048	SNORD114-20	FALSE	FALSE	0.58	0.274
ENSG00000259712	CTD-2184D3.5	TRUE	FALSE	0.58	0.271
ENSG00000197815	RP1-253P7.4	TRUE	FALSE	0.58	0.271
ENSG00000125652	ALKBH7	FALSE	TRUE	0.58	0.277
ENSG00000266028	SRGAP2	TRUE	TRUE	0.58	0.292
ENSG00000243279	PRAF2	FALSE	TRUE	0.58	0.275
ENSG00000221978	CCNL2	TRUE	TRUE	0.58	0.295
ENSG00000115946	PNO1	TRUE	TRUE	0.58	0.28
ENSG00000176407	KCMF1	FALSE	TRUE	0.58	0.283
ENSG00000080822	CLDND1	TRUE	TRUE	0.58	0.29
ENSG00000114770	ABCC5	TRUE	TRUE	0.58	0.285
ENSG00000178222	RNF212	TRUE	TRUE	0.58	0.276
ENSG00000215156	RP11-1023L17.2	FALSE	FALSE	0.58	0.283
ENSG00000026297	RNASET2	FALSE	TRUE	0.58	0.276
ENSG00000106546	AHR	FALSE	TRUE	0.58	0.296
ENSG00000170791	CHCHD7	FALSE	TRUE	0.58	0.276
ENSG00000235531	MSC-AS1	TRUE	FALSE	0.58	0.284
ENSG00000183354	KIAA2026	TRUE	TRUE	0.58	0.293
ENSG00000158169	FANCC	FALSE	TRUE	0.58	0.274
ENSG00000110075	PPP6R3	TRUE	TRUE	0.58	0.296
ENSG00000165997	ARL5B	FALSE	TRUE	0.58	0.293
ENSG00000166510	CCDC68	FALSE	TRUE	0.58	0.293
ENSG00000188493	C19orf54	TRUE	TRUE	0.58	0.276
ENSG00000130726	TRIM28	FALSE	TRUE	0.58	0.285
ENSG00000097033	SH3GLB1	FALSE	TRUE	0.58	0.296
ENSG00000025156	HSF2	TRUE	TRUE	0.58	0.281
ENSG00000272918	CTB-152G17.6	TRUE	FALSE	0.58	0.281
ENSG00000064419	TNPO3	TRUE	TRUE	0.58	0.289
ENSG00000197024	ZNF398	TRUE	TRUE	0.58	0.281
ENSG00000132768	DPH2	TRUE	TRUE	0.58	0.281
ENSG00000143416	SELENBP1	TRUE	TRUE	0.58	0.292
ENSG00000121486	TRMT1L	TRUE	TRUE	0.58	0.281
ENSG00000170801	HTRA3	FALSE	TRUE	0.58	0.281
ENSG00000134352	IL6ST	TRUE	TRUE	0.58	0.302
ENSG00000145687	SSBP2	TRUE	TRUE	0.58	0.298
ENSG00000164989	CCDC171	FALSE	TRUE	0.58	0.272
ENSG00000119383	PPP2R4	FALSE	TRUE	0.58	0.288
ENSG00000060749	QSER1	TRUE	TRUE	0.58	0.294
ENSG00000177283	FZD8	FALSE	TRUE	0.58	0.279
ENSG00000276533	RP11-139H15.5	TRUE	FALSE	0.58	0.279
ENSG00000247735	CTD-2574D22.2	TRUE	FALSE	0.58	0.281
ENSG00000100417	PMM1	TRUE	TRUE	0.58	0.281
ENSG00000128708	HAT1	TRUE	TRUE	0.58	0.292
ENSG00000112304	ACOT13	TRUE	TRUE	0.58	0.286
ENSG00000131669	NINJ1	TRUE	TRUE	0.58	0.295
ENSG00000140367	UBE2Q2	FALSE	TRUE	0.58	0.295
ENSG00000282386	RP11-422P24.12	FALSE	FALSE	0.58	0.287
ENSG00000185619	PCGF3	TRUE	TRUE	0.58	0.292
ENSG00000235043	TECRP1	FALSE	FALSE	0.58	0.285
ENSG00000113643	RARS	FALSE	TRUE	0.58	0.296
ENSG00000253882	RP11-61L23.2	TRUE	FALSE	0.58	0.296
ENSG00000109971	HSPA8	TRUE	TRUE	0.58	0.308
ENSG00000156521	TYSND1	TRUE	TRUE	0.58	0.287
ENSG00000239827	SUGT1P3	TRUE	FALSE	0.58	0.287
ENSG00000176208	ATAD5	FALSE	TRUE	0.58	0.292
ENSG00000116117	PARD3B	FALSE	TRUE	0.58	0.295
ENSG00000115568	ZNF142	FALSE	TRUE	0.58	0.278
ENSG00000130304	SLC27A1	FALSE	TRUE	0.58	0.292
ENSG00000249115	HAUS5	TRUE	TRUE	0.58	0.278
ENSG00000142676	RPL11	FALSE	TRUE	0.58	0.313
ENSG00000133059	DSTYK	FALSE	TRUE	0.58	0.302
ENSG00000077585	GPR137B	TRUE	TRUE	0.58	0.296
ENSG00000206337	HCP5	FALSE	FALSE	0.58	0.293
ENSG00000204388	HSPA1B	FALSE	TRUE	0.58	0.313
ENSG00000155115	GTF3C6	FALSE	TRUE	0.58	0.299
ENSG00000122515	ZMIZ2	FALSE	TRUE	0.58	0.293
ENSG00000171365	CLCN5	TRUE	TRUE	0.58	0.293
ENSG00000066855	MTFR1	FALSE	TRUE	0.58	0.293
ENSG00000177156	TALDO1	TRUE	TRUE	0.58	0.296
ENSG00000197136	PCNXL3	TRUE	TRUE	0.58	0.293
ENSG00000135503	ACVR1B	FALSE	TRUE	0.58	0.284
ENSG00000151773	CCDC122	FALSE	TRUE	0.58	0.303
ENSG00000085721	RRN3	FALSE	TRUE	0.58	0.291
ENSG00000132600	PRMT7	TRUE	TRUE	0.58	0.293
ENSG00000108953	YWHAE	TRUE	TRUE	0.58	0.313
ENSG00000153933	DGKE	TRUE	TRUE	0.58	0.296
ENSG00000282508	LINC01002	FALSE	FALSE	0.58	0.296
ENSG00000115561	CHMP3	FALSE	TRUE	0.58	0.314
ENSG00000114395	CYB561D2	TRUE	TRUE	0.58	0.297
ENSG00000180596	HIST1H2BC	TRUE	TRUE	0.58	0.297
ENSG00000196655	TRAPPC4	TRUE	TRUE	0.58	0.301
ENSG00000129235	TXNDC17	TRUE	TRUE	0.58	0.306
ENSG00000116754	SRSF11	FALSE	TRUE	0.58	0.319
ENSG00000213963	AC074286.1	TRUE	FALSE	0.58	0.298
ENSG00000254999	BRK1	TRUE	TRUE	0.58	0.318
ENSG00000173531	MST1	TRUE	TRUE	0.58	0.298
ENSG00000197283	SYNGAP1	FALSE	TRUE	0.58	0.305
ENSG00000214717	ZBED1	FALSE	TRUE	0.58	0.305
ENSG00000068438	FTSJ1	TRUE	TRUE	0.58	0.298
ENSG00000082458	DLG3	TRUE	TRUE	0.58	0.31
ENSG00000205268	PDE7A	FALSE	TRUE	0.58	0.302
ENSG00000155099	TMEM55A	FALSE	TRUE	0.58	0.304
ENSG00000138346	DNA2	TRUE	TRUE	0.58	0.296
ENSG00000089009	RPL6	FALSE	TRUE	0.58	0.319
ENSG00000198718	FAM179B	FALSE	TRUE	0.58	0.312
ENSG00000168803	ADAL	TRUE	TRUE	0.58	0.305
ENSG00000154102	C16orf74	TRUE	TRUE	0.58	0.298
ENSG00000214176	PLEKHM1P1	FALSE	FALSE	0.58	0.308
ENSG00000223547	ZNF844	TRUE	TRUE	0.58	0.305
ENSG00000125755	SYMPK	TRUE	TRUE	0.58	0.31
ENSG00000159086	PAXBP1	FALSE	TRUE	0.58	0.302
ENSG00000238297	U3	TRUE	FALSE	0.58	0.303
ENSG00000108671	PSMD11	TRUE	TRUE	0.58	0.312
ENSG00000146386	ABRACL	TRUE	TRUE	0.57	0.295
ENSG00000147027	TMEM47	FALSE	TRUE	0.57	0.322
ENSG00000104375	STK3	TRUE	TRUE	0.57	0.318
ENSG00000184281	TSSC4	TRUE	TRUE	0.57	0.29
ENSG00000168005	C11orf84	TRUE	TRUE	0.57	0.304
ENSG00000229644	NAMPTP1	FALSE	FALSE	0.57	0.319
ENSG00000229116	RP11-20J15.3	TRUE	FALSE	0.57	0.304
ENSG00000127863	TNFRSF19	FALSE	TRUE	0.57	0.302
ENSG00000136280	CCM2	FALSE	TRUE	0.57	0.309
ENSG00000185201	IFITM2	TRUE	TRUE	0.57	0.328
ENSG00000175592	FOSL1	TRUE	TRUE	0.57	0.312
ENSG00000137822	TUBGCP4	TRUE	TRUE	0.57	0.309
ENSG00000104064	GABPB1	FALSE	TRUE	0.57	0.312
ENSG00000228327	RP11-206L10.2	FALSE	FALSE	0.57	0.313
ENSG00000152147	GEMIN6	FALSE	TRUE	0.57	0.31
ENSG00000158163	DZIP1L	TRUE	TRUE	0.57	0.31
ENSG00000082068	WDR70	TRUE	TRUE	0.57	0.319
ENSG00000120256	LRP11	TRUE	TRUE	0.57	0.31
ENSG00000136960	ENPP2	FALSE	TRUE	0.57	0.318
ENSG00000175348	TMEM9B	TRUE	TRUE	0.57	0.301
ENSG00000186469	GNG2	TRUE	TRUE	0.57	0.321
ENSG00000140320	BAHD1	TRUE	TRUE	0.57	0.31
ENSG00000179523	EIF3J-AS1	TRUE	FALSE	0.57	0.31
ENSG00000237550	RPL9P9	FALSE	FALSE	0.57	0.33
ENSG00000141682	PMAIP1	TRUE	TRUE	0.57	0.319
ENSG00000226950	DANCR	TRUE	FALSE	0.57	0.318
ENSG00000107341	UBE2R2	FALSE	TRUE	0.57	0.329
ENSG00000136379	ABHD17C	TRUE	TRUE	0.57	0.318
ENSG00000278133	RP11-196G11.5	FALSE	FALSE	0.57	0.315
ENSG00000265241	RBM8A	TRUE	TRUE	0.57	0.331
ENSG00000168724	DNAJC21	TRUE	TRUE	0.57	0.328
ENSG00000196743	GM2A	TRUE	TRUE	0.57	0.324
ENSG00000171467	ZNF318	TRUE	TRUE	0.57	0.318
ENSG00000112339	HBS1L	TRUE	TRUE	0.57	0.33
ENSG00000149090	PAMR1	FALSE	TRUE	0.57	0.331
ENSG00000138326	RPS24	FALSE	TRUE	0.57	0.336
ENSG00000258807	RP11-1152H15.1	TRUE	FALSE	0.57	0.319
ENSG00000213614	HEXA	TRUE	TRUE	0.57	0.325
ENSG00000125430	HS3ST3B1	TRUE	TRUE	0.57	0.329
ENSG00000031823	RANBP3	TRUE	TRUE	0.57	0.316
ENSG00000231205	ZNF826P	TRUE	FALSE	0.57	0.316
ENSG00000196867	ZFP28	TRUE	TRUE	0.57	0.316
ENSG00000197021	CXorf40B	TRUE	TRUE	0.57	0.321
ENSG00000162419	GMEB1	FALSE	TRUE	0.57	0.331
ENSG00000116711	PLA2G4A	TRUE	TRUE	0.57	0.327
ENSG00000084754	HADHA	TRUE	TRUE	0.57	0.337
ENSG00000213699	SLC35F6	TRUE	TRUE	0.57	0.322
ENSG00000131375	CAPN7	FALSE	TRUE	0.57	0.334
ENSG00000279891	FLJ42393	TRUE	FALSE	0.57	0.32
ENSG00000124882	EREG	TRUE	TRUE	0.57	0.322
ENSG00000113583	C5orf15	FALSE	TRUE	0.57	0.337
ENSG00000120705	ETF1	TRUE	TRUE	0.57	0.338
ENSG00000006468	ETV1	TRUE	TRUE	0.57	0.334
ENSG00000014138	POLA2	FALSE	TRUE	0.57	0.329
ENSG00000110092	CCND1	TRUE	TRUE	0.57	0.325
ENSG00000087502	ERGIC2	FALSE	TRUE	0.57	0.336
ENSG00000108639	SYNGR2	TRUE	TRUE	0.57	0.32
ENSG00000141664	ZCCHC2	TRUE	TRUE	0.57	0.325
ENSG00000125843	AP5S1	TRUE	TRUE	0.57	0.329
ENSG00000100422	CERK	TRUE	TRUE	0.57	0.331
ENSG00000268575	RP1-283E3.8	FALSE	FALSE	0.57	0.327
ENSG00000250312	ZNF718	TRUE	TRUE	0.57	0.327
ENSG00000169306	IL1RAPL1	TRUE	TRUE	0.57	0.327
ENSG00000107164	FUBP3	FALSE	TRUE	0.57	0.33
ENSG00000167395	ZNF646	TRUE	TRUE	0.57	0.327
ENSG00000267737	AC061992.2	TRUE	FALSE	0.57	0.327
ENSG00000105705	SUGP1	TRUE	TRUE	0.57	0.327
ENSG00000125347	IRF1	TRUE	TRUE	0.57	0.348
ENSG00000115232	ITGA4	TRUE	TRUE	0.57	0.333
ENSG00000188738	FSIP2	TRUE	TRUE	0.57	0.331
ENSG00000106263	EIF3B	TRUE	TRUE	0.57	0.331
ENSG00000100949	RABGGTA	FALSE	TRUE	0.57	0.324
ENSG00000258730	ITPK1-AS1	FALSE	FALSE	0.57	0.328
ENSG00000103494	RPGRIP1L	FALSE	TRUE	0.57	0.328
ENSG00000170296	GABARAP	FALSE	TRUE	0.57	0.346
ENSG00000168259	DNAJC7	TRUE	TRUE	0.57	0.346
ENSG00000280365	RP11-9H20.2	TRUE	FALSE	0.57	0.328
ENSG00000156876	SASS6	FALSE	TRUE	0.57	0.324
ENSG00000118004	COLEC11	TRUE	TRUE	0.57	0.319
ENSG00000111490	TBC1D30	TRUE	TRUE	0.57	0.333
ENSG00000118898	PPL	TRUE	TRUE	0.57	0.333
ENSG00000169951	ZNF764	TRUE	TRUE	0.57	0.333
ENSG00000122482	ZNF644	TRUE	TRUE	0.57	0.35
ENSG00000143379	SETDB1	FALSE	TRUE	0.57	0.332
ENSG00000075426	FOSL2	FALSE	TRUE	0.57	0.354
ENSG00000114439	BBX	TRUE	TRUE	0.57	0.353
ENSG00000151552	QDPR	TRUE	TRUE	0.57	0.334
ENSG00000145919	BOD1	TRUE	TRUE	0.57	0.332
ENSG00000279881	RP11-513O13.1	TRUE	FALSE	0.57	0.338
ENSG00000140044	JDP2	TRUE	TRUE	0.57	0.351
ENSG00000133943	C14orf159	TRUE	TRUE	0.57	0.343
ENSG00000092931	MFSD11	TRUE	TRUE	0.57	0.339
ENSG00000171302	CANT1	FALSE	TRUE	0.57	0.33
ENSG00000100281	HMGXB4	TRUE	TRUE	0.57	0.346
ENSG00000163050	ADCK3	TRUE	TRUE	0.57	0.339
ENSG00000162714	ZNF496	TRUE	TRUE	0.57	0.33
ENSG00000158402	CDC25C	TRUE	TRUE	0.57	0.339
ENSG00000196652	ZKSCAN5	TRUE	TRUE	0.57	0.339
ENSG00000136878	USP20	TRUE	TRUE	0.57	0.339
ENSG00000166135	HIF1AN	FALSE	TRUE	0.57	0.342
ENSG00000280152	RP11-331F4.5	TRUE	FALSE	0.57	0.339
ENSG00000100418	DESI1	TRUE	TRUE	0.57	0.339
ENSG00000231201	AF127577.11	FALSE	FALSE	0.57	0.33
ENSG00000168899	VAMP5	TRUE	TRUE	0.57	0.356
ENSG00000106086	PLEKHA8	TRUE	TRUE	0.57	0.344
ENSG00000265485	RP11-449D8.1	FALSE	FALSE	0.57	0.344
ENSG00000171223	JUNB	FALSE	TRUE	0.57	0.361
ENSG00000213430	HSPD1P1	FALSE	FALSE	0.57	0.354
ENSG00000270672	MTRNR2L6	FALSE	TRUE	0.57	0.351
ENSG00000044446	PHKA2	FALSE	TRUE	0.57	0.345
ENSG00000174744	BRMS1	TRUE	TRUE	0.57	0.345
ENSG00000134905	CARS2	TRUE	TRUE	0.57	0.348
ENSG00000100104	SRRD	TRUE	TRUE	0.57	0.345
ENSG00000269473	CTD-2619J13.19	FALSE	FALSE	0.57	0.351
ENSG00000257315	ZBED6	TRUE	TRUE	0.57	0.35
ENSG00000170634	ACYP2	FALSE	TRUE	0.57	0.356
ENSG00000153107	ANAPC1	FALSE	TRUE	0.57	0.352
ENSG00000169629	RGPD8	FALSE	TRUE	0.57	0.352
ENSG00000138448	ITGAV	FALSE	TRUE	0.57	0.367
ENSG00000113318	MSH3	TRUE	TRUE	0.57	0.342
ENSG00000145715	RASA1	FALSE	TRUE	0.57	0.364
ENSG00000126012	KDM5C	TRUE	TRUE	0.57	0.35
ENSG00000173598	NUDT4	FALSE	TRUE	0.57	0.367
ENSG00000143486	EIF2D	TRUE	TRUE	0.57	0.355
ENSG00000175066	GK5	FALSE	TRUE	0.57	0.36
ENSG00000109572	CLCN3	TRUE	TRUE	0.57	0.355
ENSG00000145526	CDH18	FALSE	TRUE	0.57	0.348
ENSG00000250069	CTB-131B5.2	TRUE	FALSE	0.57	0.348
ENSG00000158813	EDA	FALSE	TRUE	0.57	0.353
ENSG00000130177	CDC16	TRUE	TRUE	0.57	0.359
ENSG00000176105	YES1	FALSE	TRUE	0.57	0.363
ENSG00000178184	PARD6G	TRUE	TRUE	0.57	0.353
ENSG00000160221	C21orf33	FALSE	TRUE	0.57	0.356
ENSG00000146733	PSPH	TRUE	TRUE	0.57	0.358
ENSG00000186312	CA5BP1	TRUE	FALSE	0.57	0.358
ENSG00000109944	C11orf63	TRUE	TRUE	0.57	0.358
ENSG00000258412	RP11-404P21.5	FALSE	FALSE	0.57	0.358
ENSG00000170776	AKAP13	FALSE	TRUE	0.57	0.376
ENSG00000184897	H1FX	FALSE	TRUE	0.57	0.371
ENSG00000145555	MYO10	FALSE	TRUE	0.57	0.371
ENSG00000048140	TSPAN17	FALSE	TRUE	0.57	0.359
ENSG00000105968	H2AFV	TRUE	TRUE	0.57	0.371
ENSG00000255864	RP11-444D3.1	TRUE	FALSE	0.57	0.369
ENSG00000137857	DUOX1	TRUE	TRUE	0.57	0.359
ENSG00000063169	GLTSCR1	FALSE	TRUE	0.57	0.363
ENSG00000185630	PBX1	FALSE	TRUE	0.57	0.383
ENSG00000080345	RIF1	FALSE	TRUE	0.57	0.38
ENSG00000185985	SLITRK2	TRUE	TRUE	0.57	0.364
ENSG00000148737	TCF7L2	FALSE	TRUE	0.57	0.38
ENSG00000153815	CMIP	FALSE	TRUE	0.57	0.382
ENSG00000256087	ZNF432	TRUE	TRUE	0.57	0.364
ENSG00000117395	EBNA1BP2	TRUE	TRUE	0.57	0.369
ENSG00000234518	PTGES3P1	TRUE	FALSE	0.57	0.357
ENSG00000158092	NCK1	TRUE	TRUE	0.57	0.375
ENSG00000127415	IDUA	TRUE	TRUE	0.57	0.366
ENSG00000123505	AMD1	FALSE	TRUE	0.57	0.385
ENSG00000065621	GSTO2	TRUE	TRUE	0.57	0.372
ENSG00000111328	CDK2AP1	FALSE	TRUE	0.57	0.357
ENSG00000129911	KLF16	FALSE	TRUE	0.57	0.364
ENSG00000128656	CHN1	TRUE	TRUE	0.57	0.374
ENSG00000274026	FAM27E3	FALSE	FALSE	0.57	0.371
ENSG00000200842	Y_RNA	TRUE	FALSE	0.57	0.374
ENSG00000188785	ZNF548	FALSE	TRUE	0.57	0.371
ENSG00000077943	ITGA8	FALSE	TRUE	0.57	0.387
ENSG00000134250	NOTCH2	TRUE	TRUE	0.57	0.387
ENSG00000176444	CLK2	TRUE	TRUE	0.57	0.368
ENSG00000172986	GXYLT2	TRUE	TRUE	0.57	0.368
ENSG00000168827	GFM1	TRUE	TRUE	0.57	0.376
ENSG00000147669	POLR2K	FALSE	TRUE	0.57	0.376
ENSG00000204381	LAYN	TRUE	TRUE	0.57	0.361
ENSG00000120820	GLT8D2	TRUE	TRUE	0.57	0.386
ENSG00000160633	SAFB	TRUE	TRUE	0.57	0.385
ENSG00000223768	LINC00205	TRUE	FALSE	0.57	0.376
ENSG00000163945	UVSSA	TRUE	TRUE	0.56	0.381
ENSG00000204681	GABBR1	TRUE	TRUE	0.56	0.386
ENSG00000204272	LINC01420	FALSE	TRUE	0.56	0.381
ENSG00000185515	BRCC3	TRUE	TRUE	0.56	0.377
ENSG00000058056	USP13	FALSE	TRUE	0.56	0.377
ENSG00000170088	TMEM192	FALSE	TRUE	0.56	0.387
ENSG00000164587	RPS14	FALSE	TRUE	0.56	0.399
ENSG00000273237	CTB-119C2.1	TRUE	FALSE	0.56	0.389
ENSG00000131263	RLIM	TRUE	TRUE	0.56	0.392
ENSG00000054965	FAM168A	TRUE	TRUE	0.56	0.389
ENSG00000189046	ALKBH2	FALSE	TRUE	0.56	0.37
ENSG00000005100	DHX33	FALSE	TRUE	0.56	0.387
ENSG00000205758	CRYZL1	TRUE	TRUE	0.56	0.388
ENSG00000159200	RCAN1	TRUE	TRUE	0.56	0.395
ENSG00000234741	GAS5	FALSE	FALSE	0.56	0.402
ENSG00000204311	DFNB59	TRUE	TRUE	0.56	0.384
ENSG00000109381	ELF2	FALSE	TRUE	0.56	0.401
ENSG00000143458	GABPB2	TRUE	TRUE	0.56	0.401
ENSG00000116957	TBCE	TRUE	TRUE	0.56	0.377
ENSG00000164136	IL15	FALSE	TRUE	0.56	0.377
ENSG00000170242	USP47	FALSE	TRUE	0.56	0.404
ENSG00000152578	GRIA4	TRUE	TRUE	0.56	0.387
ENSG00000089177	KIF16B	TRUE	TRUE	0.56	0.385
ENSG00000131043	AAR2	TRUE	TRUE	0.56	0.377
ENSG00000134644	PUM1	TRUE	TRUE	0.56	0.407
ENSG00000163870	TPRA1	TRUE	TRUE	0.56	0.391
ENSG00000154582	TCEB1	FALSE	TRUE	0.56	0.407
ENSG00000005801	ZNF195	TRUE	TRUE	0.56	0.382
ENSG00000167325	RRM1	TRUE	TRUE	0.56	0.377
ENSG00000132780	NASP	TRUE	TRUE	0.56	0.412
ENSG00000174021	GNG5	TRUE	TRUE	0.56	0.411
ENSG00000196878	LAMB3	TRUE	TRUE	0.56	0.392
ENSG00000145425	RPS3A	FALSE	TRUE	0.56	0.412
ENSG00000171316	CHD7	FALSE	TRUE	0.56	0.399
ENSG00000107951	MTPAP	TRUE	TRUE	0.56	0.402
ENSG00000170921	TANC2	FALSE	TRUE	0.56	0.4
ENSG00000282393	CTD-3113P16.11	TRUE	FALSE	0.56	0.392
ENSG00000104823	ECH1	FALSE	TRUE	0.56	0.394
ENSG00000132196	HSD17B7	TRUE	TRUE	0.56	0.401
ENSG00000109536	FRG1	TRUE	TRUE	0.56	0.406
ENSG00000198890	PRMT6	FALSE	TRUE	0.56	0.399
ENSG00000164032	H2AFZ	TRUE	TRUE	0.56	0.417
ENSG00000206077	ZDHHC11B	TRUE	TRUE	0.56	0.399
ENSG00000279765	RP11-437B10.1	FALSE	TRUE	0.56	0.399
ENSG00000259207	ITGB3	TRUE	TRUE	0.56	0.388
ENSG00000105640	RPL18A	FALSE	TRUE	0.56	0.419
ENSG00000270760	AD001527.7	FALSE	FALSE	0.56	0.403
ENSG00000223725	AC007879.5	FALSE	FALSE	0.56	0.404
ENSG00000256139	RP11-968O1.5	TRUE	FALSE	0.56	0.404
ENSG00000266651	RP11-138I1.3	TRUE	FALSE	0.56	0.404
ENSG00000134775	FHOD3	FALSE	TRUE	0.56	0.404
ENSG00000162775	RBM15	FALSE	TRUE	0.56	0.408
ENSG00000107249	GLIS3	TRUE	TRUE	0.56	0.411
ENSG00000121741	ZMYM2	FALSE	TRUE	0.56	0.425
ENSG00000255185	PDXDC2P	FALSE	FALSE	0.56	0.41
ENSG00000198231	DDX42	FALSE	TRUE	0.56	0.418
ENSG00000177885	GRB2	FALSE	TRUE	0.56	0.419
ENSG00000278931	bP-2189O9.2	FALSE	FALSE	0.56	0.397
ENSG00000175792	RUVBL1	TRUE	TRUE	0.56	0.411
ENSG00000241370	RPP21	FALSE	TRUE	0.56	0.411
ENSG00000265439	RN7SL811P	FALSE	FALSE	0.56	0.411
ENSG00000111880	RNGTT	TRUE	TRUE	0.56	0.411
ENSG00000224594	RPL29P19	TRUE	FALSE	0.56	0.411
ENSG00000130119	GNL3L	FALSE	TRUE	0.56	0.417
ENSG00000184209	SNRNP35	FALSE	TRUE	0.56	0.417
ENSG00000176619	LMNB2	TRUE	TRUE	0.56	0.404
ENSG00000149273	RPS3	TRUE	TRUE	0.56	0.433
ENSG00000272574	RP11-359K18.4	TRUE	FALSE	0.56	0.418
ENSG00000163872	YEATS2	FALSE	TRUE	0.56	0.418
ENSG00000137343	ATAT1	TRUE	TRUE	0.56	0.418
ENSG00000211899	IGHM	FALSE	TRUE	0.56	0.431
ENSG00000223509	RP11-632K20.7	FALSE	FALSE	0.56	0.427
ENSG00000257122	RRN3P3	TRUE	FALSE	0.56	0.41
ENSG00000143870	PDIA6	TRUE	TRUE	0.56	0.431
ENSG00000078177	N4BP2	TRUE	TRUE	0.56	0.43
ENSG00000109762	SNX25	TRUE	TRUE	0.56	0.411
ENSG00000113504	SLC12A7	FALSE	TRUE	0.56	0.428
ENSG00000164236	ANKRD33B	TRUE	TRUE	0.56	0.429
ENSG00000146373	RNF217	TRUE	TRUE	0.56	0.431
ENSG00000002586	CD99	FALSE	TRUE	0.56	0.44
ENSG00000095397	DFNB31	TRUE	TRUE	0.56	0.424
ENSG00000110435	PDHX	TRUE	TRUE	0.56	0.424
ENSG00000161813	LARP4	TRUE	TRUE	0.56	0.431
ENSG00000131323	TRAF3	FALSE	TRUE	0.56	0.422
ENSG00000087903	RFX2	TRUE	TRUE	0.56	0.428
ENSG00000143256	PFDN2	TRUE	TRUE	0.56	0.429
ENSG00000106610	STAG3L4	TRUE	FALSE	0.56	0.425
ENSG00000029993	HMGB3	TRUE	TRUE	0.56	0.417
ENSG00000254615	RP11-395G23.3	FALSE	FALSE	0.56	0.425
ENSG00000182022	CHST15	FALSE	TRUE	0.56	0.431
ENSG00000230606	AC159540.1	TRUE	FALSE	0.56	0.436
ENSG00000138757	G3BP2	TRUE	TRUE	0.56	0.443
ENSG00000146540	C7orf50	FALSE	TRUE	0.56	0.435
ENSG00000244641	RPS26P43	TRUE	FALSE	0.56	0.431
ENSG00000223496	EXOSC6	FALSE	TRUE	0.56	0.444
ENSG00000004897	CDC27	TRUE	TRUE	0.56	0.444
ENSG00000108829	LRRC59	FALSE	TRUE	0.56	0.419
ENSG00000105355	PLIN3	TRUE	TRUE	0.56	0.423
ENSG00000162735	PEX19	TRUE	TRUE	0.56	0.433
ENSG00000205277	MUC12	TRUE	TRUE	0.56	0.436
ENSG00000231768	LINC01354	TRUE	FALSE	0.56	0.438
ENSG00000146350	TBC1D32	TRUE	TRUE	0.56	0.438
ENSG00000106993	CDC37L1	TRUE	TRUE	0.56	0.438
ENSG00000216937	CCDC7	FALSE	TRUE	0.56	0.438
ENSG00000220842	RP11-572P18.1	FALSE	FALSE	0.56	0.454
ENSG00000167978	SRRM2	FALSE	TRUE	0.56	0.453
ENSG00000277791	PSMB3	FALSE	TRUE	0.56	0.45
ENSG00000012983	MAP4K5	FALSE	TRUE	0.56	0.448
ENSG00000116688	MFN2	FALSE	TRUE	0.56	0.44
ENSG00000233593	RP4-665J23.1	TRUE	FALSE	0.56	0.448
ENSG00000124702	KLHDC3	FALSE	TRUE	0.56	0.428
ENSG00000232618	RP11-439L18.1	TRUE	FALSE	0.56	0.448
ENSG00000241886	RP11-242C19.2	FALSE	FALSE	0.56	0.445
ENSG00000134001	EIF2S1	TRUE	TRUE	0.56	0.455
ENSG00000179889	PDXDC1	FALSE	TRUE	0.56	0.456
ENSG00000266777	SH3GL1P1	FALSE	FALSE	0.56	0.445
ENSG00000109062	SLC9A3R1	TRUE	TRUE	0.56	0.442
ENSG00000242853	RN7SL749P	TRUE	FALSE	0.56	0.447
ENSG00000108557	RAI1	TRUE	TRUE	0.56	0.447
ENSG00000157933	SKI	FALSE	TRUE	0.56	0.462
ENSG00000116273	PHF13	TRUE	TRUE	0.56	0.451
ENSG00000152104	PTPN14	FALSE	TRUE	0.56	0.462
ENSG00000151789	ZNF385D	FALSE	TRUE	0.56	0.452
ENSG00000173210	ABLIM3	TRUE	TRUE	0.56	0.449
ENSG00000118407	FILIP1	TRUE	TRUE	0.56	0.452
ENSG00000276141	WHAMMP3	TRUE	FALSE	0.56	0.451
ENSG00000265158	LRRC37A7P	FALSE	FALSE	0.56	0.449
ENSG00000104825	NFKBIB	TRUE	TRUE	0.56	0.452
ENSG00000276517	AL133243.2	TRUE	FALSE	0.55	0.454
ENSG00000113742	CPEB4	TRUE	TRUE	0.55	0.463
ENSG00000108384	RAD51C	TRUE	TRUE	0.55	0.458
ENSG00000120709	FAM53C	TRUE	TRUE	0.55	0.465
ENSG00000113269	RNF130	FALSE	TRUE	0.55	0.469
ENSG00000106608	URGCP	FALSE	TRUE	0.55	0.456
ENSG00000108039	XPNPEP1	TRUE	TRUE	0.55	0.455
ENSG00000268742	CTD-2396E7.7	TRUE	FALSE	0.55	0.46
ENSG00000122085	MTERF4	TRUE	TRUE	0.55	0.465
ENSG00000175866	BAIAP2	TRUE	TRUE	0.55	0.458
ENSG00000085760	MTIF2	TRUE	TRUE	0.55	0.47
ENSG00000107036	RIC1	TRUE	TRUE	0.55	0.47
ENSG00000240211	RP11-758P17.3	TRUE	FALSE	0.55	0.473
ENSG00000142546	NOSIP	TRUE	TRUE	0.55	0.475
ENSG00000234975	FTH1P2	FALSE	FALSE	0.55	0.483
ENSG00000184261	KCNK12	TRUE	TRUE	0.55	0.475
ENSG00000183054	RGPD6	FALSE	TRUE	0.55	0.479
ENSG00000168564	CDKN2AIP	FALSE	TRUE	0.55	0.468
ENSG00000242028	HYPK	FALSE	TRUE	0.55	0.479
ENSG00000064961	HMG20B	FALSE	TRUE	0.55	0.471
ENSG00000241878	PISD	FALSE	TRUE	0.55	0.463
ENSG00000246695	RASSF8-AS1	FALSE	FALSE	0.55	0.477
ENSG00000269028	MTRNR2L12	FALSE	TRUE	0.55	0.498
ENSG00000213722	DDAH2	FALSE	TRUE	0.55	0.49
ENSG00000110583	NAA40	TRUE	TRUE	0.55	0.482
ENSG00000140543	DET1	FALSE	TRUE	0.55	0.482
ENSG00000143494	VASH2	FALSE	TRUE	0.55	0.477
ENSG00000138709	LARP1B	TRUE	TRUE	0.55	0.494
ENSG00000150510	FAM124A	TRUE	TRUE	0.55	0.488
ENSG00000180098	TRNAU1AP	TRUE	TRUE	0.55	0.499
ENSG00000122550	KLHL7	FALSE	TRUE	0.55	0.496
ENSG00000186591	UBE2H	FALSE	TRUE	0.55	0.504
ENSG00000271147	ARMCX5-GPRASP2	TRUE	FALSE	0.55	0.49
ENSG00000170633	RNF34	TRUE	TRUE	0.55	0.493
ENSG00000100722	ZC3H14	TRUE	TRUE	0.55	0.495
ENSG00000090060	PAPOLA	FALSE	TRUE	0.55	0.505
ENSG00000172987	HPSE2	TRUE	TRUE	0.55	0.495
ENSG00000215908	CROCCP2	TRUE	FALSE	0.55	0.501
ENSG00000158796	DEDD	TRUE	TRUE	0.55	0.507
ENSG00000240401	AC012358.8	TRUE	FALSE	0.55	0.494
ENSG00000114790	ARHGEF26	FALSE	TRUE	0.55	0.494
ENSG00000110841	PPFIBP1	TRUE	TRUE	0.55	0.511
ENSG00000204514	ZNF814	TRUE	TRUE	0.55	0.498
ENSG00000143570	SLC39A1	TRUE	TRUE	0.55	0.508
ENSG00000249915	PDCD6	TRUE	TRUE	0.55	0.503
ENSG00000178467	P4HTM	TRUE	TRUE	0.55	0.499
ENSG00000104714	ERICH1	TRUE	TRUE	0.55	0.514
ENSG00000175073	VCPIP1	TRUE	TRUE	0.55	0.508
ENSG00000139651	ZNF740	FALSE	TRUE	0.55	0.502
ENSG00000124243	BCAS4	FALSE	TRUE	0.55	0.506
ENSG00000196214	ZNF766	TRUE	TRUE	0.55	0.508
ENSG00000274333	RP11-717F1.2	FALSE	FALSE	0.55	0.499
ENSG00000135823	STX6	FALSE	TRUE	0.55	0.5
ENSG00000135766	EGLN1	FALSE	TRUE	0.55	0.513
ENSG00000136448	NMT1	FALSE	TRUE	0.55	0.519
ENSG00000163875	MEAF6	TRUE	TRUE	0.55	0.518
ENSG00000164347	GFM2	TRUE	TRUE	0.55	0.512
ENSG00000168438	CDC40	TRUE	TRUE	0.55	0.518
ENSG00000107263	RAPGEF1	FALSE	TRUE	0.55	0.506
ENSG00000165181	C9orf84	FALSE	TRUE	0.55	0.516
ENSG00000269713	NBPF9	FALSE	TRUE	0.55	0.526
ENSG00000068724	TTC7A	TRUE	TRUE	0.55	0.521
ENSG00000175054	ATR	TRUE	TRUE	0.55	0.524
ENSG00000172935	MRGPRF	TRUE	TRUE	0.55	0.52
ENSG00000264538	SUZ12P1	FALSE	FALSE	0.55	0.524
ENSG00000250786	SNHG18	TRUE	FALSE	0.55	0.529
ENSG00000180573	HIST1H2AC	TRUE	TRUE	0.55	0.527
ENSG00000184752	NDUFA12	FALSE	TRUE	0.55	0.535
ENSG00000236438	FAM157A	FALSE	FALSE	0.55	0.532
ENSG00000163626	COX18	TRUE	TRUE	0.55	0.525
ENSG00000198805	PNP	TRUE	TRUE	0.55	0.525
ENSG00000159658	EFCAB14	TRUE	TRUE	0.55	0.546
ENSG00000169860	P2RY1	FALSE	TRUE	0.55	0.536
ENSG00000010818	HIVEP2	TRUE	TRUE	0.55	0.542
ENSG00000189007	ADAT2	FALSE	TRUE	0.55	0.534
ENSG00000262003	RP11-676J12.7	FALSE	FALSE	0.55	0.536
ENSG00000005156	LIG3	TRUE	TRUE	0.55	0.531
ENSG00000167216	KATNAL2	TRUE	TRUE	0.55	0.537
ENSG00000196236	XPNPEP3	FALSE	TRUE	0.55	0.539
ENSG00000219626	FAM228B	TRUE	TRUE	0.55	0.543
ENSG00000107957	SH3PXD2A	TRUE	TRUE	0.54	0.557
ENSG00000186532	SMYD4	TRUE	TRUE	0.54	0.551
ENSG00000125505	MBOAT7	FALSE	TRUE	0.54	0.544
ENSG00000183486	MX2	TRUE	TRUE	0.54	0.545
ENSG00000198960	ARMCX6	TRUE	TRUE	0.54	0.548
ENSG00000205534	SMG1P2	TRUE	FALSE	0.54	0.541
ENSG00000151834	GABRA2	FALSE	TRUE	0.54	0.553
ENSG00000173436	MINOS1	FALSE	TRUE	0.54	0.566
ENSG00000075945	KIFAP3	TRUE	TRUE	0.54	0.55
ENSG00000131381	RBSN	FALSE	TRUE	0.54	0.553
ENSG00000144848	ATG3	FALSE	TRUE	0.54	0.555
ENSG00000188186	LAMTOR4	FALSE	TRUE	0.54	0.556
ENSG00000198642	KLHL9	TRUE	TRUE	0.54	0.552
ENSG00000033170	FUT8	TRUE	TRUE	0.54	0.566
ENSG00000142102	ATHL1	TRUE	TRUE	0.54	0.556
ENSG00000112977	DAP	TRUE	TRUE	0.54	0.564
ENSG00000181035	SLC25A42	FALSE	TRUE	0.54	0.555
ENSG00000204622	HLA-J	FALSE	FALSE	0.54	0.564
ENSG00000205629	LCMT1	FALSE	TRUE	0.54	0.561
ENSG00000070759	TESK2	TRUE	TRUE	0.54	0.567
ENSG00000134330	IAH1	TRUE	TRUE	0.54	0.57
ENSG00000187147	RNF220	FALSE	TRUE	0.54	0.575
ENSG00000177119	ANO6	FALSE	TRUE	0.54	0.584
ENSG00000178567	EPM2AIP1	TRUE	TRUE	0.54	0.586
ENSG00000173611	SCAI	FALSE	TRUE	0.54	0.581
ENSG00000197497	ZNF665	FALSE	TRUE	0.54	0.578
ENSG00000198727	MT-CYB	FALSE	TRUE	0.54	0.591
ENSG00000146122	DAAM2	FALSE	TRUE	0.54	0.581
ENSG00000225746	SNHG23	TRUE	FALSE	0.54	0.596
ENSG00000138600	SPPL2A	FALSE	TRUE	0.54	0.599
ENSG00000121542	SEC22A	TRUE	TRUE	0.54	0.592
ENSG00000164941	INTS8	TRUE	TRUE	0.54	0.583
ENSG00000074370	ATP2A3	FALSE	TRUE	0.54	0.583
ENSG00000229358	DPY19L1P1	FALSE	FALSE	0.54	0.598
ENSG00000107262	BAG1	FALSE	TRUE	0.54	0.6
ENSG00000107175	CREB3	TRUE	TRUE	0.54	0.596
ENSG00000204103	MAFB	TRUE	TRUE	0.54	0.604
ENSG00000227500	SCAMP4	FALSE	TRUE	0.54	0.595
ENSG00000268362	CTD-2017D11.1	FALSE	FALSE	0.54	0.589
ENSG00000281649	EBLN3	FALSE	FALSE	0.54	0.592
ENSG00000113593	PPWD1	TRUE	TRUE	0.54	0.601
ENSG00000157593	SLC35B2	FALSE	TRUE	0.54	0.604
ENSG00000174306	ZHX3	FALSE	TRUE	0.54	0.598
ENSG00000110851	PRDM4	TRUE	TRUE	0.54	0.609
ENSG00000115993	TRAK2	TRUE	TRUE	0.54	0.614
ENSG00000163947	ARHGEF3	FALSE	TRUE	0.54	0.612
ENSG00000102096	PIM2	FALSE	TRUE	0.54	0.617
ENSG00000168175	MAPK1IP1L	TRUE	TRUE	0.54	0.624
ENSG00000169599	NFU1	FALSE	TRUE	0.54	0.618
ENSG00000185414	MRPL30	TRUE	TRUE	0.54	0.615
ENSG00000197343	ZNF655	TRUE	TRUE	0.54	0.629
ENSG00000108474	PIGL	FALSE	TRUE	0.54	0.623
ENSG00000099994	SUSD2	TRUE	TRUE	0.54	0.621
ENSG00000113569	NUP155	FALSE	TRUE	0.54	0.628
ENSG00000160323	ADAMTS13	TRUE	TRUE	0.54	0.626
ENSG00000136026	CKAP4	FALSE	TRUE	0.54	0.633
ENSG00000240682	ISY1	TRUE	TRUE	0.54	0.628
ENSG00000198963	RORB	TRUE	TRUE	0.54	0.624
ENSG00000172732	MUS81	FALSE	TRUE	0.54	0.629
ENSG00000082641	NFE2L1	FALSE	TRUE	0.54	0.637
ENSG00000165006	UBAP1	TRUE	TRUE	0.53	0.638
ENSG00000148572	NRBF2	TRUE	TRUE	0.53	0.644
ENSG00000233478	RP1-187B23.1	TRUE	FALSE	0.53	0.644
ENSG00000126709	IFI6	FALSE	TRUE	0.53	0.653
ENSG00000188234	AGAP4	TRUE	TRUE	0.53	0.644
ENSG00000177868	SVBP	TRUE	TRUE	0.53	0.646
ENSG00000128915	ICE2	FALSE	TRUE	0.53	0.649
ENSG00000196975	ANXA4	FALSE	TRUE	0.53	0.652
ENSG00000163633	C4orf36	FALSE	TRUE	0.53	0.641
ENSG00000197780	TAF13	FALSE	TRUE	0.53	0.663
ENSG00000166770	ZNF667-AS1	TRUE	FALSE	0.53	0.658
ENSG00000225973	PIGBOS1	FALSE	TRUE	0.53	0.656
ENSG00000048707	VPS13D	FALSE	TRUE	0.53	0.662
ENSG00000141568	FOXK2	TRUE	TRUE	0.53	0.664
ENSG00000052749	RRP12	TRUE	TRUE	0.53	0.67
ENSG00000166822	TMEM170A	TRUE	TRUE	0.53	0.67
ENSG00000181873	IBA57	TRUE	TRUE	0.53	0.679
ENSG00000163312	HELQ	TRUE	TRUE	0.53	0.678
ENSG00000096070	BRPF3	TRUE	TRUE	0.53	0.677
ENSG00000158710	TAGLN2	TRUE	TRUE	0.53	0.692
ENSG00000136261	BZW2	TRUE	TRUE	0.53	0.687
ENSG00000121413	ZSCAN18	TRUE	TRUE	0.53	0.688
ENSG00000237758	BANF1P3	FALSE	FALSE	0.53	0.693
ENSG00000177363	LRRN4CL	TRUE	TRUE	0.53	0.699
ENSG00000140853	NLRC5	TRUE	TRUE	0.53	0.692
ENSG00000186432	KPNA4	TRUE	TRUE	0.53	0.721
ENSG00000134851	TMEM165	FALSE	TRUE	0.53	0.727
ENSG00000198771	RCSD1	TRUE	TRUE	0.53	0.727
ENSG00000104671	DCTN6	TRUE	TRUE	0.53	0.731
ENSG00000231181	RP13-15M17.1	FALSE	FALSE	0.52	0.744
ENSG00000168306	ACOX2	TRUE	TRUE	0.52	0.733
ENSG00000161016	RPL8	TRUE	TRUE	0.52	0.75
ENSG00000116741	RGS2	TRUE	TRUE	0.52	0.754
ENSG00000119685	TTLL5	TRUE	TRUE	0.52	0.752
ENSG00000169871	TRIM56	TRUE	TRUE	0.52	0.769
ENSG00000116212	LRRC42	FALSE	TRUE	0.52	0.769
ENSG00000114650	SCAP	TRUE	TRUE	0.52	0.775
ENSG00000126561	STAT5A	FALSE	TRUE	0.52	0.77
ENSG00000185475	TMEM179B	FALSE	TRUE	0.52	0.782
ENSG00000161011	SQSTM1	TRUE	TRUE	0.52	0.798
ENSG00000249859	PVT1	FALSE	FALSE	0.52	0.789
ENSG00000105671	DDX49	FALSE	TRUE	0.52	0.789
ENSG00000279434	RP11-85K15.3	TRUE	FALSE	0.52	0.798
ENSG00000168653	NDUFS5	FALSE	TRUE	0.52	0.818
ENSG00000143569	UBAP2L	TRUE	TRUE	0.52	0.835
ENSG00000160783	PMF1	FALSE	TRUE	0.52	0.831
ENSG00000184990	SIVA1	FALSE	TRUE	0.52	0.834
ENSG00000133114	GPALPP1	FALSE	TRUE	0.51	0.851
ENSG00000072210	ALDH3A2	FALSE	TRUE	0.51	0.852
ENSG00000143742	SRP9	TRUE	TRUE	0.51	0.872
ENSG00000140632	GLYR1	FALSE	TRUE	0.51	0.879
ENSG00000164088	PPM1M	FALSE	TRUE	0.51	0.882
ENSG00000223501	VPS52	FALSE	TRUE	0.51	0.916

## Sheet: S1
	feature_symbol	bvg_ruv_endog	prot_coding	AUC	pval
ENSG00000141338	ABCA8	TRUE	TRUE	0.85	7.16e-07
ENSG00000145681	HAPLN1	TRUE	TRUE	0.84	1.4e-06
ENSG00000204291	COL15A1	TRUE	TRUE	0.82	5.69e-06
ENSG00000197766	CFD	TRUE	TRUE	0.81	1.07e-05
ENSG00000196616	ADH1B	TRUE	TRUE	0.8	2.44e-05
ENSG00000134028	ADAMDEC1	TRUE	TRUE	0.78	6.28e-05
ENSG00000166482	MFAP4	TRUE	TRUE	0.78	0.000107
ENSG00000148700	ADD3	FALSE	TRUE	0.77	0.00013
ENSG00000168079	SCARA5	TRUE	TRUE	0.77	0.000144
ENSG00000187955	COL14A1	TRUE	TRUE	0.76	0.000202
ENSG00000077942	FBLN1	TRUE	TRUE	0.76	0.000222
ENSG00000107562	CXCL12	TRUE	TRUE	0.76	0.000237
ENSG00000011465	DCN	TRUE	TRUE	0.76	0.0003
ENSG00000277443	MARCKS	TRUE	TRUE	0.76	0.000327
ENSG00000038427	VCAN	TRUE	TRUE	0.75	0.000341
ENSG00000169851	PCDH7	TRUE	TRUE	0.75	0.000346
ENSG00000000971	CFH	TRUE	TRUE	0.74	0.000717
ENSG00000164176	EDIL3	TRUE	TRUE	0.74	0.000746
ENSG00000123384	LRP1	FALSE	TRUE	0.74	0.000743
ENSG00000166147	FBN1	TRUE	TRUE	0.74	0.000743
ENSG00000105426	PTPRS	TRUE	TRUE	0.74	0.000775
ENSG00000148180	GSN	FALSE	TRUE	0.73	0.00111
ENSG00000145147	SLIT2	TRUE	TRUE	0.73	0.00116
ENSG00000151461	UPF2	FALSE	TRUE	0.73	0.00142
ENSG00000184500	PROS1	TRUE	TRUE	0.72	0.00142
ENSG00000162882	HAAO	TRUE	TRUE	0.72	0.00129
ENSG00000164125	FAM198B	FALSE	TRUE	0.72	0.00216
ENSG00000183098	GPC6	FALSE	TRUE	0.71	0.00266
ENSG00000115306	SPTBN1	FALSE	TRUE	0.71	0.00305
ENSG00000179222	MAGED1	FALSE	TRUE	0.71	0.00281
ENSG00000175899	A2M	TRUE	TRUE	0.71	0.00339
ENSG00000116747	TROVE2	TRUE	TRUE	0.7	0.00459
ENSG00000168542	COL3A1	TRUE	TRUE	0.7	0.00591
ENSG00000154263	ABCA10	TRUE	TRUE	0.69	0.00468
ENSG00000153071	DAB2	TRUE	TRUE	0.69	0.00654
ENSG00000133706	LARS	TRUE	TRUE	0.69	0.00655
ENSG00000165194	PCDH19	TRUE	TRUE	0.69	0.00724
ENSG00000154262	ABCA6	TRUE	TRUE	0.69	0.00717
ENSG00000091039	OSBPL8	FALSE	TRUE	0.69	0.00762
ENSG00000114374	USP9Y	TRUE	TRUE	0.69	0.00821
ENSG00000115677	HDLBP	FALSE	TRUE	0.69	0.00876
ENSG00000042980	ADAM28	TRUE	TRUE	0.69	0.00905
ENSG00000139154	AEBP2	FALSE	TRUE	0.68	0.00843
ENSG00000163565	IFI16	TRUE	TRUE	0.68	0.0103
ENSG00000164944	KIAA1429	TRUE	TRUE	0.68	0.00811
ENSG00000175745	NR2F1	FALSE	TRUE	0.68	0.0101
ENSG00000135333	EPHA7	TRUE	TRUE	0.68	0.0102
ENSG00000132561	MATN2	TRUE	TRUE	0.68	0.0106
ENSG00000112062	MAPK14	TRUE	TRUE	0.68	0.00934
ENSG00000172594	SMPDL3A	FALSE	TRUE	0.68	0.0118
ENSG00000009413	REV3L	TRUE	TRUE	0.68	0.012
ENSG00000170035	UBE2E3	FALSE	TRUE	0.68	0.0118
ENSG00000250722	SEPP1	TRUE	TRUE	0.68	0.0113
ENSG00000178573	MAF	FALSE	TRUE	0.67	0.0145
ENSG00000251192	ZNF674	FALSE	TRUE	0.67	0.0111
ENSG00000137801	THBS1	TRUE	TRUE	0.67	0.015
ENSG00000184110	EIF3C	FALSE	TRUE	0.67	0.0136
ENSG00000196428	TSC22D2	TRUE	TRUE	0.67	0.018
ENSG00000281344	HELLPAR	FALSE	FALSE	0.67	0.0173
ENSG00000117713	ARID1A	TRUE	TRUE	0.67	0.0186
ENSG00000137573	SULF1	TRUE	TRUE	0.67	0.0197
ENSG00000150347	ARID5B	TRUE	TRUE	0.67	0.0202
ENSG00000164039	BDH2	TRUE	TRUE	0.66	0.0191
ENSG00000085832	EPS15	FALSE	TRUE	0.66	0.0215
ENSG00000116857	TMEM9	TRUE	TRUE	0.66	0.0183
ENSG00000226415	TPI1P1	FALSE	FALSE	0.66	0.022
ENSG00000173320	STOX2	TRUE	TRUE	0.66	0.0218
ENSG00000015676	NUDCD3	TRUE	TRUE	0.66	0.0201
ENSG00000007944	MYLIP	TRUE	TRUE	0.66	0.0226
ENSG00000130741	EIF2S3	TRUE	TRUE	0.66	0.0241
ENSG00000164687	FABP5	FALSE	TRUE	0.66	0.0228
ENSG00000170881	RNF139	TRUE	TRUE	0.66	0.022
ENSG00000269186	LINC01082	FALSE	FALSE	0.66	0.0254
ENSG00000170004	CHD3	FALSE	TRUE	0.66	0.0251
ENSG00000104728	ARHGEF10	TRUE	TRUE	0.66	0.0242
ENSG00000138449	SLC40A1	TRUE	TRUE	0.66	0.0244
ENSG00000130749	ZC3H4	TRUE	TRUE	0.66	0.0244
ENSG00000213853	EMP2	TRUE	TRUE	0.66	0.0277
ENSG00000127483	HP1BP3	FALSE	TRUE	0.66	0.0286
ENSG00000162599	NFIA	TRUE	TRUE	0.65	0.0294
ENSG00000100979	PLTP	TRUE	TRUE	0.65	0.0266
ENSG00000110429	FBXO3	TRUE	TRUE	0.65	0.0248
ENSG00000136546	SCN7A	TRUE	TRUE	0.65	0.0274
ENSG00000258337	RP11-115H15.2	TRUE	FALSE	0.65	0.0256
ENSG00000125249	RAP2A	FALSE	TRUE	0.65	0.0296
ENSG00000068697	LAPTM4A	FALSE	TRUE	0.65	0.032
ENSG00000007168	PAFAH1B1	FALSE	TRUE	0.65	0.0298
ENSG00000181374	CCL13	TRUE	TRUE	0.65	0.0298
ENSG00000137601	NEK1	FALSE	TRUE	0.65	0.0294
ENSG00000148110	MFSD14B	FALSE	TRUE	0.65	0.0316
ENSG00000101347	SAMHD1	TRUE	TRUE	0.65	0.0316
ENSG00000182916	TCEAL7	FALSE	TRUE	0.65	0.0341
ENSG00000132950	ZMYM5	TRUE	TRUE	0.65	0.0352
ENSG00000123610	TNFAIP6	TRUE	TRUE	0.65	0.0354
ENSG00000109861	CTSC	TRUE	TRUE	0.65	0.0377
ENSG00000156162	DPY19L4	FALSE	TRUE	0.65	0.0328
ENSG00000124942	AHNAK	TRUE	TRUE	0.65	0.0387
ENSG00000099715	PCDH11Y	TRUE	TRUE	0.65	0.0363
ENSG00000125124	BBS2	TRUE	TRUE	0.65	0.0343
ENSG00000115760	BIRC6	FALSE	TRUE	0.65	0.0393
ENSG00000110852	CLEC2B	TRUE	TRUE	0.65	0.0403
ENSG00000176903	PNMA1	FALSE	TRUE	0.65	0.0328
ENSG00000271254	AC240274.1	FALSE	TRUE	0.65	0.0404
ENSG00000005020	SKAP2	FALSE	TRUE	0.64	0.0374
ENSG00000125970	RALY	FALSE	TRUE	0.64	0.0368
ENSG00000134852	CLOCK	TRUE	TRUE	0.64	0.0432
ENSG00000112419	PHACTR2	TRUE	TRUE	0.64	0.0439
ENSG00000106829	TLE4	FALSE	TRUE	0.64	0.044
ENSG00000124422	USP22	TRUE	TRUE	0.64	0.0446
ENSG00000011028	MRC2	FALSE	TRUE	0.64	0.0442
ENSG00000134986	NREP	TRUE	TRUE	0.64	0.0445
ENSG00000198721	ECI2	TRUE	TRUE	0.64	0.0439
ENSG00000122642	FKBP9	TRUE	TRUE	0.64	0.0477
ENSG00000143776	CDC42BPA	TRUE	TRUE	0.64	0.0482
ENSG00000182568	SATB1	TRUE	TRUE	0.64	0.0451
ENSG00000108465	CDK5RAP3	TRUE	TRUE	0.64	0.046
ENSG00000137575	SDCBP	TRUE	TRUE	0.64	0.0499
ENSG00000156218	ADAMTSL3	TRUE	TRUE	0.64	0.0411
ENSG00000178691	SUZ12	FALSE	TRUE	0.64	0.048
ENSG00000139174	PRICKLE1	TRUE	TRUE	0.64	0.0487
ENSG00000055044	NOP58	TRUE	TRUE	0.64	0.0528
ENSG00000155850	SLC26A2	FALSE	TRUE	0.64	0.0477
ENSG00000130592	LSP1	FALSE	TRUE	0.64	0.0498
ENSG00000145332	KLHL8	TRUE	TRUE	0.64	0.0463
ENSG00000029364	SLC39A9	TRUE	TRUE	0.64	0.0501
ENSG00000047410	TPR	TRUE	TRUE	0.64	0.0556
ENSG00000121691	CAT	TRUE	TRUE	0.64	0.0524
ENSG00000092203	TOX4	TRUE	TRUE	0.64	0.0539
ENSG00000104427	ZC2HC1A	TRUE	TRUE	0.64	0.0543
ENSG00000162923	WDR26	TRUE	TRUE	0.64	0.0553
ENSG00000085274	MYNN	FALSE	TRUE	0.64	0.0523
ENSG00000175130	MARCKSL1	TRUE	TRUE	0.63	0.0503
ENSG00000172752	COL6A5	TRUE	TRUE	0.63	0.0502
ENSG00000214548	MEG3	TRUE	FALSE	0.63	0.0587
ENSG00000163520	FBLN2	FALSE	TRUE	0.63	0.053
ENSG00000243193	CTA-360L10.1	TRUE	FALSE	0.63	0.0565
ENSG00000107854	TNKS2	FALSE	TRUE	0.63	0.0581
ENSG00000241839	PLEKHO2	TRUE	TRUE	0.63	0.0512
ENSG00000085662	AKR1B1	FALSE	TRUE	0.63	0.0601
ENSG00000163840	DTX3L	TRUE	TRUE	0.63	0.0526
ENSG00000138735	PDE5A	FALSE	TRUE	0.63	0.0622
ENSG00000104324	CPQ	FALSE	TRUE	0.63	0.0626
ENSG00000138303	ASCC1	TRUE	TRUE	0.63	0.0567
ENSG00000103994	ZNF106	TRUE	TRUE	0.63	0.063
ENSG00000140365	COMMD4	TRUE	TRUE	0.63	0.0549
ENSG00000101126	ADNP	TRUE	TRUE	0.63	0.0636
ENSG00000188177	ZC3H6	FALSE	TRUE	0.63	0.0574
ENSG00000114698	PLSCR4	FALSE	TRUE	0.63	0.059
ENSG00000175471	MCTP1	TRUE	TRUE	0.63	0.064
ENSG00000198887	SMC5	FALSE	TRUE	0.63	0.0622
ENSG00000129933	MAU2	TRUE	TRUE	0.63	0.0589
ENSG00000069275	NUCKS1	FALSE	TRUE	0.63	0.0681
ENSG00000274012	Metazoa_SRP	FALSE	FALSE	0.63	0.062
ENSG00000126070	AGO3	TRUE	TRUE	0.63	0.0694
ENSG00000125676	THOC2	FALSE	TRUE	0.63	0.0695
ENSG00000136826	KLF4	TRUE	TRUE	0.63	0.0685
ENSG00000028528	SNX1	FALSE	TRUE	0.63	0.0669
ENSG00000105323	HNRNPUL1	FALSE	TRUE	0.63	0.0664
ENSG00000162576	MXRA8	FALSE	TRUE	0.63	0.0704
ENSG00000116489	CAPZA1	TRUE	TRUE	0.63	0.0712
ENSG00000172201	ID4	FALSE	TRUE	0.63	0.0697
ENSG00000169992	NLGN2	FALSE	TRUE	0.63	0.0652
ENSG00000160310	PRMT2	FALSE	TRUE	0.63	0.0708
ENSG00000198964	SGMS1	TRUE	TRUE	0.63	0.0574
ENSG00000082805	ERC1	TRUE	TRUE	0.63	0.0698
ENSG00000157216	SSBP3	FALSE	TRUE	0.63	0.0716
ENSG00000112697	TMEM30A	FALSE	TRUE	0.63	0.0684
ENSG00000064651	SLC12A2	TRUE	TRUE	0.63	0.074
ENSG00000175538	KCNE3	FALSE	TRUE	0.63	0.067
ENSG00000138081	FBXO11	FALSE	TRUE	0.63	0.0738
ENSG00000153006	SREK1IP1	TRUE	TRUE	0.63	0.0728
ENSG00000283041	RP11-371A22.1	FALSE	FALSE	0.63	0.0746
ENSG00000245970	KB-1208A12.3	FALSE	FALSE	0.63	0.0687
ENSG00000137509	PRCP	TRUE	TRUE	0.62	0.0761
ENSG00000123636	BAZ2B	TRUE	TRUE	0.62	0.0804
ENSG00000023287	RB1CC1	TRUE	TRUE	0.62	0.0801
ENSG00000183604	SMG1P5	FALSE	FALSE	0.62	0.0659
ENSG00000108312	UBTF	FALSE	TRUE	0.62	0.0714
ENSG00000162694	EXTL2	FALSE	TRUE	0.62	0.0749
ENSG00000116539	ASH1L	FALSE	TRUE	0.62	0.0821
ENSG00000198369	SPRED2	FALSE	TRUE	0.62	0.0759
ENSG00000145365	TIFA	TRUE	TRUE	0.62	0.076
ENSG00000164898	C7orf55	FALSE	TRUE	0.62	0.0776
ENSG00000131773	KHDRBS3	FALSE	TRUE	0.62	0.0803
ENSG00000107560	RAB11FIP2	FALSE	TRUE	0.62	0.0791
ENSG00000100813	ACIN1	FALSE	TRUE	0.62	0.0813
ENSG00000100483	VCPKMT	TRUE	TRUE	0.62	0.074
ENSG00000100354	TNRC6B	FALSE	TRUE	0.62	0.0866
ENSG00000238198	RP11-31F15.2	FALSE	FALSE	0.62	0.0815
ENSG00000137070	IL11RA	TRUE	TRUE	0.62	0.0798
ENSG00000139531	SUOX	TRUE	TRUE	0.62	0.0731
ENSG00000055917	PUM2	TRUE	TRUE	0.62	0.0887
ENSG00000271425	NBPF10	FALSE	TRUE	0.62	0.0905
ENSG00000110651	CD81	TRUE	TRUE	0.62	0.0907
ENSG00000042429	MED17	TRUE	TRUE	0.62	0.085
ENSG00000151892	GFRA1	FALSE	TRUE	0.62	0.0818
ENSG00000189241	TSPYL1	TRUE	TRUE	0.62	0.0903
ENSG00000131724	IL13RA1	FALSE	TRUE	0.62	0.0877
ENSG00000122026	RPL21	FALSE	TRUE	0.62	0.0929
ENSG00000108588	CCDC47	TRUE	TRUE	0.62	0.0877
ENSG00000136560	TANK	TRUE	TRUE	0.62	0.0924
ENSG00000196159	FAT4	TRUE	TRUE	0.62	0.092
ENSG00000153922	CHD1	TRUE	TRUE	0.62	0.0948
ENSG00000229097	CALM2P2	FALSE	FALSE	0.62	0.0802
ENSG00000186298	PPP1CC	TRUE	TRUE	0.62	0.094
ENSG00000090905	TNRC6A	FALSE	TRUE	0.62	0.0942
ENSG00000163814	CDCP1	TRUE	TRUE	0.62	0.0837
ENSG00000179542	SLITRK4	TRUE	TRUE	0.62	0.0812
ENSG00000116194	ANGPTL1	TRUE	TRUE	0.62	0.0869
ENSG00000107863	ARHGAP21	FALSE	TRUE	0.62	0.096
ENSG00000159140	SON	FALSE	TRUE	0.62	0.0972
ENSG00000165516	KLHDC2	TRUE	TRUE	0.62	0.0879
ENSG00000117114	ADGRL2	FALSE	TRUE	0.62	0.0954
ENSG00000112110	MRPL18	TRUE	TRUE	0.62	0.0976
ENSG00000129682	FGF13	TRUE	TRUE	0.62	0.0868
ENSG00000156687	UNC5D	TRUE	TRUE	0.62	0.0868
ENSG00000197746	PSAP	FALSE	TRUE	0.62	0.0994
ENSG00000049130	KITLG	FALSE	TRUE	0.62	0.0979
ENSG00000084652	TXLNA	TRUE	TRUE	0.62	0.0975
ENSG00000198799	LRIG2	FALSE	TRUE	0.62	0.0825
ENSG00000135801	TAF5L	FALSE	TRUE	0.62	0.0901
ENSG00000147133	TAF1	FALSE	TRUE	0.62	0.0921
ENSG00000138496	PARP9	TRUE	TRUE	0.62	0.0976
ENSG00000005075	POLR2J	TRUE	TRUE	0.62	0.0922
ENSG00000104412	EMC2	FALSE	TRUE	0.62	0.0976
ENSG00000151458	ANKRD50	TRUE	TRUE	0.62	0.101
ENSG00000149357	LAMTOR1	FALSE	TRUE	0.62	0.0963
ENSG00000170745	KCNS3	TRUE	TRUE	0.61	0.0946
ENSG00000170624	SGCD	TRUE	TRUE	0.61	0.103
ENSG00000197579	TOPORS	TRUE	TRUE	0.61	0.1
ENSG00000167658	EEF2	FALSE	TRUE	0.61	0.106
ENSG00000067560	RHOA	FALSE	TRUE	0.61	0.108
ENSG00000107672	NSMCE4A	TRUE	TRUE	0.61	0.0968
ENSG00000282826	FRG1CP	FALSE	FALSE	0.61	0.0989
ENSG00000197050	ZNF420	TRUE	TRUE	0.61	0.0968
ENSG00000145362	ANK2	TRUE	TRUE	0.61	0.107
ENSG00000224543	SNRPGP15	TRUE	FALSE	0.61	0.0956
ENSG00000224063	AC007319.1	FALSE	FALSE	0.61	0.106
ENSG00000117748	RPA2	TRUE	TRUE	0.61	0.1
ENSG00000141699	FAM134C	TRUE	TRUE	0.61	0.1
ENSG00000158019	BRE	FALSE	TRUE	0.61	0.0952
ENSG00000108523	RNF167	FALSE	TRUE	0.61	0.0964
ENSG00000120071	KANSL1	TRUE	TRUE	0.61	0.11
ENSG00000188295	ZNF669	FALSE	TRUE	0.61	0.102
ENSG00000138032	PPM1B	FALSE	TRUE	0.61	0.106
ENSG00000123545	NDUFAF4	FALSE	TRUE	0.61	0.106
ENSG00000123066	MED13L	FALSE	TRUE	0.61	0.114
ENSG00000101751	POLI	TRUE	TRUE	0.61	0.104
ENSG00000090006	LTBP4	FALSE	TRUE	0.61	0.116
ENSG00000131100	ATP6V1E1	FALSE	TRUE	0.61	0.11
ENSG00000135916	ITM2C	TRUE	TRUE	0.61	0.112
ENSG00000108405	P2RX1	TRUE	TRUE	0.61	0.104
ENSG00000117228	GBP1	TRUE	TRUE	0.61	0.118
ENSG00000008311	AASS	TRUE	TRUE	0.61	0.117
ENSG00000204130	RUFY2	FALSE	TRUE	0.61	0.111
ENSG00000022840	RNF10	TRUE	TRUE	0.61	0.116
ENSG00000112787	FBRSL1	FALSE	TRUE	0.61	0.111
ENSG00000237296	SMG1P1	FALSE	FALSE	0.61	0.115
ENSG00000087191	PSMC5	TRUE	TRUE	0.61	0.113
ENSG00000013441	CLK1	TRUE	TRUE	0.61	0.12
ENSG00000080802	CNOT4	TRUE	TRUE	0.61	0.116
ENSG00000026508	CD44	TRUE	TRUE	0.61	0.12
ENSG00000121892	PDS5A	FALSE	TRUE	0.61	0.118
ENSG00000169895	SYAP1	TRUE	TRUE	0.61	0.118
ENSG00000156599	ZDHHC5	FALSE	TRUE	0.61	0.11
ENSG00000213700	RPL17P50	FALSE	FALSE	0.61	0.119
ENSG00000172156	CCL11	TRUE	TRUE	0.61	0.121
ENSG00000135919	SERPINE2	FALSE	TRUE	0.61	0.12
ENSG00000112514	CUTA	TRUE	TRUE	0.61	0.12
ENSG00000033030	ZCCHC8	TRUE	TRUE	0.61	0.12
ENSG00000134247	PTGFRN	TRUE	TRUE	0.61	0.126
ENSG00000177954	RPS27	FALSE	TRUE	0.61	0.127
ENSG00000204628	GNB2L1	TRUE	TRUE	0.61	0.127
ENSG00000168758	SEMA4C	TRUE	TRUE	0.61	0.122
ENSG00000112218	GPR63	TRUE	TRUE	0.61	0.125
ENSG00000172840	PDP2	TRUE	TRUE	0.61	0.115
ENSG00000221983	UBA52	FALSE	TRUE	0.61	0.13
ENSG00000170248	PDCD6IP	FALSE	TRUE	0.61	0.124
ENSG00000168291	PDHB	TRUE	TRUE	0.61	0.124
ENSG00000091527	CDV3	FALSE	TRUE	0.61	0.129
ENSG00000272325	NUDT3	TRUE	TRUE	0.61	0.129
ENSG00000071967	CYBRD1	TRUE	TRUE	0.61	0.132
ENSG00000146247	PHIP	TRUE	TRUE	0.61	0.132
ENSG00000131374	TBC1D5	TRUE	TRUE	0.61	0.122
ENSG00000250182	EEF1A1P13	FALSE	FALSE	0.61	0.135
ENSG00000150459	SAP18	FALSE	TRUE	0.61	0.137
ENSG00000173376	NDNF	TRUE	TRUE	0.61	0.117
ENSG00000157045	NTAN1	TRUE	TRUE	0.61	0.124
ENSG00000080503	SMARCA2	TRUE	TRUE	0.6	0.14
ENSG00000102786	INTS6	TRUE	TRUE	0.6	0.141
ENSG00000092439	TRPM7	FALSE	TRUE	0.6	0.137
ENSG00000142227	EMP3	FALSE	TRUE	0.6	0.138
ENSG00000085982	USP40	TRUE	TRUE	0.6	0.133
ENSG00000132300	PTCD3	TRUE	TRUE	0.6	0.135
ENSG00000044524	EPHA3	TRUE	TRUE	0.6	0.14
ENSG00000135046	ANXA1	TRUE	TRUE	0.6	0.144
ENSG00000197182	MIRLET7BHG	FALSE	FALSE	0.6	0.132
ENSG00000152642	GPD1L	TRUE	TRUE	0.6	0.132
ENSG00000124614	RPS10	FALSE	TRUE	0.6	0.147
ENSG00000154359	LONRF1	FALSE	TRUE	0.6	0.138
ENSG00000117000	RLF	FALSE	TRUE	0.6	0.149
ENSG00000115355	CCDC88A	FALSE	TRUE	0.6	0.148
ENSG00000230084	RP4-613B23.1	FALSE	FALSE	0.6	0.135
ENSG00000259976	RP11-553L6.5	FALSE	FALSE	0.6	0.144
ENSG00000062485	CS	TRUE	TRUE	0.6	0.149
ENSG00000079999	KEAP1	FALSE	TRUE	0.6	0.134
ENSG00000100591	AHSA1	TRUE	TRUE	0.6	0.153
ENSG00000268043	NBPF12	FALSE	TRUE	0.6	0.153
ENSG00000154945	ANKRD40	FALSE	TRUE	0.6	0.15
ENSG00000157637	SLC38A10	TRUE	TRUE	0.6	0.148
ENSG00000136643	RPS6KC1	TRUE	TRUE	0.6	0.137
ENSG00000111961	SASH1	TRUE	TRUE	0.6	0.148
ENSG00000170581	STAT2	TRUE	TRUE	0.6	0.157
ENSG00000151327	FAM177A1	FALSE	TRUE	0.6	0.155
ENSG00000214013	GANC	FALSE	TRUE	0.6	0.145
ENSG00000108828	VAT1	TRUE	TRUE	0.6	0.148
ENSG00000278903	CH507-145C22.1	FALSE	FALSE	0.6	0.141
ENSG00000122257	RBBP6	FALSE	TRUE	0.6	0.159
ENSG00000168385	SEPT2	TRUE	TRUE	0.6	0.16
ENSG00000176826	FKBP9P1	FALSE	FALSE	0.6	0.156
ENSG00000095787	WAC	FALSE	TRUE	0.6	0.16
ENSG00000258427	RBM8B	FALSE	FALSE	0.6	0.146
ENSG00000132406	TMEM128	TRUE	TRUE	0.6	0.148
ENSG00000112964	GHR	TRUE	TRUE	0.6	0.154
ENSG00000111885	MAN1A1	FALSE	TRUE	0.6	0.152
ENSG00000215105	TTC3P1	FALSE	FALSE	0.6	0.149
ENSG00000147894	C9orf72	TRUE	TRUE	0.6	0.149
ENSG00000174442	ZWILCH	FALSE	TRUE	0.6	0.139
ENSG00000103196	CRISPLD2	TRUE	TRUE	0.6	0.164
ENSG00000067113	PLPP1	TRUE	TRUE	0.6	0.162
ENSG00000174428	GTF2IRD2B	FALSE	TRUE	0.6	0.157
ENSG00000104447	TRPS1	TRUE	TRUE	0.6	0.162
ENSG00000134453	RBM17	TRUE	TRUE	0.6	0.16
ENSG00000184205	TSPYL2	TRUE	TRUE	0.6	0.163
ENSG00000196586	MYO6	TRUE	TRUE	0.6	0.17
ENSG00000214760	RPL21P1	FALSE	FALSE	0.6	0.17
ENSG00000004399	PLXND1	TRUE	TRUE	0.6	0.162
ENSG00000145284	SCD5	TRUE	TRUE	0.6	0.157
ENSG00000121039	RDH10	TRUE	TRUE	0.6	0.17
ENSG00000186660	ZFP91	FALSE	TRUE	0.6	0.165
ENSG00000165494	PCF11	TRUE	TRUE	0.6	0.17
ENSG00000174373	RALGAPA1	FALSE	TRUE	0.6	0.165
ENSG00000138468	SENP7	FALSE	TRUE	0.6	0.171
ENSG00000154447	SH3RF1	TRUE	TRUE	0.6	0.156
ENSG00000104442	ARMC1	TRUE	TRUE	0.6	0.152
ENSG00000171862	PTEN	TRUE	TRUE	0.6	0.172
ENSG00000184009	ACTG1	TRUE	TRUE	0.6	0.174
ENSG00000274303	7SK	TRUE	FALSE	0.6	0.152
ENSG00000134758	RNF138	FALSE	TRUE	0.6	0.159
ENSG00000171867	PRNP	FALSE	TRUE	0.6	0.175
ENSG00000178096	BOLA1	TRUE	TRUE	0.6	0.159
ENSG00000196912	ANKRD36B	FALSE	TRUE	0.6	0.176
ENSG00000144320	KIAA1715	FALSE	TRUE	0.6	0.173
ENSG00000185986	SDHAP3	TRUE	FALSE	0.6	0.162
ENSG00000109099	PMP22	TRUE	TRUE	0.6	0.177
ENSG00000123684	LPGAT1	FALSE	TRUE	0.6	0.172
ENSG00000085511	MAP3K4	TRUE	TRUE	0.6	0.163
ENSG00000233864	TTTY15	TRUE	FALSE	0.6	0.175
ENSG00000116478	HDAC1	TRUE	TRUE	0.6	0.175
ENSG00000143033	MTF2	TRUE	TRUE	0.6	0.174
ENSG00000170142	UBE2E1	TRUE	TRUE	0.6	0.166
ENSG00000112081	SRSF3	TRUE	TRUE	0.6	0.181
ENSG00000175727	MLXIP	TRUE	TRUE	0.6	0.18
ENSG00000119596	YLPM1	TRUE	TRUE	0.6	0.178
ENSG00000126858	RHOT1	FALSE	TRUE	0.6	0.166
ENSG00000101150	TPD52L2	TRUE	TRUE	0.6	0.166
ENSG00000100697	DICER1	TRUE	TRUE	0.59	0.179
ENSG00000184557	SOCS3	TRUE	TRUE	0.59	0.185
ENSG00000156650	KAT6B	TRUE	TRUE	0.59	0.184
ENSG00000175826	CTDNEP1	TRUE	TRUE	0.59	0.166
ENSG00000073711	PPP2R3A	FALSE	TRUE	0.59	0.171
ENSG00000163811	WDR43	FALSE	TRUE	0.59	0.186
ENSG00000103351	CLUAP1	TRUE	TRUE	0.59	0.181
ENSG00000143437	ARNT	FALSE	TRUE	0.59	0.189
ENSG00000153823	PID1	FALSE	TRUE	0.59	0.17
ENSG00000168283	BMI1	TRUE	TRUE	0.59	0.17
ENSG00000120800	UTP20	FALSE	TRUE	0.59	0.177
ENSG00000139921	TMX1	FALSE	TRUE	0.59	0.186
ENSG00000252198	Y_RNA	TRUE	FALSE	0.59	0.173
ENSG00000100234	TIMP3	TRUE	TRUE	0.59	0.192
ENSG00000183426	NPIPA1	FALSE	TRUE	0.59	0.187
ENSG00000114999	TTL	FALSE	TRUE	0.59	0.183
ENSG00000125651	GTF2F1	FALSE	TRUE	0.59	0.186
ENSG00000211677	IGLC2	FALSE	TRUE	0.59	0.192
ENSG00000128284	APOL3	FALSE	TRUE	0.59	0.186
ENSG00000115738	ID2	TRUE	TRUE	0.59	0.198
ENSG00000085733	CTTN	TRUE	TRUE	0.59	0.199
ENSG00000137845	ADAM10	FALSE	TRUE	0.59	0.198
ENSG00000068137	PLEKHH3	FALSE	TRUE	0.59	0.187
ENSG00000105245	NUMBL	FALSE	TRUE	0.59	0.188
ENSG00000205581	HMGN1	FALSE	TRUE	0.59	0.197
ENSG00000186063	AIDA	FALSE	TRUE	0.59	0.191
ENSG00000169016	E2F6	TRUE	TRUE	0.59	0.188
ENSG00000144028	SNRNP200	TRUE	TRUE	0.59	0.197
ENSG00000241399	CD302	FALSE	TRUE	0.59	0.198
ENSG00000114626	ABTB1	TRUE	TRUE	0.59	0.188
ENSG00000169122	FAM110B	TRUE	TRUE	0.59	0.197
ENSG00000233927	RPS28	FALSE	TRUE	0.59	0.204
ENSG00000111642	CHD4	TRUE	TRUE	0.59	0.203
ENSG00000119203	CPSF3	TRUE	TRUE	0.59	0.185
ENSG00000110367	DDX6	TRUE	TRUE	0.59	0.207
ENSG00000158769	F11R	FALSE	TRUE	0.59	0.192
ENSG00000136636	KCTD3	TRUE	TRUE	0.59	0.199
ENSG00000101856	PGRMC1	TRUE	TRUE	0.59	0.205
ENSG00000224597	SVIL-AS1	TRUE	FALSE	0.59	0.195
ENSG00000165633	VSTM4	TRUE	TRUE	0.59	0.202
ENSG00000074695	LMAN1	FALSE	TRUE	0.59	0.205
ENSG00000180257	ZNF816	TRUE	TRUE	0.59	0.18
ENSG00000143543	JTB	FALSE	TRUE	0.59	0.204
ENSG00000250320	CTD-2269F5.1	TRUE	FALSE	0.59	0.2
ENSG00000162222	TTC9C	FALSE	TRUE	0.59	0.192
ENSG00000165672	PRDX3	FALSE	TRUE	0.59	0.204
ENSG00000197006	METTL9	FALSE	TRUE	0.59	0.2
ENSG00000172037	LAMB2	TRUE	TRUE	0.59	0.209
ENSG00000079819	EPB41L2	TRUE	TRUE	0.59	0.211
ENSG00000173852	DPY19L1	FALSE	TRUE	0.59	0.197
ENSG00000079102	RUNX1T1	FALSE	TRUE	0.59	0.211
ENSG00000175376	EIF1AD	TRUE	TRUE	0.59	0.206
ENSG00000165355	FBXO33	TRUE	TRUE	0.59	0.197
ENSG00000130939	UBE4B	TRUE	TRUE	0.59	0.206
ENSG00000165660	FAM175B	TRUE	TRUE	0.59	0.184
ENSG00000135968	GCC2	FALSE	TRUE	0.59	0.213
ENSG00000243181	RP11-734J24.1	FALSE	FALSE	0.59	0.216
ENSG00000119537	KDSR	TRUE	TRUE	0.59	0.21
ENSG00000187098	MITF	FALSE	TRUE	0.59	0.206
ENSG00000144366	GULP1	TRUE	TRUE	0.59	0.217
ENSG00000132405	TBC1D14	TRUE	TRUE	0.59	0.204
ENSG00000197594	ENPP1	TRUE	TRUE	0.59	0.196
ENSG00000136235	GPNMB	TRUE	TRUE	0.59	0.205
ENSG00000167202	TBC1D2B	TRUE	TRUE	0.59	0.209
ENSG00000105619	TFPT	TRUE	TRUE	0.59	0.2
ENSG00000116062	MSH6	TRUE	TRUE	0.59	0.218
ENSG00000124228	DDX27	TRUE	TRUE	0.59	0.216
ENSG00000162927	PUS10	TRUE	TRUE	0.59	0.2
ENSG00000153561	RMND5A	TRUE	TRUE	0.59	0.218
ENSG00000166508	MCM7	TRUE	TRUE	0.59	0.215
ENSG00000168615	ADAM9	TRUE	TRUE	0.59	0.219
ENSG00000119421	NDUFA8	TRUE	TRUE	0.59	0.213
ENSG00000238390	SNORA81	TRUE	FALSE	0.59	0.208
ENSG00000116962	NID1	FALSE	TRUE	0.59	0.226
ENSG00000178252	WDR6	TRUE	TRUE	0.59	0.196
ENSG00000146476	ARMT1	TRUE	TRUE	0.59	0.205
ENSG00000078687	TNRC6C	FALSE	TRUE	0.59	0.222
ENSG00000170889	RPS9	FALSE	TRUE	0.59	0.226
ENSG00000182923	CEP63	TRUE	TRUE	0.59	0.212
ENSG00000185127	C6orf120	FALSE	TRUE	0.59	0.212
ENSG00000277778	PGM5P2	TRUE	FALSE	0.59	0.202
ENSG00000198000	NOL8	FALSE	TRUE	0.59	0.219
ENSG00000182985	CADM1	FALSE	TRUE	0.59	0.219
ENSG00000205436	EXOC3L4	TRUE	TRUE	0.59	0.209
ENSG00000159433	STARD9	FALSE	TRUE	0.59	0.216
ENSG00000259865	RP11-488L18.10	TRUE	FALSE	0.59	0.215
ENSG00000168938	PPIC	FALSE	TRUE	0.59	0.228
ENSG00000196569	LAMA2	FALSE	TRUE	0.59	0.231
ENSG00000187243	MAGED4B	FALSE	TRUE	0.59	0.213
ENSG00000136942	RPL35	FALSE	TRUE	0.59	0.232
ENSG00000180185	FAHD1	FALSE	TRUE	0.59	0.218
ENSG00000109113	RAB34	TRUE	TRUE	0.59	0.229
ENSG00000163161	ERCC3	TRUE	TRUE	0.58	0.213
ENSG00000079387	SENP1	TRUE	TRUE	0.58	0.223
ENSG00000157540	DYRK1A	TRUE	TRUE	0.58	0.225
ENSG00000126016	AMOT	TRUE	TRUE	0.58	0.22
ENSG00000147316	MCPH1	TRUE	TRUE	0.58	0.226
ENSG00000056586	RC3H2	FALSE	TRUE	0.58	0.226
ENSG00000262265	RP5-867C24.4	FALSE	FALSE	0.58	0.226
ENSG00000129646	QRICH2	TRUE	TRUE	0.58	0.217
ENSG00000109171	SLAIN2	FALSE	TRUE	0.58	0.221
ENSG00000138738	PRDM5	FALSE	TRUE	0.58	0.229
ENSG00000106565	TMEM176B	TRUE	TRUE	0.58	0.241
ENSG00000257475	RP11-983P16.2	TRUE	FALSE	0.58	0.221
ENSG00000197978	GOLGA6L9	FALSE	TRUE	0.58	0.23
ENSG00000107651	SEC23IP	TRUE	TRUE	0.58	0.229
ENSG00000134186	PRPF38B	TRUE	TRUE	0.58	0.244
ENSG00000177707	PVRL3	TRUE	TRUE	0.58	0.232
ENSG00000065060	UHRF1BP1	TRUE	TRUE	0.58	0.222
ENSG00000187735	TCEA1	FALSE	TRUE	0.58	0.242
ENSG00000185238	PRMT3	TRUE	TRUE	0.58	0.226
ENSG00000165806	CASP7	TRUE	TRUE	0.58	0.229
ENSG00000170919	TPT1-AS1	FALSE	FALSE	0.58	0.237
ENSG00000201672	SNORD113-4	FALSE	FALSE	0.58	0.231
ENSG00000157106	SMG1	FALSE	TRUE	0.58	0.246
ENSG00000117791	MARC2	TRUE	TRUE	0.58	0.23
ENSG00000105497	ZNF175	FALSE	TRUE	0.58	0.217
ENSG00000177694	NAALADL2	TRUE	TRUE	0.58	0.245
ENSG00000172262	ZNF131	FALSE	TRUE	0.58	0.239
ENSG00000122707	RECK	FALSE	TRUE	0.58	0.237
ENSG00000096717	SIRT1	TRUE	TRUE	0.58	0.239
ENSG00000102580	DNAJC3	TRUE	TRUE	0.58	0.249
ENSG00000118007	STAG1	FALSE	TRUE	0.58	0.244
ENSG00000204463	BAG6	FALSE	TRUE	0.58	0.237
ENSG00000204789	ZNF204P	TRUE	FALSE	0.58	0.234
ENSG00000105723	GSK3A	FALSE	TRUE	0.58	0.234
ENSG00000163463	KRTCAP2	TRUE	TRUE	0.58	0.246
ENSG00000112655	PTK7	FALSE	TRUE	0.58	0.25
ENSG00000072501	SMC1A	TRUE	TRUE	0.58	0.24
ENSG00000070413	DGCR2	FALSE	TRUE	0.58	0.241
ENSG00000115307	AUP1	TRUE	TRUE	0.58	0.245
ENSG00000215126	CBWD7	FALSE	TRUE	0.58	0.251
ENSG00000182551	ADI1	FALSE	TRUE	0.58	0.25
ENSG00000198087	CD2AP	FALSE	TRUE	0.58	0.249
ENSG00000188185	LINC00265	TRUE	FALSE	0.58	0.231
ENSG00000188690	UROS	TRUE	TRUE	0.58	0.239
ENSG00000084463	WBP11	FALSE	TRUE	0.58	0.253
ENSG00000126368	NR1D1	TRUE	TRUE	0.58	0.243
ENSG00000177000	MTHFR	FALSE	TRUE	0.58	0.254
ENSG00000125944	HNRNPR	FALSE	TRUE	0.58	0.264
ENSG00000114423	CBLB	TRUE	TRUE	0.58	0.257
ENSG00000113273	ARSB	FALSE	TRUE	0.58	0.253
ENSG00000237499	RP11-356I2.4	FALSE	FALSE	0.58	0.252
ENSG00000087087	SRRT	FALSE	TRUE	0.58	0.254
ENSG00000107290	SETX	TRUE	TRUE	0.58	0.258
ENSG00000050165	DKK3	FALSE	TRUE	0.58	0.264
ENSG00000148468	FAM171A1	FALSE	TRUE	0.58	0.244
ENSG00000032742	IFT88	TRUE	TRUE	0.58	0.244
ENSG00000109046	WSB1	FALSE	TRUE	0.58	0.264
ENSG00000141068	KSR1	FALSE	TRUE	0.58	0.247
ENSG00000100350	FOXRED2	TRUE	TRUE	0.58	0.256
ENSG00000122417	ODF2L	TRUE	TRUE	0.58	0.262
ENSG00000157426	AASDH	TRUE	TRUE	0.58	0.255
ENSG00000106609	TMEM248	TRUE	TRUE	0.58	0.262
ENSG00000177853	ZNF518A	TRUE	TRUE	0.58	0.255
ENSG00000159212	CLIC6	FALSE	TRUE	0.58	0.24
ENSG00000188603	CLN3	TRUE	TRUE	0.58	0.253
ENSG00000168917	SLC35G2	FALSE	TRUE	0.58	0.257
ENSG00000118495	PLAGL1	TRUE	TRUE	0.58	0.269
ENSG00000168301	KCTD6	TRUE	TRUE	0.58	0.249
ENSG00000100209	HSCB	TRUE	TRUE	0.58	0.263
ENSG00000164167	LSM6	FALSE	TRUE	0.58	0.254
ENSG00000283064	RP1-221C16.8	FALSE	FALSE	0.58	0.258
ENSG00000104408	EIF3E	FALSE	TRUE	0.58	0.276
ENSG00000182704	TSKU	FALSE	TRUE	0.58	0.262
ENSG00000227345	PARG	TRUE	TRUE	0.58	0.258
ENSG00000196199	MPHOSPH8	TRUE	TRUE	0.58	0.276
ENSG00000143164	DCAF6	FALSE	TRUE	0.58	0.273
ENSG00000102158	MAGT1	FALSE	TRUE	0.58	0.275
ENSG00000077312	SNRPA	FALSE	TRUE	0.58	0.269
ENSG00000213860	RPL21P75	FALSE	FALSE	0.58	0.283
ENSG00000175334	BANF1	TRUE	TRUE	0.58	0.28
ENSG00000160695	VPS11	TRUE	TRUE	0.58	0.259
ENSG00000061936	SFSWAP	TRUE	TRUE	0.58	0.263
ENSG00000104067	TJP1	FALSE	TRUE	0.58	0.283
ENSG00000108691	CCL2	TRUE	TRUE	0.58	0.284
ENSG00000242086	LINC00969	TRUE	FALSE	0.58	0.28
ENSG00000112312	GMNN	FALSE	TRUE	0.58	0.267
ENSG00000182919	C11orf54	FALSE	TRUE	0.58	0.267
ENSG00000141526	SLC16A3	FALSE	TRUE	0.58	0.271
ENSG00000168936	TMEM129	TRUE	TRUE	0.58	0.27
ENSG00000175106	TVP23C	TRUE	TRUE	0.58	0.273
ENSG00000154511	FAM69A	FALSE	TRUE	0.58	0.269
ENSG00000138794	CASP6	TRUE	TRUE	0.58	0.272
ENSG00000106780	MEGF9	FALSE	TRUE	0.58	0.272
ENSG00000175467	SART1	TRUE	TRUE	0.58	0.269
ENSG00000266714	MYO15B	TRUE	TRUE	0.58	0.279
ENSG00000136536	MARCH7	TRUE	TRUE	0.57	0.292
ENSG00000113532	ST8SIA4	TRUE	TRUE	0.57	0.28
ENSG00000170903	MSANTD4	TRUE	TRUE	0.57	0.273
ENSG00000185009	AP3M1	TRUE	TRUE	0.57	0.28
ENSG00000119684	MLH3	TRUE	TRUE	0.57	0.273
ENSG00000265282	RP11-269G24.4	TRUE	FALSE	0.57	0.269
ENSG00000060339	CCAR1	FALSE	TRUE	0.57	0.294
ENSG00000153406	NMRAL1	TRUE	TRUE	0.57	0.277
ENSG00000184979	USP18	TRUE	TRUE	0.57	0.277
ENSG00000224660	SH3BP5-AS1	TRUE	FALSE	0.57	0.274
ENSG00000130826	DKC1	TRUE	TRUE	0.57	0.288
ENSG00000122729	ACO1	TRUE	TRUE	0.57	0.288
ENSG00000075407	ZNF37A	TRUE	TRUE	0.57	0.285
ENSG00000108582	CPD	FALSE	TRUE	0.57	0.288
ENSG00000226648	PLCG1-AS1	TRUE	FALSE	0.57	0.283
ENSG00000247572	CKMT2-AS1	TRUE	FALSE	0.57	0.283
ENSG00000178234	GALNT11	TRUE	TRUE	0.57	0.289
ENSG00000172534	HCFC1	TRUE	TRUE	0.57	0.294
ENSG00000095321	CRAT	TRUE	TRUE	0.57	0.283
ENSG00000100897	DCAF11	TRUE	TRUE	0.57	0.277
ENSG00000130513	GDF15	TRUE	TRUE	0.57	0.289
ENSG00000279407	AC007191.4	TRUE	FALSE	0.57	0.289
ENSG00000163815	CLEC3B	FALSE	TRUE	0.57	0.294
ENSG00000168477	TNXB	FALSE	TRUE	0.57	0.294
ENSG00000244509	APOBEC3C	FALSE	TRUE	0.57	0.305
ENSG00000204178	TMEM57	FALSE	TRUE	0.57	0.295
ENSG00000237927	RP3-393E18.2	TRUE	FALSE	0.57	0.295
ENSG00000086061	DNAJA1	TRUE	TRUE	0.57	0.309
ENSG00000132535	DLG4	TRUE	TRUE	0.57	0.288
ENSG00000169564	PCBP1	TRUE	TRUE	0.57	0.293
ENSG00000173846	PLK3	TRUE	TRUE	0.57	0.296
ENSG00000175701	LINC00116	TRUE	TRUE	0.57	0.302
ENSG00000113621	TXNDC15	FALSE	TRUE	0.57	0.305
ENSG00000169045	HNRNPH1	FALSE	TRUE	0.57	0.314
ENSG00000137492	PRKRIR	TRUE	TRUE	0.57	0.303
ENSG00000151923	TIAL1	TRUE	TRUE	0.57	0.313
ENSG00000081181	ARG2	TRUE	TRUE	0.57	0.299
ENSG00000126861	OMG	FALSE	TRUE	0.57	0.287
ENSG00000151779	NBAS	TRUE	TRUE	0.57	0.307
ENSG00000185112	FAM43A	FALSE	TRUE	0.57	0.306
ENSG00000055147	FAM114A2	FALSE	TRUE	0.57	0.295
ENSG00000099256	PRTFDC1	TRUE	TRUE	0.57	0.301
ENSG00000227081	RP11-543P15.1	FALSE	FALSE	0.57	0.32
ENSG00000089060	SLC8B1	TRUE	TRUE	0.57	0.304
ENSG00000183648	NDUFB1	FALSE	TRUE	0.57	0.317
ENSG00000261609	GAN	FALSE	TRUE	0.57	0.303
ENSG00000198131	ZNF544	FALSE	TRUE	0.57	0.306
ENSG00000182670	TTC3	TRUE	TRUE	0.57	0.319
ENSG00000160294	MCM3AP	TRUE	TRUE	0.57	0.304
ENSG00000166266	CUL5	FALSE	TRUE	0.57	0.315
ENSG00000136754	ABI1	TRUE	TRUE	0.57	0.32
ENSG00000049239	H6PD	TRUE	TRUE	0.57	0.314
ENSG00000184203	PPP1R2	FALSE	TRUE	0.57	0.32
ENSG00000119231	SENP5	TRUE	TRUE	0.57	0.315
ENSG00000175224	ATG13	TRUE	TRUE	0.57	0.311
ENSG00000079332	SAR1A	TRUE	TRUE	0.57	0.325
ENSG00000118971	CCND2	TRUE	TRUE	0.57	0.325
ENSG00000117118	SDHB	TRUE	TRUE	0.57	0.316
ENSG00000092964	DPYSL2	TRUE	TRUE	0.57	0.325
ENSG00000261544	RP11-16E23.3	TRUE	FALSE	0.57	0.311
ENSG00000115109	EPB41L5	FALSE	TRUE	0.57	0.309
ENSG00000122965	RBM19	TRUE	TRUE	0.57	0.315
ENSG00000120509	PDZD11	TRUE	TRUE	0.57	0.314
ENSG00000165272	AQP3	FALSE	TRUE	0.57	0.31
ENSG00000109079	TNFAIP1	TRUE	TRUE	0.57	0.314
ENSG00000188554	NBR1	TRUE	TRUE	0.57	0.322
ENSG00000138442	WDR12	TRUE	TRUE	0.57	0.315
ENSG00000150756	FAM173B	TRUE	TRUE	0.57	0.315
ENSG00000165458	INPPL1	TRUE	TRUE	0.57	0.315
ENSG00000004455	AK2	FALSE	TRUE	0.57	0.322
ENSG00000249353	NPM1P27	FALSE	FALSE	0.57	0.326
ENSG00000110756	HPS5	FALSE	TRUE	0.57	0.324
ENSG00000175216	CKAP5	FALSE	TRUE	0.57	0.319
ENSG00000110013	SIAE	TRUE	TRUE	0.57	0.321
ENSG00000099998	GGT5	FALSE	TRUE	0.57	0.333
ENSG00000188732	FAM221A	FALSE	TRUE	0.57	0.324
ENSG00000118939	UCHL3	TRUE	TRUE	0.57	0.32
ENSG00000159377	PSMB4	TRUE	TRUE	0.57	0.339
ENSG00000144445	KANSL1L	FALSE	TRUE	0.57	0.321
ENSG00000184232	OAF	FALSE	TRUE	0.57	0.338
ENSG00000069329	VPS35	TRUE	TRUE	0.57	0.336
ENSG00000062194	GPBP1	TRUE	TRUE	0.57	0.344
ENSG00000146085	MUT	TRUE	TRUE	0.57	0.326
ENSG00000164134	NAA15	FALSE	TRUE	0.57	0.344
ENSG00000164151	ICE1	TRUE	TRUE	0.57	0.336
ENSG00000112144	ICK	FALSE	TRUE	0.57	0.323
ENSG00000182195	LDOC1	TRUE	TRUE	0.57	0.32
ENSG00000129315	CCNT1	TRUE	TRUE	0.57	0.341
ENSG00000198265	HELZ	TRUE	TRUE	0.57	0.342
ENSG00000257542	OR7E47P	TRUE	FALSE	0.57	0.335
ENSG00000150753	CCT5	TRUE	TRUE	0.57	0.341
ENSG00000201185	RNA5SP202	FALSE	FALSE	0.57	0.342
ENSG00000065883	CDK13	FALSE	TRUE	0.57	0.349
ENSG00000198018	ENTPD7	FALSE	TRUE	0.57	0.33
ENSG00000135506	OS9	TRUE	TRUE	0.57	0.343
ENSG00000186594	MIR22HG	FALSE	FALSE	0.57	0.351
ENSG00000109819	PPARGC1A	TRUE	TRUE	0.57	0.333
ENSG00000112343	TRIM38	TRUE	TRUE	0.57	0.346
ENSG00000137207	YIPF3	TRUE	TRUE	0.57	0.346
ENSG00000253837	RP11-177H13.2	TRUE	FALSE	0.57	0.337
ENSG00000110811	P3H3	FALSE	TRUE	0.57	0.337
ENSG00000154174	TOMM70A	FALSE	TRUE	0.57	0.342
ENSG00000143147	GPR161	TRUE	TRUE	0.57	0.338
ENSG00000111877	MCM9	TRUE	TRUE	0.57	0.334
ENSG00000100652	SLC10A1	FALSE	TRUE	0.57	0.342
ENSG00000197170	PSMD12	FALSE	TRUE	0.57	0.356
ENSG00000198793	MTOR	TRUE	TRUE	0.57	0.33
ENSG00000082516	GEMIN5	TRUE	TRUE	0.57	0.339
ENSG00000141232	TOB1	TRUE	TRUE	0.57	0.361
ENSG00000064989	CALCRL	FALSE	TRUE	0.56	0.344
ENSG00000164124	TMEM144	FALSE	TRUE	0.56	0.34
ENSG00000106052	TAX1BP1	FALSE	TRUE	0.56	0.364
ENSG00000108344	PSMD3	FALSE	TRUE	0.56	0.344
ENSG00000137965	IFI44	TRUE	TRUE	0.56	0.345
ENSG00000152601	MBNL1	FALSE	TRUE	0.56	0.367
ENSG00000108946	PRKAR1A	FALSE	TRUE	0.56	0.367
ENSG00000197405	C5AR1	TRUE	TRUE	0.56	0.349
ENSG00000144635	DYNC1LI1	FALSE	TRUE	0.56	0.358
ENSG00000167323	STIM1	FALSE	TRUE	0.56	0.362
ENSG00000175197	DDIT3	TRUE	TRUE	0.56	0.364
ENSG00000126653	NSRP1	TRUE	TRUE	0.56	0.367
ENSG00000203666	EFCAB2	TRUE	TRUE	0.56	0.358
ENSG00000138375	SMARCAL1	FALSE	TRUE	0.56	0.36
ENSG00000170876	TMEM43	TRUE	TRUE	0.56	0.371
ENSG00000197958	RPL12	TRUE	TRUE	0.56	0.376
ENSG00000140332	TLE3	TRUE	TRUE	0.56	0.368
ENSG00000105186	ANKRD27	TRUE	TRUE	0.56	0.363
ENSG00000198865	CCDC152	FALSE	TRUE	0.56	0.361
ENSG00000145476	CYP4V2	TRUE	TRUE	0.56	0.366
ENSG00000137574	TGS1	TRUE	TRUE	0.56	0.369
ENSG00000140285	FGF7	TRUE	TRUE	0.56	0.382
ENSG00000230629	RPS23P8	FALSE	FALSE	0.56	0.382
ENSG00000005889	ZFX	TRUE	TRUE	0.56	0.381
ENSG00000092140	G2E3	FALSE	TRUE	0.56	0.373
ENSG00000131788	PIAS3	TRUE	TRUE	0.56	0.359
ENSG00000196154	S100A4	TRUE	TRUE	0.56	0.387
ENSG00000148339	SLC25A25	TRUE	TRUE	0.56	0.362
ENSG00000119943	PYROXD2	FALSE	TRUE	0.56	0.362
ENSG00000181852	RNF41	FALSE	TRUE	0.56	0.368
ENSG00000168172	HOOK3	FALSE	TRUE	0.56	0.391
ENSG00000110696	C11orf58	TRUE	TRUE	0.56	0.391
ENSG00000103512	NOMO1	FALSE	TRUE	0.56	0.373
ENSG00000049656	CLPTM1L	FALSE	TRUE	0.56	0.37
ENSG00000205763	RP9P	TRUE	FALSE	0.56	0.37
ENSG00000269902	RP6-99M1.3	TRUE	FALSE	0.56	0.378
ENSG00000148400	NOTCH1	FALSE	TRUE	0.56	0.374
ENSG00000245534	RORA-AS1	TRUE	FALSE	0.56	0.368
ENSG00000176953	NFATC2IP	TRUE	TRUE	0.56	0.384
ENSG00000111666	CHPT1	FALSE	TRUE	0.56	0.384
ENSG00000100393	EP300	FALSE	TRUE	0.56	0.4
ENSG00000188641	DPYD	FALSE	TRUE	0.56	0.394
ENSG00000152518	ZFP36L2	TRUE	TRUE	0.56	0.407
ENSG00000198843	SELT	TRUE	TRUE	0.56	0.4
ENSG00000182903	ZNF721	TRUE	TRUE	0.56	0.378
ENSG00000196204	RNF216P1	FALSE	FALSE	0.56	0.398
ENSG00000189320	FAM180A	TRUE	TRUE	0.56	0.383
ENSG00000184014	DENND5A	FALSE	TRUE	0.56	0.405
ENSG00000107829	FBXW4	TRUE	TRUE	0.56	0.39
ENSG00000167641	PPP1R14A	TRUE	TRUE	0.56	0.396
ENSG00000171227	TMEM37	TRUE	TRUE	0.56	0.392
ENSG00000006695	COX10	TRUE	TRUE	0.56	0.388
ENSG00000100330	MTMR3	FALSE	TRUE	0.56	0.401
ENSG00000198121	LPAR1	TRUE	TRUE	0.56	0.407
ENSG00000110047	EHD1	TRUE	TRUE	0.56	0.403
ENSG00000100336	APOL4	TRUE	TRUE	0.56	0.401
ENSG00000164975	SNAPC3	TRUE	TRUE	0.56	0.402
ENSG00000173660	UQCRH	TRUE	TRUE	0.56	0.415
ENSG00000140395	WDR61	TRUE	TRUE	0.56	0.412
ENSG00000103051	COG4	TRUE	TRUE	0.56	0.405
ENSG00000101181	MTG2	TRUE	TRUE	0.56	0.4
ENSG00000054118	THRAP3	TRUE	TRUE	0.56	0.423
ENSG00000112624	GLTSCR1L	FALSE	TRUE	0.56	0.408
ENSG00000119979	FAM45A	TRUE	TRUE	0.56	0.397
ENSG00000104047	DTWD1	TRUE	TRUE	0.56	0.415
ENSG00000108774	RAB5C	FALSE	TRUE	0.56	0.408
ENSG00000130589	HELZ2	TRUE	TRUE	0.56	0.397
ENSG00000117519	CNN3	FALSE	TRUE	0.56	0.426
ENSG00000073578	SDHA	FALSE	TRUE	0.56	0.41
ENSG00000169093	ASMTL	TRUE	TRUE	0.56	0.4
ENSG00000164808	SPIDR	TRUE	TRUE	0.56	0.422
ENSG00000178764	ZHX2	TRUE	TRUE	0.56	0.404
ENSG00000100106	TRIOBP	FALSE	TRUE	0.56	0.42
ENSG00000180964	TCEAL8	FALSE	TRUE	0.56	0.422
ENSG00000137200	CMTR1	FALSE	TRUE	0.56	0.416
ENSG00000253738	OTUD6B-AS1	FALSE	FALSE	0.56	0.422
ENSG00000165275	TRMT10B	TRUE	TRUE	0.56	0.424
ENSG00000198189	HSD17B11	FALSE	TRUE	0.56	0.424
ENSG00000048649	RSF1	TRUE	TRUE	0.56	0.434
ENSG00000010610	CD4	TRUE	TRUE	0.56	0.43
ENSG00000253537	PCDHGA7	TRUE	TRUE	0.56	0.419
ENSG00000173992	CCS	FALSE	TRUE	0.56	0.427
ENSG00000107897	ACBD5	TRUE	TRUE	0.56	0.419
ENSG00000180776	ZDHHC20	FALSE	TRUE	0.56	0.428
ENSG00000129559	NEDD8	FALSE	TRUE	0.56	0.436
ENSG00000255198	SNHG9	FALSE	FALSE	0.56	0.432
ENSG00000185324	CDK10	FALSE	TRUE	0.56	0.415
ENSG00000151846	PABPC3	FALSE	TRUE	0.55	0.433
ENSG00000115944	COX7A2L	FALSE	TRUE	0.55	0.432
ENSG00000196526	AFAP1	TRUE	TRUE	0.55	0.435
ENSG00000085377	PREP	TRUE	TRUE	0.55	0.42
ENSG00000125971	DYNLRB1	FALSE	TRUE	0.55	0.44
ENSG00000243811	APOBEC3D	FALSE	TRUE	0.55	0.422
ENSG00000225492	GBP1P1	TRUE	FALSE	0.55	0.437
ENSG00000164694	FNDC1	FALSE	TRUE	0.55	0.429
ENSG00000072415	MPP5	TRUE	TRUE	0.55	0.444
ENSG00000120699	EXOSC8	TRUE	TRUE	0.55	0.436
ENSG00000100578	KIAA0586	TRUE	TRUE	0.55	0.443
ENSG00000134248	LAMTOR5	FALSE	TRUE	0.55	0.456
ENSG00000251637	RP11-119D9.1	FALSE	FALSE	0.55	0.459
ENSG00000205978	NYNRIN	TRUE	TRUE	0.55	0.45
ENSG00000138587	MNS1	TRUE	TRUE	0.55	0.438
ENSG00000186395	KRT10	TRUE	TRUE	0.55	0.44
ENSG00000108604	SMARCD2	TRUE	TRUE	0.55	0.45
ENSG00000188636	LDOC1L	FALSE	TRUE	0.55	0.442
ENSG00000215533	LINC00189	TRUE	FALSE	0.55	0.45
ENSG00000123575	FAM199X	TRUE	TRUE	0.55	0.452
ENSG00000139793	MBNL2	FALSE	TRUE	0.55	0.466
ENSG00000248360	LINC00504	FALSE	FALSE	0.55	0.457
ENSG00000156508	EEF1A1	FALSE	TRUE	0.55	0.472
ENSG00000170381	SEMA3E	TRUE	TRUE	0.55	0.458
ENSG00000232611	RP11-1114A5.4	TRUE	FALSE	0.55	0.457
ENSG00000104687	GSR	TRUE	TRUE	0.55	0.457
ENSG00000235505	RP11-693N9.2	TRUE	FALSE	0.55	0.46
ENSG00000108406	DHX40	TRUE	TRUE	0.55	0.462
ENSG00000021355	SERPINB1	TRUE	TRUE	0.55	0.462
ENSG00000174652	ZNF266	TRUE	TRUE	0.55	0.459
ENSG00000135365	PHF21A	TRUE	TRUE	0.55	0.475
ENSG00000132879	FBXO44	TRUE	TRUE	0.55	0.458
ENSG00000115419	GLS	FALSE	TRUE	0.55	0.482
ENSG00000137414	FAM8A1	TRUE	TRUE	0.55	0.466
ENSG00000204991	SPIRE2	TRUE	TRUE	0.55	0.466
ENSG00000112365	ZBTB24	TRUE	TRUE	0.55	0.471
ENSG00000006459	KDM7A	TRUE	TRUE	0.55	0.474
ENSG00000139624	CERS5	TRUE	TRUE	0.55	0.474
ENSG00000125885	MCM8	TRUE	TRUE	0.55	0.469
ENSG00000168556	ING2	FALSE	TRUE	0.55	0.478
ENSG00000204287	HLA-DRA	FALSE	TRUE	0.55	0.481
ENSG00000146729	GBAS	FALSE	TRUE	0.55	0.473
ENSG00000168487	BMP1	FALSE	TRUE	0.55	0.473
ENSG00000100266	PACSIN2	FALSE	TRUE	0.55	0.473
ENSG00000049540	ELN	FALSE	TRUE	0.55	0.483
ENSG00000168092	PAFAH1B2	TRUE	TRUE	0.55	0.496
ENSG00000154640	BTG3	TRUE	TRUE	0.55	0.494
ENSG00000131508	UBE2D2	FALSE	TRUE	0.55	0.494
ENSG00000237234	RP1-142L7.5	FALSE	FALSE	0.55	0.482
ENSG00000276900	RP11-467L13.7	TRUE	FALSE	0.55	0.486
ENSG00000167548	KMT2D	TRUE	TRUE	0.55	0.486
ENSG00000112773	FAM46A	TRUE	TRUE	0.55	0.502
ENSG00000160408	ST6GALNAC6	TRUE	TRUE	0.55	0.501
ENSG00000143554	SLC27A3	TRUE	TRUE	0.55	0.488
ENSG00000127990	SGCE	TRUE	TRUE	0.55	0.51
ENSG00000167110	GOLGA2	FALSE	TRUE	0.55	0.513
ENSG00000089818	NECAP1	TRUE	TRUE	0.55	0.498
ENSG00000103275	UBE2I	FALSE	TRUE	0.55	0.502
ENSG00000163029	SMC6	TRUE	TRUE	0.55	0.501
ENSG00000088812	ATRN	TRUE	TRUE	0.55	0.494
ENSG00000276293	PIP4K2B	TRUE	TRUE	0.55	0.509
ENSG00000078808	SDF4	TRUE	TRUE	0.55	0.512
ENSG00000129493	HEATR5A	FALSE	TRUE	0.55	0.507
ENSG00000129636	ITFG1	FALSE	TRUE	0.55	0.512
ENSG00000117036	ETV3	FALSE	TRUE	0.55	0.516
ENSG00000153234	NR4A2	TRUE	TRUE	0.55	0.528
ENSG00000137288	UQCC2	TRUE	TRUE	0.55	0.518
ENSG00000147140	NONO	TRUE	TRUE	0.55	0.528
ENSG00000168300	PCMTD1	FALSE	TRUE	0.55	0.528
ENSG00000140948	ZCCHC14	TRUE	TRUE	0.55	0.525
ENSG00000072958	AP1M1	TRUE	TRUE	0.55	0.524
ENSG00000167074	TEF	TRUE	TRUE	0.55	0.512
ENSG00000162601	MYSM1	FALSE	TRUE	0.54	0.527
ENSG00000113448	PDE4D	TRUE	TRUE	0.54	0.535
ENSG00000177200	CHD9	TRUE	TRUE	0.54	0.534
ENSG00000113119	TMCO6	TRUE	TRUE	0.54	0.516
ENSG00000160007	ARHGAP35	TRUE	TRUE	0.54	0.516
ENSG00000077254	USP33	TRUE	TRUE	0.54	0.537
ENSG00000164406	LEAP2	TRUE	TRUE	0.54	0.526
ENSG00000108179	PPIF	TRUE	TRUE	0.54	0.533
ENSG00000166164	BRD7	FALSE	TRUE	0.54	0.532
ENSG00000197457	STMN3	FALSE	TRUE	0.54	0.529
ENSG00000112576	CCND3	TRUE	TRUE	0.54	0.536
ENSG00000227232	WASH7P	FALSE	FALSE	0.54	0.539
ENSG00000196352	CD55	TRUE	TRUE	0.54	0.556
ENSG00000177855	CACYBPP2	FALSE	FALSE	0.54	0.545
ENSG00000197603	C5orf42	TRUE	TRUE	0.54	0.555
ENSG00000164961	KIAA0196	TRUE	TRUE	0.54	0.542
ENSG00000070761	CFAP20	TRUE	TRUE	0.54	0.554
ENSG00000104870	FCGRT	TRUE	TRUE	0.54	0.553
ENSG00000134970	TMED7	FALSE	TRUE	0.54	0.553
ENSG00000213719	CLIC1	TRUE	TRUE	0.54	0.562
ENSG00000163541	SUCLG1	TRUE	TRUE	0.54	0.557
ENSG00000119777	TMEM214	TRUE	TRUE	0.54	0.558
ENSG00000112137	PHACTR1	TRUE	TRUE	0.54	0.556
ENSG00000146830	GIGYF1	FALSE	TRUE	0.54	0.572
ENSG00000197157	SND1	FALSE	TRUE	0.54	0.563
ENSG00000252361	RNU6-118P	FALSE	FALSE	0.54	0.556
ENSG00000102900	NUP93	FALSE	TRUE	0.54	0.562
ENSG00000122484	RPAP2	TRUE	TRUE	0.54	0.569
ENSG00000067208	EVI5	FALSE	TRUE	0.54	0.579
ENSG00000168214	RBPJ	TRUE	TRUE	0.54	0.579
ENSG00000175287	PHYHD1	TRUE	TRUE	0.54	0.555
ENSG00000144619	CNTN4	FALSE	TRUE	0.54	0.582
ENSG00000155959	VBP1	FALSE	TRUE	0.54	0.575
ENSG00000127720	METTL25	TRUE	TRUE	0.54	0.57
ENSG00000129292	PHF20L1	FALSE	TRUE	0.54	0.587
ENSG00000132432	SEC61G	FALSE	TRUE	0.54	0.594
ENSG00000181222	POLR2A	TRUE	TRUE	0.54	0.596
ENSG00000111641	NOP2	FALSE	TRUE	0.54	0.598
ENSG00000127838	PNKD	TRUE	TRUE	0.54	0.596
ENSG00000071243	ING3	TRUE	TRUE	0.54	0.602
ENSG00000090013	BLVRB	TRUE	TRUE	0.54	0.601
ENSG00000276256	AC011043.1	TRUE	TRUE	0.54	0.592
ENSG00000011304	PTBP1	FALSE	TRUE	0.54	0.618
ENSG00000146872	TLK2	TRUE	TRUE	0.54	0.616
ENSG00000105612	DNASE2	FALSE	TRUE	0.53	0.621
ENSG00000197622	CDC42SE1	TRUE	TRUE	0.53	0.611
ENSG00000169155	ZBTB43	FALSE	TRUE	0.53	0.625
ENSG00000116005	PCYOX1	FALSE	TRUE	0.53	0.633
ENSG00000023318	ERP44	FALSE	TRUE	0.53	0.631
ENSG00000135486	HNRNPA1	FALSE	TRUE	0.53	0.635
ENSG00000162627	SNX7	TRUE	TRUE	0.53	0.619
ENSG00000104915	STX10	TRUE	TRUE	0.53	0.619
ENSG00000181722	ZBTB20	TRUE	TRUE	0.53	0.642
ENSG00000105997	HOXA3	TRUE	TRUE	0.53	0.637
ENSG00000196459	TRAPPC2	TRUE	TRUE	0.53	0.635
ENSG00000122870	BICC1	TRUE	TRUE	0.53	0.65
ENSG00000196263	ZNF471	TRUE	TRUE	0.53	0.633
ENSG00000162552	WNT4	TRUE	TRUE	0.53	0.649
ENSG00000180488	FAM73A	TRUE	TRUE	0.53	0.656
ENSG00000007237	GAS7	FALSE	TRUE	0.53	0.652
ENSG00000112992	NNT	FALSE	TRUE	0.53	0.644
ENSG00000130312	MRPL34	TRUE	TRUE	0.53	0.653
ENSG00000112319	EYA4	FALSE	TRUE	0.53	0.669
ENSG00000149313	AASDHPPT	TRUE	TRUE	0.53	0.658
ENSG00000165572	KBTBD6	FALSE	TRUE	0.53	0.661
ENSG00000174807	CD248	TRUE	TRUE	0.53	0.672
ENSG00000069345	DNAJA2	TRUE	TRUE	0.53	0.681
ENSG00000089006	SNX5	TRUE	TRUE	0.53	0.676
ENSG00000244462	RBM12	FALSE	TRUE	0.53	0.673
ENSG00000176435	CLEC14A	FALSE	TRUE	0.53	0.669
ENSG00000167034	NKX3-1	TRUE	TRUE	0.53	0.68
ENSG00000158711	ELK4	FALSE	TRUE	0.53	0.694
ENSG00000072849	DERL2	FALSE	TRUE	0.53	0.685
ENSG00000090975	PITPNM2	TRUE	TRUE	0.53	0.694
ENSG00000144161	ZC3H8	TRUE	TRUE	0.53	0.692
ENSG00000149577	SIDT2	FALSE	TRUE	0.53	0.719
ENSG00000170892	TSEN34	TRUE	TRUE	0.53	0.71
ENSG00000237596	RP13-143G15.4	TRUE	FALSE	0.52	0.742
ENSG00000165632	TAF3	TRUE	TRUE	0.52	0.751
ENSG00000163104	SMARCAD1	FALSE	TRUE	0.52	0.76
ENSG00000085365	SCAMP1	FALSE	TRUE	0.52	0.762
ENSG00000162664	ZNF326	TRUE	TRUE	0.52	0.769
ENSG00000087365	SF3B2	TRUE	TRUE	0.52	0.78
ENSG00000183580	FBXL7	TRUE	TRUE	0.52	0.802
ENSG00000111653	ING4	FALSE	TRUE	0.52	0.812
ENSG00000064652	SNX24	TRUE	TRUE	0.52	0.824
ENSG00000117318	ID3	FALSE	TRUE	0.51	0.846
ENSG00000138686	BBS7	TRUE	TRUE	0.51	0.861
ENSG00000198689	SLC9A6	FALSE	TRUE	0.51	0.871

## Sheet: S2
	feature_symbol	bvg_ruv_endog	prot_coding	AUC	pval
ENSG00000114251	WNT5A	TRUE	TRUE	0.91	1.69e-06
ENSG00000105974	CAV1	TRUE	TRUE	0.9	2.21e-06
ENSG00000110693	SOX6	TRUE	TRUE	0.9	2.88e-06
ENSG00000117525	F3	TRUE	TRUE	0.86	3.15e-05
ENSG00000073910	FRY	TRUE	TRUE	0.85	3.2e-05
ENSG00000130702	LAMA5	FALSE	TRUE	0.85	3.04e-05
ENSG00000133110	POSTN	TRUE	TRUE	0.84	7.94e-05
ENSG00000130508	PXDN	FALSE	TRUE	0.83	0.000126
ENSG00000142156	COL6A1	TRUE	TRUE	0.82	0.000211
ENSG00000087245	MMP2	TRUE	TRUE	0.81	0.000338
ENSG00000157168	NRG1	TRUE	TRUE	0.81	0.000258
ENSG00000102678	FGF9	TRUE	TRUE	0.8	0.000367
ENSG00000138829	FBN2	TRUE	TRUE	0.8	0.000433
ENSG00000213949	ITGA1	FALSE	TRUE	0.79	0.000583
ENSG00000197565	COL4A6	FALSE	TRUE	0.79	0.000651
ENSG00000176978	DPP7	TRUE	TRUE	0.77	0.00105
ENSG00000148516	ZEB1	TRUE	TRUE	0.77	0.00158
ENSG00000129562	DAD1	TRUE	TRUE	0.77	0.00182
ENSG00000136160	EDNRB	TRUE	TRUE	0.77	0.00194
ENSG00000108821	COL1A1	FALSE	TRUE	0.77	0.00201
ENSG00000100523	DDHD1	TRUE	TRUE	0.77	0.00196
ENSG00000010278	CD9	TRUE	TRUE	0.76	0.00219
ENSG00000121440	PDZRN3	FALSE	TRUE	0.76	0.0024
ENSG00000268388	FENDRR	TRUE	FALSE	0.76	0.00264
ENSG00000166598	HSP90B1	TRUE	TRUE	0.76	0.00287
ENSG00000142173	COL6A2	FALSE	TRUE	0.75	0.00341
ENSG00000145824	CXCL14	TRUE	TRUE	0.75	0.00356
ENSG00000120549	KIAA1217	TRUE	TRUE	0.75	0.0021
ENSG00000151466	SCLT1	TRUE	TRUE	0.75	0.00226
ENSG00000181450	ZNF678	TRUE	TRUE	0.75	0.00226
ENSG00000166963	MAP1A	TRUE	TRUE	0.75	0.00258
ENSG00000170962	PDGFD	TRUE	TRUE	0.75	0.00378
ENSG00000144381	HSPD1	TRUE	TRUE	0.75	0.00441
ENSG00000101190	TCFL5	FALSE	TRUE	0.75	0.0026
ENSG00000167460	TPM4	FALSE	TRUE	0.75	0.00441
ENSG00000092330	TINF2	TRUE	TRUE	0.74	0.00285
ENSG00000175274	TP53I11	FALSE	TRUE	0.74	0.00372
ENSG00000119446	RBM18	TRUE	TRUE	0.74	0.00299
ENSG00000188487	INSC	FALSE	TRUE	0.74	0.00423
ENSG00000067082	KLF6	TRUE	TRUE	0.74	0.00478
ENSG00000147475	ERLIN2	FALSE	TRUE	0.74	0.00326
ENSG00000187229	RP11-161I2.1	TRUE	FALSE	0.74	0.00341
ENSG00000104824	HNRNPL	FALSE	TRUE	0.74	0.0052
ENSG00000166473	PKD1L2	FALSE	FALSE	0.74	0.00289
ENSG00000177374	HIC1	FALSE	TRUE	0.74	0.00402
ENSG00000120708	TGFBI	TRUE	TRUE	0.74	0.00584
ENSG00000010704	HFE	TRUE	TRUE	0.74	0.00322
ENSG00000137337	MDC1	TRUE	TRUE	0.74	0.00424
ENSG00000163359	COL6A3	FALSE	TRUE	0.74	0.0064
ENSG00000196628	TCF4	FALSE	TRUE	0.74	0.0064
ENSG00000227097	RPS28P7	FALSE	FALSE	0.73	0.00649
ENSG00000138185	ENTPD1	FALSE	TRUE	0.73	0.00524
ENSG00000135744	AGT	TRUE	TRUE	0.73	0.00547
ENSG00000113719	ERGIC1	FALSE	TRUE	0.73	0.00586
ENSG00000095485	CWF19L1	FALSE	TRUE	0.73	0.00484
ENSG00000168824	NSG1	TRUE	TRUE	0.73	0.00598
ENSG00000103175	WFDC1	TRUE	TRUE	0.73	0.00671
ENSG00000124831	LRRFIP1	TRUE	TRUE	0.73	0.00767
ENSG00000120725	SIL1	FALSE	TRUE	0.73	0.00617
ENSG00000148908	RGS10	TRUE	TRUE	0.73	0.00742
ENSG00000064042	LIMCH1	TRUE	TRUE	0.73	0.0063
ENSG00000077549	CAPZB	TRUE	TRUE	0.73	0.0085
ENSG00000169439	SDC2	TRUE	TRUE	0.73	0.00856
ENSG00000091844	RGS17	FALSE	TRUE	0.73	0.00605
ENSG00000147854	UHRF2	FALSE	TRUE	0.73	0.00647
ENSG00000134853	PDGFRA	TRUE	TRUE	0.72	0.00915
ENSG00000146063	TRIM41	TRUE	TRUE	0.72	0.00653
ENSG00000138795	LEF1	FALSE	TRUE	0.72	0.00703
ENSG00000121064	SCPEP1	TRUE	TRUE	0.72	0.00855
ENSG00000186480	INSIG1	TRUE	TRUE	0.72	0.00798
ENSG00000188153	COL4A5	TRUE	TRUE	0.72	0.00829
ENSG00000170832	USP32	FALSE	TRUE	0.72	0.00634
ENSG00000068878	PSME4	FALSE	TRUE	0.72	0.00913
ENSG00000183077	AFMID	FALSE	TRUE	0.72	0.00933
ENSG00000162813	BPNT1	FALSE	TRUE	0.72	0.00664
ENSG00000101220	C20orf27	TRUE	TRUE	0.72	0.0058
ENSG00000196549	MME	TRUE	TRUE	0.72	0.00882
ENSG00000158863	FAM160B2	FALSE	TRUE	0.72	0.00805
ENSG00000151491	EPS8	TRUE	TRUE	0.72	0.0108
ENSG00000134910	STT3A	FALSE	TRUE	0.72	0.0114
ENSG00000107959	PITRM1	FALSE	TRUE	0.72	0.00755
ENSG00000198420	TCAF1	FALSE	TRUE	0.72	0.0108
ENSG00000163162	RNF149	FALSE	TRUE	0.72	0.0117
ENSG00000125845	BMP2	TRUE	TRUE	0.72	0.0107
ENSG00000054793	ATP9A	FALSE	TRUE	0.72	0.0102
ENSG00000179859	AC025335.1	TRUE	FALSE	0.72	0.0092
ENSG00000114480	GBE1	FALSE	TRUE	0.72	0.0101
ENSG00000102218	RP2	TRUE	TRUE	0.72	0.00821
ENSG00000104691	UBXN8	FALSE	TRUE	0.72	0.00882
ENSG00000125257	ABCC4	TRUE	TRUE	0.72	0.012
ENSG00000127663	KDM4B	FALSE	TRUE	0.72	0.00789
ENSG00000183762	KREMEN1	TRUE	TRUE	0.72	0.0109
ENSG00000255476	RP11-1H15.2	TRUE	FALSE	0.71	0.00772
ENSG00000120694	HSPH1	TRUE	TRUE	0.71	0.0129
ENSG00000139173	TMEM117	FALSE	TRUE	0.71	0.00892
ENSG00000083544	TDRD3	FALSE	TRUE	0.71	0.0107
ENSG00000159307	SCUBE1	TRUE	TRUE	0.71	0.00926
ENSG00000100299	ARSA	FALSE	TRUE	0.71	0.00858
ENSG00000142875	PRKACB	FALSE	TRUE	0.71	0.0119
ENSG00000197530	MIB2	FALSE	TRUE	0.71	0.0093
ENSG00000163956	LRPAP1	TRUE	TRUE	0.71	0.0135
ENSG00000075624	ACTB	FALSE	TRUE	0.71	0.0145
ENSG00000140563	MCTP2	TRUE	TRUE	0.71	0.0126
ENSG00000131652	THOC6	FALSE	TRUE	0.71	0.01
ENSG00000116574	RHOU	TRUE	TRUE	0.71	0.0106
ENSG00000188921	HACD4	FALSE	TRUE	0.71	0.0124
ENSG00000196850	PPTC7	FALSE	TRUE	0.71	0.0135
ENSG00000154358	OBSCN	TRUE	TRUE	0.71	0.0103
ENSG00000084234	APLP2	FALSE	TRUE	0.71	0.0153
ENSG00000124588	NQO2	TRUE	TRUE	0.71	0.0125
ENSG00000148248	SURF4	TRUE	TRUE	0.71	0.0147
ENSG00000076248	UNG	FALSE	TRUE	0.71	0.0101
ENSG00000111011	RSRC2	TRUE	TRUE	0.71	0.0156
ENSG00000232162	USP12-AS1	FALSE	FALSE	0.71	0.0133
ENSG00000143858	SYT2	TRUE	TRUE	0.71	0.00993
ENSG00000165175	MID1IP1	FALSE	TRUE	0.71	0.0107
ENSG00000019991	HGF	TRUE	TRUE	0.71	0.0153
ENSG00000119950	MXI1	TRUE	TRUE	0.71	0.0124
ENSG00000165813	CCDC186	FALSE	TRUE	0.71	0.0158
ENSG00000122641	INHBA	FALSE	TRUE	0.71	0.0144
ENSG00000167986	DDB1	FALSE	TRUE	0.71	0.0155
ENSG00000156853	ZNF689	TRUE	TRUE	0.71	0.0103
ENSG00000067829	IDH3G	TRUE	TRUE	0.71	0.0132
ENSG00000147724	FAM135B	FALSE	TRUE	0.71	0.0118
ENSG00000257218	GATC	FALSE	TRUE	0.71	0.0122
ENSG00000182473	EXOC7	TRUE	TRUE	0.71	0.0126
ENSG00000136205	TNS3	FALSE	TRUE	0.71	0.0161
ENSG00000184465	WDR27	TRUE	TRUE	0.71	0.0134
ENSG00000160991	ORAI2	FALSE	TRUE	0.71	0.0138
ENSG00000132842	AP3B1	TRUE	TRUE	0.7	0.015
ENSG00000196739	COL27A1	TRUE	TRUE	0.7	0.017
ENSG00000181104	F2R	FALSE	TRUE	0.7	0.0172
ENSG00000162971	TYW5	FALSE	TRUE	0.7	0.0132
ENSG00000121879	PIK3CA	FALSE	TRUE	0.7	0.0132
ENSG00000112079	STK38	TRUE	TRUE	0.7	0.0143
ENSG00000132434	LANCL2	TRUE	TRUE	0.7	0.0136
ENSG00000041982	TNC	FALSE	TRUE	0.7	0.0165
ENSG00000256195	RP11-64D24.4	TRUE	FALSE	0.7	0.0128
ENSG00000105281	SLC1A5	TRUE	TRUE	0.7	0.0155
ENSG00000180198	RCC1	TRUE	TRUE	0.7	0.0145
ENSG00000183513	COA5	TRUE	TRUE	0.7	0.0137
ENSG00000197442	MAP3K5	FALSE	TRUE	0.7	0.0155
ENSG00000104321	TRPA1	TRUE	TRUE	0.7	0.0155
ENSG00000110514	MADD	TRUE	TRUE	0.7	0.0141
ENSG00000101000	PROCR	FALSE	TRUE	0.7	0.0193
ENSG00000162998	FRZB	TRUE	TRUE	0.7	0.017
ENSG00000168916	ZNF608	FALSE	TRUE	0.7	0.0179
ENSG00000185920	PTCH1	FALSE	TRUE	0.7	0.0192
ENSG00000172123	SLFN12	FALSE	TRUE	0.7	0.0147
ENSG00000173542	MOB1B	TRUE	TRUE	0.7	0.0178
ENSG00000100284	TOM1	TRUE	TRUE	0.7	0.0144
ENSG00000224081	LINC01057	TRUE	FALSE	0.7	0.0134
ENSG00000184903	IMMP2L	TRUE	TRUE	0.7	0.0124
ENSG00000104368	PLAT	TRUE	TRUE	0.7	0.02
ENSG00000230262	MIRLET7DHG	TRUE	FALSE	0.7	0.0124
ENSG00000135297	MTO1	FALSE	TRUE	0.7	0.0163
ENSG00000138119	MYOF	FALSE	TRUE	0.7	0.0204
ENSG00000111231	GPN3	TRUE	TRUE	0.7	0.0154
ENSG00000091136	LAMB1	TRUE	TRUE	0.7	0.0208
ENSG00000162378	ZYG11B	TRUE	TRUE	0.7	0.0187
ENSG00000100714	MTHFD1	TRUE	TRUE	0.7	0.0137
ENSG00000008294	SPAG9	TRUE	TRUE	0.7	0.0209
ENSG00000171574	ZNF584	FALSE	TRUE	0.7	0.0148
ENSG00000003756	RBM5	TRUE	TRUE	0.7	0.0215
ENSG00000114654	EFCC1	FALSE	TRUE	0.7	0.0165
ENSG00000253829	RP11-723D22.3	FALSE	FALSE	0.7	0.016
ENSG00000100983	GSS	FALSE	TRUE	0.7	0.0151
ENSG00000130303	BST2	TRUE	TRUE	0.7	0.0209
ENSG00000095303	PTGS1	TRUE	TRUE	0.7	0.016
ENSG00000127511	SIN3B	FALSE	TRUE	0.7	0.017
ENSG00000166130	IKBIP	TRUE	TRUE	0.7	0.0187
ENSG00000068650	ATP11A	FALSE	TRUE	0.7	0.0178
ENSG00000183684	ALYREF	FALSE	TRUE	0.7	0.0219
ENSG00000164465	DCBLD1	TRUE	TRUE	0.7	0.0194
ENSG00000159348	CYB5R1	FALSE	TRUE	0.69	0.0185
ENSG00000154783	FGD5	FALSE	TRUE	0.69	0.018
ENSG00000259956	RBM15B	TRUE	TRUE	0.69	0.0164
ENSG00000125378	BMP4	TRUE	TRUE	0.69	0.0234
ENSG00000100097	LGALS1	FALSE	TRUE	0.69	0.024
ENSG00000072135	PTPN18	FALSE	TRUE	0.69	0.0192
ENSG00000225697	SLC26A6	TRUE	TRUE	0.69	0.017
ENSG00000129116	PALLD	TRUE	TRUE	0.69	0.0246
ENSG00000146674	IGFBP3	TRUE	TRUE	0.69	0.0246
ENSG00000090776	EFNB1	TRUE	TRUE	0.69	0.0209
ENSG00000134954	ETS1	FALSE	TRUE	0.69	0.0235
ENSG00000183055	FAM133CP	TRUE	FALSE	0.69	0.0187
ENSG00000131002	TXLNGY	TRUE	FALSE	0.69	0.0213
ENSG00000106628	POLD2	FALSE	TRUE	0.69	0.0179
ENSG00000138316	ADAMTS14	TRUE	TRUE	0.69	0.0179
ENSG00000203667	COX20	TRUE	TRUE	0.69	0.0177
ENSG00000134532	SOX5	TRUE	TRUE	0.69	0.0183
ENSG00000187609	EXD3	FALSE	TRUE	0.69	0.0174
ENSG00000183688	FAM101B	TRUE	TRUE	0.69	0.0229
ENSG00000154736	ADAMTS5	FALSE	TRUE	0.69	0.0239
ENSG00000234231	AC093616.4	FALSE	FALSE	0.69	0.0184
ENSG00000152127	MGAT5	TRUE	TRUE	0.69	0.0196
ENSG00000133816	MICAL2	FALSE	TRUE	0.69	0.0207
ENSG00000198838	RYR3	FALSE	TRUE	0.69	0.0184
ENSG00000101337	TM9SF4	TRUE	TRUE	0.69	0.0196
ENSG00000196365	LONP1	FALSE	TRUE	0.69	0.0201
ENSG00000253669	KB-1732A1.1	TRUE	FALSE	0.69	0.0181
ENSG00000137767	SQRDL	TRUE	TRUE	0.69	0.0205
ENSG00000136631	VPS45	FALSE	TRUE	0.69	0.0214
ENSG00000143443	C1orf56	TRUE	TRUE	0.69	0.0214
ENSG00000179820	MYADM	TRUE	TRUE	0.69	0.0275
ENSG00000196611	MMP1	TRUE	TRUE	0.69	0.0214
ENSG00000178229	ZNF543	TRUE	TRUE	0.69	0.0191
ENSG00000185022	MAFF	TRUE	TRUE	0.69	0.0273
ENSG00000196466	ZNF799	TRUE	TRUE	0.69	0.0201
ENSG00000118200	CAMSAP2	TRUE	TRUE	0.69	0.0276
ENSG00000145246	ATP10D	TRUE	TRUE	0.69	0.0242
ENSG00000138166	DUSP5	FALSE	TRUE	0.69	0.0257
ENSG00000181192	DHTKD1	TRUE	TRUE	0.69	0.0198
ENSG00000159111	MRPL10	FALSE	TRUE	0.69	0.0198
ENSG00000113231	PDE8B	TRUE	TRUE	0.69	0.0209
ENSG00000162105	SHANK2	TRUE	TRUE	0.69	0.0221
ENSG00000175040	CHST2	TRUE	TRUE	0.69	0.0192
ENSG00000164733	CTSB	TRUE	TRUE	0.69	0.0294
ENSG00000140992	PDPK1	FALSE	TRUE	0.69	0.0225
ENSG00000135698	MPHOSPH6	FALSE	TRUE	0.69	0.0251
ENSG00000134884	ARGLU1	FALSE	TRUE	0.69	0.0294
ENSG00000005436	GCFC2	FALSE	TRUE	0.69	0.0229
ENSG00000115073	ACTR1B	TRUE	TRUE	0.69	0.0203
ENSG00000274523	WBSCR16	FALSE	TRUE	0.69	0.0203
ENSG00000133624	ZNF767P	TRUE	FALSE	0.69	0.0203
ENSG00000170385	SLC30A1	TRUE	TRUE	0.69	0.025
ENSG00000115685	PPP1R7	TRUE	TRUE	0.69	0.0233
ENSG00000169744	LDB2	TRUE	TRUE	0.69	0.026
ENSG00000211445	GPX3	TRUE	TRUE	0.69	0.0302
ENSG00000173530	TNFRSF10D	TRUE	TRUE	0.69	0.0292
ENSG00000139437	TCHP	TRUE	TRUE	0.69	0.0214
ENSG00000130522	JUND	FALSE	TRUE	0.69	0.0305
ENSG00000163521	GLB1L	TRUE	TRUE	0.69	0.0211
ENSG00000173141	MRPL57	TRUE	TRUE	0.69	0.026
ENSG00000143751	SDE2	FALSE	TRUE	0.69	0.0242
ENSG00000152661	GJA1	TRUE	TRUE	0.69	0.0304
ENSG00000100304	TTLL12	TRUE	TRUE	0.69	0.0215
ENSG00000179403	VWA1	TRUE	TRUE	0.68	0.0233
ENSG00000162408	NOL9	TRUE	TRUE	0.68	0.0233
ENSG00000106665	CLIP2	FALSE	TRUE	0.68	0.0269
ENSG00000167779	IGFBP6	TRUE	TRUE	0.68	0.0302
ENSG00000069020	MAST4	TRUE	TRUE	0.68	0.0288
ENSG00000112029	FBXO5	TRUE	TRUE	0.68	0.0242
ENSG00000147813	NAPRT	FALSE	TRUE	0.68	0.0242
ENSG00000165280	VCP	TRUE	TRUE	0.68	0.0315
ENSG00000117632	STMN1	TRUE	TRUE	0.68	0.0313
ENSG00000066027	PPP2R5A	TRUE	TRUE	0.68	0.0284
ENSG00000075539	FRYL	TRUE	TRUE	0.68	0.0325
ENSG00000166326	TRIM44	TRUE	TRUE	0.68	0.0313
ENSG00000175602	CCDC85B	FALSE	TRUE	0.68	0.0239
ENSG00000188342	GTF2F2	TRUE	TRUE	0.68	0.0273
ENSG00000100784	RPS6KA5	TRUE	TRUE	0.68	0.0302
ENSG00000167671	UBXN6	FALSE	TRUE	0.68	0.0254
ENSG00000206989	SNORD63	FALSE	FALSE	0.68	0.0265
ENSG00000165434	PGM2L1	TRUE	TRUE	0.68	0.0315
ENSG00000072682	P4HA2	TRUE	TRUE	0.68	0.0323
ENSG00000165507	C10orf10	TRUE	TRUE	0.68	0.0304
ENSG00000169118	CSNK1G1	TRUE	TRUE	0.68	0.0288
ENSG00000070404	FSTL3	FALSE	TRUE	0.68	0.0248
ENSG00000126261	UBA2	FALSE	TRUE	0.68	0.0282
ENSG00000109466	KLHL2	TRUE	TRUE	0.68	0.0245
ENSG00000173457	PPP1R14B	TRUE	TRUE	0.68	0.0261
ENSG00000171444	MCC	FALSE	TRUE	0.68	0.0338
ENSG00000137073	UBAP2	FALSE	TRUE	0.68	0.0309
ENSG00000152767	FARP1	TRUE	TRUE	0.68	0.0327
ENSG00000166398	KIAA0355	FALSE	TRUE	0.68	0.0304
ENSG00000169635	HIC2	FALSE	TRUE	0.68	0.028
ENSG00000157514	TSC22D3	TRUE	TRUE	0.68	0.0343
ENSG00000145431	PDGFC	TRUE	TRUE	0.68	0.0335
ENSG00000105993	DNAJB6	TRUE	TRUE	0.68	0.0369
ENSG00000120697	ALG5	TRUE	TRUE	0.68	0.0303
ENSG00000160570	DEDD2	TRUE	TRUE	0.68	0.0283
ENSG00000100099	HPS4	TRUE	TRUE	0.68	0.0283
ENSG00000138640	FAM13A	FALSE	TRUE	0.68	0.0361
ENSG00000122034	GTF3A	FALSE	TRUE	0.68	0.0295
ENSG00000090565	RAB11FIP3	FALSE	TRUE	0.68	0.028
ENSG00000077044	DGKD	TRUE	TRUE	0.68	0.0314
ENSG00000165240	ATP7A	TRUE	TRUE	0.68	0.0307
ENSG00000086696	HSD17B2	TRUE	TRUE	0.68	0.035
ENSG00000118620	ZNF430	FALSE	TRUE	0.68	0.0307
ENSG00000144283	PKP4	TRUE	TRUE	0.68	0.0277
ENSG00000031081	ARHGAP31	TRUE	TRUE	0.68	0.0293
ENSG00000162104	ADCY9	TRUE	TRUE	0.68	0.0291
ENSG00000089327	FXYD5	TRUE	TRUE	0.68	0.0306
ENSG00000114354	TFG	TRUE	TRUE	0.68	0.037
ENSG00000165732	DDX21	FALSE	TRUE	0.68	0.0392
ENSG00000278662	GOLGA6L10	FALSE	TRUE	0.68	0.0288
ENSG00000055483	USP36	TRUE	TRUE	0.68	0.0366
ENSG00000128191	DGCR8	TRUE	TRUE	0.68	0.0325
ENSG00000111275	ALDH2	FALSE	TRUE	0.68	0.0385
ENSG00000187790	FANCM	TRUE	TRUE	0.68	0.0284
ENSG00000154803	FLCN	FALSE	TRUE	0.68	0.0401
ENSG00000114867	EIF4G1	FALSE	TRUE	0.68	0.0389
ENSG00000206503	HLA-A	FALSE	TRUE	0.68	0.041
ENSG00000156535	CD109	FALSE	TRUE	0.68	0.033
ENSG00000005483	KMT2E	FALSE	TRUE	0.68	0.041
ENSG00000156011	PSD3	FALSE	TRUE	0.68	0.0409
ENSG00000102780	DGKH	FALSE	TRUE	0.68	0.036
ENSG00000103226	NOMO3	TRUE	TRUE	0.68	0.0298
ENSG00000161395	PGAP3	FALSE	TRUE	0.68	0.0315
ENSG00000101745	ANKRD12	FALSE	TRUE	0.68	0.0407
ENSG00000179981	TSHZ1	FALSE	TRUE	0.68	0.0355
ENSG00000100345	MYH9	FALSE	TRUE	0.68	0.041
ENSG00000113580	NR3C1	FALSE	TRUE	0.68	0.0407
ENSG00000155506	LARP1	FALSE	TRUE	0.68	0.0407
ENSG00000099381	SETD1A	FALSE	TRUE	0.68	0.0295
ENSG00000205786	LINC01531	TRUE	FALSE	0.68	0.0312
ENSG00000183765	CHEK2	FALSE	TRUE	0.68	0.0312
ENSG00000171517	LPAR3	FALSE	TRUE	0.68	0.0281
ENSG00000204619	PPP1R11	FALSE	TRUE	0.68	0.0326
ENSG00000164751	PEX2	FALSE	TRUE	0.68	0.0318
ENSG00000185015	CA13	TRUE	TRUE	0.68	0.0309
ENSG00000187240	DYNC2H1	FALSE	TRUE	0.68	0.0399
ENSG00000140464	PML	FALSE	TRUE	0.68	0.0387
ENSG00000149929	HIRIP3	TRUE	TRUE	0.68	0.0309
ENSG00000170419	VSTM2A	TRUE	TRUE	0.67	0.0368
ENSG00000162706	CADM3	TRUE	TRUE	0.67	0.032
ENSG00000082781	ITGB5	FALSE	TRUE	0.67	0.04
ENSG00000070087	PFN2	FALSE	TRUE	0.67	0.0361
ENSG00000237846	RP11-216M21.1	FALSE	FALSE	0.67	0.032
ENSG00000165895	ARHGAP42	TRUE	TRUE	0.67	0.038
ENSG00000128973	CLN6	TRUE	TRUE	0.67	0.0311
ENSG00000173801	JUP	FALSE	TRUE	0.67	0.0367
ENSG00000054282	SDCCAG8	FALSE	TRUE	0.67	0.0425
ENSG00000184402	SS18L1	TRUE	TRUE	0.67	0.0352
ENSG00000198700	IPO9	TRUE	TRUE	0.67	0.038
ENSG00000018510	AGPS	FALSE	TRUE	0.67	0.0366
ENSG00000138760	SCARB2	TRUE	TRUE	0.67	0.044
ENSG00000046889	PREX2	TRUE	TRUE	0.67	0.0404
ENSG00000050555	LAMC3	TRUE	TRUE	0.67	0.0393
ENSG00000254649	RP11-452H21.2	FALSE	FALSE	0.67	0.0332
ENSG00000149428	HYOU1	FALSE	TRUE	0.67	0.0332
ENSG00000103197	TSC2	TRUE	TRUE	0.67	0.0399
ENSG00000171634	BPTF	TRUE	TRUE	0.67	0.0451
ENSG00000184164	CRELD2	FALSE	TRUE	0.67	0.0332
ENSG00000143153	ATP1B1	FALSE	TRUE	0.67	0.0425
ENSG00000135111	TBX3	TRUE	TRUE	0.67	0.0416
ENSG00000121966	CXCR4	TRUE	TRUE	0.67	0.0393
ENSG00000272419	RP11-403I13.8	FALSE	FALSE	0.67	0.0344
ENSG00000006704	GTF2IRD1	TRUE	TRUE	0.67	0.0362
ENSG00000166925	TSC22D4	FALSE	TRUE	0.67	0.0362
ENSG00000172164	SNTB1	FALSE	TRUE	0.67	0.0418
ENSG00000120688	WBP4	FALSE	TRUE	0.67	0.0412
ENSG00000088035	ALG6	FALSE	TRUE	0.67	0.0359
ENSG00000143013	LMO4	FALSE	TRUE	0.67	0.0473
ENSG00000176834	VSIG10	TRUE	TRUE	0.67	0.0437
ENSG00000092208	GEMIN2	TRUE	TRUE	0.67	0.0336
ENSG00000095906	NUBP2	TRUE	TRUE	0.67	0.0346
ENSG00000101493	ZNF516	TRUE	TRUE	0.67	0.0426
ENSG00000167615	LENG8	TRUE	TRUE	0.67	0.039
ENSG00000127124	HIVEP3	FALSE	TRUE	0.67	0.0427
ENSG00000164010	ERMAP	TRUE	TRUE	0.67	0.0369
ENSG00000174332	GLIS1	FALSE	TRUE	0.67	0.0413
ENSG00000116337	AMPD2	TRUE	TRUE	0.67	0.0369
ENSG00000163191	S100A11	TRUE	TRUE	0.67	0.0493
ENSG00000196290	NIF3L1	TRUE	TRUE	0.67	0.0369
ENSG00000109189	USP46	TRUE	TRUE	0.67	0.0388
ENSG00000100802	C14orf93	FALSE	TRUE	0.67	0.0369
ENSG00000065325	GLP2R	TRUE	TRUE	0.67	0.0434
ENSG00000058262	SEC61A1	TRUE	TRUE	0.67	0.042
ENSG00000002919	SNX11	FALSE	TRUE	0.67	0.0385
ENSG00000124225	PMEPA1	TRUE	TRUE	0.67	0.0484
ENSG00000160888	IER2	FALSE	TRUE	0.67	0.051
ENSG00000232346	SC22CB-1E7.1	FALSE	FALSE	0.67	0.0419
ENSG00000157404	KIT	TRUE	TRUE	0.67	0.0371
ENSG00000169223	LMAN2	TRUE	TRUE	0.67	0.0466
ENSG00000109920	FNBP4	TRUE	TRUE	0.67	0.0508
ENSG00000167985	SDHAF2	TRUE	TRUE	0.67	0.0382
ENSG00000184428	TOP1MT	TRUE	TRUE	0.67	0.0399
ENSG00000215421	ZNF407	TRUE	TRUE	0.67	0.0434
ENSG00000144677	CTDSPL	FALSE	TRUE	0.67	0.0487
ENSG00000251400	ALDH7A1P1	FALSE	FALSE	0.67	0.0374
ENSG00000113575	PPP2CA	TRUE	TRUE	0.67	0.0487
ENSG00000102053	ZC3H12B	TRUE	TRUE	0.67	0.0374
ENSG00000068366	ACSL4	FALSE	TRUE	0.67	0.0487
ENSG00000167994	RAB3IL1	TRUE	TRUE	0.67	0.0395
ENSG00000165626	BEND7	TRUE	TRUE	0.67	0.0385
ENSG00000148834	GSTO1	TRUE	TRUE	0.67	0.0449
ENSG00000136141	LRCH1	FALSE	TRUE	0.67	0.0476
ENSG00000159210	SNF8	TRUE	TRUE	0.67	0.0433
ENSG00000011260	UTP18	FALSE	TRUE	0.67	0.0449
ENSG00000141959	PFKL	FALSE	TRUE	0.67	0.0476
ENSG00000134108	ARL8B	TRUE	TRUE	0.67	0.0499
ENSG00000273270	RP11-212P7.2	TRUE	FALSE	0.67	0.0432
ENSG00000143774	GUK1	TRUE	TRUE	0.67	0.0516
ENSG00000013016	EHD3	FALSE	TRUE	0.67	0.0409
ENSG00000066827	ZFAT	TRUE	TRUE	0.67	0.0409
ENSG00000196072	BLOC1S2	TRUE	TRUE	0.67	0.043
ENSG00000111186	WNT5B	FALSE	TRUE	0.67	0.0439
ENSG00000179630	LACC1	FALSE	TRUE	0.67	0.043
ENSG00000166557	TMED3	TRUE	TRUE	0.67	0.0472
ENSG00000188895	MSL1	TRUE	TRUE	0.67	0.0512
ENSG00000134490	TMEM241	TRUE	TRUE	0.67	0.0387
ENSG00000142166	IFNAR1	FALSE	TRUE	0.67	0.0502
ENSG00000154222	CC2D1B	TRUE	TRUE	0.67	0.0427
ENSG00000120265	PCMT1	TRUE	TRUE	0.67	0.0446
ENSG00000057935	MTA3	FALSE	TRUE	0.66	0.048
ENSG00000004534	RBM6	TRUE	TRUE	0.66	0.0562
ENSG00000234290	AC116366.6	TRUE	FALSE	0.66	0.0556
ENSG00000269293	ZSCAN16-AS1	TRUE	FALSE	0.66	0.0424
ENSG00000173698	ADGRG2	TRUE	TRUE	0.66	0.0424
ENSG00000133872	SARAF	FALSE	TRUE	0.66	0.0543
ENSG00000147535	PLPP5	FALSE	TRUE	0.66	0.0463
ENSG00000128881	TTBK2	FALSE	TRUE	0.66	0.0501
ENSG00000103194	USP10	FALSE	TRUE	0.66	0.0494
ENSG00000215041	NEURL4	TRUE	TRUE	0.66	0.0401
ENSG00000011422	PLAUR	TRUE	TRUE	0.66	0.0513
ENSG00000104808	DHDH	TRUE	TRUE	0.66	0.0401
ENSG00000198804	MT-CO1	TRUE	TRUE	0.66	0.0562
ENSG00000156928	MALSU1	FALSE	TRUE	0.66	0.0442
ENSG00000132485	ZRANB2	TRUE	TRUE	0.66	0.056
ENSG00000151470	C4orf33	TRUE	TRUE	0.66	0.0479
ENSG00000086189	DIMT1	TRUE	TRUE	0.66	0.0496
ENSG00000124535	WRNIP1	TRUE	TRUE	0.66	0.0459
ENSG00000229502	RP11-52J3.2	TRUE	FALSE	0.66	0.0415
ENSG00000102024	PLS3	TRUE	TRUE	0.66	0.0553
ENSG00000172766	NAA16	TRUE	TRUE	0.66	0.0524
ENSG00000136104	RNASEH2B	FALSE	TRUE	0.66	0.0496
ENSG00000170222	ADPRM	FALSE	TRUE	0.66	0.0415
ENSG00000169136	ATF5	FALSE	TRUE	0.66	0.0459
ENSG00000116521	SCAMP3	TRUE	TRUE	0.66	0.0475
ENSG00000117625	RCOR3	TRUE	TRUE	0.66	0.0503
ENSG00000163617	CCDC191	TRUE	TRUE	0.66	0.0453
ENSG00000158258	CLSTN2	FALSE	TRUE	0.66	0.0485
ENSG00000146676	PURB	TRUE	TRUE	0.66	0.0527
ENSG00000187764	SEMA4D	TRUE	TRUE	0.66	0.0547
ENSG00000139168	ZCRB1	FALSE	TRUE	0.66	0.0541
ENSG00000074590	NUAK1	TRUE	TRUE	0.66	0.0512
ENSG00000127528	KLF2	FALSE	TRUE	0.66	0.0578
ENSG00000268516	CTD-3138B18.5	TRUE	FALSE	0.66	0.0453
ENSG00000188739	RBM34	FALSE	TRUE	0.66	0.0472
ENSG00000170464	DNAJC18	TRUE	TRUE	0.66	0.0472
ENSG00000171621	SPSB1	FALSE	TRUE	0.66	0.0529
ENSG00000081692	JMJD4	FALSE	TRUE	0.66	0.0444
ENSG00000196843	ARID5A	TRUE	TRUE	0.66	0.0551
ENSG00000153246	PLA2R1	TRUE	TRUE	0.66	0.0529
ENSG00000178163	ZNF518B	TRUE	TRUE	0.66	0.0444
ENSG00000152465	NMT2	TRUE	TRUE	0.66	0.057
ENSG00000014919	COX15	TRUE	TRUE	0.66	0.0469
ENSG00000167191	GPRC5B	FALSE	TRUE	0.66	0.0469
ENSG00000088756	ARHGAP28	TRUE	TRUE	0.66	0.0511
ENSG00000171222	SCAND1	FALSE	TRUE	0.66	0.0491
ENSG00000109321	AREG	TRUE	TRUE	0.66	0.0529
ENSG00000171503	ETFDH	TRUE	TRUE	0.66	0.0529
ENSG00000205583	STAG3L1	FALSE	FALSE	0.66	0.051
ENSG00000197345	MRPL21	TRUE	TRUE	0.66	0.0488
ENSG00000177192	PUS1	TRUE	TRUE	0.66	0.051
ENSG00000134152	KATNBL1	FALSE	TRUE	0.66	0.0529
ENSG00000122218	COPA	TRUE	TRUE	0.66	0.0623
ENSG00000132155	RAF1	TRUE	TRUE	0.66	0.0576
ENSG00000204389	HSPA1A	FALSE	TRUE	0.66	0.0635
ENSG00000112175	BMP5	TRUE	TRUE	0.66	0.0625
ENSG00000123094	RASSF8	FALSE	TRUE	0.66	0.0528
ENSG00000119669	IRF2BPL	FALSE	TRUE	0.66	0.062
ENSG00000101849	TBL1X	TRUE	TRUE	0.66	0.0546
ENSG00000185000	DGAT1	FALSE	TRUE	0.66	0.0505
ENSG00000175356	SCUBE2	FALSE	TRUE	0.66	0.0526
ENSG00000104129	DNAJC17	TRUE	TRUE	0.66	0.0526
ENSG00000079616	KIF22	TRUE	TRUE	0.66	0.0546
ENSG00000132382	MYBBP1A	FALSE	TRUE	0.66	0.0505
ENSG00000088970	KIZ	TRUE	TRUE	0.66	0.0505
ENSG00000188283	ZNF383	FALSE	TRUE	0.66	0.0526
ENSG00000169967	MAP3K2	FALSE	TRUE	0.66	0.0646
ENSG00000112679	DUSP22	TRUE	TRUE	0.66	0.0524
ENSG00000196284	SUPT3H	TRUE	TRUE	0.66	0.0501
ENSG00000127914	AKAP9	FALSE	TRUE	0.66	0.0654
ENSG00000005175	RPAP3	FALSE	TRUE	0.66	0.058
ENSG00000127334	DYRK2	FALSE	TRUE	0.66	0.0587
ENSG00000276107	CTD-2033D15.2	TRUE	FALSE	0.66	0.0564
ENSG00000141741	MIEN1	FALSE	TRUE	0.66	0.0555
ENSG00000186575	NF2	TRUE	TRUE	0.66	0.0545
ENSG00000100364	KIAA0930	TRUE	TRUE	0.66	0.0594
ENSG00000128512	DOCK4	TRUE	TRUE	0.66	0.0522
ENSG00000128928	IVD	FALSE	TRUE	0.66	0.0544
ENSG00000141424	SLC39A6	FALSE	TRUE	0.66	0.0631
ENSG00000184384	MAML2	FALSE	TRUE	0.66	0.0649
ENSG00000100614	PPM1A	TRUE	TRUE	0.66	0.0656
ENSG00000158161	EYA3	TRUE	TRUE	0.66	0.0582
ENSG00000182307	C8orf33	FALSE	TRUE	0.66	0.0563
ENSG00000171159	C9orf16	FALSE	TRUE	0.66	0.0598
ENSG00000185880	TRIM69	TRUE	TRUE	0.66	0.0619
ENSG00000184206	GOLGA6L4	FALSE	TRUE	0.66	0.0518
ENSG00000177731	FLII	TRUE	TRUE	0.66	0.0542
ENSG00000130699	TAF4	TRUE	TRUE	0.66	0.0492
ENSG00000269044	CTC-429P9.3	TRUE	FALSE	0.66	0.0506
ENSG00000133466	C1QTNF6	TRUE	TRUE	0.66	0.0518
ENSG00000100242	SUN2	FALSE	TRUE	0.66	0.0518
ENSG00000085415	SEH1L	TRUE	TRUE	0.66	0.0562
ENSG00000134070	IRAK2	FALSE	TRUE	0.66	0.0536
ENSG00000148498	PARD3	TRUE	TRUE	0.66	0.0632
ENSG00000161642	ZNF385A	FALSE	TRUE	0.66	0.0591
ENSG00000139826	ABHD13	TRUE	TRUE	0.66	0.056
ENSG00000054983	GALC	TRUE	TRUE	0.66	0.0523
ENSG00000065054	SLC9A3R2	FALSE	TRUE	0.66	0.06
ENSG00000158850	B4GALT3	TRUE	TRUE	0.66	0.0536
ENSG00000236498	AC107081.5	TRUE	FALSE	0.66	0.056
ENSG00000073792	IGF2BP2	FALSE	TRUE	0.66	0.0601
ENSG00000126883	NUP214	TRUE	TRUE	0.66	0.0671
ENSG00000033867	SLC4A7	FALSE	TRUE	0.66	0.0652
ENSG00000075711	DLG1	FALSE	TRUE	0.66	0.0685
ENSG00000235865	GSN-AS1	TRUE	FALSE	0.66	0.0578
ENSG00000108395	TRIM37	FALSE	TRUE	0.66	0.0578
ENSG00000141446	ESCO1	TRUE	TRUE	0.66	0.0645
ENSG00000166479	TMX3	TRUE	TRUE	0.66	0.0671
ENSG00000198743	SLC5A3	TRUE	TRUE	0.66	0.0693
ENSG00000136147	PHF11	FALSE	TRUE	0.65	0.0707
ENSG00000140153	WDR20	FALSE	TRUE	0.65	0.0575
ENSG00000162430	SEPN1	FALSE	TRUE	0.65	0.0679
ENSG00000269973	RP11-95D17.1	FALSE	FALSE	0.65	0.0558
ENSG00000226360	RPL10AP6	FALSE	FALSE	0.65	0.0706
ENSG00000170502	NUDT9	TRUE	TRUE	0.65	0.0657
ENSG00000068796	KIF2A	TRUE	TRUE	0.65	0.0597
ENSG00000167770	OTUB1	TRUE	TRUE	0.65	0.0672
ENSG00000065559	MAP2K4	FALSE	TRUE	0.65	0.0665
ENSG00000011243	AKAP8L	TRUE	TRUE	0.65	0.0572
ENSG00000143479	DYRK3	TRUE	TRUE	0.65	0.0618
ENSG00000103540	CCP110	TRUE	TRUE	0.65	0.0594
ENSG00000108599	AKAP10	TRUE	TRUE	0.65	0.0594
ENSG00000105229	PIAS4	FALSE	TRUE	0.65	0.0618
ENSG00000040933	INPP4A	TRUE	TRUE	0.65	0.0616
ENSG00000118246	FASTKD2	TRUE	TRUE	0.65	0.0659
ENSG00000214367	HAUS3	TRUE	TRUE	0.65	0.0616
ENSG00000064393	HIPK2	FALSE	TRUE	0.65	0.0723
ENSG00000102057	KCND1	TRUE	TRUE	0.65	0.0577
ENSG00000064313	TAF2	TRUE	TRUE	0.65	0.0693
ENSG00000135407	AVIL	TRUE	TRUE	0.65	0.0669
ENSG00000121068	TBX2	TRUE	TRUE	0.65	0.0712
ENSG00000184564	SLITRK6	TRUE	TRUE	0.65	0.0734
ENSG00000167635	ZNF146	TRUE	TRUE	0.65	0.0696
ENSG00000128050	PAICS	FALSE	TRUE	0.65	0.066
ENSG00000196323	ZBTB44	TRUE	TRUE	0.65	0.0723
ENSG00000158023	WDR66	FALSE	TRUE	0.65	0.0614
ENSG00000067225	PKM	TRUE	TRUE	0.65	0.076
ENSG00000108509	CAMTA2	FALSE	TRUE	0.65	0.0614
ENSG00000087157	PGS1	TRUE	TRUE	0.65	0.0638
ENSG00000131408	NR1H2	FALSE	TRUE	0.65	0.0614
ENSG00000165246	NLGN4Y	FALSE	TRUE	0.65	0.0638
ENSG00000186998	EMID1	FALSE	TRUE	0.65	0.0723
ENSG00000036549	ZZZ3	TRUE	TRUE	0.65	0.068
ENSG00000196821	C6orf106	TRUE	TRUE	0.65	0.068
ENSG00000164932	CTHRC1	FALSE	TRUE	0.65	0.0636
ENSG00000147872	PLIN2	TRUE	TRUE	0.65	0.0728
ENSG00000198879	SFMBT2	TRUE	TRUE	0.65	0.0624
ENSG00000185033	SEMA4B	FALSE	TRUE	0.65	0.0636
ENSG00000131653	TRAF7	FALSE	TRUE	0.65	0.0596
ENSG00000109107	ALDOC	TRUE	TRUE	0.65	0.0596
ENSG00000259623	RP11-156E6.1	TRUE	FALSE	0.65	0.0596
ENSG00000205155	PSENEN	FALSE	TRUE	0.65	0.0624
ENSG00000080947	CROCCP3	TRUE	FALSE	0.65	0.0634
ENSG00000174606	ANGEL2	TRUE	TRUE	0.65	0.068
ENSG00000149269	PAK1	TRUE	TRUE	0.65	0.068
ENSG00000152558	TMEM123	FALSE	TRUE	0.65	0.0783
ENSG00000108592	FTSJ3	TRUE	TRUE	0.65	0.068
ENSG00000157191	NECAP2	TRUE	TRUE	0.65	0.0711
ENSG00000078140	UBE2K	FALSE	TRUE	0.65	0.0736
ENSG00000173085	COQ2	FALSE	TRUE	0.65	0.063
ENSG00000164164	OTUD4	TRUE	TRUE	0.65	0.072
ENSG00000164404	GDF9	TRUE	TRUE	0.65	0.0585
ENSG00000124523	SIRT5	TRUE	TRUE	0.65	0.0601
ENSG00000130827	PLXNA3	FALSE	TRUE	0.65	0.0644
ENSG00000183801	OLFML1	FALSE	TRUE	0.65	0.0728
ENSG00000139645	ANKRD52	FALSE	TRUE	0.65	0.0644
ENSG00000157483	MYO1E	TRUE	TRUE	0.65	0.0657
ENSG00000103353	UBFD1	FALSE	TRUE	0.65	0.068
ENSG00000185561	TLCD2	FALSE	TRUE	0.65	0.075
ENSG00000279080	CTA-228A9.4	FALSE	FALSE	0.65	0.0711
ENSG00000121988	ZRANB3	FALSE	TRUE	0.65	0.0679
ENSG00000075785	RAB7A	TRUE	TRUE	0.65	0.0806
ENSG00000106477	CEP41	FALSE	TRUE	0.65	0.0702
ENSG00000102172	SMS	TRUE	TRUE	0.65	0.0654
ENSG00000014216	CAPN1	FALSE	TRUE	0.65	0.0679
ENSG00000158636	EMSY	TRUE	TRUE	0.65	0.0722
ENSG00000140545	MFGE8	FALSE	TRUE	0.65	0.0767
ENSG00000076604	TRAF4	FALSE	TRUE	0.65	0.0654
ENSG00000131759	RARA	TRUE	TRUE	0.65	0.0654
ENSG00000162613	FUBP1	FALSE	TRUE	0.65	0.0821
ENSG00000169242	EFNA1	FALSE	TRUE	0.65	0.0723
ENSG00000109180	OCIAD1	FALSE	TRUE	0.65	0.0803
ENSG00000075213	SEMA3A	TRUE	TRUE	0.65	0.0779
ENSG00000105856	HBP1	TRUE	TRUE	0.65	0.081
ENSG00000133805	AMPD3	TRUE	TRUE	0.65	0.0651
ENSG00000150093	ITGB1	FALSE	TRUE	0.65	0.0827
ENSG00000137819	PAQR5	FALSE	TRUE	0.65	0.0723
ENSG00000167508	MVD	TRUE	TRUE	0.65	0.0621
ENSG00000008283	CYB561	TRUE	TRUE	0.65	0.0664
ENSG00000206418	RAB12	FALSE	TRUE	0.65	0.081
ENSG00000172270	BSG	FALSE	TRUE	0.65	0.0824
ENSG00000179218	CALR	FALSE	TRUE	0.65	0.0827
ENSG00000196961	AP2A1	TRUE	TRUE	0.65	0.0702
ENSG00000185658	BRWD1	FALSE	TRUE	0.65	0.081
ENSG00000170153	RNF150	FALSE	TRUE	0.65	0.0724
ENSG00000112541	PDE10A	FALSE	TRUE	0.65	0.0675
ENSG00000254087	LYN	FALSE	TRUE	0.65	0.0675
ENSG00000169105	CHST14	TRUE	TRUE	0.65	0.0701
ENSG00000142694	EVA1B	FALSE	TRUE	0.65	0.0657
ENSG00000118855	MFSD1	TRUE	TRUE	0.65	0.0745
ENSG00000273448	RP11-166O4.6	FALSE	FALSE	0.65	0.0764
ENSG00000134590	FAM127A	FALSE	TRUE	0.65	0.0808
ENSG00000148341	SH3GLB2	FALSE	TRUE	0.65	0.0686
ENSG00000138162	TACC2	FALSE	TRUE	0.65	0.0699
ENSG00000133687	TMTC1	TRUE	TRUE	0.65	0.0789
ENSG00000023516	AKAP11	TRUE	TRUE	0.65	0.0764
ENSG00000136143	SUCLA2	TRUE	TRUE	0.65	0.0764
ENSG00000167397	VKORC1	FALSE	TRUE	0.65	0.0839
ENSG00000197496	SLC2A10	TRUE	TRUE	0.65	0.0686
ENSG00000104904	OAZ1	FALSE	TRUE	0.65	0.0851
ENSG00000135945	REV1	TRUE	TRUE	0.65	0.08
ENSG00000204394	VARS	FALSE	TRUE	0.65	0.0697
ENSG00000134569	LRP4	TRUE	TRUE	0.65	0.0767
ENSG00000183291	SEP15	TRUE	TRUE	0.65	0.0851
ENSG00000250167	CTC-321K16.1	TRUE	FALSE	0.65	0.0693
ENSG00000106415	GLCCI1	TRUE	TRUE	0.65	0.0721
ENSG00000197576	HOXA4	TRUE	TRUE	0.65	0.0662
ENSG00000094631	HDAC6	FALSE	TRUE	0.65	0.0768
ENSG00000076716	GPC4	FALSE	TRUE	0.65	0.0746
ENSG00000180773	SLC36A4	TRUE	TRUE	0.65	0.0693
ENSG00000010295	IFFO1	FALSE	TRUE	0.65	0.0678
ENSG00000178734	LMO7DN	FALSE	TRUE	0.65	0.0678
ENSG00000138594	TMOD3	FALSE	TRUE	0.65	0.0868
ENSG00000168286	THAP11	FALSE	TRUE	0.65	0.0693
ENSG00000099800	TIMM13	FALSE	TRUE	0.65	0.0778
ENSG00000139192	TAPBPL	TRUE	TRUE	0.65	0.0745
ENSG00000151746	BICD1	FALSE	TRUE	0.65	0.0745
ENSG00000104946	TBC1D17	FALSE	TRUE	0.65	0.0745
ENSG00000163257	DCAF16	TRUE	TRUE	0.65	0.0829
ENSG00000015479	MATR3	TRUE	TRUE	0.65	0.0829
ENSG00000188647	PTAR1	TRUE	TRUE	0.65	0.0836
ENSG00000225663	FAM195B	FALSE	TRUE	0.65	0.0792
ENSG00000064607	SUGP2	TRUE	TRUE	0.65	0.085
ENSG00000162512	SDC3	FALSE	TRUE	0.65	0.0836
ENSG00000170485	NPAS2	TRUE	TRUE	0.65	0.07
ENSG00000162944	RFTN2	TRUE	TRUE	0.65	0.0876
ENSG00000120158	RCL1	FALSE	TRUE	0.65	0.0744
ENSG00000176678	FOXL1	TRUE	TRUE	0.65	0.0792
ENSG00000133243	BTBD2	TRUE	TRUE	0.65	0.0684
ENSG00000012061	ERCC1	FALSE	TRUE	0.65	0.0781
ENSG00000123992	DNPEP	TRUE	TRUE	0.65	0.0768
ENSG00000152413	HOMER1	TRUE	TRUE	0.65	0.0814
ENSG00000145777	TSLP	FALSE	TRUE	0.65	0.0768
ENSG00000071242	RPS6KA2	TRUE	TRUE	0.65	0.0832
ENSG00000177042	TMEM80	TRUE	TRUE	0.65	0.0741
ENSG00000178921	PFAS	FALSE	TRUE	0.65	0.0741
ENSG00000101439	CST3	FALSE	TRUE	0.65	0.091
ENSG00000007080	CCDC124	FALSE	TRUE	0.65	0.0768
ENSG00000068654	POLR1A	FALSE	TRUE	0.65	0.0816
ENSG00000168397	ATG4B	TRUE	TRUE	0.65	0.078
ENSG00000168036	CTNNB1	FALSE	TRUE	0.65	0.0926
ENSG00000228409	CCT6P1	TRUE	FALSE	0.65	0.0688
ENSG00000135679	MDM2	TRUE	TRUE	0.65	0.0892
ENSG00000166716	ZNF592	FALSE	TRUE	0.65	0.0767
ENSG00000183751	TBL3	TRUE	TRUE	0.65	0.0722
ENSG00000172216	CEBPB	FALSE	TRUE	0.65	0.0924
ENSG00000189114	BLOC1S3	TRUE	TRUE	0.65	0.0738
ENSG00000172765	TMCC1	TRUE	TRUE	0.64	0.0792
ENSG00000188811	NHLRC3	TRUE	TRUE	0.64	0.0792
ENSG00000131943	C19orf12	FALSE	TRUE	0.64	0.0817
ENSG00000042753	AP2S1	FALSE	TRUE	0.64	0.0888
ENSG00000025800	KPNA6	TRUE	TRUE	0.64	0.0934
ENSG00000142687	KIAA0319L	FALSE	TRUE	0.64	0.0851
ENSG00000125633	CCDC93	TRUE	TRUE	0.64	0.0817
ENSG00000144566	RAB5A	TRUE	TRUE	0.64	0.0886
ENSG00000001084	GCLC	TRUE	TRUE	0.64	0.0861
ENSG00000168216	LMBRD1	FALSE	TRUE	0.64	0.0907
ENSG00000153721	CNKSR3	TRUE	TRUE	0.64	0.0817
ENSG00000169193	CCDC126	TRUE	TRUE	0.64	0.0761
ENSG00000177963	RIC8A	FALSE	TRUE	0.64	0.0761
ENSG00000160584	SIK3	FALSE	TRUE	0.64	0.087
ENSG00000132334	PTPRE	TRUE	TRUE	0.64	0.0878
ENSG00000205871	RPS3AP47	FALSE	FALSE	0.64	0.0934
ENSG00000185787	MORF4L1	TRUE	TRUE	0.64	0.0953
ENSG00000197879	MYO1C	TRUE	TRUE	0.64	0.0901
ENSG00000239672	NME1	TRUE	TRUE	0.64	0.084
ENSG00000161542	PRPSAP1	TRUE	TRUE	0.64	0.0791
ENSG00000074842	MYDGF	TRUE	TRUE	0.64	0.0817
ENSG00000198763	MT-ND2	FALSE	TRUE	0.64	0.0953
ENSG00000164303	ENPP6	TRUE	TRUE	0.64	0.0757
ENSG00000150764	DIXDC1	TRUE	TRUE	0.64	0.0841
ENSG00000172301	COPRS	TRUE	TRUE	0.64	0.0816
ENSG00000184371	CSF1	FALSE	TRUE	0.64	0.0977
ENSG00000020181	ADGRA2	FALSE	TRUE	0.64	0.0815
ENSG00000204778	RP11-15J10.1	FALSE	FALSE	0.64	0.0785
ENSG00000148218	ALAD	TRUE	TRUE	0.64	0.0815
ENSG00000130723	PRRC2B	TRUE	TRUE	0.64	0.092
ENSG00000111335	OAS2	TRUE	TRUE	0.64	0.0752
ENSG00000174282	ZBTB4	TRUE	TRUE	0.64	0.0927
ENSG00000128789	PSMG2	TRUE	TRUE	0.64	0.0904
ENSG00000134779	TPGS2	FALSE	TRUE	0.64	0.0842
ENSG00000187634	SAMD11	TRUE	TRUE	0.64	0.0813
ENSG00000133065	SLC41A1	TRUE	TRUE	0.64	0.0867
ENSG00000173950	XXYLT1	FALSE	TRUE	0.64	0.0841
ENSG00000155508	CNOT8	TRUE	TRUE	0.64	0.0867
ENSG00000163812	ZDHHC3	FALSE	TRUE	0.64	0.0867
ENSG00000152348	ATG10	FALSE	TRUE	0.64	0.0793
ENSG00000260822	GS1-358P8.4	TRUE	FALSE	0.64	0.0793
ENSG00000068400	GRIPAP1	TRUE	TRUE	0.64	0.084
ENSG00000171155	C1GALT1C1	TRUE	TRUE	0.64	0.0793
ENSG00000135040	NAA35	FALSE	TRUE	0.64	0.0912
ENSG00000171988	JMJD1C	TRUE	TRUE	0.64	0.1
ENSG00000198324	FAM109A	TRUE	TRUE	0.64	0.0793
ENSG00000139410	SDSL	TRUE	TRUE	0.64	0.0793
ENSG00000165949	IFI27	TRUE	TRUE	0.64	0.0953
ENSG00000201950	SNORD113-9	FALSE	FALSE	0.64	0.0757
ENSG00000178852	EFCAB13	TRUE	TRUE	0.64	0.084
ENSG00000025772	TOMM34	TRUE	TRUE	0.64	0.081
ENSG00000240849	TMEM189	FALSE	TRUE	0.64	0.0867
ENSG00000123268	ATF1	FALSE	TRUE	0.64	0.0893
ENSG00000079805	DNM2	TRUE	TRUE	0.64	0.0867
ENSG00000123739	PLA2G12A	FALSE	TRUE	0.64	0.0838
ENSG00000227945	RP11-103C16.2	FALSE	FALSE	0.64	0.0838
ENSG00000250742	RP11-834C11.4	TRUE	FALSE	0.64	0.0838
ENSG00000064933	PMS1	FALSE	TRUE	0.64	0.0958
ENSG00000274514	Metazoa_SRP	TRUE	FALSE	0.64	0.0782
ENSG00000163714	U2SURP	TRUE	TRUE	0.64	0.101
ENSG00000161203	AP2M1	TRUE	TRUE	0.64	0.102
ENSG00000091732	ZC3HC1	TRUE	TRUE	0.64	0.08
ENSG00000146859	TMEM140	FALSE	TRUE	0.64	0.0866
ENSG00000055609	KMT2C	TRUE	TRUE	0.64	0.103
ENSG00000147408	CSGALNACT1	TRUE	TRUE	0.64	0.0851
ENSG00000107186	MPDZ	FALSE	TRUE	0.64	0.1
ENSG00000107937	GTPBP4	FALSE	TRUE	0.64	0.0893
ENSG00000134287	ARF3	FALSE	TRUE	0.64	0.0918
ENSG00000102967	DHODH	FALSE	TRUE	0.64	0.0929
ENSG00000154760	SLFN13	FALSE	TRUE	0.64	0.0835
ENSG00000257178	RP11-357H14.16	TRUE	FALSE	0.64	0.0818
ENSG00000214087	ARL16	TRUE	TRUE	0.64	0.0818
ENSG00000101544	ADNP2	FALSE	TRUE	0.64	0.0949
ENSG00000161888	SPC24	TRUE	TRUE	0.64	0.0782
ENSG00000132005	RFX1	FALSE	TRUE	0.64	0.0864
ENSG00000158292	GPR153	TRUE	TRUE	0.64	0.0906
ENSG00000223804	CH17-472G23.2	FALSE	FALSE	0.64	0.0945
ENSG00000162889	MAPKAPK2	FALSE	TRUE	0.64	0.0994
ENSG00000115525	ST3GAL5	TRUE	TRUE	0.64	0.0985
ENSG00000223401	RP11-211G3.2	FALSE	FALSE	0.64	0.086
ENSG00000081818	PCDHB4	TRUE	TRUE	0.64	0.0843
ENSG00000113732	ATP6V0E1	TRUE	TRUE	0.64	0.105
ENSG00000240230	COX19	TRUE	TRUE	0.64	0.086
ENSG00000086062	B4GALT1	TRUE	TRUE	0.64	0.106
ENSG00000130635	COL5A1	FALSE	TRUE	0.64	0.106
ENSG00000175573	C11orf68	TRUE	TRUE	0.64	0.0877
ENSG00000253797	UTP14C	FALSE	TRUE	0.64	0.0906
ENSG00000103148	NPRL3	TRUE	TRUE	0.64	0.0843
ENSG00000108561	C1QBP	FALSE	TRUE	0.64	0.0892
ENSG00000101193	GID8	FALSE	TRUE	0.64	0.092
ENSG00000099341	PSMD8	FALSE	TRUE	0.64	0.1
ENSG00000105327	BBC3	FALSE	TRUE	0.64	0.0843
ENSG00000163900	TMEM41A	TRUE	TRUE	0.64	0.092
ENSG00000163291	PAQR3	FALSE	TRUE	0.64	0.092
ENSG00000111799	COL12A1	TRUE	TRUE	0.64	0.106
ENSG00000172354	GNB2	FALSE	TRUE	0.64	0.092
ENSG00000254612	RP11-676M6.1	FALSE	FALSE	0.64	0.0946
ENSG00000139218	SCAF11	FALSE	TRUE	0.64	0.108
ENSG00000100600	LGMN	TRUE	TRUE	0.64	0.102
ENSG00000225190	PLEKHM1	FALSE	TRUE	0.64	0.0946
ENSG00000198815	FOXJ3	TRUE	TRUE	0.64	0.101
ENSG00000153253	SCN3A	TRUE	TRUE	0.64	0.0972
ENSG00000163684	RPP14	FALSE	TRUE	0.64	0.0903
ENSG00000185621	LMLN	TRUE	TRUE	0.64	0.0869
ENSG00000123562	MORF4L2	TRUE	TRUE	0.64	0.109
ENSG00000160271	RALGDS	FALSE	TRUE	0.64	0.0947
ENSG00000149182	ARFGAP2	TRUE	TRUE	0.64	0.0903
ENSG00000089876	DHX32	TRUE	TRUE	0.64	0.0903
ENSG00000185046	ANKS1B	TRUE	TRUE	0.64	0.0869
ENSG00000151338	MIPOL1	FALSE	TRUE	0.64	0.0972
ENSG00000090857	PDPR	TRUE	TRUE	0.64	0.102
ENSG00000005884	ITGA3	TRUE	TRUE	0.64	0.0851
ENSG00000185651	UBE2L3	FALSE	TRUE	0.64	0.104
ENSG00000100320	RBFOX2	FALSE	TRUE	0.64	0.109
ENSG00000183853	KIRREL	FALSE	TRUE	0.64	0.105
ENSG00000198856	OSTC	FALSE	TRUE	0.64	0.108
ENSG00000139926	FRMD6	TRUE	TRUE	0.64	0.11
ENSG00000140990	NDUFB10	FALSE	TRUE	0.64	0.102
ENSG00000141696	P3H4	FALSE	TRUE	0.64	0.0998
ENSG00000257704	INAFM1	FALSE	TRUE	0.64	0.0998
ENSG00000116704	SLC35D1	TRUE	TRUE	0.64	0.101
ENSG00000163864	NMNAT3	TRUE	TRUE	0.64	0.0878
ENSG00000084092	NOA1	TRUE	TRUE	0.64	0.0946
ENSG00000049860	HEXB	TRUE	TRUE	0.64	0.102
ENSG00000096433	ITPR3	TRUE	TRUE	0.64	0.0878
ENSG00000272288	RP11-140K17.3	TRUE	FALSE	0.64	0.0878
ENSG00000224658	RP11-631F7.1	TRUE	FALSE	0.64	0.0878
ENSG00000164930	FZD6	TRUE	TRUE	0.64	0.0878
ENSG00000156017	CARNMT1	FALSE	TRUE	0.64	0.0975
ENSG00000149257	SERPINH1	FALSE	TRUE	0.64	0.112
ENSG00000023839	ABCC2	TRUE	TRUE	0.64	0.0878
ENSG00000172602	RND1	FALSE	TRUE	0.64	0.0946
ENSG00000234650	PCCA-AS1	TRUE	FALSE	0.64	0.0878
ENSG00000108669	CYTH1	TRUE	TRUE	0.64	0.0896
ENSG00000060069	CTDP1	TRUE	TRUE	0.64	0.0878
ENSG00000278000	AC139100.4	FALSE	FALSE	0.64	0.0878
ENSG00000101216	GMEB2	TRUE	TRUE	0.64	0.0878
ENSG00000127533	F2RL3	TRUE	TRUE	0.64	0.0878
ENSG00000205041	CTC-425O23.2	TRUE	FALSE	0.64	0.0878
ENSG00000131845	ZNF304	FALSE	TRUE	0.64	0.0878
ENSG00000116350	SRSF4	TRUE	TRUE	0.64	0.112
ENSG00000114745	GORASP1	TRUE	TRUE	0.64	0.0975
ENSG00000082701	GSK3B	FALSE	TRUE	0.64	0.105
ENSG00000105866	SP4	FALSE	TRUE	0.64	0.0975
ENSG00000182872	RBM10	FALSE	TRUE	0.64	0.1
ENSG00000176340	COX8A	FALSE	TRUE	0.64	0.111
ENSG00000054267	ARID4B	FALSE	TRUE	0.64	0.115
ENSG00000181458	TMEM45A	TRUE	TRUE	0.64	0.104
ENSG00000173905	GOLIM4	FALSE	TRUE	0.64	0.115
ENSG00000131931	THAP1	TRUE	TRUE	0.64	0.0905
ENSG00000185803	SLC52A2	TRUE	TRUE	0.64	0.0924
ENSG00000149308	NPAT	TRUE	TRUE	0.64	0.0958
ENSG00000100490	CDKL1	FALSE	TRUE	0.64	0.0905
ENSG00000091262	ABCC6	TRUE	TRUE	0.64	0.0905
ENSG00000176715	ACSF3	TRUE	TRUE	0.64	0.0924
ENSG00000280408	RP11-818O24.2	TRUE	FALSE	0.64	0.0905
ENSG00000108846	ABCC3	FALSE	TRUE	0.64	0.0924
ENSG00000176890	TYMS	TRUE	TRUE	0.64	0.0905
ENSG00000099956	SMARCB1	FALSE	TRUE	0.64	0.0958
ENSG00000115866	DARS	FALSE	TRUE	0.64	0.114
ENSG00000273841	TAF9	TRUE	TRUE	0.64	0.0974
ENSG00000164307	ERAP1	FALSE	TRUE	0.64	0.103
ENSG00000164442	CITED2	FALSE	TRUE	0.64	0.11
ENSG00000122574	WIPF3	TRUE	TRUE	0.64	0.0974
ENSG00000110497	AMBRA1	TRUE	TRUE	0.64	0.0974
ENSG00000110048	OSBP	TRUE	TRUE	0.64	0.103
ENSG00000162236	STX5	FALSE	TRUE	0.64	0.0974
ENSG00000118508	RAB32	TRUE	TRUE	0.64	0.0973
ENSG00000166471	TMEM41B	TRUE	TRUE	0.64	0.108
ENSG00000134461	ANKRD16	FALSE	TRUE	0.64	0.1
ENSG00000132963	POMP	TRUE	TRUE	0.64	0.114
ENSG00000118707	TGIF2	TRUE	TRUE	0.64	0.111
ENSG00000076928	ARHGEF1	FALSE	TRUE	0.64	0.1
ENSG00000116830	TTF2	TRUE	TRUE	0.63	0.097
ENSG00000134077	THUMPD3	TRUE	TRUE	0.63	0.0987
ENSG00000173011	TADA2B	FALSE	TRUE	0.63	0.1
ENSG00000179967	PPP1R14BP3	FALSE	FALSE	0.63	0.097
ENSG00000079950	STX7	FALSE	TRUE	0.63	0.103
ENSG00000213079	SCAF8	FALSE	TRUE	0.63	0.112
ENSG00000146433	TMEM181	FALSE	TRUE	0.63	0.111
ENSG00000136271	DDX56	TRUE	TRUE	0.63	0.0987
ENSG00000104218	CSPP1	TRUE	TRUE	0.63	0.112
ENSG00000120526	NUDCD1	FALSE	TRUE	0.63	0.103
ENSG00000072609	CHFR	FALSE	TRUE	0.63	0.11
ENSG00000275569	RP11-930O11.3	TRUE	FALSE	0.63	0.0912
ENSG00000140988	RPS2	FALSE	TRUE	0.63	0.119
ENSG00000280280	RP1-59D14.8	TRUE	FALSE	0.63	0.097
ENSG00000104907	TRMT1	TRUE	TRUE	0.63	0.0912
ENSG00000099992	TBC1D10A	FALSE	TRUE	0.63	0.1
ENSG00000230551	CTB-89H12.4	TRUE	FALSE	0.63	0.117
ENSG00000122557	HERPUD2	TRUE	TRUE	0.63	0.116
ENSG00000251562	MALAT1	FALSE	FALSE	0.63	0.119
ENSG00000265354	TIMM23	TRUE	TRUE	0.63	0.103
ENSG00000150401	DCUN1D2	FALSE	TRUE	0.63	0.103
ENSG00000184304	PRKD1	TRUE	TRUE	0.63	0.103
ENSG00000104164	BLOC1S6	FALSE	TRUE	0.63	0.118
ENSG00000268205	CTC-444N24.11	TRUE	FALSE	0.63	0.114
ENSG00000186684	CYP27C1	TRUE	TRUE	0.63	0.108
ENSG00000269936	RP11-394O4.5	TRUE	FALSE	0.63	0.0999
ENSG00000015520	NPC1L1	TRUE	TRUE	0.63	0.098
ENSG00000135272	MDFIC	FALSE	TRUE	0.63	0.111
ENSG00000101825	MXRA5	FALSE	TRUE	0.63	0.121
ENSG00000245573	BDNF-AS	FALSE	FALSE	0.63	0.098
ENSG00000162337	LRP5	FALSE	TRUE	0.63	0.103
ENSG00000149262	INTS4	FALSE	TRUE	0.63	0.102
ENSG00000175029	CTBP2	TRUE	TRUE	0.63	0.115
ENSG00000065357	DGKA	TRUE	TRUE	0.63	0.106
ENSG00000253710	ALG11	FALSE	TRUE	0.63	0.0999
ENSG00000134874	DZIP1	FALSE	TRUE	0.63	0.117
ENSG00000128965	CHAC1	TRUE	TRUE	0.63	0.0961
ENSG00000101782	RIOK3	TRUE	TRUE	0.63	0.113
ENSG00000159917	ZNF235	TRUE	TRUE	0.63	0.098
ENSG00000158526	TSR2	TRUE	TRUE	0.63	0.106
ENSG00000051523	CYBA	FALSE	TRUE	0.63	0.109
ENSG00000116791	CRYZ	TRUE	TRUE	0.63	0.105
ENSG00000151690	MFSD6	TRUE	TRUE	0.63	0.105
ENSG00000114416	FXR1	FALSE	TRUE	0.63	0.124
ENSG00000164118	CEP44	TRUE	TRUE	0.63	0.109
ENSG00000173221	GLRX	FALSE	TRUE	0.63	0.112
ENSG00000242265	PEG10	TRUE	TRUE	0.63	0.103
ENSG00000078061	ARAF	TRUE	TRUE	0.63	0.106
ENSG00000156709	AIFM1	TRUE	TRUE	0.63	0.103
ENSG00000149294	NCAM1	TRUE	TRUE	0.63	0.112
ENSG00000109917	ZPR1	TRUE	TRUE	0.63	0.099
ENSG00000187522	HSPA14	FALSE	TRUE	0.63	0.114
ENSG00000258565	BLZF2P	TRUE	FALSE	0.63	0.101
ENSG00000187097	ENTPD5	FALSE	TRUE	0.63	0.105
ENSG00000167930	FAM234A	FALSE	TRUE	0.63	0.101
ENSG00000102897	LYRM1	TRUE	TRUE	0.63	0.113
ENSG00000279789	CTD-2574D22.3	TRUE	FALSE	0.63	0.101
ENSG00000101444	AHCY	TRUE	TRUE	0.63	0.108
ENSG00000129824	RPS4Y1	TRUE	TRUE	0.63	0.125
ENSG00000273899	NOL12	TRUE	TRUE	0.63	0.106
ENSG00000071462	WBSCR22	TRUE	TRUE	0.63	0.109
ENSG00000197976	AKAP17A	FALSE	TRUE	0.63	0.112
ENSG00000137040	RANBP6	TRUE	TRUE	0.63	0.109
ENSG00000111676	ATN1	FALSE	TRUE	0.63	0.117
ENSG00000079432	CIC	FALSE	TRUE	0.63	0.112
ENSG00000119285	HEATR1	TRUE	TRUE	0.63	0.108
ENSG00000143727	ACP1	TRUE	TRUE	0.63	0.12
ENSG00000151353	TMEM18	TRUE	TRUE	0.63	0.112
ENSG00000138071	ACTR2	FALSE	TRUE	0.63	0.126
ENSG00000111860	CEP85L	TRUE	TRUE	0.63	0.121
ENSG00000136206	SPDYE1	TRUE	TRUE	0.63	0.104
ENSG00000182287	AP1S2	FALSE	TRUE	0.63	0.112
ENSG00000164949	GEM	TRUE	TRUE	0.63	0.128
ENSG00000198722	UNC13B	TRUE	TRUE	0.63	0.104
ENSG00000119487	MAPKAP1	FALSE	TRUE	0.63	0.115
ENSG00000185670	ZBTB3	FALSE	TRUE	0.63	0.104
ENSG00000170325	PRDM10	TRUE	TRUE	0.63	0.102
ENSG00000185896	LAMP1	FALSE	TRUE	0.63	0.125
ENSG00000100926	TM9SF1	TRUE	TRUE	0.63	0.109
ENSG00000114062	UBE3A	FALSE	TRUE	0.63	0.124
ENSG00000268754	RP11-514D23.2	TRUE	FALSE	0.63	0.102
ENSG00000101752	MIB1	FALSE	TRUE	0.63	0.121
ENSG00000104969	SGTA	FALSE	TRUE	0.63	0.108
ENSG00000132510	KDM6B	FALSE	TRUE	0.63	0.126
ENSG00000066136	NFYC	TRUE	TRUE	0.63	0.113
ENSG00000115947	ORC4	TRUE	TRUE	0.63	0.115
ENSG00000114520	SNX4	TRUE	TRUE	0.63	0.113
ENSG00000148303	RPL7A	FALSE	TRUE	0.63	0.13
ENSG00000126247	CAPNS1	TRUE	TRUE	0.63	0.127
ENSG00000274422	LL22NC03-2H8.5	FALSE	FALSE	0.63	0.113
ENSG00000143156	NME7	TRUE	TRUE	0.63	0.118
ENSG00000163444	TMEM183A	FALSE	TRUE	0.63	0.122
ENSG00000185485	SDHAP1	FALSE	FALSE	0.63	0.113
ENSG00000164292	RHOBTB3	TRUE	TRUE	0.63	0.13
ENSG00000204386	NEU1	TRUE	TRUE	0.63	0.118
ENSG00000161048	NAPEPLD	FALSE	TRUE	0.63	0.107
ENSG00000125384	PTGER2	TRUE	TRUE	0.63	0.123
ENSG00000198752	CDC42BPB	FALSE	TRUE	0.63	0.121
ENSG00000185596	WASH3P	FALSE	FALSE	0.63	0.121
ENSG00000136504	KAT7	TRUE	TRUE	0.63	0.126
ENSG00000267280	TBX2-AS1	TRUE	FALSE	0.63	0.107
ENSG00000226137	BAIAP2-AS1	FALSE	FALSE	0.63	0.107
ENSG00000074657	ZNF532	FALSE	TRUE	0.63	0.13
ENSG00000132661	NXT1	FALSE	TRUE	0.63	0.121
ENSG00000133422	MORC2	FALSE	TRUE	0.63	0.109
ENSG00000198938	MT-CO3	FALSE	TRUE	0.63	0.132
ENSG00000124275	MTRR	FALSE	TRUE	0.63	0.119
ENSG00000065029	ZNF76	FALSE	TRUE	0.63	0.116
ENSG00000155754	ALS2CR11	TRUE	TRUE	0.63	0.104
ENSG00000240661	RP11-174O3.3	TRUE	FALSE	0.63	0.104
ENSG00000237973	MTCO1P12	FALSE	FALSE	0.63	0.135
ENSG00000157077	ZFYVE9	FALSE	TRUE	0.63	0.116
ENSG00000157181	C1orf27	TRUE	TRUE	0.63	0.126
ENSG00000162687	KCNT2	TRUE	TRUE	0.63	0.125
ENSG00000144224	UBXN4	FALSE	TRUE	0.63	0.135
ENSG00000213186	TRIM59	TRUE	TRUE	0.63	0.112
ENSG00000182518	FAM104B	FALSE	TRUE	0.63	0.112
ENSG00000124333	VAMP7	TRUE	TRUE	0.63	0.114
ENSG00000139200	PIANP	TRUE	TRUE	0.63	0.108
ENSG00000170456	DENND5B	TRUE	TRUE	0.63	0.112
ENSG00000111199	TRPV4	FALSE	TRUE	0.63	0.108
ENSG00000233851	LATS2-AS1	FALSE	FALSE	0.63	0.112
ENSG00000182957	SPATA13	TRUE	TRUE	0.63	0.128
ENSG00000133104	SPG20	FALSE	TRUE	0.63	0.128
ENSG00000140945	CDH13	TRUE	TRUE	0.63	0.126
ENSG00000101474	APMAP	FALSE	TRUE	0.63	0.124
ENSG00000198900	TOP1	FALSE	TRUE	0.63	0.135
ENSG00000104973	MED25	FALSE	TRUE	0.63	0.108
ENSG00000224086	LL22NC03-86G7.1	FALSE	FALSE	0.63	0.112
ENSG00000210077	MT-TV	FALSE	FALSE	0.63	0.135
ENSG00000131236	CAP1	TRUE	TRUE	0.63	0.136
ENSG00000144218	AFF3	TRUE	TRUE	0.63	0.125
ENSG00000169019	COMMD8	FALSE	TRUE	0.63	0.119
ENSG00000164291	ARSK	TRUE	TRUE	0.63	0.119
ENSG00000138835	RGS3	TRUE	TRUE	0.63	0.122
ENSG00000103888	CEMIP	FALSE	TRUE	0.63	0.119
ENSG00000101161	PRPF6	FALSE	TRUE	0.63	0.122
ENSG00000067334	DNTTIP2	TRUE	TRUE	0.63	0.135
ENSG00000143303	RRNAD1	FALSE	TRUE	0.63	0.125
ENSG00000151692	RNF144A	FALSE	TRUE	0.63	0.117
ENSG00000109736	MFSD10	FALSE	TRUE	0.63	0.117
ENSG00000145354	CISD2	FALSE	TRUE	0.63	0.121
ENSG00000168685	IL7R	TRUE	TRUE	0.63	0.113
ENSG00000164220	F2RL2	TRUE	TRUE	0.63	0.121
ENSG00000130349	C6orf203	FALSE	TRUE	0.63	0.111
ENSG00000005249	PRKAR2B	FALSE	TRUE	0.63	0.138
ENSG00000169490	TM2D2	TRUE	TRUE	0.63	0.117
ENSG00000166197	NOLC1	TRUE	TRUE	0.63	0.138
ENSG00000061794	MRPS35	TRUE	TRUE	0.63	0.119
ENSG00000136146	MED4	FALSE	TRUE	0.63	0.122
ENSG00000186073	C15orf41	TRUE	TRUE	0.63	0.111
ENSG00000140859	KIFC3	TRUE	TRUE	0.63	0.115
ENSG00000108107	RPL28	FALSE	TRUE	0.63	0.139
ENSG00000168374	ARF4	TRUE	TRUE	0.63	0.139
ENSG00000095209	TMEM38B	TRUE	TRUE	0.63	0.122
ENSG00000116237	ICMT	FALSE	TRUE	0.63	0.122
ENSG00000132122	SPATA6	TRUE	TRUE	0.63	0.133
ENSG00000185842	DNAH14	FALSE	TRUE	0.63	0.121
ENSG00000189292	FAM150B	FALSE	TRUE	0.63	0.133
ENSG00000204186	ZDBF2	TRUE	TRUE	0.63	0.129
ENSG00000114346	ECT2	FALSE	TRUE	0.63	0.126
ENSG00000234742	AC144530.1	TRUE	FALSE	0.63	0.138
ENSG00000163322	FAM175A	TRUE	TRUE	0.63	0.119
ENSG00000145782	ATG12	TRUE	TRUE	0.63	0.133
ENSG00000157510	AFAP1L1	FALSE	TRUE	0.63	0.119
ENSG00000126947	ARMCX1	TRUE	TRUE	0.63	0.127
ENSG00000134575	ACP2	FALSE	TRUE	0.63	0.115
ENSG00000089692	LAG3	TRUE	TRUE	0.63	0.117
ENSG00000183160	TMEM119	TRUE	TRUE	0.63	0.136
ENSG00000247373	RP11-486O12.2	FALSE	FALSE	0.63	0.117
ENSG00000081177	EXD2	TRUE	TRUE	0.63	0.117
ENSG00000161999	JMJD8	FALSE	TRUE	0.63	0.122
ENSG00000006327	TNFRSF12A	FALSE	TRUE	0.63	0.133
ENSG00000169221	TBC1D10B	FALSE	TRUE	0.63	0.119
ENSG00000124299	PEPD	TRUE	TRUE	0.63	0.132
ENSG00000133424	LARGE	FALSE	TRUE	0.63	0.121
ENSG00000087338	GMCL1	FALSE	TRUE	0.63	0.126
ENSG00000245937	LINC01184	FALSE	FALSE	0.63	0.129
ENSG00000092096	SLC22A17	FALSE	TRUE	0.63	0.126
ENSG00000171703	TCEA2	TRUE	TRUE	0.63	0.126
ENSG00000142669	SH3BGRL3	TRUE	TRUE	0.63	0.139
ENSG00000160785	SLC25A44	TRUE	TRUE	0.63	0.138
ENSG00000081721	DUSP12	TRUE	TRUE	0.63	0.129
ENSG00000203668	CHML	FALSE	TRUE	0.63	0.122
ENSG00000131389	SLC6A6	TRUE	TRUE	0.63	0.129
ENSG00000161202	DVL3	FALSE	TRUE	0.63	0.129
ENSG00000072840	EVC	FALSE	TRUE	0.63	0.122
ENSG00000109390	NDUFC1	FALSE	TRUE	0.63	0.14
ENSG00000153015	CWC27	FALSE	TRUE	0.63	0.141
ENSG00000234745	HLA-B	FALSE	TRUE	0.63	0.146
ENSG00000137094	DNAJB5	TRUE	TRUE	0.63	0.118
ENSG00000155252	PI4K2A	FALSE	TRUE	0.63	0.124
ENSG00000012822	CALCOCO1	FALSE	TRUE	0.63	0.129
ENSG00000184575	XPOT	FALSE	TRUE	0.63	0.129
ENSG00000262999	CTD-3088G3.6	FALSE	FALSE	0.63	0.118
ENSG00000188599	NPIPP1	FALSE	FALSE	0.63	0.128
ENSG00000244005	NFS1	FALSE	TRUE	0.63	0.12
ENSG00000183506	PI4KAP2	FALSE	FALSE	0.63	0.122
ENSG00000100372	SLC25A17	FALSE	TRUE	0.63	0.126
ENSG00000100410	PHF5A	TRUE	TRUE	0.63	0.118
ENSG00000198695	MT-ND6	FALSE	TRUE	0.63	0.146
ENSG00000134109	EDEM1	TRUE	TRUE	0.62	0.132
ENSG00000138814	PPP3CA	FALSE	TRUE	0.62	0.148
ENSG00000001036	FUCA2	TRUE	TRUE	0.62	0.14
ENSG00000002016	RAD52	TRUE	TRUE	0.62	0.129
ENSG00000198464	ZNF480	TRUE	TRUE	0.62	0.129
ENSG00000117362	APH1A	FALSE	TRUE	0.62	0.124
ENSG00000116096	SPR	TRUE	TRUE	0.62	0.124
ENSG00000109458	GAB1	FALSE	TRUE	0.62	0.133
ENSG00000111879	FAM184A	FALSE	TRUE	0.62	0.124
ENSG00000046647	GEMIN8	TRUE	TRUE	0.62	0.124
ENSG00000198853	RUSC2	TRUE	TRUE	0.62	0.126
ENSG00000181830	SLC35C1	TRUE	TRUE	0.62	0.126
ENSG00000108064	TFAM	FALSE	TRUE	0.62	0.139
ENSG00000156042	CFAP70	TRUE	TRUE	0.62	0.124
ENSG00000173915	USMG5	FALSE	TRUE	0.62	0.146
ENSG00000201839	SNORD114-3	TRUE	FALSE	0.62	0.128
ENSG00000169857	AVEN	TRUE	TRUE	0.62	0.124
ENSG00000167720	SRR	TRUE	TRUE	0.62	0.124
ENSG00000176994	SMCR8	TRUE	TRUE	0.62	0.126
ENSG00000236194	AC003104.1	FALSE	FALSE	0.62	0.124
ENSG00000181513	ACBD4	FALSE	TRUE	0.62	0.124
ENSG00000101574	METTL4	TRUE	TRUE	0.62	0.124
ENSG00000133313	CNDP2	FALSE	TRUE	0.62	0.128
ENSG00000158480	SPATA2	TRUE	TRUE	0.62	0.124
ENSG00000174837	ADGRE1	FALSE	TRUE	0.62	0.124
ENSG00000002933	TMEM176A	TRUE	TRUE	0.62	0.15
ENSG00000165512	ZNF22	FALSE	TRUE	0.62	0.129
ENSG00000133858	ZFC3H1	FALSE	TRUE	0.62	0.147
ENSG00000153446	C16orf89	FALSE	TRUE	0.62	0.133
ENSG00000168056	LTBP3	FALSE	TRUE	0.62	0.136
ENSG00000075239	ACAT1	FALSE	TRUE	0.62	0.139
ENSG00000149547	EI24	TRUE	TRUE	0.62	0.141
ENSG00000151208	DLG5	TRUE	TRUE	0.62	0.133
ENSG00000111144	LTA4H	FALSE	TRUE	0.62	0.133
ENSG00000127054	CPSF3L	TRUE	TRUE	0.62	0.133
ENSG00000196189	SEMA4A	TRUE	TRUE	0.62	0.144
ENSG00000132694	ARHGEF11	FALSE	TRUE	0.62	0.136
ENSG00000130147	SH3BP4	TRUE	TRUE	0.62	0.139
ENSG00000131437	KIF3A	TRUE	TRUE	0.62	0.139
ENSG00000106025	TSPAN12	FALSE	TRUE	0.62	0.125
ENSG00000148090	AUH	FALSE	TRUE	0.62	0.127
ENSG00000136827	TOR1A	FALSE	TRUE	0.62	0.133
ENSG00000110031	LPXN	TRUE	TRUE	0.62	0.131
ENSG00000068976	PYGM	TRUE	TRUE	0.62	0.127
ENSG00000151474	FRMD4A	TRUE	TRUE	0.62	0.135
ENSG00000107554	DNMBP	FALSE	TRUE	0.62	0.136
ENSG00000179899	PHC1P1	FALSE	FALSE	0.62	0.127
ENSG00000254656	RTL1	TRUE	TRUE	0.62	0.127
ENSG00000184277	TM2D3	TRUE	TRUE	0.62	0.143
ENSG00000270020	RP11-463O9.9	TRUE	FALSE	0.62	0.127
ENSG00000131165	CHMP1A	TRUE	TRUE	0.62	0.133
ENSG00000161921	CXCL16	FALSE	TRUE	0.62	0.135
ENSG00000198646	NCOA6	TRUE	TRUE	0.62	0.149
ENSG00000130811	EIF3G	FALSE	TRUE	0.62	0.142
ENSG00000079462	PAFAH1B3	FALSE	TRUE	0.62	0.129
ENSG00000176293	ZNF135	FALSE	TRUE	0.62	0.131
ENSG00000157500	APPL1	FALSE	TRUE	0.62	0.153
ENSG00000164308	ERAP2	TRUE	TRUE	0.62	0.143
ENSG00000197724	PHF2	FALSE	TRUE	0.62	0.137
ENSG00000186715	MST1L	TRUE	FALSE	0.62	0.131
ENSG00000070831	CDC42	FALSE	TRUE	0.62	0.157
ENSG00000189195	BTBD8	FALSE	TRUE	0.62	0.131
ENSG00000143442	POGZ	TRUE	TRUE	0.62	0.156
ENSG00000236031	RP11-269F20.1	FALSE	FALSE	0.62	0.131
ENSG00000070476	ZXDC	FALSE	TRUE	0.62	0.131
ENSG00000144868	TMEM108	TRUE	TRUE	0.62	0.129
ENSG00000155275	TRMT44	FALSE	TRUE	0.62	0.135
ENSG00000171421	MRPL36	FALSE	TRUE	0.62	0.133
ENSG00000237441	RGL2	TRUE	TRUE	0.62	0.138
ENSG00000013392	RWDD2A	TRUE	TRUE	0.62	0.129
ENSG00000086712	TXLNG	FALSE	TRUE	0.62	0.14
ENSG00000232160	RAP2C-AS1	TRUE	FALSE	0.62	0.131
ENSG00000182372	CLN8	TRUE	TRUE	0.62	0.15
ENSG00000253523	RP11-1112C15.2	FALSE	FALSE	0.62	0.131
ENSG00000185627	PSMD13	TRUE	TRUE	0.62	0.148
ENSG00000074319	TSG101	FALSE	TRUE	0.62	0.137
ENSG00000172375	C2CD2L	TRUE	TRUE	0.62	0.131
ENSG00000248593	DSTNP2	TRUE	FALSE	0.62	0.133
ENSG00000174233	ADCY6	TRUE	TRUE	0.62	0.131
ENSG00000102468	HTR2A	FALSE	TRUE	0.62	0.131
ENSG00000078304	PPP2R5C	TRUE	TRUE	0.62	0.154
ENSG00000166173	LARP6	FALSE	TRUE	0.62	0.133
ENSG00000280206	CTB-193M12.5	FALSE	FALSE	0.62	0.131
ENSG00000197162	ZNF785	FALSE	TRUE	0.62	0.135
ENSG00000103496	STX4	FALSE	TRUE	0.62	0.14
ENSG00000108342	CSF3	TRUE	TRUE	0.62	0.131
ENSG00000108854	SMURF2	TRUE	TRUE	0.62	0.146
ENSG00000170412	GPRC5C	FALSE	TRUE	0.62	0.131
ENSG00000214046	SMIM7	TRUE	TRUE	0.62	0.152
ENSG00000130669	PAK4	TRUE	TRUE	0.62	0.133
ENSG00000181894	ZNF329	TRUE	TRUE	0.62	0.131
ENSG00000100360	IFT27	TRUE	TRUE	0.62	0.137
ENSG00000100201	DDX17	FALSE	TRUE	0.62	0.157
ENSG00000273076	RP3-508I15.22	TRUE	FALSE	0.62	0.131
ENSG00000232564	RP4-591N18.2	TRUE	FALSE	0.62	0.131
ENSG00000159079	C21orf59	TRUE	TRUE	0.62	0.14
ENSG00000196505	GDAP2	FALSE	TRUE	0.62	0.14
ENSG00000198648	STK39	FALSE	TRUE	0.62	0.144
ENSG00000090861	AARS	TRUE	TRUE	0.62	0.14
ENSG00000072062	PRKACA	FALSE	TRUE	0.62	0.153
ENSG00000160075	SSU72	TRUE	TRUE	0.62	0.156
ENSG00000041988	THAP3	TRUE	TRUE	0.62	0.134
ENSG00000202078	Y_RNA	FALSE	FALSE	0.62	0.132
ENSG00000115159	GPD2	FALSE	TRUE	0.62	0.139
ENSG00000138439	FAM117B	FALSE	TRUE	0.62	0.134
ENSG00000170275	CRTAP	FALSE	TRUE	0.62	0.159
ENSG00000145041	VPRBP	TRUE	TRUE	0.62	0.139
ENSG00000168268	NT5DC2	TRUE	TRUE	0.62	0.134
ENSG00000145216	FIP1L1	FALSE	TRUE	0.62	0.137
ENSG00000164327	RICTOR	FALSE	TRUE	0.62	0.16
ENSG00000118985	ELL2	TRUE	TRUE	0.62	0.152
ENSG00000197375	SLC22A5	TRUE	TRUE	0.62	0.134
ENSG00000166278	C2	FALSE	TRUE	0.62	0.154
ENSG00000124641	MED20	TRUE	TRUE	0.62	0.137
ENSG00000225311	RP1-91J24.3	TRUE	FALSE	0.62	0.134
ENSG00000106624	AEBP1	FALSE	TRUE	0.62	0.161
ENSG00000105875	WDR91	FALSE	TRUE	0.62	0.139
ENSG00000118600	TMEM5	TRUE	TRUE	0.62	0.139
ENSG00000166226	CCT2	FALSE	TRUE	0.62	0.158
ENSG00000182512	GLRX5	FALSE	TRUE	0.62	0.139
ENSG00000156239	N6AMT1	TRUE	TRUE	0.62	0.137
ENSG00000068745	IP6K2	FALSE	TRUE	0.62	0.16
ENSG00000198874	TYW1	TRUE	TRUE	0.62	0.144
ENSG00000166889	PATL1	TRUE	TRUE	0.62	0.144
ENSG00000104964	AES	FALSE	TRUE	0.62	0.15
ENSG00000160216	AGPAT3	TRUE	TRUE	0.62	0.147
ENSG00000174842	GLMN	FALSE	TRUE	0.62	0.144
ENSG00000115514	TXNDC9	TRUE	TRUE	0.62	0.142
ENSG00000144401	METTL21A	FALSE	TRUE	0.62	0.148
ENSG00000197713	RPE	TRUE	TRUE	0.62	0.14
ENSG00000004468	CD38	FALSE	TRUE	0.62	0.14
ENSG00000169429	CXCL8	TRUE	TRUE	0.62	0.136
ENSG00000156639	ZFAND3	FALSE	TRUE	0.62	0.146
ENSG00000174353	STAG3L3	TRUE	FALSE	0.62	0.151
ENSG00000146938	NLGN4X	FALSE	TRUE	0.62	0.155
ENSG00000183337	BCOR	FALSE	TRUE	0.62	0.154
ENSG00000185825	BCAP31	TRUE	TRUE	0.62	0.161
ENSG00000070501	POLB	TRUE	TRUE	0.62	0.144
ENSG00000196642	RABL6	FALSE	TRUE	0.62	0.136
ENSG00000137507	LRRC32	TRUE	TRUE	0.62	0.159
ENSG00000257727	CNPY2	FALSE	TRUE	0.62	0.151
ENSG00000132964	CDK8	FALSE	TRUE	0.62	0.138
ENSG00000092036	HAUS4	TRUE	TRUE	0.62	0.138
ENSG00000126821	SGPP1	FALSE	TRUE	0.62	0.136
ENSG00000100577	GSTZ1	TRUE	TRUE	0.62	0.138
ENSG00000165914	TTC7B	FALSE	TRUE	0.62	0.154
ENSG00000132376	INPP5K	TRUE	TRUE	0.62	0.142
ENSG00000179134	SAMD4B	FALSE	TRUE	0.62	0.149
ENSG00000188681	TEKT4P2	TRUE	FALSE	0.62	0.138
ENSG00000210196	MT-TP	FALSE	FALSE	0.62	0.164
ENSG00000116670	MAD2L2	FALSE	TRUE	0.62	0.148
ENSG00000112182	BACH2	FALSE	TRUE	0.62	0.148
ENSG00000072401	UBE2D1	FALSE	TRUE	0.62	0.164
ENSG00000167600	CYP2S1	TRUE	TRUE	0.62	0.14
ENSG00000120948	TARDBP	TRUE	TRUE	0.62	0.158
ENSG00000085998	POMGNT1	FALSE	TRUE	0.62	0.152
ENSG00000143398	PIP5K1A	FALSE	TRUE	0.62	0.16
ENSG00000142327	RNPEPL1	TRUE	TRUE	0.62	0.142
ENSG00000134107	BHLHE40	TRUE	TRUE	0.62	0.169
ENSG00000163638	ADAMTS9	TRUE	TRUE	0.62	0.162
ENSG00000132357	CARD6	FALSE	TRUE	0.62	0.146
ENSG00000152409	JMY	TRUE	TRUE	0.62	0.152
ENSG00000113552	GNPDA1	TRUE	TRUE	0.62	0.144
ENSG00000146409	SLC18B1	TRUE	TRUE	0.62	0.15
ENSG00000101901	ALG13	TRUE	TRUE	0.62	0.162
ENSG00000136868	SLC31A1	TRUE	TRUE	0.62	0.156
ENSG00000167123	CERCAM	FALSE	TRUE	0.62	0.155
ENSG00000151116	UEVLD	FALSE	TRUE	0.62	0.152
ENSG00000174165	ZDHHC24	FALSE	TRUE	0.62	0.152
ENSG00000275764	RP11-582E3.6	FALSE	FALSE	0.62	0.144
ENSG00000170421	KRT8	TRUE	TRUE	0.62	0.14
ENSG00000280138	RP11-463O12.5	TRUE	FALSE	0.62	0.16
ENSG00000173548	SNX33	TRUE	TRUE	0.62	0.148
ENSG00000167196	FBXO22	TRUE	TRUE	0.62	0.152
ENSG00000189136	UBE2Q2P1	TRUE	FALSE	0.62	0.142
ENSG00000065989	PDE4A	TRUE	TRUE	0.62	0.146
ENSG00000273218	LLNLR-246C6.1	TRUE	FALSE	0.62	0.142
ENSG00000127527	EPS15L1	FALSE	TRUE	0.62	0.144
ENSG00000142409	ZNF787	FALSE	TRUE	0.62	0.144
ENSG00000116497	S100PBP	FALSE	TRUE	0.62	0.155
ENSG00000136518	ACTL6A	TRUE	TRUE	0.62	0.152
ENSG00000145703	IQGAP2	FALSE	TRUE	0.62	0.155
ENSG00000106605	BLVRA	TRUE	TRUE	0.62	0.158
ENSG00000124151	NCOA3	TRUE	TRUE	0.62	0.169
ENSG00000130518	KIAA1683	TRUE	TRUE	0.62	0.161
ENSG00000185420	SMYD3	FALSE	TRUE	0.62	0.156
ENSG00000115904	SOS1	TRUE	TRUE	0.62	0.168
ENSG00000240350	AC017002.1	TRUE	FALSE	0.62	0.15
ENSG00000163661	PTX3	TRUE	TRUE	0.62	0.159
ENSG00000070814	TCOF1	FALSE	TRUE	0.62	0.16
ENSG00000070614	NDST1	TRUE	TRUE	0.62	0.154
ENSG00000185345	PARK2	TRUE	TRUE	0.62	0.144
ENSG00000122674	CCZ1	TRUE	TRUE	0.62	0.156
ENSG00000104490	NCALD	FALSE	TRUE	0.62	0.159
ENSG00000056558	TRAF1	FALSE	TRUE	0.62	0.146
ENSG00000280798	LINC00294	TRUE	FALSE	0.62	0.146
ENSG00000183049	CAMK1D	TRUE	TRUE	0.62	0.159
ENSG00000099284	H2AFY2	TRUE	TRUE	0.62	0.146
ENSG00000178802	MPI	TRUE	TRUE	0.62	0.144
ENSG00000159579	RSPRY1	FALSE	TRUE	0.62	0.167
ENSG00000166263	STXBP4	TRUE	TRUE	0.62	0.159
ENSG00000279319	RP11-693M3.1	TRUE	FALSE	0.62	0.148
ENSG00000102575	ACP5	TRUE	TRUE	0.62	0.144
ENSG00000141956	PRDM15	TRUE	TRUE	0.62	0.146
ENSG00000102390	PBDC1	FALSE	TRUE	0.62	0.167
ENSG00000131238	PPT1	TRUE	TRUE	0.62	0.174
ENSG00000276334	AL133243.1	FALSE	FALSE	0.62	0.154
ENSG00000163516	ANKZF1	TRUE	TRUE	0.62	0.15
ENSG00000168137	SETD5	TRUE	TRUE	0.62	0.177
ENSG00000145016	RUBCN	TRUE	TRUE	0.62	0.158
ENSG00000164880	INTS1	FALSE	TRUE	0.62	0.168
ENSG00000146574	CCZ1B	FALSE	TRUE	0.62	0.158
ENSG00000136273	HUS1	TRUE	TRUE	0.62	0.152
ENSG00000157625	TAB3	TRUE	TRUE	0.62	0.154
ENSG00000165359	DDX26B	TRUE	TRUE	0.62	0.154
ENSG00000155970	MICU3	TRUE	TRUE	0.62	0.148
ENSG00000280543	ASAP1-IT2	TRUE	FALSE	0.62	0.152
ENSG00000166313	APBB1	TRUE	TRUE	0.62	0.154
ENSG00000166340	TPP1	TRUE	TRUE	0.62	0.171
ENSG00000139160	METTL20	TRUE	TRUE	0.62	0.152
ENSG00000188026	RILPL1	TRUE	TRUE	0.62	0.152
ENSG00000132589	FLOT2	TRUE	TRUE	0.62	0.16
ENSG00000189050	RNFT1	FALSE	TRUE	0.62	0.16
ENSG00000181396	OGFOD3	FALSE	TRUE	0.62	0.152
ENSG00000101040	ZMYND8	FALSE	TRUE	0.62	0.168
ENSG00000133275	CSNK1G2	FALSE	TRUE	0.62	0.152
ENSG00000210154	MT-TD	FALSE	FALSE	0.62	0.169
ENSG00000134684	YARS	TRUE	TRUE	0.62	0.164
ENSG00000136732	GYPC	FALSE	TRUE	0.62	0.164
ENSG00000132549	VPS13B	FALSE	TRUE	0.62	0.175
ENSG00000166887	VPS39	FALSE	TRUE	0.62	0.169
ENSG00000070366	SMG6	FALSE	TRUE	0.62	0.164
ENSG00000004142	POLDIP2	FALSE	TRUE	0.62	0.164
ENSG00000162517	PEF1	TRUE	TRUE	0.62	0.154
ENSG00000117133	RPF1	TRUE	TRUE	0.62	0.156
ENSG00000237848	RP11-739N20.3	TRUE	FALSE	0.62	0.156
ENSG00000226491	FTOP1	TRUE	FALSE	0.62	0.154
ENSG00000115548	KDM3A	TRUE	TRUE	0.62	0.164
ENSG00000135976	ANKRD36	FALSE	TRUE	0.62	0.182
ENSG00000144455	SUMF1	FALSE	TRUE	0.62	0.158
ENSG00000056972	TRAF3IP2	TRUE	TRUE	0.62	0.17
ENSG00000071994	PDCD2	FALSE	TRUE	0.62	0.152
ENSG00000004059	ARF5	FALSE	TRUE	0.62	0.17
ENSG00000122783	C7orf49	FALSE	TRUE	0.62	0.152
ENSG00000129422	MTUS1	TRUE	TRUE	0.62	0.173
ENSG00000159069	FBXW5	TRUE	TRUE	0.62	0.152
ENSG00000111674	ENO2	TRUE	TRUE	0.62	0.158
ENSG00000123106	CCDC91	FALSE	TRUE	0.62	0.173
ENSG00000243319	FGF14-IT1	TRUE	FALSE	0.62	0.154
ENSG00000258734	RP11-112J1.3	FALSE	FALSE	0.62	0.156
ENSG00000230373	GOLGA6L5P	TRUE	FALSE	0.62	0.152
ENSG00000181038	METTL23	TRUE	TRUE	0.62	0.154
ENSG00000089685	BIRC5	TRUE	TRUE	0.62	0.154
ENSG00000080986	NDC80	FALSE	TRUE	0.62	0.154
ENSG00000166845	C18orf54	TRUE	TRUE	0.62	0.156
ENSG00000272333	KMT2B	FALSE	TRUE	0.62	0.158
ENSG00000234009	RPL5P34	FALSE	FALSE	0.62	0.17
ENSG00000210107	MT-TQ	FALSE	FALSE	0.62	0.182
ENSG00000117614	SYF2	FALSE	TRUE	0.61	0.183
ENSG00000228638	FCF1P2	TRUE	FALSE	0.61	0.151
ENSG00000104290	FZD3	FALSE	TRUE	0.61	0.168
ENSG00000254838	GVINP1	TRUE	FALSE	0.61	0.168
ENSG00000006007	GDE1	TRUE	TRUE	0.61	0.174
ENSG00000185869	ZNF829	TRUE	TRUE	0.61	0.151
ENSG00000172260	NEGR1	FALSE	TRUE	0.61	0.185
ENSG00000237249	RP1-102G20.2	TRUE	FALSE	0.61	0.158
ENSG00000177888	ZBTB41	FALSE	TRUE	0.61	0.161
ENSG00000172965	MIR4435-2HG	FALSE	FALSE	0.61	0.182
ENSG00000164405	UQCRQ	FALSE	TRUE	0.61	0.186
ENSG00000228976	SUMO2P8	TRUE	FALSE	0.61	0.156
ENSG00000101846	STS	TRUE	TRUE	0.61	0.168
ENSG00000119396	RAB14	TRUE	TRUE	0.61	0.185
ENSG00000262655	SPON1	TRUE	TRUE	0.61	0.182
ENSG00000122966	CIT	FALSE	TRUE	0.61	0.158
ENSG00000220205	VAMP2	FALSE	TRUE	0.61	0.178
ENSG00000101577	LPIN2	TRUE	TRUE	0.61	0.167
ENSG00000213015	ZNF580	TRUE	TRUE	0.61	0.163
ENSG00000236003	AC007050.17	TRUE	FALSE	0.61	0.158
ENSG00000185483	ROR1	TRUE	TRUE	0.61	0.169
ENSG00000196911	KPNA5	FALSE	TRUE	0.61	0.172
ENSG00000170852	KBTBD2	TRUE	TRUE	0.61	0.178
ENSG00000142208	AKT1	FALSE	TRUE	0.61	0.172
ENSG00000182463	TSHZ2	TRUE	TRUE	0.61	0.182
ENSG00000020129	NCDN	TRUE	TRUE	0.61	0.163
ENSG00000023330	ALAS1	TRUE	TRUE	0.61	0.179
ENSG00000058063	ATP11B	FALSE	TRUE	0.61	0.173
ENSG00000133657	ATP13A3	FALSE	TRUE	0.61	0.189
ENSG00000138660	AP1AR	FALSE	TRUE	0.61	0.18
ENSG00000063438	AHRR	FALSE	TRUE	0.61	0.163
ENSG00000164885	CDK5	TRUE	TRUE	0.61	0.169
ENSG00000266315	MIR4668	FALSE	FALSE	0.61	0.167
ENSG00000280550	AC131263.1	TRUE	TRUE	0.61	0.163
ENSG00000279502	RP11-354E23.4	TRUE	FALSE	0.61	0.167
ENSG00000139668	WDFY2	TRUE	TRUE	0.61	0.165
ENSG00000100890	KIAA0391	FALSE	TRUE	0.61	0.165
ENSG00000126790	L3HYPDH	TRUE	TRUE	0.61	0.163
ENSG00000171763	SPATA5L1	TRUE	TRUE	0.61	0.163
ENSG00000070540	WIPI1	FALSE	TRUE	0.61	0.167
ENSG00000267702	RP11-53B2.2	TRUE	FALSE	0.61	0.163
ENSG00000179115	FARSA	TRUE	TRUE	0.61	0.163
ENSG00000198440	ZNF583	TRUE	TRUE	0.61	0.163
ENSG00000143924	EML4	TRUE	TRUE	0.61	0.18
ENSG00000115652	UXS1	FALSE	TRUE	0.61	0.173
ENSG00000197548	ATG7	TRUE	TRUE	0.61	0.173
ENSG00000112763	BTN2A1	FALSE	TRUE	0.61	0.182
ENSG00000160789	LMNA	FALSE	TRUE	0.61	0.196
ENSG00000158793	NIT1	FALSE	TRUE	0.61	0.169
ENSG00000154370	TRIM11	FALSE	TRUE	0.61	0.169
ENSG00000135617	PRADC1	FALSE	TRUE	0.61	0.169
ENSG00000173166	RAPH1	FALSE	TRUE	0.61	0.175
ENSG00000135912	TTLL4	TRUE	TRUE	0.61	0.167
ENSG00000109323	MANBA	TRUE	TRUE	0.61	0.179
ENSG00000204632	HLA-G	FALSE	TRUE	0.61	0.191
ENSG00000223414	LINC00473	FALSE	FALSE	0.61	0.169
ENSG00000230751	AC007036.4	FALSE	FALSE	0.61	0.169
ENSG00000102226	USP11	FALSE	TRUE	0.61	0.189
ENSG00000280077	RP11-87H9.4	FALSE	FALSE	0.61	0.169
ENSG00000169071	ROR2	FALSE	TRUE	0.61	0.173
ENSG00000197601	FAR1	FALSE	TRUE	0.61	0.183
ENSG00000149541	B3GAT3	TRUE	TRUE	0.61	0.177
ENSG00000122877	EGR2	TRUE	TRUE	0.61	0.192
ENSG00000139637	C12orf10	TRUE	TRUE	0.61	0.169
ENSG00000175215	CTDSP2	TRUE	TRUE	0.61	0.192
ENSG00000123179	EBPL	FALSE	TRUE	0.61	0.169
ENSG00000103126	AXIN1	FALSE	TRUE	0.61	0.167
ENSG00000109063	MYH3	TRUE	TRUE	0.61	0.164
ENSG00000242971	RN7SL233P	FALSE	FALSE	0.61	0.169
ENSG00000134504	KCTD1	FALSE	TRUE	0.61	0.167
ENSG00000101400	SNTA1	TRUE	TRUE	0.61	0.171
ENSG00000197961	ZNF121	TRUE	TRUE	0.61	0.185
ENSG00000105447	GRWD1	FALSE	TRUE	0.61	0.171
ENSG00000100401	RANGAP1	TRUE	TRUE	0.61	0.18
ENSG00000073169	SELO	FALSE	TRUE	0.61	0.169
ENSG00000154727	GABPA	FALSE	TRUE	0.61	0.179
ENSG00000225630	MTND2P28	FALSE	FALSE	0.61	0.196
ENSG00000116954	RRAGC	TRUE	TRUE	0.61	0.181
ENSG00000239305	RNF103	FALSE	TRUE	0.61	0.181
ENSG00000081307	UBA5	TRUE	TRUE	0.61	0.164
ENSG00000176087	SLC35A4	TRUE	TRUE	0.61	0.181
ENSG00000112118	MCM3	FALSE	TRUE	0.61	0.181
ENSG00000196116	TDRD7	FALSE	TRUE	0.61	0.164
ENSG00000135387	CAPRIN1	TRUE	TRUE	0.61	0.193
ENSG00000135709	KIAA0513	FALSE	TRUE	0.61	0.181
ENSG00000053371	AKR7A2	FALSE	TRUE	0.61	0.182
ENSG00000178104	PDE4DIP	TRUE	TRUE	0.61	0.2
ENSG00000058673	ZC3H11A	TRUE	TRUE	0.61	0.2
ENSG00000144040	SFXN5	FALSE	TRUE	0.61	0.176
ENSG00000197927	C2orf27A	FALSE	FALSE	0.61	0.174
ENSG00000157827	FMNL2	TRUE	TRUE	0.61	0.19
ENSG00000144659	SLC25A38	TRUE	TRUE	0.61	0.174
ENSG00000064999	ANKS1A	FALSE	TRUE	0.61	0.178
ENSG00000154678	PDE1C	FALSE	TRUE	0.61	0.187
ENSG00000164754	RAD21	TRUE	TRUE	0.61	0.2
ENSG00000153714	LURAP1L	FALSE	TRUE	0.61	0.18
ENSG00000254865	RP11-748C4.1	FALSE	FALSE	0.61	0.174
ENSG00000175104	TRAF6	FALSE	TRUE	0.61	0.178
ENSG00000162194	LBHD1	TRUE	TRUE	0.61	0.169
ENSG00000168000	BSCL2	FALSE	TRUE	0.61	0.174
ENSG00000173039	RELA	TRUE	TRUE	0.61	0.188
ENSG00000148672	GLUD1	TRUE	TRUE	0.61	0.2
ENSG00000102554	KLF5	FALSE	TRUE	0.61	0.178
ENSG00000103710	RASL12	TRUE	TRUE	0.61	0.18
ENSG00000137834	SMAD6	FALSE	TRUE	0.61	0.171
ENSG00000131634	TMEM204	TRUE	TRUE	0.61	0.176
ENSG00000103423	DNAJA3	FALSE	TRUE	0.61	0.182
ENSG00000198081	ZBTB14	FALSE	TRUE	0.61	0.171
ENSG00000260032	LINC00657	FALSE	FALSE	0.61	0.2
ENSG00000064545	TMEM161A	TRUE	TRUE	0.61	0.174
ENSG00000121289	CEP89	TRUE	TRUE	0.61	0.176
ENSG00000267858	MZF1-AS1	TRUE	FALSE	0.61	0.171
ENSG00000084774	CAD	FALSE	TRUE	0.61	0.168
ENSG00000115421	PAPOLG	TRUE	TRUE	0.61	0.186
ENSG00000173163	COMMD1	TRUE	TRUE	0.61	0.192
ENSG00000065911	MTHFD2	TRUE	TRUE	0.61	0.186
ENSG00000082258	CCNT2	TRUE	TRUE	0.61	0.189
ENSG00000146067	FAM193B	FALSE	TRUE	0.61	0.182
ENSG00000279652	RP1-78B3.1	TRUE	FALSE	0.61	0.182
ENSG00000177674	AGTRAP	TRUE	TRUE	0.61	0.186
ENSG00000117640	MTFR1L	FALSE	TRUE	0.61	0.185
ENSG00000197056	ZMYM1	FALSE	TRUE	0.61	0.176
ENSG00000179085	DPM3	TRUE	TRUE	0.61	0.178
ENSG00000117523	PRRC2C	FALSE	TRUE	0.61	0.205
ENSG00000116667	C1orf21	FALSE	TRUE	0.61	0.199
ENSG00000197872	FAM49A	FALSE	TRUE	0.61	0.186
ENSG00000136718	IMP4	TRUE	TRUE	0.61	0.185
ENSG00000182973	CNOT10	TRUE	TRUE	0.61	0.178
ENSG00000109685	WHSC1	TRUE	TRUE	0.61	0.185
ENSG00000118579	MED28	TRUE	TRUE	0.61	0.196
ENSG00000164099	PRSS12	FALSE	TRUE	0.61	0.178
ENSG00000181004	BBS12	FALSE	TRUE	0.61	0.178
ENSG00000052795	FNIP2	FALSE	TRUE	0.61	0.197
ENSG00000109576	AADAT	TRUE	TRUE	0.61	0.173
ENSG00000137161	CNPY3	TRUE	TRUE	0.61	0.18
ENSG00000026652	AGPAT4	FALSE	TRUE	0.61	0.183
ENSG00000106100	NOD1	FALSE	TRUE	0.61	0.178
ENSG00000164610	RP9	FALSE	TRUE	0.61	0.176
ENSG00000214253	FIS1	TRUE	TRUE	0.61	0.193
ENSG00000071859	FAM50A	TRUE	TRUE	0.61	0.18
ENSG00000119522	DENND1A	TRUE	TRUE	0.61	0.178
ENSG00000255823	MTRNR2L8	FALSE	TRUE	0.61	0.205
ENSG00000176973	FAM89B	TRUE	TRUE	0.61	0.18
ENSG00000226647	RP11-336A10.2	TRUE	FALSE	0.61	0.178
ENSG00000075856	SART3	TRUE	TRUE	0.61	0.188
ENSG00000100739	BDKRB1	TRUE	TRUE	0.61	0.186
ENSG00000102978	POLR2C	TRUE	TRUE	0.61	0.173
ENSG00000140931	CMTM3	FALSE	TRUE	0.61	0.195
ENSG00000171984	C20orf196	TRUE	TRUE	0.61	0.178
ENSG00000233622	CYP2T1P	TRUE	FALSE	0.61	0.178
ENSG00000126461	SCAF1	FALSE	TRUE	0.61	0.176
ENSG00000104960	PTOV1	FALSE	TRUE	0.61	0.199
ENSG00000177383	MAGEF1	FALSE	TRUE	0.61	0.178
ENSG00000196998	WDR45	FALSE	TRUE	0.61	0.19
ENSG00000133731	IMPA1	FALSE	TRUE	0.61	0.19
ENSG00000151176	PLBD2	FALSE	TRUE	0.61	0.199
ENSG00000063127	SLC6A16	TRUE	TRUE	0.61	0.187
ENSG00000204219	TCEA3	FALSE	TRUE	0.61	0.187
ENSG00000182983	ZNF662	TRUE	TRUE	0.61	0.183
ENSG00000240032	RP11-274H2.3	TRUE	FALSE	0.61	0.185
ENSG00000078070	MCCC1	TRUE	TRUE	0.61	0.18
ENSG00000243649	CFB	TRUE	TRUE	0.61	0.18
ENSG00000164818	DNAAF5	FALSE	TRUE	0.61	0.185
ENSG00000086300	SNX10	FALSE	TRUE	0.61	0.183
ENSG00000130985	UBA1	FALSE	TRUE	0.61	0.201
ENSG00000126903	SLC10A3	FALSE	TRUE	0.61	0.194
ENSG00000172728	FUT10	TRUE	TRUE	0.61	0.185
ENSG00000166337	TAF10	TRUE	TRUE	0.61	0.178
ENSG00000133812	SBF2	TRUE	TRUE	0.61	0.205
ENSG00000110046	ATG2A	TRUE	TRUE	0.61	0.187
ENSG00000263465	SRSF8	TRUE	TRUE	0.61	0.187
ENSG00000074621	SLC24A1	TRUE	TRUE	0.61	0.18
ENSG00000185043	CIB1	FALSE	TRUE	0.61	0.197
ENSG00000091164	TXNL1	TRUE	TRUE	0.61	0.203
ENSG00000124160	NCOA5	TRUE	TRUE	0.61	0.183
ENSG00000220201	ZGLP1	TRUE	TRUE	0.61	0.183
ENSG00000144567	FAM134A	FALSE	TRUE	0.61	0.21
ENSG00000174791	RIN1	TRUE	TRUE	0.61	0.178
ENSG00000266541	RP11-881L2.1	TRUE	FALSE	0.61	0.178
ENSG00000101452	DHX35	TRUE	TRUE	0.61	0.178
ENSG00000198715	GLMP	FALSE	TRUE	0.61	0.188
ENSG00000219133	RP11-203F10.6	FALSE	FALSE	0.61	0.199
ENSG00000010072	SPRTN	FALSE	TRUE	0.61	0.19
ENSG00000235655	H3F3AP4	FALSE	FALSE	0.61	0.21
ENSG00000114648	KLHL18	TRUE	TRUE	0.61	0.188
ENSG00000169248	CXCL11	FALSE	TRUE	0.61	0.188
ENSG00000186314	PRELID2	TRUE	TRUE	0.61	0.185
ENSG00000234585	CCT6P3	FALSE	FALSE	0.61	0.188
ENSG00000068394	GPKOW	TRUE	TRUE	0.61	0.188
ENSG00000104689	TNFRSF10A	FALSE	TRUE	0.61	0.188
ENSG00000120925	RNF170	FALSE	TRUE	0.61	0.19
ENSG00000236287	ZBED5	FALSE	TRUE	0.61	0.202
ENSG00000197580	BCO2	TRUE	TRUE	0.61	0.185
ENSG00000156026	MCU	FALSE	TRUE	0.61	0.202
ENSG00000140400	MAN2C1	TRUE	TRUE	0.61	0.192
ENSG00000140564	FURIN	FALSE	TRUE	0.61	0.185
ENSG00000189091	SF3B3	FALSE	TRUE	0.61	0.199
ENSG00000167695	FAM57A	TRUE	TRUE	0.61	0.19
ENSG00000213859	KCTD11	TRUE	TRUE	0.61	0.185
ENSG00000260027	HOXB7	TRUE	TRUE	0.61	0.185
ENSG00000134759	ELP2	TRUE	TRUE	0.61	0.207
ENSG00000011478	QPCTL	FALSE	TRUE	0.61	0.188
ENSG00000283103	LLNLR-245B6.1	FALSE	FALSE	0.61	0.192
ENSG00000100100	PIK3IP1	TRUE	TRUE	0.61	0.188
ENSG00000160679	CHTOP	TRUE	TRUE	0.61	0.206
ENSG00000136247	ZDHHC4	TRUE	TRUE	0.61	0.188
ENSG00000006831	ADIPOR2	TRUE	TRUE	0.61	0.2
ENSG00000119699	TGFB3	TRUE	TRUE	0.61	0.206
ENSG00000198521	ZNF43	TRUE	TRUE	0.61	0.203
ENSG00000128000	ZNF780B	TRUE	TRUE	0.61	0.188
ENSG00000105223	PLD3	FALSE	TRUE	0.61	0.206
ENSG00000279443	RP4-669K10.8	TRUE	FALSE	0.61	0.192
ENSG00000237298	TTN-AS1	TRUE	FALSE	0.61	0.197
ENSG00000163251	FZD5	TRUE	TRUE	0.61	0.19
ENSG00000085978	ATG16L1	TRUE	TRUE	0.61	0.192
ENSG00000156140	ADAMTS3	TRUE	TRUE	0.61	0.192
ENSG00000164111	ANXA5	TRUE	TRUE	0.61	0.22
ENSG00000039319	ZFYVE16	TRUE	TRUE	0.61	0.215
ENSG00000187678	SPRY4	TRUE	TRUE	0.61	0.202
ENSG00000106397	PLOD3	TRUE	TRUE	0.61	0.202
ENSG00000165055	METTL2B	FALSE	TRUE	0.61	0.195
ENSG00000062650	WAPL	FALSE	TRUE	0.61	0.212
ENSG00000108239	TBC1D12	FALSE	TRUE	0.61	0.207
ENSG00000135457	TFCP2	TRUE	TRUE	0.61	0.199
ENSG00000051825	MPHOSPH9	TRUE	TRUE	0.61	0.195
ENSG00000199477	SNORA31	TRUE	FALSE	0.61	0.195
ENSG00000204899	MZT1	TRUE	TRUE	0.61	0.192
ENSG00000235194	PPP1R3E	TRUE	TRUE	0.61	0.197
ENSG00000100568	VTI1B	FALSE	TRUE	0.61	0.197
ENSG00000140280	LYSMD2	TRUE	TRUE	0.61	0.192
ENSG00000109118	PHF12	TRUE	TRUE	0.61	0.192
ENSG00000167900	TK1	FALSE	TRUE	0.61	0.192
ENSG00000125814	NAPB	TRUE	TRUE	0.61	0.197
ENSG00000132003	ZSWIM4	FALSE	TRUE	0.61	0.202
ENSG00000242100	RPL9P32	TRUE	FALSE	0.61	0.192
ENSG00000272578	AP000347.2	FALSE	FALSE	0.61	0.192
ENSG00000213707	HMGB1P10	FALSE	FALSE	0.61	0.217
ENSG00000163166	IWS1	FALSE	TRUE	0.61	0.208
ENSG00000196504	PRPF40A	FALSE	TRUE	0.61	0.221
ENSG00000107020	PLGRKT	TRUE	TRUE	0.61	0.192
ENSG00000161981	SNRNP25	TRUE	TRUE	0.61	0.187
ENSG00000023228	NDUFS1	FALSE	TRUE	0.6	0.212
ENSG00000163655	GMPS	FALSE	TRUE	0.6	0.212
ENSG00000163644	PPM1K	TRUE	TRUE	0.6	0.218
ENSG00000248275	TRIM52-AS1	TRUE	FALSE	0.6	0.197
ENSG00000137331	IER3	FALSE	TRUE	0.6	0.219
ENSG00000124596	OARD1	TRUE	TRUE	0.6	0.195
ENSG00000106399	RPA3	FALSE	TRUE	0.6	0.204
ENSG00000229180	GS1-124K5.11	FALSE	FALSE	0.6	0.202
ENSG00000147121	KRBOX4	TRUE	TRUE	0.6	0.202
ENSG00000183779	ZNF703	FALSE	TRUE	0.6	0.206
ENSG00000110330	BIRC2	TRUE	TRUE	0.6	0.221
ENSG00000137752	CASP1	TRUE	TRUE	0.6	0.223
ENSG00000107625	DDX50	FALSE	TRUE	0.6	0.207
ENSG00000187555	USP7	TRUE	TRUE	0.6	0.22
ENSG00000109103	UNC119	TRUE	TRUE	0.6	0.204
ENSG00000124198	ARFGEF2	FALSE	TRUE	0.6	0.212
ENSG00000099622	CIRBP	TRUE	TRUE	0.6	0.225
ENSG00000167747	C19orf48	FALSE	TRUE	0.6	0.202
ENSG00000250479	CHCHD10	TRUE	TRUE	0.6	0.197
ENSG00000100029	PES1	FALSE	TRUE	0.6	0.195
ENSG00000168710	AHCYL1	TRUE	TRUE	0.6	0.227
ENSG00000164038	SLC9B2	TRUE	TRUE	0.6	0.213
ENSG00000004799	PDK4	TRUE	TRUE	0.6	0.225
ENSG00000127445	PIN1	TRUE	TRUE	0.6	0.192
ENSG00000144306	SCRN3	TRUE	TRUE	0.6	0.207
ENSG00000115541	HSPE1	FALSE	TRUE	0.6	0.23
ENSG00000135924	DNAJB2	FALSE	TRUE	0.6	0.205
ENSG00000163605	PPP4R2	FALSE	TRUE	0.6	0.223
ENSG00000172061	LRRC15	TRUE	TRUE	0.6	0.202
ENSG00000136936	XPA	FALSE	TRUE	0.6	0.207
ENSG00000160360	GPSM1	TRUE	TRUE	0.6	0.205
ENSG00000250303	RP11-356J5.12	TRUE	FALSE	0.6	0.205
ENSG00000156374	PCGF6	FALSE	TRUE	0.6	0.2
ENSG00000105568	PPP2R1A	FALSE	TRUE	0.6	0.226
ENSG00000178028	DMAP1	FALSE	TRUE	0.6	0.202
ENSG00000231985	RP11-82L20.1	FALSE	FALSE	0.6	0.202
ENSG00000134198	TSPAN2	TRUE	TRUE	0.6	0.202
ENSG00000204104	TRAF3IP1	TRUE	TRUE	0.6	0.211
ENSG00000075914	EXOSC7	TRUE	TRUE	0.6	0.211
ENSG00000145545	SRD5A1	FALSE	TRUE	0.6	0.202
ENSG00000122008	POLK	FALSE	TRUE	0.6	0.223
ENSG00000256235	SMIM3	TRUE	TRUE	0.6	0.222
ENSG00000083099	LYRM2	FALSE	TRUE	0.6	0.213
ENSG00000028839	TBPL1	TRUE	TRUE	0.6	0.205
ENSG00000167912	RP11-25K19.1	FALSE	FALSE	0.6	0.197
ENSG00000136891	TEX10	FALSE	TRUE	0.6	0.22
ENSG00000224411	HSP90AA2P	FALSE	FALSE	0.6	0.226
ENSG00000232888	RPS11P5	FALSE	FALSE	0.6	0.205
ENSG00000090487	SPG21	FALSE	TRUE	0.6	0.217
ENSG00000281183	NPTN-IT1	FALSE	FALSE	0.6	0.202
ENSG00000185164	NOMO2	TRUE	TRUE	0.6	0.197
ENSG00000104731	KLHDC4	FALSE	TRUE	0.6	0.205
ENSG00000115286	NDUFS7	FALSE	TRUE	0.6	0.214
ENSG00000166289	PLEKHF1	FALSE	TRUE	0.6	0.202
ENSG00000104872	PIH1D1	FALSE	TRUE	0.6	0.214
ENSG00000237406	NDUFA9P1	TRUE	FALSE	0.6	0.205
ENSG00000116016	EPAS1	FALSE	TRUE	0.6	0.232
ENSG00000240087	RPSAP12	FALSE	FALSE	0.6	0.218
ENSG00000099337	KCNK6	TRUE	TRUE	0.6	0.202
ENSG00000115694	STK25	TRUE	TRUE	0.6	0.216
ENSG00000163681	SLMAP	TRUE	TRUE	0.6	0.227
ENSG00000239926	PRDX3P4	TRUE	FALSE	0.6	0.202
ENSG00000163882	POLR2H	TRUE	TRUE	0.6	0.225
ENSG00000087269	NOP14	FALSE	TRUE	0.6	0.207
ENSG00000138658	ZGRF1	TRUE	TRUE	0.6	0.21
ENSG00000260404	RP11-384K6.6	FALSE	FALSE	0.6	0.207
ENSG00000181541	MAB21L2	FALSE	TRUE	0.6	0.212
ENSG00000113558	SKP1	TRUE	TRUE	0.6	0.236
ENSG00000124587	PEX6	TRUE	TRUE	0.6	0.205
ENSG00000071894	CPSF1	FALSE	TRUE	0.6	0.207
ENSG00000173264	GPR137	FALSE	TRUE	0.6	0.207
ENSG00000122861	PLAU	TRUE	TRUE	0.6	0.23
ENSG00000166136	NDUFB8	FALSE	TRUE	0.6	0.231
ENSG00000120685	PROSER1	TRUE	TRUE	0.6	0.21
ENSG00000167004	PDIA3	TRUE	TRUE	0.6	0.232
ENSG00000153976	HS3ST3A1	FALSE	TRUE	0.6	0.207
ENSG00000264112	RP11-159D12.2	TRUE	FALSE	0.6	0.207
ENSG00000116017	ARID3A	FALSE	TRUE	0.6	0.214
ENSG00000161551	ZNF577	TRUE	TRUE	0.6	0.207
ENSG00000160208	RRP1B	TRUE	TRUE	0.6	0.207
ENSG00000014914	MTMR11	TRUE	TRUE	0.6	0.22
ENSG00000144791	LIMD1	TRUE	TRUE	0.6	0.207
ENSG00000112320	SOBP	FALSE	TRUE	0.6	0.22
ENSG00000008513	ST3GAL1	TRUE	TRUE	0.6	0.234
ENSG00000116198	CEP104	TRUE	TRUE	0.6	0.225
ENSG00000280721	AC133644.2	FALSE	FALSE	0.6	0.213
ENSG00000118482	PHF3	TRUE	TRUE	0.6	0.234
ENSG00000081087	OSTM1	FALSE	TRUE	0.6	0.228
ENSG00000136295	TTYH3	FALSE	TRUE	0.6	0.213
ENSG00000164916	FOXK1	FALSE	TRUE	0.6	0.219
ENSG00000136240	KDELR2	TRUE	TRUE	0.6	0.24
ENSG00000106443	PHF14	TRUE	TRUE	0.6	0.233
ENSG00000133138	TBC1D8B	FALSE	TRUE	0.6	0.217
ENSG00000148308	GTF3C5	TRUE	TRUE	0.6	0.213
ENSG00000148690	FRA10AC1	FALSE	TRUE	0.6	0.221
ENSG00000138111	MFSD13A	FALSE	TRUE	0.6	0.213
ENSG00000197905	TEAD4	TRUE	TRUE	0.6	0.207
ENSG00000166987	MBD6	FALSE	TRUE	0.6	0.221
ENSG00000173064	HECTD4	FALSE	TRUE	0.6	0.226
ENSG00000133121	STARD13	TRUE	TRUE	0.6	0.228
ENSG00000136167	LCP1	FALSE	TRUE	0.6	0.207
ENSG00000137821	LRRC49	FALSE	TRUE	0.6	0.213
ENSG00000149932	TMEM219	TRUE	TRUE	0.6	0.23
ENSG00000153774	CFDP1	TRUE	TRUE	0.6	0.23
ENSG00000072134	EPN2	TRUE	TRUE	0.6	0.234
ENSG00000131462	TUBG1	FALSE	TRUE	0.6	0.213
ENSG00000141458	NPC1	FALSE	TRUE	0.6	0.207
ENSG00000105197	TIMM50	TRUE	TRUE	0.6	0.215
ENSG00000074219	TEAD2	FALSE	TRUE	0.6	0.213
ENSG00000134313	KIDINS220	TRUE	TRUE	0.6	0.238
ENSG00000137497	NUMA1	FALSE	TRUE	0.6	0.233
ENSG00000102893	PHKB	FALSE	TRUE	0.6	0.23
ENSG00000104356	POP1	TRUE	TRUE	0.6	0.207
ENSG00000177302	TOP3A	FALSE	TRUE	0.6	0.226
ENSG00000227775	RP1-283E3.4	FALSE	FALSE	0.6	0.218
ENSG00000196187	TMEM63A	FALSE	TRUE	0.6	0.22
ENSG00000155729	KCTD18	FALSE	TRUE	0.6	0.215
ENSG00000158552	ZFAND2B	FALSE	TRUE	0.6	0.23
ENSG00000180902	D2HGDH	FALSE	TRUE	0.6	0.222
ENSG00000163527	STT3B	FALSE	TRUE	0.6	0.233
ENSG00000182580	EPHB3	TRUE	TRUE	0.6	0.224
ENSG00000204469	PRRC2A	FALSE	TRUE	0.6	0.238
ENSG00000124813	RUNX2	TRUE	TRUE	0.6	0.237
ENSG00000118690	ARMC2	TRUE	TRUE	0.6	0.213
ENSG00000146376	ARHGAP18	TRUE	TRUE	0.6	0.234
ENSG00000182165	TP53TG1	FALSE	FALSE	0.6	0.218
ENSG00000181444	ZNF467	TRUE	TRUE	0.6	0.224
ENSG00000105983	LMBR1	FALSE	TRUE	0.6	0.226
ENSG00000109854	HTATIP2	TRUE	TRUE	0.6	0.226
ENSG00000151150	ANK3	TRUE	TRUE	0.6	0.237
ENSG00000139197	PEX5	FALSE	TRUE	0.6	0.218
ENSG00000139636	LMBR1L	TRUE	TRUE	0.6	0.222
ENSG00000100842	EFS	TRUE	TRUE	0.6	0.218
ENSG00000103647	CORO2B	TRUE	TRUE	0.6	0.213
ENSG00000132604	TERF2	TRUE	TRUE	0.6	0.23
ENSG00000006282	SPATA20	FALSE	TRUE	0.6	0.218
ENSG00000125846	ZNF133	FALSE	TRUE	0.6	0.218
ENSG00000100997	ABHD12	FALSE	TRUE	0.6	0.215
ENSG00000053501	USE1	TRUE	TRUE	0.6	0.226
ENSG00000211459	MT-RNR1	TRUE	FALSE	0.6	0.246
ENSG00000137098	SPAG8	TRUE	TRUE	0.6	0.212
ENSG00000082175	PGR	FALSE	TRUE	0.6	0.218
ENSG00000248100	RP11-709A23.1	TRUE	FALSE	0.6	0.212
ENSG00000129472	RAB2B	FALSE	TRUE	0.6	0.231
ENSG00000184207	PGP	TRUE	TRUE	0.6	0.212
ENSG00000162063	CCNF	TRUE	TRUE	0.6	0.212
ENSG00000198276	UCKL1	TRUE	TRUE	0.6	0.212
ENSG00000116731	PRDM2	FALSE	TRUE	0.6	0.249
ENSG00000117298	ECE1	FALSE	TRUE	0.6	0.244
ENSG00000162600	OMA1	TRUE	TRUE	0.6	0.223
ENSG00000174529	TMEM81	TRUE	TRUE	0.6	0.223
ENSG00000076356	PLXNA2	TRUE	TRUE	0.6	0.223
ENSG00000275052	PPP4R3B	FALSE	TRUE	0.6	0.243
ENSG00000184898	RBM43	FALSE	TRUE	0.6	0.232
ENSG00000135931	ARMC9	FALSE	TRUE	0.6	0.226
ENSG00000185049	NELFA	TRUE	TRUE	0.6	0.226
ENSG00000164187	LMBRD2	FALSE	TRUE	0.6	0.235
ENSG00000047188	YTHDC2	TRUE	TRUE	0.6	0.235
ENSG00000113328	CCNG1	TRUE	TRUE	0.6	0.24
ENSG00000234127	TRIM26	TRUE	TRUE	0.6	0.234
ENSG00000186577	C6orf1	FALSE	TRUE	0.6	0.223
ENSG00000124767	GLO1	TRUE	TRUE	0.6	0.238
ENSG00000129103	SUMF2	TRUE	TRUE	0.6	0.232
ENSG00000009954	BAZ1B	TRUE	TRUE	0.6	0.248
ENSG00000158352	SHROOM4	FALSE	TRUE	0.6	0.223
ENSG00000101888	NXT2	TRUE	TRUE	0.6	0.223
ENSG00000173258	ZNF483	FALSE	TRUE	0.6	0.226
ENSG00000168569	TMEM223	TRUE	TRUE	0.6	0.226
ENSG00000133321	RARRES3	TRUE	TRUE	0.6	0.244
ENSG00000172500	FIBP	TRUE	TRUE	0.6	0.232
ENSG00000256269	HMBS	TRUE	TRUE	0.6	0.223
ENSG00000266412	NCOA4	TRUE	TRUE	0.6	0.244
ENSG00000003056	M6PR	TRUE	TRUE	0.6	0.223
ENSG00000139266	MARCH9	FALSE	TRUE	0.6	0.238
ENSG00000100938	GMPR2	TRUE	TRUE	0.6	0.226
ENSG00000150527	CTAGE5	FALSE	TRUE	0.6	0.23
ENSG00000199575	SNORD114-1	FALSE	FALSE	0.6	0.223
ENSG00000137807	KIF23	TRUE	TRUE	0.6	0.226
ENSG00000090863	GLG1	TRUE	TRUE	0.6	0.252
ENSG00000076351	SLC46A1	TRUE	TRUE	0.6	0.223
ENSG00000108424	KPNB1	TRUE	TRUE	0.6	0.251
ENSG00000062725	APPBP2	TRUE	TRUE	0.6	0.241
ENSG00000141551	CSNK1D	FALSE	TRUE	0.6	0.247
ENSG00000178927	C17orf62	FALSE	TRUE	0.6	0.223
ENSG00000171552	BCL2L1	FALSE	TRUE	0.6	0.223
ENSG00000198816	ZNF358	FALSE	TRUE	0.6	0.223
ENSG00000105221	AKT2	FALSE	TRUE	0.6	0.232
ENSG00000151414	NEK7	FALSE	TRUE	0.6	0.24
ENSG00000145817	YIPF5	TRUE	TRUE	0.6	0.245
ENSG00000280128	XXbac-BPG283O16.9	TRUE	FALSE	0.6	0.236
ENSG00000146243	IRAK1BP1	TRUE	TRUE	0.6	0.223
ENSG00000185963	BICD2	TRUE	TRUE	0.6	0.245
ENSG00000110711	AIP	FALSE	TRUE	0.6	0.233
ENSG00000052126	PLEKHA5	TRUE	TRUE	0.6	0.253
ENSG00000136378	ADAMTS7	FALSE	TRUE	0.6	0.223
ENSG00000101558	VAPA	FALSE	TRUE	0.6	0.254
ENSG00000142949	PTPRF	TRUE	TRUE	0.6	0.226
ENSG00000197147	LRRC8B	TRUE	TRUE	0.6	0.231
ENSG00000081019	RSBN1	FALSE	TRUE	0.6	0.241
ENSG00000119787	ATL2	FALSE	TRUE	0.6	0.233
ENSG00000093167	LRRFIP2	FALSE	TRUE	0.6	0.251
ENSG00000178038	ALS2CL	TRUE	TRUE	0.6	0.241
ENSG00000196810	CTBP1-AS2	FALSE	FALSE	0.6	0.229
ENSG00000168228	ZCCHC4	FALSE	TRUE	0.6	0.231
ENSG00000135540	NHSL1	TRUE	TRUE	0.6	0.244
ENSG00000128596	CCDC136	TRUE	TRUE	0.6	0.223
ENSG00000059378	PARP12	TRUE	TRUE	0.6	0.229
ENSG00000242732	RGAG4	TRUE	TRUE	0.6	0.229
ENSG00000133789	SWAP70	FALSE	TRUE	0.6	0.241
ENSG00000257261	RP11-96H19.1	FALSE	FALSE	0.6	0.223
ENSG00000207414	RNU6-768P	FALSE	FALSE	0.6	0.231
ENSG00000238311	snoU13	FALSE	FALSE	0.6	0.233
ENSG00000133393	FOPNL	TRUE	TRUE	0.6	0.231
ENSG00000175931	UBE2O	FALSE	TRUE	0.6	0.229
ENSG00000169733	RFNG	TRUE	TRUE	0.6	0.226
ENSG00000017797	RALBP1	TRUE	TRUE	0.6	0.241
ENSG00000153391	INO80C	TRUE	TRUE	0.6	0.229
ENSG00000141965	FEM1A	FALSE	TRUE	0.6	0.245
ENSG00000013275	PSMC4	TRUE	TRUE	0.6	0.241
ENSG00000172992	DCAKD	FALSE	TRUE	0.6	0.251
ENSG00000060688	SNRNP40	TRUE	TRUE	0.6	0.245
ENSG00000110717	NDUFS8	FALSE	TRUE	0.6	0.238
ENSG00000262814	MRPL12	TRUE	TRUE	0.6	0.223
ENSG00000130770	ATPIF1	FALSE	TRUE	0.6	0.259
ENSG00000117174	ZNHIT6	TRUE	TRUE	0.6	0.243
ENSG00000143162	CREG1	FALSE	TRUE	0.6	0.251
ENSG00000143207	RFWD2	FALSE	TRUE	0.6	0.245
ENSG00000115762	PLEKHB2	TRUE	TRUE	0.6	0.257
ENSG00000198586	TLK1	TRUE	TRUE	0.6	0.252
ENSG00000114302	PRKAR2A	TRUE	TRUE	0.6	0.257
ENSG00000174720	LARP7	FALSE	TRUE	0.6	0.259
ENSG00000145414	NAF1	TRUE	TRUE	0.6	0.243
ENSG00000204371	EHMT2	FALSE	TRUE	0.6	0.237
ENSG00000008018	PSMB1	TRUE	TRUE	0.6	0.262
ENSG00000005486	RHBDD2	TRUE	TRUE	0.6	0.243
ENSG00000197265	GTF2E2	TRUE	TRUE	0.6	0.239
ENSG00000205002	AARD	FALSE	TRUE	0.6	0.237
ENSG00000135070	ISCA1	TRUE	TRUE	0.6	0.237
ENSG00000280067	CTD-2600H12.2	TRUE	FALSE	0.6	0.237
ENSG00000172831	CES2	FALSE	TRUE	0.6	0.237
ENSG00000037042	TUBG2	TRUE	TRUE	0.6	0.241
ENSG00000279133	RP11-342K2.1	TRUE	FALSE	0.6	0.241
ENSG00000099942	CRKL	TRUE	TRUE	0.6	0.253
ENSG00000182093	WRB	TRUE	TRUE	0.6	0.243
ENSG00000143815	LBR	FALSE	TRUE	0.6	0.248
ENSG00000115970	THADA	TRUE	TRUE	0.6	0.256
ENSG00000123607	TTC21B	TRUE	TRUE	0.6	0.248
ENSG00000189058	APOD	TRUE	TRUE	0.6	0.234
ENSG00000197930	ERO1A	TRUE	TRUE	0.6	0.26
ENSG00000149633	KIAA1755	FALSE	TRUE	0.6	0.251
ENSG00000146112	PPP1R18	FALSE	TRUE	0.6	0.262
ENSG00000160767	FAM189B	TRUE	TRUE	0.6	0.245
ENSG00000238829	RNU7-45P	TRUE	FALSE	0.6	0.235
ENSG00000144668	ITGA9	TRUE	TRUE	0.6	0.242
ENSG00000241316	SUCLG2-AS1	TRUE	FALSE	0.6	0.235
ENSG00000013288	MAN2B2	FALSE	TRUE	0.6	0.245
ENSG00000248019	FAM13A-AS1	TRUE	FALSE	0.6	0.247
ENSG00000113615	SEC24A	TRUE	TRUE	0.6	0.259
ENSG00000048544	MRPS10	TRUE	TRUE	0.6	0.259
ENSG00000278886	RP11-108A14.1	TRUE	FALSE	0.6	0.235
ENSG00000134574	DDB2	TRUE	TRUE	0.6	0.242
ENSG00000173020	ADRBK1	TRUE	TRUE	0.6	0.235
ENSG00000165495	PKNOX2	FALSE	TRUE	0.6	0.242
ENSG00000111554	MDM1	TRUE	TRUE	0.6	0.235
ENSG00000276045	ORAI1	TRUE	TRUE	0.6	0.235
ENSG00000129474	AJUBA	TRUE	TRUE	0.6	0.242
ENSG00000276182	RP11-872J21.5	FALSE	FALSE	0.6	0.242
ENSG00000103227	LMF1	FALSE	TRUE	0.6	0.242
ENSG00000170160	CCDC144A	FALSE	TRUE	0.6	0.242
ENSG00000125826	RBCK1	FALSE	TRUE	0.6	0.252
ENSG00000101350	KIF3B	TRUE	TRUE	0.6	0.247
ENSG00000109436	TBC1D9	FALSE	TRUE	0.6	0.253
ENSG00000157954	WIPI2	TRUE	TRUE	0.6	0.257
ENSG00000066117	SMARCD1	FALSE	TRUE	0.6	0.257
ENSG00000129250	KIF1C	FALSE	TRUE	0.6	0.253
ENSG00000104897	SF3A2	FALSE	TRUE	0.6	0.24
ENSG00000177606	JUN	FALSE	TRUE	0.59	0.275
ENSG00000270882	HIST2H4A	TRUE	TRUE	0.59	0.248
ENSG00000114988	LMAN2L	TRUE	TRUE	0.59	0.246
ENSG00000163611	SPICE1	FALSE	TRUE	0.59	0.248
ENSG00000164169	PRMT9	TRUE	TRUE	0.59	0.24
ENSG00000164221	CCDC112	TRUE	TRUE	0.59	0.24
ENSG00000096696	DSP	FALSE	TRUE	0.59	0.246
ENSG00000006576	PHTF2	FALSE	TRUE	0.59	0.252
ENSG00000164896	FASTK	FALSE	TRUE	0.59	0.248
ENSG00000215301	DDX3X	TRUE	TRUE	0.59	0.275
ENSG00000196922	ZNF252P	TRUE	FALSE	0.59	0.252
ENSG00000165219	GAPVD1	TRUE	TRUE	0.59	0.267
ENSG00000150787	PTS	TRUE	TRUE	0.59	0.263
ENSG00000122873	CISD1	FALSE	TRUE	0.59	0.26
ENSG00000157837	SPPL3	FALSE	TRUE	0.59	0.265
ENSG00000133935	C14orf1	FALSE	TRUE	0.59	0.246
ENSG00000137809	ITGA11	FALSE	TRUE	0.59	0.258
ENSG00000040199	PHLPP2	TRUE	TRUE	0.59	0.254
ENSG00000141447	OSBPL1A	TRUE	TRUE	0.59	0.267
ENSG00000099331	MYO9B	TRUE	TRUE	0.59	0.266
ENSG00000237440	ZNF737	TRUE	TRUE	0.59	0.246
ENSG00000182240	BACE2	FALSE	TRUE	0.59	0.248
ENSG00000137628	DDX60	FALSE	TRUE	0.59	0.263
ENSG00000152495	CAMK4	FALSE	TRUE	0.59	0.268
ENSG00000096746	HNRNPH3	FALSE	TRUE	0.59	0.275
ENSG00000110900	TSPAN11	FALSE	TRUE	0.59	0.268
ENSG00000141429	GALNT1	FALSE	TRUE	0.59	0.272
ENSG00000116761	CTH	TRUE	TRUE	0.59	0.246
ENSG00000122477	LRRC39	TRUE	TRUE	0.59	0.254
ENSG00000018699	TTC27	FALSE	TRUE	0.59	0.256
ENSG00000256043	CTSO	FALSE	TRUE	0.59	0.276
ENSG00000170458	CD14	FALSE	TRUE	0.59	0.246
ENSG00000003096	KLHL13	TRUE	TRUE	0.59	0.251
ENSG00000198846	TOX	TRUE	TRUE	0.59	0.272
ENSG00000185728	YTHDF3	TRUE	TRUE	0.59	0.268
ENSG00000197858	GPAA1	FALSE	TRUE	0.59	0.264
ENSG00000138107	ACTR1A	TRUE	TRUE	0.59	0.264
ENSG00000165416	SUGT1	TRUE	TRUE	0.59	0.277
ENSG00000276248	RP11-230F18.5	FALSE	FALSE	0.59	0.251
ENSG00000090238	YPEL3	TRUE	TRUE	0.59	0.256
ENSG00000204650	CRHR1-IT1	FALSE	FALSE	0.59	0.249
ENSG00000182141	ZNF708	TRUE	TRUE	0.59	0.254
ENSG00000185340	GAS2L1	TRUE	TRUE	0.59	0.246
ENSG00000198911	SREBF2	TRUE	TRUE	0.59	0.272
ENSG00000178458	H3F3AP6	FALSE	FALSE	0.59	0.276
ENSG00000154124	OTULIN	FALSE	TRUE	0.59	0.265
ENSG00000233429	HOTAIRM1	FALSE	FALSE	0.59	0.276
ENSG00000123411	IKZF4	TRUE	TRUE	0.59	0.269
ENSG00000092621	PHGDH	TRUE	TRUE	0.59	0.27
ENSG00000162769	FLVCR1	FALSE	TRUE	0.59	0.262
ENSG00000182389	CACNB4	TRUE	TRUE	0.59	0.262
ENSG00000196455	PIK3R4	TRUE	TRUE	0.59	0.26
ENSG00000121210	KIAA0922	TRUE	TRUE	0.59	0.266
ENSG00000153395	LPCAT1	TRUE	TRUE	0.59	0.262
ENSG00000145675	PIK3R1	FALSE	TRUE	0.59	0.27
ENSG00000161912	ADCY10P1	TRUE	FALSE	0.59	0.26
ENSG00000051620	HEBP2	TRUE	TRUE	0.59	0.26
ENSG00000089682	RBM41	TRUE	TRUE	0.59	0.26
ENSG00000136986	DERL1	FALSE	TRUE	0.59	0.279
ENSG00000107362	ABHD17B	FALSE	TRUE	0.59	0.262
ENSG00000233016	SNHG7	FALSE	FALSE	0.59	0.257
ENSG00000107551	RASSF4	TRUE	TRUE	0.59	0.266
ENSG00000119917	IFIT3	FALSE	TRUE	0.59	0.262
ENSG00000121390	PSPC1	TRUE	TRUE	0.59	0.272
ENSG00000006194	ZNF263	FALSE	TRUE	0.59	0.262
ENSG00000108963	DPH1	FALSE	TRUE	0.59	0.257
ENSG00000141456	PELP1	TRUE	TRUE	0.59	0.257
ENSG00000130703	OSBPL2	TRUE	TRUE	0.59	0.262
ENSG00000204138	PHACTR4	TRUE	TRUE	0.59	0.278
ENSG00000212978	AC016747.3	FALSE	FALSE	0.59	0.252
ENSG00000047056	WDR37	TRUE	TRUE	0.59	0.252
ENSG00000182185	RAD51B	TRUE	TRUE	0.59	0.257
ENSG00000101596	SMCHD1	FALSE	TRUE	0.59	0.286
ENSG00000260160	CTC-471J1.2	TRUE	FALSE	0.59	0.252
ENSG00000145050	MANF	TRUE	TRUE	0.59	0.271
ENSG00000185261	KIAA0825	TRUE	TRUE	0.59	0.258
ENSG00000156467	UQCRB	FALSE	TRUE	0.59	0.29
ENSG00000180592	SKIDA1	FALSE	TRUE	0.59	0.258
ENSG00000133027	PEMT	FALSE	TRUE	0.59	0.252
ENSG00000006042	TMEM98	TRUE	TRUE	0.59	0.282
ENSG00000178726	THBD	FALSE	TRUE	0.59	0.258
ENSG00000152527	PLEKHH2	TRUE	TRUE	0.59	0.292
ENSG00000115604	IL18R1	TRUE	TRUE	0.59	0.263
ENSG00000093183	SEC22C	TRUE	TRUE	0.59	0.279
ENSG00000170234	PWWP2A	FALSE	TRUE	0.59	0.286
ENSG00000170899	GSTA4	TRUE	TRUE	0.59	0.268
ENSG00000225224	RP4-814D15.2	FALSE	FALSE	0.59	0.263
ENSG00000147010	SH3KBP1	FALSE	TRUE	0.59	0.292
ENSG00000198814	GK	TRUE	TRUE	0.59	0.258
ENSG00000196440	ARMCX4	TRUE	TRUE	0.59	0.266
ENSG00000182484	WASH6P	FALSE	FALSE	0.59	0.268
ENSG00000157613	CREB3L1	FALSE	TRUE	0.59	0.279
ENSG00000149557	FEZ1	FALSE	TRUE	0.59	0.266
ENSG00000107771	CCSER2	TRUE	TRUE	0.59	0.289
ENSG00000060138	YBX3	FALSE	TRUE	0.59	0.293
ENSG00000135655	USP15	FALSE	TRUE	0.59	0.288
ENSG00000100601	ALKBH1	FALSE	TRUE	0.59	0.266
ENSG00000103657	HERC1	TRUE	TRUE	0.59	0.286
ENSG00000129355	CDKN2D	FALSE	TRUE	0.59	0.266
ENSG00000278129	ZNF8	FALSE	TRUE	0.59	0.274
ENSG00000157916	RER1	FALSE	TRUE	0.59	0.281
ENSG00000145730	PAM	TRUE	TRUE	0.59	0.289
ENSG00000029639	TFB1M	TRUE	TRUE	0.59	0.258
ENSG00000084112	SSH1	FALSE	TRUE	0.59	0.282
ENSG00000133106	EPSTI1	FALSE	TRUE	0.59	0.282
ENSG00000279352	RP11-411B10.7	FALSE	FALSE	0.59	0.258
ENSG00000121904	CSMD2	FALSE	TRUE	0.59	0.264
ENSG00000225791	TRAM2-AS1	FALSE	FALSE	0.59	0.269
ENSG00000158966	CACHD1	TRUE	TRUE	0.59	0.291
ENSG00000260805	RP11-61J19.5	FALSE	FALSE	0.59	0.264
ENSG00000011566	MAP4K3	FALSE	TRUE	0.59	0.288
ENSG00000236255	AC009404.2	TRUE	FALSE	0.59	0.272
ENSG00000203506	RBMS3-AS2	FALSE	FALSE	0.59	0.288
ENSG00000169964	TMEM42	TRUE	TRUE	0.59	0.274
ENSG00000146555	SDK1	FALSE	TRUE	0.59	0.278
ENSG00000106305	AIMP2	TRUE	TRUE	0.59	0.27
ENSG00000129680	MAP7D3	FALSE	TRUE	0.59	0.288
ENSG00000147324	MFHAS1	FALSE	TRUE	0.59	0.282
ENSG00000136877	FPGS	TRUE	TRUE	0.59	0.276
ENSG00000072422	RHOBTB1	TRUE	TRUE	0.59	0.274
ENSG00000111215	PRR4	TRUE	TRUE	0.59	0.276
ENSG00000059758	CDK17	FALSE	TRUE	0.59	0.285
ENSG00000180730	SHISA2	TRUE	TRUE	0.59	0.278
ENSG00000102901	CENPT	TRUE	TRUE	0.59	0.272
ENSG00000167193	CRK	TRUE	TRUE	0.59	0.284
ENSG00000091640	SPAG7	FALSE	TRUE	0.59	0.278
ENSG00000236088	COX10-AS1	TRUE	FALSE	0.59	0.276
ENSG00000177034	MTX3	TRUE	TRUE	0.59	0.275
ENSG00000112739	PRPF4B	FALSE	TRUE	0.59	0.298
ENSG00000008277	ADAM22	TRUE	TRUE	0.59	0.264
ENSG00000106617	PRKAG2	TRUE	TRUE	0.59	0.27
ENSG00000104325	DECR1	FALSE	TRUE	0.59	0.287
ENSG00000176148	TCP11L1	TRUE	TRUE	0.59	0.27
ENSG00000244953	RP11-613D13.8	TRUE	FALSE	0.59	0.29
ENSG00000170276	HSPB2	FALSE	TRUE	0.59	0.27
ENSG00000015171	ZMYND11	TRUE	TRUE	0.59	0.292
ENSG00000132669	RIN2	TRUE	TRUE	0.59	0.302
ENSG00000183386	FHL3	FALSE	TRUE	0.59	0.278
ENSG00000282057	RP4-621F18.2	FALSE	FALSE	0.59	0.276
ENSG00000035687	ADSS	FALSE	TRUE	0.59	0.285
ENSG00000115526	CHST10	TRUE	TRUE	0.59	0.27
ENSG00000123983	ACSL3	FALSE	TRUE	0.59	0.301
ENSG00000175105	ZNF654	FALSE	TRUE	0.59	0.283
ENSG00000163584	RPL22L1	FALSE	TRUE	0.59	0.293
ENSG00000179387	ELMOD2	FALSE	TRUE	0.59	0.283
ENSG00000154122	ANKH	FALSE	TRUE	0.59	0.276
ENSG00000145868	FBXO38	FALSE	TRUE	0.59	0.278
ENSG00000168298	HIST1H1E	TRUE	TRUE	0.59	0.27
ENSG00000158406	HIST1H4H	TRUE	TRUE	0.59	0.27
ENSG00000146802	TMEM168	FALSE	TRUE	0.59	0.288
ENSG00000106018	VIPR2	TRUE	TRUE	0.59	0.278
ENSG00000166681	NGFRAP1	TRUE	TRUE	0.59	0.304
ENSG00000147459	DOCK5	TRUE	TRUE	0.59	0.302
ENSG00000107021	TBC1D13	FALSE	TRUE	0.59	0.278
ENSG00000149179	C11orf49	FALSE	TRUE	0.59	0.295
ENSG00000166900	STX3	FALSE	TRUE	0.59	0.283
ENSG00000221968	FADS3	FALSE	TRUE	0.59	0.292
ENSG00000197555	SIPA1L1	TRUE	TRUE	0.59	0.285
ENSG00000071246	VASH1	TRUE	TRUE	0.59	0.276
ENSG00000160199	PKNOX1	TRUE	TRUE	0.59	0.281
ENSG00000198886	MT-ND4	FALSE	TRUE	0.59	0.305
ENSG00000198746	GPATCH3	TRUE	TRUE	0.59	0.276
ENSG00000117425	PTCH2	TRUE	TRUE	0.59	0.276
ENSG00000189283	FHIT	TRUE	TRUE	0.59	0.281
ENSG00000164073	MFSD8	FALSE	TRUE	0.59	0.276
ENSG00000184786	TCTE3	TRUE	TRUE	0.59	0.271
ENSG00000104472	CHRAC1	FALSE	TRUE	0.59	0.286
ENSG00000157657	ZNF618	FALSE	TRUE	0.59	0.299
ENSG00000166478	ZNF143	FALSE	TRUE	0.59	0.276
ENSG00000175662	TOM1L2	FALSE	TRUE	0.59	0.281
ENSG00000248527	MTATP6P1	FALSE	FALSE	0.59	0.312
ENSG00000116874	WARS2	FALSE	TRUE	0.59	0.285
ENSG00000273136	NBPF26	FALSE	TRUE	0.59	0.31
ENSG00000138035	PNPT1	TRUE	TRUE	0.59	0.301
ENSG00000249767	ENPP7P10	TRUE	FALSE	0.59	0.277
ENSG00000133398	MED10	FALSE	TRUE	0.59	0.289
ENSG00000147155	EBP	TRUE	TRUE	0.59	0.277
ENSG00000164967	RPP25L	FALSE	TRUE	0.59	0.287
ENSG00000270072	RP11-750H9.7	FALSE	FALSE	0.59	0.282
ENSG00000165655	ZNF503	FALSE	TRUE	0.59	0.301
ENSG00000107938	EDRF1	FALSE	TRUE	0.59	0.289
ENSG00000100731	PCNX	FALSE	TRUE	0.59	0.308
ENSG00000259463	RP11-540O11.7	FALSE	FALSE	0.59	0.285
ENSG00000174977	AC026271.5	FALSE	FALSE	0.59	0.291
ENSG00000065717	TLE2	TRUE	TRUE	0.59	0.291
ENSG00000261326	LINC01355	TRUE	FALSE	0.59	0.283
ENSG00000111801	BTN3A3	TRUE	TRUE	0.59	0.307
ENSG00000168439	STIP1	TRUE	TRUE	0.59	0.309
ENSG00000132128	LRRC41	TRUE	TRUE	0.59	0.299
ENSG00000163349	HIPK1	FALSE	TRUE	0.59	0.312
ENSG00000188643	S100A16	TRUE	TRUE	0.59	0.301
ENSG00000205795	CYS1	FALSE	TRUE	0.59	0.283
ENSG00000068024	HDAC4	TRUE	TRUE	0.59	0.289
ENSG00000175416	CLTB	TRUE	TRUE	0.59	0.293
ENSG00000204525	HLA-C	FALSE	TRUE	0.59	0.318
ENSG00000112769	LAMA4	TRUE	TRUE	0.59	0.318
ENSG00000205903	ZNF316	FALSE	TRUE	0.59	0.283
[truncated: 1,197 more rows]

## Sheet: MF
	feature_symbol	bvg_ruv_endog	prot_coding	AUC	pval
ENSG00000105971	CAV2	TRUE	TRUE	0.98	8.27e-05
ENSG00000149591	TAGLN	TRUE	TRUE	0.95	0.000288
ENSG00000092841	MYL6	TRUE	TRUE	0.91	0.000831
ENSG00000163431	LMOD1	TRUE	TRUE	0.91	0.000652
ENSG00000095637	SORBS1	TRUE	TRUE	0.91	0.000674
ENSG00000162614	NEXN	FALSE	TRUE	0.9	0.000949
ENSG00000150593	PDCD4	FALSE	TRUE	0.9	0.00105
ENSG00000130402	ACTN4	FALSE	TRUE	0.9	0.00109
ENSG00000133392	MYH11	TRUE	TRUE	0.9	0.00135
ENSG00000145012	LPP	TRUE	TRUE	0.89	0.00153
ENSG00000168743	NPNT	TRUE	TRUE	0.89	0.00123
ENSG00000124749	COL21A1	TRUE	TRUE	0.89	0.000819
ENSG00000082512	TRAF5	TRUE	TRUE	0.89	0.00132
ENSG00000171314	PGAM1	TRUE	TRUE	0.89	0.00172
ENSG00000162688	AGL	TRUE	TRUE	0.88	0.00142
ENSG00000138193	PLCE1	TRUE	TRUE	0.88	0.00173
ENSG00000072952	MRVI1	TRUE	TRUE	0.87	0.00238
ENSG00000213639	PPP1CB	TRUE	TRUE	0.87	0.00274
ENSG00000137501	SYTL2	FALSE	TRUE	0.87	0.00194
ENSG00000107796	ACTA2	TRUE	TRUE	0.87	0.003
ENSG00000198252	STYX	FALSE	TRUE	0.86	0.00289
ENSG00000141552	ANAPC11	TRUE	TRUE	0.86	0.00299
ENSG00000091879	ANGPT2	TRUE	TRUE	0.86	0.00223
ENSG00000047579	DTNBP1	FALSE	TRUE	0.86	0.00268
ENSG00000172380	GNG12	FALSE	TRUE	0.86	0.00387
ENSG00000147526	TACC1	TRUE	TRUE	0.85	0.00446
ENSG00000085231	AK6	FALSE	TRUE	0.85	0.00325
ENSG00000196458	ZNF605	TRUE	TRUE	0.85	0.00347
ENSG00000162989	KCNJ3	TRUE	TRUE	0.85	0.00432
ENSG00000172403	SYNPO2	TRUE	TRUE	0.85	0.00473
ENSG00000078674	PCM1	FALSE	TRUE	0.85	0.00502
ENSG00000167815	PRDX2	FALSE	TRUE	0.85	0.00476
ENSG00000110200	ANAPC15	FALSE	TRUE	0.84	0.00377
ENSG00000148484	RSU1	FALSE	TRUE	0.84	0.00521
ENSG00000164938	TP53INP1	FALSE	TRUE	0.84	0.00504
ENSG00000035862	TIMP2	FALSE	TRUE	0.83	0.00721
ENSG00000077157	PPP1R12B	TRUE	TRUE	0.83	0.00701
ENSG00000164985	PSIP1	FALSE	TRUE	0.83	0.00735
ENSG00000143761	ARF1	TRUE	TRUE	0.83	0.00792
ENSG00000119471	HSDL2	TRUE	TRUE	0.83	0.00571
ENSG00000136003	ISCU	TRUE	TRUE	0.83	0.007
ENSG00000100815	TRIP11	TRUE	TRUE	0.83	0.00743
ENSG00000205302	SNX2	TRUE	TRUE	0.83	0.00698
ENSG00000205542	TMSB4X	FALSE	TRUE	0.83	0.00855
ENSG00000101335	MYL9	FALSE	TRUE	0.83	0.00825
ENSG00000198431	TXNRD1	FALSE	TRUE	0.82	0.00645
ENSG00000073712	FERMT2	FALSE	TRUE	0.82	0.00935
ENSG00000081665	ZNF506	TRUE	TRUE	0.82	0.00786
ENSG00000137996	RTCA	TRUE	TRUE	0.82	0.00773
ENSG00000102804	TSC22D1	TRUE	TRUE	0.82	0.0101
ENSG00000114978	MOB1A	TRUE	TRUE	0.82	0.0104
ENSG00000099785	MARCH2	FALSE	TRUE	0.82	0.00863
ENSG00000102054	RBBP7	TRUE	TRUE	0.82	0.00978
ENSG00000176463	SLCO3A1	FALSE	TRUE	0.81	0.0105
ENSG00000130176	CNN1	TRUE	TRUE	0.81	0.00818
ENSG00000148187	MRRF	TRUE	TRUE	0.81	0.00922
ENSG00000058272	PPP1R12A	FALSE	TRUE	0.81	0.0119
ENSG00000117151	CTBS	TRUE	TRUE	0.81	0.00923
ENSG00000152818	UTRN	FALSE	TRUE	0.81	0.0125
ENSG00000166783	KIAA0430	TRUE	TRUE	0.81	0.0116
ENSG00000170043	TRAPPC1	FALSE	TRUE	0.81	0.0107
ENSG00000118873	RAB3GAP2	FALSE	TRUE	0.81	0.0106
ENSG00000113140	SPARC	TRUE	TRUE	0.81	0.0133
ENSG00000168591	TMUB2	TRUE	TRUE	0.81	0.00911
ENSG00000155657	TTN	TRUE	TRUE	0.8	0.0122
ENSG00000172869	DMXL1	TRUE	TRUE	0.8	0.012
ENSG00000055211	GINM1	FALSE	TRUE	0.8	0.0135
ENSG00000166025	AMOTL1	TRUE	TRUE	0.8	0.0115
ENSG00000115524	SF3B1	TRUE	TRUE	0.8	0.0148
ENSG00000160145	KALRN	FALSE	TRUE	0.8	0.0113
ENSG00000131711	MAP1B	TRUE	TRUE	0.8	0.0131
ENSG00000164330	EBF1	FALSE	TRUE	0.8	0.0113
ENSG00000101882	NKAP	TRUE	TRUE	0.8	0.0129
ENSG00000155975	VPS37A	TRUE	TRUE	0.8	0.011
ENSG00000119314	PTBP3	FALSE	TRUE	0.8	0.0142
ENSG00000163781	TOPBP1	FALSE	TRUE	0.8	0.011
ENSG00000265972	TXNIP	TRUE	TRUE	0.8	0.0156
ENSG00000149531	FRG1BP	FALSE	FALSE	0.8	0.0131
ENSG00000163110	PDLIM5	TRUE	TRUE	0.8	0.0154
ENSG00000112146	FBXO9	FALSE	TRUE	0.8	0.015
ENSG00000106948	AKNA	FALSE	TRUE	0.8	0.0108
ENSG00000131471	AOC3	FALSE	TRUE	0.8	0.013
ENSG00000101608	MYL12A	FALSE	TRUE	0.8	0.0163
ENSG00000171451	DSEL	TRUE	TRUE	0.8	0.015
ENSG00000183530	PRR14L	TRUE	TRUE	0.8	0.0146
ENSG00000112186	CAP2	TRUE	TRUE	0.8	0.0115
ENSG00000143248	RGS5	TRUE	TRUE	0.8	0.0137
ENSG00000014641	MDH1	FALSE	TRUE	0.8	0.0158
ENSG00000128595	CALU	TRUE	TRUE	0.8	0.0173
ENSG00000110237	ARHGEF17	TRUE	TRUE	0.8	0.0154
ENSG00000090376	IRAK3	TRUE	TRUE	0.79	0.0138
ENSG00000163807	KIAA1143	FALSE	TRUE	0.79	0.0172
ENSG00000187498	COL4A1	FALSE	TRUE	0.79	0.0191
ENSG00000028116	VRK2	TRUE	TRUE	0.79	0.0166
ENSG00000120805	ARL1	TRUE	TRUE	0.79	0.0181
ENSG00000091436	AC013461.1	FALSE	TRUE	0.78	0.0214
ENSG00000198467	TPM2	FALSE	TRUE	0.78	0.0222
ENSG00000121964	GTDC1	FALSE	TRUE	0.78	0.0188
ENSG00000164116	GUCY1A3	TRUE	TRUE	0.78	0.0204
ENSG00000085382	HACE1	FALSE	TRUE	0.78	0.0181
ENSG00000146842	TMEM209	TRUE	TRUE	0.78	0.0177
ENSG00000092969	TGFB2	TRUE	TRUE	0.78	0.019
ENSG00000126698	DNAJC8	FALSE	TRUE	0.78	0.023
ENSG00000049323	LTBP1	TRUE	TRUE	0.78	0.0222
ENSG00000119004	CYP20A1	FALSE	TRUE	0.78	0.0232
ENSG00000160613	PCSK7	TRUE	TRUE	0.78	0.0215
ENSG00000163017	ACTG2	TRUE	TRUE	0.78	0.0223
ENSG00000177565	TBL1XR1	TRUE	TRUE	0.78	0.0248
ENSG00000204310	AGPAT1	TRUE	TRUE	0.78	0.0182
ENSG00000115504	EHBP1	FALSE	TRUE	0.78	0.0229
ENSG00000172007	RAB33B	TRUE	TRUE	0.78	0.0181
ENSG00000169249	ZRSR2	TRUE	TRUE	0.78	0.0192
ENSG00000065534	MYLK	TRUE	TRUE	0.78	0.0261
ENSG00000139946	PELI2	FALSE	TRUE	0.78	0.0228
ENSG00000168461	RAB31	FALSE	TRUE	0.78	0.0243
ENSG00000167088	SNRPD1	TRUE	TRUE	0.78	0.0235
ENSG00000178971	CTC1	TRUE	TRUE	0.78	0.0191
ENSG00000079308	TNS1	FALSE	TRUE	0.77	0.0267
ENSG00000168116	KIAA1586	TRUE	TRUE	0.77	0.0232
ENSG00000166166	TRMT61A	TRUE	TRUE	0.77	0.0177
ENSG00000187513	GJA4	TRUE	TRUE	0.77	0.0189
ENSG00000135842	FAM129A	FALSE	TRUE	0.77	0.0214
ENSG00000186446	ZNF501	TRUE	TRUE	0.77	0.0189
ENSG00000156052	GNAQ	TRUE	TRUE	0.77	0.0279
ENSG00000151468	CCDC3	TRUE	TRUE	0.77	0.0189
ENSG00000178662	CSRNP3	FALSE	TRUE	0.77	0.0245
ENSG00000185633	NDUFA4L2	FALSE	TRUE	0.77	0.0187
ENSG00000110917	MLEC	TRUE	TRUE	0.77	0.0266
ENSG00000032219	ARID4A	TRUE	TRUE	0.77	0.0269
ENSG00000226029	RP4-798A10.2	TRUE	FALSE	0.77	0.02
ENSG00000196517	SLC6A9	FALSE	TRUE	0.77	0.02
ENSG00000109452	INPP4B	TRUE	TRUE	0.77	0.02
ENSG00000172572	PDE3A	FALSE	TRUE	0.77	0.02
ENSG00000184271	POU6F1	TRUE	TRUE	0.77	0.0213
ENSG00000182963	GJC1	FALSE	TRUE	0.77	0.02
ENSG00000130706	ADRM1	TRUE	TRUE	0.77	0.0225
ENSG00000131127	ZNF141	TRUE	TRUE	0.77	0.0248
ENSG00000117906	RCN2	FALSE	TRUE	0.77	0.028
ENSG00000103241	FOXF1	FALSE	TRUE	0.77	0.0302
ENSG00000185946	RNPC3	FALSE	TRUE	0.77	0.029
ENSG00000136521	NDUFB5	FALSE	TRUE	0.77	0.0271
ENSG00000106028	SSBP1	TRUE	TRUE	0.77	0.0304
ENSG00000174886	NDUFA11	FALSE	TRUE	0.77	0.0287
ENSG00000120137	PANK3	TRUE	TRUE	0.77	0.0262
ENSG00000107679	PLEKHA1	FALSE	TRUE	0.77	0.0283
ENSG00000183726	TMEM50A	TRUE	TRUE	0.76	0.0302
ENSG00000187068	C3orf70	TRUE	TRUE	0.76	0.0285
ENSG00000198523	PLN	TRUE	TRUE	0.76	0.0236
ENSG00000151465	CDC123	FALSE	TRUE	0.76	0.0285
ENSG00000197321	SVIL	TRUE	TRUE	0.76	0.0323
ENSG00000119711	ALDH6A1	TRUE	TRUE	0.76	0.0285
ENSG00000063177	RPL18	FALSE	TRUE	0.76	0.0333
ENSG00000183864	TOB2	TRUE	TRUE	0.76	0.0325
ENSG00000130150	MOSPD2	FALSE	TRUE	0.76	0.0264
ENSG00000127603	MACF1	FALSE	TRUE	0.76	0.0349
ENSG00000034677	RNF19A	FALSE	TRUE	0.76	0.033
ENSG00000173715	C11orf80	TRUE	TRUE	0.76	0.0249
ENSG00000110344	UBE4A	TRUE	TRUE	0.76	0.0317
ENSG00000061987	MON2	FALSE	TRUE	0.76	0.0327
ENSG00000080815	PSEN1	TRUE	TRUE	0.76	0.0321
ENSG00000012171	SEMA3B	TRUE	TRUE	0.76	0.0248
ENSG00000119321	FKBP15	TRUE	TRUE	0.76	0.0264
ENSG00000135269	TES	FALSE	TRUE	0.76	0.0356
ENSG00000171295	ZNF440	TRUE	TRUE	0.76	0.0263
ENSG00000178982	EIF3K	TRUE	TRUE	0.76	0.0344
ENSG00000125356	NDUFA1	FALSE	TRUE	0.76	0.0356
ENSG00000119638	NEK9	FALSE	TRUE	0.76	0.0352
ENSG00000183889	AC138969.4	FALSE	TRUE	0.76	0.0315
ENSG00000087258	GNAO1	TRUE	TRUE	0.76	0.0292
ENSG00000137941	TTLL7	TRUE	TRUE	0.76	0.0292
ENSG00000189308	LIN54	TRUE	TRUE	0.76	0.0328
ENSG00000078668	VDAC3	TRUE	TRUE	0.76	0.0328
ENSG00000058668	ATP2B4	TRUE	TRUE	0.76	0.0376
ENSG00000151693	ASAP2	FALSE	TRUE	0.76	0.026
ENSG00000136731	UGGT1	FALSE	TRUE	0.76	0.0331
ENSG00000071205	ARHGAP10	FALSE	TRUE	0.76	0.0331
ENSG00000081189	MEF2C	FALSE	TRUE	0.76	0.0331
ENSG00000131016	AKAP12	TRUE	TRUE	0.76	0.0383
ENSG00000183087	GAS6	FALSE	TRUE	0.76	0.0277
ENSG00000177469	PTRF	FALSE	TRUE	0.76	0.0384
ENSG00000127540	UQCR11	FALSE	TRUE	0.76	0.0371
ENSG00000173402	DAG1	FALSE	TRUE	0.76	0.0321
ENSG00000187391	MAGI2	TRUE	TRUE	0.76	0.0276
ENSG00000066427	ATXN3	FALSE	TRUE	0.76	0.038
ENSG00000126214	KLC1	FALSE	TRUE	0.76	0.0321
ENSG00000150995	ITPR1	FALSE	TRUE	0.75	0.0378
ENSG00000011454	RABGAP1	TRUE	TRUE	0.75	0.0358
ENSG00000139220	PPFIA2	TRUE	TRUE	0.75	0.0308
ENSG00000178977	LINC00324	TRUE	FALSE	0.75	0.0292
ENSG00000134440	NARS	FALSE	TRUE	0.75	0.0371
ENSG00000087460	GNAS	TRUE	TRUE	0.75	0.0402
ENSG00000170144	HNRNPA3	FALSE	TRUE	0.75	0.0408
ENSG00000068383	INPP5A	FALSE	TRUE	0.75	0.0308
ENSG00000033178	UBA6	TRUE	TRUE	0.75	0.0416
ENSG00000134871	COL4A2	FALSE	TRUE	0.75	0.042
ENSG00000086619	ERO1B	FALSE	TRUE	0.75	0.0397
ENSG00000164161	HHIP	TRUE	TRUE	0.75	0.0393
ENSG00000184347	SLIT3	TRUE	TRUE	0.75	0.0397
ENSG00000078319	PMS2P1	TRUE	FALSE	0.75	0.0307
ENSG00000122786	CALD1	FALSE	TRUE	0.75	0.0421
ENSG00000213445	SIPA1	FALSE	TRUE	0.75	0.0307
ENSG00000110074	FOXRED1	FALSE	TRUE	0.75	0.0307
ENSG00000132383	RPA1	TRUE	TRUE	0.75	0.0353
ENSG00000105364	MRPL4	FALSE	TRUE	0.75	0.0324
ENSG00000074181	NOTCH3	FALSE	TRUE	0.75	0.038
ENSG00000116396	KCNC4	TRUE	TRUE	0.75	0.0323
ENSG00000115414	FN1	TRUE	TRUE	0.75	0.0441
ENSG00000172428	MYEOV2	TRUE	TRUE	0.75	0.0416
ENSG00000127946	HIP1	TRUE	TRUE	0.75	0.0371
ENSG00000100968	NFATC4	TRUE	TRUE	0.75	0.0404
ENSG00000091542	ALKBH5	TRUE	TRUE	0.75	0.0412
ENSG00000088854	C20orf194	FALSE	TRUE	0.75	0.0383
ENSG00000119013	NDUFB3	FALSE	TRUE	0.75	0.0409
ENSG00000116580	GON4L	TRUE	TRUE	0.75	0.0428
ENSG00000112276	BVES	FALSE	TRUE	0.75	0.0358
ENSG00000135250	SRPK2	TRUE	TRUE	0.75	0.0432
ENSG00000151893	CACUL1	TRUE	TRUE	0.75	0.0445
ENSG00000153179	RASSF3	FALSE	TRUE	0.75	0.0423
ENSG00000135723	FHOD1	FALSE	TRUE	0.75	0.034
ENSG00000105483	CARD8	FALSE	TRUE	0.75	0.0402
ENSG00000092470	WDR76	TRUE	TRUE	0.75	0.0358
ENSG00000078142	PIK3C3	FALSE	TRUE	0.75	0.0429
ENSG00000116127	ALMS1	TRUE	TRUE	0.75	0.0392
ENSG00000116095	PLEKHA3	TRUE	TRUE	0.75	0.0448
ENSG00000158604	TMED4	TRUE	TRUE	0.75	0.0476
ENSG00000198707	CEP290	TRUE	TRUE	0.75	0.0456
ENSG00000108559	NUP88	TRUE	TRUE	0.75	0.0452
ENSG00000128487	SPECC1	TRUE	TRUE	0.75	0.0393
ENSG00000099795	NDUFB7	FALSE	TRUE	0.75	0.0428
ENSG00000162961	DPY30	FALSE	TRUE	0.74	0.0449
ENSG00000115446	UNC50	FALSE	TRUE	0.74	0.0425
ENSG00000151617	EDNRA	TRUE	TRUE	0.74	0.0377
ENSG00000247516	MIR4458HG	FALSE	FALSE	0.74	0.0411
ENSG00000103876	FAH	TRUE	TRUE	0.74	0.0357
ENSG00000158470	B4GALT5	FALSE	TRUE	0.74	0.0459
ENSG00000083844	ZNF264	FALSE	TRUE	0.74	0.0438
ENSG00000163006	CCDC138	FALSE	TRUE	0.74	0.0376
ENSG00000018408	WWTR1	FALSE	TRUE	0.74	0.0505
ENSG00000146006	LRRTM2	FALSE	TRUE	0.74	0.0442
ENSG00000122545	SEPT7	TRUE	TRUE	0.74	0.0505
ENSG00000035403	VCL	FALSE	TRUE	0.74	0.0505
ENSG00000111341	MGP	TRUE	TRUE	0.74	0.0474
ENSG00000132613	MTSS1L	FALSE	TRUE	0.74	0.0376
ENSG00000133030	MPRIP	TRUE	TRUE	0.74	0.0498
ENSG00000182628	SKA2	TRUE	TRUE	0.74	0.046
ENSG00000135956	TMEM127	FALSE	TRUE	0.74	0.0415
ENSG00000173145	NOC3L	TRUE	TRUE	0.74	0.0459
ENSG00000125266	EFNB2	FALSE	TRUE	0.74	0.0375
ENSG00000114450	GNB4	FALSE	TRUE	0.74	0.0504
ENSG00000166348	USP54	FALSE	TRUE	0.74	0.0396
ENSG00000179933	C14orf119	FALSE	TRUE	0.74	0.0416
ENSG00000166165	CKB	TRUE	TRUE	0.74	0.0416
ENSG00000162976	PQLC3	FALSE	TRUE	0.74	0.0493
ENSG00000232729	AC083884.8	FALSE	FALSE	0.74	0.0416
ENSG00000196405	EVL	FALSE	TRUE	0.74	0.0416
ENSG00000121057	AKAP1	TRUE	TRUE	0.74	0.0468
ENSG00000120008	WDR11	FALSE	TRUE	0.74	0.0471
ENSG00000070770	CSNK2A2	FALSE	TRUE	0.74	0.0519
ENSG00000162878	PKDCC	FALSE	TRUE	0.74	0.049
ENSG00000163697	APBB2	TRUE	TRUE	0.74	0.0437
ENSG00000122512	PMS2	FALSE	TRUE	0.74	0.0437
ENSG00000177683	THAP5	TRUE	TRUE	0.74	0.049
ENSG00000165506	DNAAF2	TRUE	TRUE	0.74	0.049
ENSG00000103381	CPPED1	FALSE	TRUE	0.74	0.0457
ENSG00000197183	NOL4L	TRUE	TRUE	0.74	0.0474
ENSG00000163931	TKT	TRUE	TRUE	0.74	0.0458
ENSG00000235559	NOP56P1	FALSE	FALSE	0.74	0.0458
ENSG00000229447	RP11-490K7.4	FALSE	FALSE	0.73	0.0458
ENSG00000170522	ELOVL6	TRUE	TRUE	0.73	0.0479
ENSG00000166333	ILK	TRUE	TRUE	0.73	0.0497
ENSG00000173848	NET1	FALSE	TRUE	0.73	0.0479
ENSG00000185532	PRKG1	FALSE	TRUE	0.73	0.054
ENSG00000226688	ENTPD1-AS1	FALSE	FALSE	0.73	0.0497
ENSG00000176658	MYO1D	TRUE	TRUE	0.73	0.0458
ENSG00000087274	ADD1	FALSE	TRUE	0.73	0.0592
ENSG00000128609	NDUFA5	FALSE	TRUE	0.73	0.0553
ENSG00000173918	C1QTNF1	FALSE	TRUE	0.73	0.048
ENSG00000178980	SEPW1	TRUE	TRUE	0.73	0.0602
ENSG00000126107	HECTD3	FALSE	TRUE	0.73	0.0481
ENSG00000143418	CERS2	TRUE	TRUE	0.73	0.0538
ENSG00000125611	CHCHD5	FALSE	TRUE	0.73	0.0538
ENSG00000178996	SNX18	FALSE	TRUE	0.73	0.0538
ENSG00000112282	MED23	FALSE	TRUE	0.73	0.0538
ENSG00000171243	SOSTDC1	TRUE	TRUE	0.73	0.0538
ENSG00000178860	MSC	TRUE	TRUE	0.73	0.0565
ENSG00000166839	ANKDD1A	TRUE	TRUE	0.73	0.0538
ENSG00000105429	MEGF8	TRUE	TRUE	0.73	0.0502
ENSG00000115128	SF3B6	FALSE	TRUE	0.73	0.061
ENSG00000113361	CDH6	TRUE	TRUE	0.73	0.0504
ENSG00000044459	CNTLN	TRUE	TRUE	0.73	0.0572
ENSG00000030066	NUP160	TRUE	TRUE	0.73	0.0589
ENSG00000128923	FAM63B	TRUE	TRUE	0.73	0.0603
ENSG00000171724	VAT1L	FALSE	TRUE	0.73	0.0542
ENSG00000215447	BX322557.10	FALSE	FALSE	0.73	0.0504
ENSG00000024862	CCDC28A	TRUE	TRUE	0.73	0.0505
ENSG00000104643	MTMR9	FALSE	TRUE	0.73	0.0505
ENSG00000166971	AKTIP	TRUE	TRUE	0.73	0.0546
ENSG00000198300	PEG3	TRUE	TRUE	0.73	0.0546
ENSG00000263956	NBPF11	FALSE	TRUE	0.73	0.0658
ENSG00000164022	AIMP1	FALSE	TRUE	0.73	0.061
ENSG00000154553	PDLIM3	TRUE	TRUE	0.73	0.0657
ENSG00000105953	OGDH	FALSE	TRUE	0.73	0.0567
ENSG00000146731	CCT6A	FALSE	TRUE	0.73	0.0637
ENSG00000108587	GOSR1	FALSE	TRUE	0.73	0.0616
ENSG00000188559	RALGAPA2	TRUE	TRUE	0.73	0.0528
ENSG00000160013	PTGIR	FALSE	TRUE	0.73	0.0505
ENSG00000083845	RPS5	FALSE	TRUE	0.73	0.0658
ENSG00000173281	PPP1R3B	TRUE	TRUE	0.73	0.0571
ENSG00000196167	COLCA1	FALSE	FALSE	0.73	0.0529
ENSG00000100764	PSMC1	FALSE	TRUE	0.73	0.0571
ENSG00000196227	FAM217B	FALSE	TRUE	0.73	0.0571
ENSG00000197380	DACT3	TRUE	TRUE	0.73	0.0571
ENSG00000142396	ERVK3-1	TRUE	TRUE	0.73	0.0589
ENSG00000074964	ARHGEF10L	TRUE	TRUE	0.73	0.0553
ENSG00000137962	ARHGAP29	TRUE	TRUE	0.73	0.0575
ENSG00000150961	SEC24D	FALSE	TRUE	0.73	0.0654
ENSG00000249249	AC010226.4	TRUE	FALSE	0.73	0.0553
ENSG00000204344	STK19	TRUE	TRUE	0.73	0.0594
ENSG00000136888	ATP6V1G1	TRUE	TRUE	0.73	0.0658
ENSG00000097007	ABL1	FALSE	TRUE	0.73	0.0625
ENSG00000122863	CHST3	FALSE	TRUE	0.73	0.0553
ENSG00000132341	RAN	TRUE	TRUE	0.73	0.0683
ENSG00000140443	IGF1R	TRUE	TRUE	0.73	0.0658
ENSG00000109083	IFT20	TRUE	TRUE	0.73	0.0611
ENSG00000132640	BTBD3	TRUE	TRUE	0.73	0.0553
ENSG00000160799	CCDC12	TRUE	TRUE	0.72	0.0555
ENSG00000156531	PHF6	TRUE	TRUE	0.72	0.0578
ENSG00000169813	HNRNPF	FALSE	TRUE	0.72	0.0668
ENSG00000198060	MARCH5	FALSE	TRUE	0.72	0.0578
ENSG00000134533	RERG	FALSE	TRUE	0.72	0.0578
ENSG00000171055	FEZ2	TRUE	TRUE	0.72	0.0667
ENSG00000197461	PDGFA	TRUE	TRUE	0.72	0.0602
ENSG00000198947	DMD	TRUE	TRUE	0.72	0.0701
ENSG00000185973	TMLHE	TRUE	TRUE	0.72	0.058
ENSG00000147421	HMBOX1	TRUE	TRUE	0.72	0.0638
ENSG00000165629	ATP5C1	TRUE	TRUE	0.72	0.0701
ENSG00000122958	VPS26A	FALSE	TRUE	0.72	0.0672
ENSG00000135336	ORC3	TRUE	TRUE	0.72	0.0626
ENSG00000147533	GOLGA7	TRUE	TRUE	0.72	0.0675
ENSG00000175550	DRAP1	FALSE	TRUE	0.72	0.0675
ENSG00000165322	ARHGAP12	FALSE	TRUE	0.72	0.0661
ENSG00000075188	NUP37	FALSE	TRUE	0.72	0.0581
ENSG00000115020	PIKFYVE	TRUE	TRUE	0.72	0.0708
ENSG00000127989	MTERF1	TRUE	TRUE	0.72	0.0607
ENSG00000171843	MLLT3	FALSE	TRUE	0.72	0.0725
ENSG00000166037	CEP57	FALSE	TRUE	0.72	0.0683
ENSG00000118058	KMT2A	TRUE	TRUE	0.72	0.0747
ENSG00000119280	C1orf198	FALSE	TRUE	0.72	0.0705
ENSG00000138029	HADHB	FALSE	TRUE	0.72	0.0737
ENSG00000251022	THAP9-AS1	TRUE	FALSE	0.72	0.0633
ENSG00000183258	DDX41	TRUE	TRUE	0.72	0.0633
ENSG00000170322	NFRKB	FALSE	TRUE	0.72	0.0674
ENSG00000139505	MTMR6	FALSE	TRUE	0.72	0.0654
ENSG00000184319	RPL23AP82	FALSE	FALSE	0.72	0.0633
ENSG00000143368	SF3B4	TRUE	TRUE	0.72	0.0635
ENSG00000236824	BCYRN1	FALSE	FALSE	0.72	0.072
ENSG00000119862	LGALSL	TRUE	TRUE	0.72	0.0659
ENSG00000072163	LIMS2	TRUE	TRUE	0.72	0.0635
ENSG00000174695	TMEM167A	TRUE	TRUE	0.72	0.0713
ENSG00000124784	RIOK1	FALSE	TRUE	0.72	0.0679
ENSG00000181315	ZNF322	FALSE	TRUE	0.72	0.0659
ENSG00000196873	CBWD3	FALSE	TRUE	0.72	0.0713
ENSG00000205531	NAP1L4	FALSE	TRUE	0.72	0.076
ENSG00000107779	BMPR1A	FALSE	TRUE	0.72	0.0713
ENSG00000110880	CORO1C	TRUE	TRUE	0.72	0.0766
ENSG00000168807	SNTB2	FALSE	TRUE	0.72	0.0774
ENSG00000088205	DDX18	FALSE	TRUE	0.72	0.0769
ENSG00000185219	ZNF445	TRUE	TRUE	0.72	0.0684
ENSG00000113141	IK	TRUE	TRUE	0.72	0.0776
ENSG00000233369	GTF2IP4	FALSE	FALSE	0.72	0.0704
ENSG00000107566	ERLIN1	FALSE	TRUE	0.72	0.0662
ENSG00000140694	PARN	TRUE	TRUE	0.72	0.0637
ENSG00000127481	UBR4	TRUE	TRUE	0.72	0.0789
ENSG00000143155	TIPRL	FALSE	TRUE	0.72	0.0781
ENSG00000114098	ARMC8	TRUE	TRUE	0.72	0.0728
ENSG00000006652	IFRD1	TRUE	TRUE	0.72	0.0812
ENSG00000170802	FOXN2	TRUE	TRUE	0.72	0.0715
ENSG00000169764	UGP2	TRUE	TRUE	0.72	0.0753
ENSG00000104763	ASAH1	FALSE	TRUE	0.72	0.0781
ENSG00000119402	FBXW2	FALSE	TRUE	0.72	0.0753
ENSG00000111640	GAPDH	TRUE	TRUE	0.71	0.0845
ENSG00000092148	HECTD1	TRUE	TRUE	0.71	0.0835
ENSG00000134243	SORT1	TRUE	TRUE	0.71	0.0708
ENSG00000153250	RBMS1	FALSE	TRUE	0.71	0.0847
ENSG00000128591	FLNC	FALSE	TRUE	0.71	0.0695
ENSG00000164823	OSGIN2	FALSE	TRUE	0.71	0.0695
ENSG00000155090	KLF10	TRUE	TRUE	0.71	0.0844
ENSG00000268568	AC007228.9	FALSE	FALSE	0.71	0.0761
ENSG00000099995	SF3A1	FALSE	TRUE	0.71	0.0769
ENSG00000197982	C1orf122	FALSE	TRUE	0.71	0.0724
ENSG00000180992	MRPL14	TRUE	TRUE	0.71	0.0698
ENSG00000127954	STEAP4	TRUE	TRUE	0.71	0.0698
ENSG00000166946	CCNDBP1	TRUE	TRUE	0.71	0.0786
ENSG00000157107	FCHO2	FALSE	TRUE	0.71	0.0832
ENSG00000113441	LNPEP	TRUE	TRUE	0.71	0.0794
ENSG00000104341	LAPTM4B	FALSE	TRUE	0.71	0.0727
ENSG00000125841	NRSN2	TRUE	TRUE	0.71	0.0727
ENSG00000196781	TLE1	FALSE	TRUE	0.71	0.0802
ENSG00000108883	EFTUD2	TRUE	TRUE	0.71	0.082
ENSG00000162645	GBP2	TRUE	TRUE	0.71	0.0913
ENSG00000177463	NR2C2	TRUE	TRUE	0.71	0.0829
ENSG00000112308	C6orf62	TRUE	TRUE	0.71	0.0911
ENSG00000124574	ABCC10	FALSE	TRUE	0.71	0.0809
ENSG00000096401	CDC5L	FALSE	TRUE	0.71	0.0874
ENSG00000146282	RARS2	TRUE	TRUE	0.71	0.0829
ENSG00000104231	ZFAND1	FALSE	TRUE	0.71	0.076
ENSG00000111237	VPS29	FALSE	TRUE	0.71	0.0885
ENSG00000271601	LIX1L	TRUE	TRUE	0.71	0.0868
ENSG00000173113	TRMT112	TRUE	TRUE	0.71	0.0906
ENSG00000130165	ELOF1	TRUE	TRUE	0.71	0.0829
ENSG00000114742	WDR48	TRUE	TRUE	0.71	0.0898
ENSG00000044115	CTNNA1	TRUE	TRUE	0.71	0.0927
ENSG00000127947	PTPN12	TRUE	TRUE	0.71	0.0898
ENSG00000165102	HGSNAT	TRUE	TRUE	0.71	0.0815
ENSG00000169740	ZNF32	TRUE	TRUE	0.71	0.079
ENSG00000253284	RP11-282K24.3	TRUE	FALSE	0.71	0.079
ENSG00000006062	MAP3K14	TRUE	TRUE	0.71	0.079
ENSG00000130856	ZNF236	FALSE	TRUE	0.71	0.079
ENSG00000156875	MFSD14A	FALSE	TRUE	0.71	0.0911
ENSG00000120333	MRPS14	FALSE	TRUE	0.71	0.0821
ENSG00000237039	AC018738.2	FALSE	FALSE	0.71	0.0898
ENSG00000114850	SSR3	FALSE	TRUE	0.71	0.0931
ENSG00000083312	TNPO1	FALSE	TRUE	0.71	0.0941
ENSG00000231991	ANXA2P2	FALSE	FALSE	0.71	0.0931
ENSG00000050130	JKAMP	TRUE	TRUE	0.71	0.0864
ENSG00000165417	GTF2A1	FALSE	TRUE	0.71	0.0864
ENSG00000108256	NUFIP2	FALSE	TRUE	0.71	0.0946
ENSG00000108799	EZH1	TRUE	TRUE	0.71	0.0844
ENSG00000187049	TMEM216	TRUE	TRUE	0.71	0.0825
ENSG00000161791	FMNL3	TRUE	TRUE	0.71	0.0825
ENSG00000065243	PKN2	FALSE	TRUE	0.7	0.096
ENSG00000109790	KLHL5	FALSE	TRUE	0.7	0.0857
ENSG00000011275	RNF216	TRUE	TRUE	0.7	0.0955
ENSG00000135052	GOLM1	FALSE	TRUE	0.7	0.0901
ENSG00000184743	ATL3	FALSE	TRUE	0.7	0.098
ENSG00000189079	ARID2	TRUE	TRUE	0.7	0.096
ENSG00000076108	BAZ2A	TRUE	TRUE	0.7	0.0973
ENSG00000176641	RNF152	FALSE	TRUE	0.7	0.096
ENSG00000183255	PTTG1IP	FALSE	TRUE	0.7	0.0969
ENSG00000121644	DESI2	FALSE	TRUE	0.7	0.091
ENSG00000136938	ANP32B	FALSE	TRUE	0.7	0.0984
ENSG00000099624	ATP5D	TRUE	TRUE	0.7	0.091
ENSG00000115761	NOL10	FALSE	TRUE	0.7	0.0894
ENSG00000169020	ATP5I	FALSE	TRUE	0.7	0.103
ENSG00000138674	SEC31A	FALSE	TRUE	0.7	0.104
ENSG00000143621	ILF2	TRUE	TRUE	0.7	0.0974
ENSG00000203879	GDI1	FALSE	TRUE	0.7	0.0918
ENSG00000108306	FBXL20	FALSE	TRUE	0.7	0.0949
ENSG00000118680	MYL12B	TRUE	TRUE	0.7	0.103
ENSG00000101109	STK4	TRUE	TRUE	0.7	0.0988
ENSG00000099991	CABIN1	TRUE	TRUE	0.7	0.0918
ENSG00000112406	HECA	FALSE	TRUE	0.7	0.0969
ENSG00000168256	NKIRAS2	TRUE	TRUE	0.7	0.0926
ENSG00000147251	DOCK11	TRUE	TRUE	0.7	0.101
ENSG00000165637	VDAC2	TRUE	TRUE	0.7	0.104
ENSG00000153339	TRAPPC8	FALSE	TRUE	0.7	0.0979
ENSG00000134371	CDC73	TRUE	TRUE	0.7	0.0989
ENSG00000138443	ABI2	TRUE	TRUE	0.7	0.104
ENSG00000153130	SCOC	TRUE	TRUE	0.7	0.103
ENSG00000082014	SMARCD3	TRUE	TRUE	0.7	0.0938
ENSG00000140577	CRTC3	FALSE	TRUE	0.7	0.0965
ENSG00000002834	LASP1	TRUE	TRUE	0.7	0.101
ENSG00000116641	DOCK7	TRUE	TRUE	0.7	0.106
ENSG00000196950	SLC39A10	TRUE	TRUE	0.7	0.102
ENSG00000118260	CREB1	TRUE	TRUE	0.7	0.106
ENSG00000144645	OSBPL10	FALSE	TRUE	0.7	0.107
ENSG00000038274	MAT2B	TRUE	TRUE	0.7	0.0998
ENSG00000180747	SMG1P3	FALSE	FALSE	0.7	0.102
ENSG00000164828	SUN1	TRUE	TRUE	0.7	0.107
ENSG00000258297	RP11-658F2.8	TRUE	FALSE	0.7	0.103
ENSG00000176171	BNIP3	TRUE	TRUE	0.7	0.101
ENSG00000197329	PELI1	TRUE	TRUE	0.7	0.108
ENSG00000263001	GTF2I	FALSE	TRUE	0.7	0.107
ENSG00000183520	UTP11L	FALSE	TRUE	0.7	0.115
ENSG00000163069	SGCB	FALSE	TRUE	0.7	0.112
ENSG00000124766	SOX4	TRUE	TRUE	0.7	0.116
ENSG00000074527	NTN4	FALSE	TRUE	0.7	0.104
ENSG00000068305	MEF2A	FALSE	TRUE	0.7	0.111
ENSG00000233098	CCDC144NL-AS1	TRUE	FALSE	0.7	0.101
ENSG00000132824	SERINC3	TRUE	TRUE	0.7	0.115
ENSG00000138336	TET1	TRUE	TRUE	0.69	0.102
ENSG00000092020	PPP2R3C	TRUE	TRUE	0.69	0.109
ENSG00000100211	CBY1	TRUE	TRUE	0.69	0.102
ENSG00000143995	MEIS1	TRUE	TRUE	0.69	0.12
ENSG00000169756	LIMS1	FALSE	TRUE	0.69	0.121
ENSG00000187514	PTMA	FALSE	TRUE	0.69	0.121
ENSG00000005469	CROT	TRUE	TRUE	0.69	0.108
ENSG00000127980	PEX1	TRUE	TRUE	0.69	0.112
ENSG00000133739	LRRCC1	FALSE	TRUE	0.69	0.108
ENSG00000164919	COX6C	FALSE	TRUE	0.69	0.119
ENSG00000213593	TMX2	TRUE	TRUE	0.69	0.111
ENSG00000100804	PSMB5	TRUE	TRUE	0.69	0.113
ENSG00000054654	SYNE2	TRUE	TRUE	0.69	0.119
ENSG00000165861	ZFYVE1	TRUE	TRUE	0.69	0.106
ENSG00000042317	SPATA7	FALSE	TRUE	0.69	0.106
ENSG00000162065	TBC1D24	TRUE	TRUE	0.69	0.106
ENSG00000103121	CMC2	TRUE	TRUE	0.69	0.113
ENSG00000174231	PRPF8	FALSE	TRUE	0.69	0.119
ENSG00000100138	SNU13	TRUE	TRUE	0.69	0.118
ENSG00000107104	KANK1	FALSE	TRUE	0.69	0.112
ENSG00000188070	C11orf95	TRUE	TRUE	0.69	0.106
ENSG00000169926	KLF13	TRUE	TRUE	0.69	0.116
ENSG00000069869	NEDD4	TRUE	TRUE	0.69	0.109
ENSG00000130764	LRRC47	TRUE	TRUE	0.69	0.11
ENSG00000144713	RPL32	FALSE	TRUE	0.69	0.126
ENSG00000245958	RP11-33B1.1	TRUE	FALSE	0.69	0.11
ENSG00000155096	AZIN1	TRUE	TRUE	0.69	0.122
ENSG00000088986	DYNLL1	FALSE	TRUE	0.69	0.126
ENSG00000143337	TOR1AIP1	FALSE	TRUE	0.69	0.121
ENSG00000129625	REEP5	TRUE	TRUE	0.69	0.124
ENSG00000224046	AC005076.5	TRUE	FALSE	0.69	0.11
ENSG00000197093	GAL3ST4	TRUE	TRUE	0.69	0.11
ENSG00000065613	SLK	FALSE	TRUE	0.69	0.125
ENSG00000125835	SNRPB	FALSE	TRUE	0.69	0.124
ENSG00000152990	ADGRA3	TRUE	TRUE	0.69	0.114
ENSG00000176018	LYSMD3	TRUE	TRUE	0.69	0.116
ENSG00000169504	CLIC4	TRUE	TRUE	0.69	0.127
ENSG00000072832	CRMP1	FALSE	TRUE	0.69	0.115
ENSG00000151718	WWC2	TRUE	TRUE	0.69	0.122
ENSG00000113658	SMAD5	FALSE	TRUE	0.69	0.127
ENSG00000120306	CYSTM1	FALSE	TRUE	0.69	0.125
ENSG00000136783	NIPSNAP3A	TRUE	TRUE	0.69	0.12
ENSG00000174804	FZD4	FALSE	TRUE	0.69	0.12
ENSG00000165995	CACNB2	TRUE	TRUE	0.69	0.122
ENSG00000165733	BMS1	FALSE	TRUE	0.69	0.122
ENSG00000170100	ZNF778	TRUE	TRUE	0.69	0.104
ENSG00000153944	MSI2	FALSE	TRUE	0.69	0.117
ENSG00000174099	MSRB3	TRUE	TRUE	0.69	0.127
ENSG00000216285	RP11-490H24.5	TRUE	FALSE	0.69	0.118
ENSG00000187608	ISG15	TRUE	TRUE	0.69	0.128
ENSG00000235750	KIAA0040	TRUE	TRUE	0.69	0.122
ENSG00000143702	CEP170	FALSE	TRUE	0.69	0.13
ENSG00000021574	SPAST	FALSE	TRUE	0.69	0.119
ENSG00000150938	CRIM1	FALSE	TRUE	0.69	0.134
ENSG00000152102	FAM168B	TRUE	TRUE	0.69	0.119
ENSG00000178074	C2orf69	FALSE	TRUE	0.69	0.122
ENSG00000163785	RYK	FALSE	TRUE	0.69	0.132
ENSG00000138758	SEPT11	FALSE	TRUE	0.69	0.135
ENSG00000092421	SEMA6A	FALSE	TRUE	0.69	0.116
ENSG00000145860	RNF145	FALSE	TRUE	0.69	0.13
ENSG00000065154	OAT	TRUE	TRUE	0.69	0.13
ENSG00000087448	KLHL42	TRUE	TRUE	0.69	0.128
ENSG00000100567	PSMA3	TRUE	TRUE	0.69	0.133
ENSG00000074356	NCBP3	TRUE	TRUE	0.69	0.126
ENSG00000154265	ABCA5	TRUE	TRUE	0.69	0.125
ENSG00000161281	COX7A1	FALSE	TRUE	0.69	0.133
ENSG00000075391	RASAL2	FALSE	TRUE	0.68	0.123
ENSG00000109787	KLF3	TRUE	TRUE	0.68	0.13
ENSG00000137409	MTCH1	TRUE	TRUE	0.68	0.133
ENSG00000196865	NHLRC2	TRUE	TRUE	0.68	0.126
ENSG00000186834	HEXIM1	TRUE	TRUE	0.68	0.132
ENSG00000182446	NPLOC4	TRUE	TRUE	0.68	0.123
ENSG00000166974	MAPRE2	FALSE	TRUE	0.68	0.132
ENSG00000137955	RABGGTB	TRUE	TRUE	0.68	0.124
ENSG00000096093	EFHC1	TRUE	TRUE	0.68	0.127
ENSG00000111678	C12orf57	TRUE	TRUE	0.68	0.14
ENSG00000123064	DDX54	FALSE	TRUE	0.68	0.129
ENSG00000119616	FCF1	FALSE	TRUE	0.68	0.127
ENSG00000257151	PWAR6	FALSE	FALSE	0.68	0.113
ENSG00000141179	PCTP	FALSE	TRUE	0.68	0.115
ENSG00000185624	P4HB	FALSE	TRUE	0.68	0.133
ENSG00000162385	MAGOH	FALSE	TRUE	0.68	0.128
ENSG00000117697	NSL1	FALSE	TRUE	0.68	0.125
ENSG00000114739	ACVR2B	FALSE	TRUE	0.68	0.128
ENSG00000177311	ZBTB38	TRUE	TRUE	0.68	0.141
ENSG00000174705	SH3PXD2B	FALSE	TRUE	0.68	0.131
ENSG00000165072	MAMDC2	FALSE	TRUE	0.68	0.133
ENSG00000077616	NAALAD2	FALSE	TRUE	0.68	0.14
ENSG00000004487	KDM1A	TRUE	TRUE	0.68	0.139
ENSG00000163939	PBRM1	TRUE	TRUE	0.68	0.144
ENSG00000114126	TFDP2	FALSE	TRUE	0.68	0.139
ENSG00000152492	CCDC50	FALSE	TRUE	0.68	0.142
ENSG00000163961	RNF168	TRUE	TRUE	0.68	0.139
ENSG00000171408	PDE7B	TRUE	TRUE	0.68	0.145
ENSG00000158555	GDPD5	TRUE	TRUE	0.68	0.12
ENSG00000013583	HEBP1	TRUE	TRUE	0.68	0.129
ENSG00000139132	FGD4	FALSE	TRUE	0.68	0.132
ENSG00000156642	NPTN	TRUE	TRUE	0.68	0.142
ENSG00000119541	VPS4B	TRUE	TRUE	0.68	0.137
ENSG00000125868	DSTN	FALSE	TRUE	0.68	0.146
ENSG00000124224	PPP4R1L	TRUE	FALSE	0.68	0.12
ENSG00000130158	DOCK6	FALSE	TRUE	0.68	0.129
ENSG00000128626	MRPS12	TRUE	TRUE	0.68	0.12
ENSG00000162545	CAMK2N1	FALSE	TRUE	0.68	0.14
ENSG00000138698	RAP1GDS1	TRUE	TRUE	0.68	0.133
ENSG00000120314	WDR55	TRUE	TRUE	0.68	0.133
ENSG00000119900	OGFRL1	TRUE	TRUE	0.68	0.133
ENSG00000119328	FAM206A	TRUE	TRUE	0.68	0.133
ENSG00000099250	NRP1	TRUE	TRUE	0.68	0.14
ENSG00000172775	FAM192A	TRUE	TRUE	0.68	0.138
ENSG00000169241	SLC50A1	FALSE	TRUE	0.68	0.137
ENSG00000034510	TMSB10	FALSE	TRUE	0.68	0.151
ENSG00000204406	MBD5	FALSE	TRUE	0.68	0.142
ENSG00000181788	SIAH2	FALSE	TRUE	0.68	0.134
ENSG00000060762	MPC1	TRUE	TRUE	0.68	0.134
ENSG00000139726	DENR	FALSE	TRUE	0.68	0.142
ENSG00000256338	RPL41P2	FALSE	FALSE	0.68	0.146
ENSG00000166734	CASC4	FALSE	TRUE	0.68	0.147
ENSG00000108840	HDAC5	FALSE	TRUE	0.68	0.137
ENSG00000203739	RP11-296O14.3	TRUE	FALSE	0.68	0.125
ENSG00000166140	ZFYVE19	FALSE	TRUE	0.68	0.127
ENSG00000166710	B2M	FALSE	TRUE	0.68	0.151
ENSG00000102595	UGGT2	TRUE	TRUE	0.68	0.146
ENSG00000152332	UHMK1	FALSE	TRUE	0.68	0.141
ENSG00000124383	MPHOSPH10	TRUE	TRUE	0.68	0.146
ENSG00000008324	SS18L2	TRUE	TRUE	0.68	0.138
ENSG00000008256	CYTH3	FALSE	TRUE	0.68	0.138
ENSG00000137106	GRHPR	FALSE	TRUE	0.68	0.138
ENSG00000148429	USP6NL	FALSE	TRUE	0.68	0.141
ENSG00000102710	SUPT20H	FALSE	TRUE	0.68	0.146
ENSG00000121774	KHDRBS1	TRUE	TRUE	0.68	0.155
ENSG00000274020	LINC01138	TRUE	FALSE	0.68	0.13
ENSG00000213064	SFT2D2	TRUE	TRUE	0.68	0.152
ENSG00000118263	KLF7	FALSE	TRUE	0.68	0.149
ENSG00000204120	GIGYF2	FALSE	TRUE	0.68	0.156
ENSG00000156234	CXCL13	TRUE	TRUE	0.68	0.136
ENSG00000109654	TRIM2	TRUE	TRUE	0.68	0.14
ENSG00000213585	VDAC1	TRUE	TRUE	0.68	0.152
ENSG00000112031	MTRF1L	FALSE	TRUE	0.68	0.143
ENSG00000183722	LHFP	FALSE	TRUE	0.68	0.156
ENSG00000141052	MYOCD	TRUE	TRUE	0.68	0.14
ENSG00000154845	PPP4R1	TRUE	TRUE	0.68	0.149
ENSG00000163950	SLBP	TRUE	TRUE	0.68	0.144
ENSG00000198589	LRBA	FALSE	TRUE	0.68	0.144
ENSG00000113282	CLINT1	FALSE	TRUE	0.68	0.155
ENSG00000272168	CASC15	TRUE	FALSE	0.68	0.151
ENSG00000118523	CTGF	TRUE	TRUE	0.68	0.158
ENSG00000104756	KCTD9	TRUE	TRUE	0.68	0.156
ENSG00000085063	CD59	TRUE	TRUE	0.68	0.159
ENSG00000111224	PARP11	FALSE	TRUE	0.68	0.147
ENSG00000108387	SEPT4	FALSE	TRUE	0.68	0.147
ENSG00000265491	RNF115	TRUE	TRUE	0.67	0.155
ENSG00000162733	DDR2	FALSE	TRUE	0.67	0.163
ENSG00000143748	NVL	FALSE	TRUE	0.67	0.148
ENSG00000221823	PPP3R1	FALSE	TRUE	0.67	0.148
ENSG00000079246	XRCC5	TRUE	TRUE	0.67	0.162
ENSG00000113068	PFDN1	FALSE	TRUE	0.67	0.157
ENSG00000065308	TRAM2	FALSE	TRUE	0.67	0.151
ENSG00000101928	MOSPD1	FALSE	TRUE	0.67	0.135
ENSG00000120992	LYPLA1	FALSE	TRUE	0.67	0.148
ENSG00000164933	SLC25A32	TRUE	TRUE	0.67	0.145
ENSG00000175220	ARHGAP1	TRUE	TRUE	0.67	0.161
ENSG00000149476	TKFC	TRUE	TRUE	0.67	0.135
ENSG00000139687	RB1	FALSE	TRUE	0.67	0.148
ENSG00000137872	SEMA6D	TRUE	TRUE	0.67	0.156
ENSG00000074603	DPP8	TRUE	TRUE	0.67	0.153
ENSG00000103091	WDR59	TRUE	TRUE	0.67	0.148
ENSG00000084733	RAB10	FALSE	TRUE	0.67	0.16
ENSG00000138413	IDH1	TRUE	TRUE	0.67	0.155
ENSG00000180104	EXOC3	FALSE	TRUE	0.67	0.149
ENSG00000067064	IDI1	TRUE	TRUE	0.67	0.152
ENSG00000151135	TMEM263	TRUE	TRUE	0.67	0.159
ENSG00000100934	SEC23A	FALSE	TRUE	0.67	0.159
ENSG00000166170	BAG5	TRUE	TRUE	0.67	0.155
ENSG00000151914	DST	TRUE	TRUE	0.67	0.168
ENSG00000189043	NDUFA4	TRUE	TRUE	0.67	0.168
ENSG00000124193	SRSF6	TRUE	TRUE	0.67	0.168
ENSG00000117450	PRDX1	TRUE	TRUE	0.67	0.165
ENSG00000183508	FAM46C	TRUE	TRUE	0.67	0.161
ENSG00000230124	ACBD6	TRUE	TRUE	0.67	0.151
ENSG00000114331	ACAP2	FALSE	TRUE	0.67	0.166
ENSG00000188483	IER5L	TRUE	TRUE	0.67	0.141
ENSG00000129158	SERGEF	TRUE	TRUE	0.67	0.141
ENSG00000182934	SRPRA	FALSE	TRUE	0.67	0.161
ENSG00000169129	AFAP1L2	FALSE	TRUE	0.67	0.159
ENSG00000235706	DICER1-AS1	TRUE	FALSE	0.67	0.139
ENSG00000171105	INSR	TRUE	TRUE	0.67	0.166
ENSG00000198258	UBL5	TRUE	TRUE	0.67	0.166
ENSG00000162852	CNST	TRUE	TRUE	0.67	0.158
ENSG00000090316	MAEA	TRUE	TRUE	0.67	0.163
ENSG00000126391	FRMD8	TRUE	TRUE	0.67	0.158
ENSG00000110274	CEP164	FALSE	TRUE	0.67	0.158
ENSG00000001461	NIPAL3	TRUE	TRUE	0.67	0.16
ENSG00000271841	RNU7-10P	FALSE	FALSE	0.67	0.149
ENSG00000155324	GRAMD3	TRUE	TRUE	0.67	0.156
ENSG00000155085	AK9	FALSE	TRUE	0.67	0.167
ENSG00000078967	UBE2D4	FALSE	TRUE	0.67	0.16
ENSG00000077514	POLD3	FALSE	TRUE	0.67	0.149
ENSG00000122912	SLC25A16	FALSE	TRUE	0.67	0.16
ENSG00000136444	RSAD1	TRUE	TRUE	0.67	0.16
ENSG00000124181	PLCG1	TRUE	TRUE	0.67	0.16
ENSG00000163125	RPRD2	FALSE	TRUE	0.67	0.161
ENSG00000119778	ATAD2B	TRUE	TRUE	0.67	0.164
ENSG00000144228	SPOPL	TRUE	TRUE	0.67	0.161
ENSG00000186001	LRCH3	TRUE	TRUE	0.67	0.171
ENSG00000138767	CNOT6L	FALSE	TRUE	0.67	0.167
ENSG00000120253	NUP43	FALSE	TRUE	0.67	0.158
ENSG00000177732	SOX12	TRUE	TRUE	0.67	0.161
ENSG00000174307	PHLDA3	TRUE	TRUE	0.67	0.162
ENSG00000055332	EIF2AK2	FALSE	TRUE	0.67	0.179
ENSG00000114125	RNF7	TRUE	TRUE	0.67	0.173
ENSG00000214765	SEPT7P2	TRUE	FALSE	0.67	0.174
ENSG00000170027	YWHAG	FALSE	TRUE	0.67	0.179
ENSG00000107745	MICU1	TRUE	TRUE	0.67	0.175
ENSG00000029725	RABEP1	FALSE	TRUE	0.67	0.168
ENSG00000167881	SRP68	FALSE	TRUE	0.67	0.166
ENSG00000183617	MRPL54	FALSE	TRUE	0.67	0.155
ENSG00000142453	CARM1	TRUE	TRUE	0.67	0.155
ENSG00000219665	CTD-2006C1.2	FALSE	FALSE	0.67	0.166
ENSG00000174749	C4orf32	FALSE	TRUE	0.67	0.167
ENSG00000169925	BRD3	TRUE	TRUE	0.67	0.17
ENSG00000135452	TSPAN31	TRUE	TRUE	0.67	0.167
ENSG00000128989	ARPP19	TRUE	TRUE	0.67	0.177
ENSG00000167005	NUDT21	TRUE	TRUE	0.67	0.173
ENSG00000101384	JAG1	TRUE	TRUE	0.67	0.175
ENSG00000067704	IARS2	FALSE	TRUE	0.66	0.172
ENSG00000119729	RHOQ	FALSE	TRUE	0.66	0.185
ENSG00000144642	RBMS3	TRUE	TRUE	0.66	0.187
ENSG00000074416	MGLL	TRUE	TRUE	0.66	0.177
ENSG00000152583	SPARCL1	TRUE	TRUE	0.66	0.187
ENSG00000203950	FAM127B	TRUE	TRUE	0.66	0.177
ENSG00000155158	TTC39B	TRUE	TRUE	0.66	0.177
ENSG00000099139	PCSK5	TRUE	TRUE	0.66	0.172
ENSG00000087470	DNM1L	TRUE	TRUE	0.66	0.182
ENSG00000139117	CPNE8	TRUE	TRUE	0.66	0.187
ENSG00000167552	TUBA1A	TRUE	TRUE	0.66	0.187
ENSG00000094916	CBX5	FALSE	TRUE	0.66	0.186
ENSG00000102189	EEA1	FALSE	TRUE	0.66	0.186
ENSG00000120798	NR2C1	TRUE	TRUE	0.66	0.167
ENSG00000079134	THOC1	TRUE	TRUE	0.66	0.169
ENSG00000115966	ATF2	FALSE	TRUE	0.66	0.183
ENSG00000106603	COA1	TRUE	TRUE	0.66	0.176
ENSG00000128524	ATP6V1F	TRUE	TRUE	0.66	0.176
ENSG00000011114	BTBD7	TRUE	TRUE	0.66	0.181
ENSG00000140526	ABHD2	FALSE	TRUE	0.66	0.173
ENSG00000197256	KANK2	TRUE	TRUE	0.66	0.189
ENSG00000187051	RPS19BP1	FALSE	TRUE	0.66	0.17
ENSG00000143252	SDHC	FALSE	TRUE	0.66	0.178
ENSG00000135829	DHX9	TRUE	TRUE	0.66	0.189
ENSG00000169554	ZEB2	TRUE	TRUE	0.66	0.194
ENSG00000163818	LZTFL1	FALSE	TRUE	0.66	0.167
ENSG00000169251	NMD3	TRUE	TRUE	0.66	0.181
ENSG00000219023	RP3-340B19.2	FALSE	FALSE	0.66	0.181
ENSG00000137076	TLN1	TRUE	TRUE	0.66	0.193
ENSG00000241978	AKAP2	TRUE	TRUE	0.66	0.178
ENSG00000102763	VWA8	TRUE	TRUE	0.66	0.183
ENSG00000005812	FBXL3	FALSE	TRUE	0.66	0.178
ENSG00000140416	TPM1	TRUE	TRUE	0.66	0.193
ENSG00000182149	IST1	TRUE	TRUE	0.66	0.19
ENSG00000108797	CNTNAP1	TRUE	TRUE	0.66	0.169
ENSG00000121067	SPOP	TRUE	TRUE	0.66	0.187
ENSG00000186814	ZSCAN30	TRUE	TRUE	0.66	0.167
ENSG00000101079	NDRG3	TRUE	TRUE	0.66	0.178
ENSG00000130818	ZNF426	TRUE	TRUE	0.66	0.18
ENSG00000196357	ZNF565	TRUE	TRUE	0.66	0.175
ENSG00000143669	LYST	TRUE	TRUE	0.66	0.195
ENSG00000124380	SNRNP27	TRUE	TRUE	0.66	0.19
ENSG00000144136	SLC20A1	TRUE	TRUE	0.66	0.191
ENSG00000198945	L3MBTL3	TRUE	TRUE	0.66	0.18
ENSG00000272391	POM121C	FALSE	TRUE	0.66	0.19
ENSG00000104343	UBE2W	TRUE	TRUE	0.66	0.183
ENSG00000156787	TBC1D31	TRUE	TRUE	0.66	0.183
ENSG00000106799	TGFBR1	TRUE	TRUE	0.66	0.185
ENSG00000126785	RHOJ	TRUE	TRUE	0.66	0.185
ENSG00000073417	PDE8A	FALSE	TRUE	0.66	0.191
ENSG00000134046	MBD2	FALSE	TRUE	0.66	0.191
ENSG00000135862	LAMC1	TRUE	TRUE	0.66	0.2
ENSG00000178950	GAK	FALSE	TRUE	0.66	0.181
ENSG00000063978	RNF4	TRUE	TRUE	0.66	0.185
ENSG00000182168	UNC5C	TRUE	TRUE	0.66	0.198
ENSG00000104765	BNIP3L	TRUE	TRUE	0.66	0.2
ENSG00000119397	CNTRL	FALSE	TRUE	0.66	0.192
ENSG00000092010	PSME1	TRUE	TRUE	0.66	0.2
ENSG00000139990	DCAF5	TRUE	TRUE	0.66	0.19
ENSG00000117899	MESDC2	FALSE	TRUE	0.66	0.194
ENSG00000103429	BFAR	FALSE	TRUE	0.66	0.192
ENSG00000140682	TGFB1I1	FALSE	TRUE	0.66	0.187
ENSG00000067048	DDX3Y	TRUE	TRUE	0.66	0.2
ENSG00000104365	IKBKB	TRUE	TRUE	0.66	0.187
ENSG00000185189	NRBP2	TRUE	TRUE	0.66	0.178
ENSG00000119509	INVS	FALSE	TRUE	0.66	0.175
ENSG00000278730	RP11-147L13.11	TRUE	FALSE	0.66	0.173
ENSG00000132646	PCNA	TRUE	TRUE	0.66	0.168
ENSG00000162885	B3GALNT2	TRUE	TRUE	0.66	0.194
ENSG00000162980	ARL5A	TRUE	TRUE	0.66	0.183
ENSG00000074582	BCS1L	TRUE	TRUE	0.66	0.189
ENSG00000065518	NDUFB4	FALSE	TRUE	0.66	0.199
ENSG00000109270	LAMTOR3	FALSE	TRUE	0.66	0.183
ENSG00000164031	DNAJB14	FALSE	TRUE	0.66	0.198
ENSG00000112941	PAPD7	TRUE	TRUE	0.66	0.189
ENSG00000075790	BCAP29	FALSE	TRUE	0.66	0.194
ENSG00000178188	SH2B1	FALSE	TRUE	0.66	0.186
ENSG00000075151	EIF4G3	FALSE	TRUE	0.66	0.206
ENSG00000134201	GSTM5	TRUE	TRUE	0.66	0.188
ENSG00000143178	TBX19	TRUE	TRUE	0.66	0.184
ENSG00000176720	BOK	TRUE	TRUE	0.66	0.18
ENSG00000114316	USP4	FALSE	TRUE	0.66	0.188
ENSG00000150471	ADGRL3	TRUE	TRUE	0.66	0.206
ENSG00000145349	CAMK2D	TRUE	TRUE	0.66	0.2
ENSG00000006715	VPS41	FALSE	TRUE	0.66	0.201
ENSG00000106153	CHCHD2	FALSE	TRUE	0.66	0.206
ENSG00000196247	ZNF107	TRUE	TRUE	0.66	0.172
ENSG00000128573	FOXP2	TRUE	TRUE	0.66	0.184
ENSG00000089472	HEPH	FALSE	TRUE	0.66	0.194
ENSG00000169139	UBE2V2	TRUE	TRUE	0.66	0.197
ENSG00000137672	TRPC6	TRUE	TRUE	0.66	0.19
ENSG00000111540	RAB5B	TRUE	TRUE	0.66	0.201
ENSG00000139618	BRCA2	TRUE	TRUE	0.66	0.182
ENSG00000089737	DDX24	TRUE	TRUE	0.66	0.205
ENSG00000267532	MIR497HG	FALSE	FALSE	0.66	0.194
ENSG00000124120	TTPAL	FALSE	TRUE	0.66	0.19
ENSG00000116717	GADD45A	FALSE	TRUE	0.66	0.201
ENSG00000135870	RC3H1	FALSE	TRUE	0.66	0.209
ENSG00000163378	EOGT	TRUE	TRUE	0.66	0.196
ENSG00000149782	PLCB3	FALSE	TRUE	0.66	0.193
ENSG00000134909	ARHGAP32	FALSE	TRUE	0.66	0.193
ENSG00000100442	FKBP3	FALSE	TRUE	0.66	0.193
ENSG00000183963	SMTN	TRUE	TRUE	0.66	0.203
ENSG00000117505	DR1	FALSE	TRUE	0.65	0.209
ENSG00000007341	ST7L	FALSE	TRUE	0.65	0.187
ENSG00000160803	UBQLN4	TRUE	TRUE	0.65	0.189
ENSG00000076258	FMO4	TRUE	TRUE	0.65	0.189
ENSG00000179456	ZBTB18	FALSE	TRUE	0.65	0.193
ENSG00000134318	ROCK2	FALSE	TRUE	0.65	0.213
ENSG00000163788	SNRK	TRUE	TRUE	0.65	0.198
ENSG00000253251	CTC-534A2.2	FALSE	TRUE	0.65	0.198
ENSG00000172062	SMN1	TRUE	TRUE	0.65	0.195
ENSG00000182952	HMGN4	TRUE	TRUE	0.65	0.189
ENSG00000110066	KMT5B	TRUE	TRUE	0.65	0.208
ENSG00000149212	SESN3	FALSE	TRUE	0.65	0.201
ENSG00000100580	TMED8	TRUE	TRUE	0.65	0.191
ENSG00000165934	CPSF2	FALSE	TRUE	0.65	0.201
ENSG00000073584	SMARCE1	TRUE	TRUE	0.65	0.208
ENSG00000168028	RPSA	TRUE	TRUE	0.65	0.218
ENSG00000073803	MAP3K13	TRUE	TRUE	0.65	0.203
ENSG00000148296	SURF6	FALSE	TRUE	0.65	0.203
ENSG00000151500	THYN1	TRUE	TRUE	0.65	0.21
ENSG00000100711	ZFYVE21	FALSE	TRUE	0.65	0.212
ENSG00000167863	ATP5H	TRUE	TRUE	0.65	0.215
ENSG00000135164	DMTF1	TRUE	TRUE	0.65	0.212
ENSG00000214954	LRRC69	FALSE	TRUE	0.65	0.21
ENSG00000133226	SRRM1	FALSE	TRUE	0.65	0.221
ENSG00000176261	ZBTB8OS	TRUE	TRUE	0.65	0.213
ENSG00000197223	C1D	FALSE	TRUE	0.65	0.202
ENSG00000153113	CAST	FALSE	TRUE	0.65	0.221
ENSG00000165775	FUNDC2	FALSE	TRUE	0.65	0.213
ENSG00000119969	HELLS	FALSE	TRUE	0.65	0.213
ENSG00000100852	ARHGAP5	TRUE	TRUE	0.65	0.219
ENSG00000108679	LGALS3BP	TRUE	TRUE	0.65	0.221
ENSG00000141646	SMAD4	TRUE	TRUE	0.65	0.213
ENSG00000089048	ESF1	FALSE	TRUE	0.65	0.211
ENSG00000159596	TMEM69	TRUE	TRUE	0.65	0.196
ENSG00000162704	ARPC5	FALSE	TRUE	0.65	0.219
ENSG00000173744	AGFG1	TRUE	TRUE	0.65	0.208
ENSG00000163946	FAM208A	TRUE	TRUE	0.65	0.219
ENSG00000071127	WDR1	TRUE	TRUE	0.65	0.214
ENSG00000197712	FAM114A1	TRUE	TRUE	0.65	0.219
ENSG00000138768	USO1	FALSE	TRUE	0.65	0.205
ENSG00000212802	RPL15P3	FALSE	FALSE	0.65	0.22
ENSG00000197498	RPF2	FALSE	TRUE	0.65	0.205
ENSG00000198898	CAPZA2	FALSE	TRUE	0.65	0.219
ENSG00000126768	TIMM17B	TRUE	TRUE	0.65	0.196
ENSG00000177030	DEAF1	TRUE	TRUE	0.65	0.193
ENSG00000149231	CCDC82	FALSE	TRUE	0.65	0.205
ENSG00000134452	FBXO18	TRUE	TRUE	0.65	0.211
ENSG00000111412	C12orf49	TRUE	TRUE	0.65	0.208
ENSG00000258289	CHURC1	FALSE	TRUE	0.65	0.219
ENSG00000269190	FBXO17	FALSE	TRUE	0.65	0.193
ENSG00000177189	RPS6KA3	TRUE	TRUE	0.65	0.222
ENSG00000107819	SFXN3	FALSE	TRUE	0.65	0.219
ENSG00000105220	GPI	TRUE	TRUE	0.65	0.221
ENSG00000157538	DSCR3	FALSE	TRUE	0.65	0.216
ENSG00000138074	SLC5A6	TRUE	TRUE	0.65	0.195
ENSG00000011376	LARS2	TRUE	TRUE	0.65	0.195
ENSG00000169762	TAPT1	FALSE	TRUE	0.65	0.205
ENSG00000170448	NFXL1	TRUE	TRUE	0.65	0.193
ENSG00000168785	TSPAN5	TRUE	TRUE	0.65	0.193
ENSG00000198937	CCDC167	FALSE	TRUE	0.65	0.198
ENSG00000057657	PRDM1	TRUE	TRUE	0.65	0.228
ENSG00000196262	PPIA	TRUE	TRUE	0.65	0.229
ENSG00000104660	LEPROTL1	FALSE	TRUE	0.65	0.207
ENSG00000070214	SLC44A1	FALSE	TRUE	0.65	0.222
ENSG00000151348	EXT2	FALSE	TRUE	0.65	0.217
ENSG00000214264	KCTD9P4	FALSE	FALSE	0.65	0.193
ENSG00000148803	FUOM	FALSE	TRUE	0.65	0.195
ENSG00000177981	ASB8	TRUE	TRUE	0.65	0.205
ENSG00000139842	CUL4A	FALSE	TRUE	0.65	0.218
ENSG00000198176	TFDP1	FALSE	TRUE	0.65	0.203
ENSG00000197776	KLHDC1	TRUE	TRUE	0.65	0.201
ENSG00000259274	CTD-2501E16.2	TRUE	FALSE	0.65	0.195
ENSG00000260793	RP5-882C2.2	TRUE	FALSE	0.65	0.193
ENSG00000067900	ROCK1	FALSE	TRUE	0.65	0.227
ENSG00000154930	ACSS1	TRUE	TRUE	0.65	0.207
ENSG00000160305	DIP2A	TRUE	TRUE	0.65	0.215
ENSG00000153140	CETN3	FALSE	TRUE	0.65	0.214
ENSG00000181191	PJA1	FALSE	TRUE	0.65	0.223
ENSG00000122378	FAM213A	FALSE	TRUE	0.65	0.22
ENSG00000158716	DUSP23	FALSE	TRUE	0.65	0.214
ENSG00000159176	CSRP1	TRUE	TRUE	0.65	0.234
ENSG00000162909	CAPN2	TRUE	TRUE	0.65	0.234
ENSG00000172292	CERS6	FALSE	TRUE	0.65	0.212
ENSG00000185909	KLHDC8B	TRUE	TRUE	0.65	0.203
ENSG00000007062	PROM1	TRUE	TRUE	0.65	0.228
ENSG00000151881	C5orf28	TRUE	TRUE	0.65	0.203
ENSG00000112309	B3GAT2	TRUE	TRUE	0.65	0.203
ENSG00000112303	VNN2	TRUE	TRUE	0.65	0.212
ENSG00000214106	PAXIP1-AS2	TRUE	FALSE	0.65	0.22
ENSG00000133142	TCEAL4	TRUE	TRUE	0.65	0.232
ENSG00000136999	NOV	TRUE	TRUE	0.65	0.203
ENSG00000100836	PABPN1	FALSE	TRUE	0.65	0.233
ENSG00000180229	HERC2P3	FALSE	FALSE	0.65	0.21
ENSG00000266074	BAHCC1	FALSE	TRUE	0.65	0.21
ENSG00000215305	VPS16	FALSE	TRUE	0.65	0.212
ENSG00000203880	PCMTD2	TRUE	TRUE	0.65	0.22
ENSG00000213988	ZNF90	FALSE	TRUE	0.65	0.212
ENSG00000268683	CTD-2553L13.4	TRUE	FALSE	0.65	0.203
ENSG00000160299	PCNT	TRUE	TRUE	0.65	0.22
ENSG00000100353	EIF3D	TRUE	TRUE	0.65	0.229
ENSG00000152520	PAN3	TRUE	TRUE	0.65	0.236
ENSG00000066933	MYO9A	TRUE	TRUE	0.65	0.228
ENSG00000198931	APRT	TRUE	TRUE	0.65	0.236
ENSG00000106615	RHEB	FALSE	TRUE	0.65	0.225
ENSG00000204740	MALRD1	TRUE	TRUE	0.65	0.225
ENSG00000125821	DTD1	TRUE	TRUE	0.65	0.225
ENSG00000068784	SRBD1	TRUE	TRUE	0.65	0.22
ENSG00000228221	LINC00578	FALSE	FALSE	0.65	0.213
ENSG00000236699	ARHGEF38	TRUE	TRUE	0.65	0.21
ENSG00000124562	SNRPC	FALSE	TRUE	0.65	0.233
ENSG00000130348	QRSL1	FALSE	TRUE	0.65	0.218
ENSG00000122644	ARL4A	FALSE	TRUE	0.65	0.22
ENSG00000127952	STYXL1	TRUE	TRUE	0.65	0.218
ENSG00000273820	USP27X	TRUE	TRUE	0.65	0.21
ENSG00000147654	EBAG9	TRUE	TRUE	0.65	0.22
ENSG00000075826	SEC31B	FALSE	TRUE	0.65	0.207
ENSG00000019995	ZRANB1	TRUE	TRUE	0.65	0.23
ENSG00000102606	ARHGEF7	TRUE	TRUE	0.65	0.23
ENSG00000100485	SOS2	FALSE	TRUE	0.65	0.235
ENSG00000126777	KTN1	FALSE	TRUE	0.65	0.244
ENSG00000179335	CLK3	FALSE	TRUE	0.65	0.22
ENSG00000140497	SCAMP2	TRUE	TRUE	0.65	0.222
ENSG00000159461	AMFR	FALSE	TRUE	0.65	0.238
ENSG00000141644	MBD1	FALSE	TRUE	0.65	0.218
ENSG00000130803	ZNF317	TRUE	TRUE	0.65	0.218
ENSG00000132849	INADL	FALSE	TRUE	0.64	0.236
ENSG00000145075	CCDC39	TRUE	TRUE	0.64	0.236
ENSG00000106144	CASP2	TRUE	TRUE	0.64	0.24
ENSG00000102362	SYTL4	FALSE	TRUE	0.64	0.226
ENSG00000138069	RAB1A	TRUE	TRUE	0.64	0.25
ENSG00000163170	BOLA3	TRUE	TRUE	0.64	0.228
ENSG00000119042	SATB2	FALSE	TRUE	0.64	0.228
ENSG00000204217	BMPR2	FALSE	TRUE	0.64	0.251
ENSG00000181061	HIGD1A	FALSE	TRUE	0.64	0.243
ENSG00000112902	SEMA5A	TRUE	TRUE	0.64	0.251
ENSG00000204392	LSM2	TRUE	TRUE	0.64	0.228
ENSG00000172432	GTPBP2	FALSE	TRUE	0.64	0.241
ENSG00000200522	RNU6-957P	TRUE	FALSE	0.64	0.218
ENSG00000105854	PON2	TRUE	TRUE	0.64	0.248
ENSG00000196937	FAM3C	FALSE	TRUE	0.64	0.238
ENSG00000047644	WWC3	TRUE	TRUE	0.64	0.238
ENSG00000102265	TIMP1	TRUE	TRUE	0.64	0.252
ENSG00000036672	USP2	TRUE	TRUE	0.64	0.235
ENSG00000275488	RP11-793H13.12	TRUE	FALSE	0.64	0.218
ENSG00000155980	KIF5A	TRUE	TRUE	0.64	0.215
ENSG00000184445	KNTC1	TRUE	TRUE	0.64	0.218
ENSG00000201662	RNU6-60P	FALSE	FALSE	0.64	0.228
ENSG00000087301	TXNDC16	TRUE	TRUE	0.64	0.218
ENSG00000259494	MRPL46	FALSE	TRUE	0.64	0.218
ENSG00000166821	PEX11A	FALSE	TRUE	0.64	0.218
ENSG00000103479	RBL2	TRUE	TRUE	0.64	0.241
ENSG00000039523	FAM65A	TRUE	TRUE	0.64	0.235
ENSG00000263753	LINC00667	FALSE	FALSE	0.64	0.225
ENSG00000197647	ZNF433	TRUE	TRUE	0.64	0.218
ENSG00000100191	SLC5A4	FALSE	TRUE	0.64	0.225
ENSG00000177989	ODF3B	FALSE	TRUE	0.64	0.232
ENSG00000197121	PGAP1	TRUE	TRUE	0.64	0.244
ENSG00000138777	PPA2	FALSE	TRUE	0.64	0.244
ENSG00000165671	NSD1	TRUE	TRUE	0.64	0.25
ENSG00000112078	KCTD20	FALSE	TRUE	0.64	0.248
ENSG00000078747	ITCH	FALSE	TRUE	0.64	0.244
ENSG00000128185	DGCR6L	TRUE	TRUE	0.64	0.241
ENSG00000198075	SULT1C4	TRUE	TRUE	0.64	0.246
ENSG00000016864	GLT8D1	TRUE	TRUE	0.64	0.246
ENSG00000024048	UBR2	TRUE	TRUE	0.64	0.259
ENSG00000055130	CUL1	TRUE	TRUE	0.64	0.249
ENSG00000167081	PBX3	FALSE	TRUE	0.64	0.249
ENSG00000078124	ACER3	TRUE	TRUE	0.64	0.253
ENSG00000007392	LUC7L	FALSE	TRUE	0.64	0.243
ENSG00000128791	TWSG1	FALSE	TRUE	0.64	0.255
ENSG00000183741	CBX6	FALSE	TRUE	0.64	0.26
ENSG00000116815	CD58	FALSE	TRUE	0.64	0.228
ENSG00000118197	DDX59	TRUE	TRUE	0.64	0.249
ENSG00000123836	PFKFB2	FALSE	TRUE	0.64	0.24
ENSG00000163040	CCDC74A	TRUE	TRUE	0.64	0.228
ENSG00000162999	DUSP19	TRUE	TRUE	0.64	0.226
ENSG00000091972	CD200	TRUE	TRUE	0.64	0.228
ENSG00000066405	CLDN18	TRUE	TRUE	0.64	0.228
ENSG00000240024	LINC00888	TRUE	FALSE	0.64	0.228
ENSG00000109756	RAPGEF2	TRUE	TRUE	0.64	0.249
ENSG00000198677	TTC37	FALSE	TRUE	0.64	0.258
ENSG00000112167	SAYSD1	TRUE	TRUE	0.64	0.226
ENSG00000122591	FAM126A	TRUE	TRUE	0.64	0.25
ENSG00000128513	POT1	FALSE	TRUE	0.64	0.233
ENSG00000229153	EPHA1-AS1	TRUE	FALSE	0.64	0.228
ENSG00000169499	PLEKHA2	TRUE	TRUE	0.64	0.241
ENSG00000156170	NDUFAF6	TRUE	TRUE	0.64	0.226
ENSG00000172159	FRMD3	FALSE	TRUE	0.64	0.228
ENSG00000076706	MCAM	TRUE	TRUE	0.64	0.252
ENSG00000136052	SLC41A2	TRUE	TRUE	0.64	0.228
ENSG00000139517	LNX2	FALSE	TRUE	0.64	0.228
ENSG00000102796	DHRS12	TRUE	TRUE	0.64	0.228
ENSG00000102572	STK24	FALSE	TRUE	0.64	0.228
ENSG00000269910	RP11-73M18.10	FALSE	FALSE	0.64	0.226
ENSG00000166068	SPRED1	FALSE	TRUE	0.64	0.256
ENSG00000197361	FBXL22	TRUE	TRUE	0.64	0.228
ENSG00000198848	CES1	TRUE	TRUE	0.64	0.228
ENSG00000126351	THRA	TRUE	TRUE	0.64	0.246
ENSG00000277476	RP11-147L13.13	FALSE	FALSE	0.64	0.226
ENSG00000163597	SNHG16	TRUE	FALSE	0.64	0.233
ENSG00000134049	IER3IP1	FALSE	TRUE	0.64	0.246
ENSG00000101442	ACTR5	FALSE	TRUE	0.64	0.228
ENSG00000186010	NDUFA13	FALSE	TRUE	0.64	0.258
ENSG00000176531	PHLDB3	TRUE	TRUE	0.64	0.236
ENSG00000197951	ZNF71	TRUE	TRUE	0.64	0.228
ENSG00000184983	NDUFA6	FALSE	TRUE	0.64	0.252
ENSG00000115233	PSMD14	FALSE	TRUE	0.64	0.256
ENSG00000153046	CDYL	TRUE	TRUE	0.64	0.252
ENSG00000105810	CDK6	FALSE	TRUE	0.64	0.26
ENSG00000172336	POP7	TRUE	TRUE	0.64	0.249
ENSG00000149196	C11orf73	TRUE	TRUE	0.64	0.249
ENSG00000149311	ATM	TRUE	TRUE	0.64	0.256
ENSG00000177425	PAWR	FALSE	TRUE	0.64	0.252
ENSG00000075415	SLC25A3	TRUE	TRUE	0.64	0.262
ENSG00000124226	RNF114	TRUE	TRUE	0.64	0.252
ENSG00000077522	ACTN2	TRUE	TRUE	0.64	0.236
ENSG00000250565	ATP6V1E2	FALSE	TRUE	0.64	0.236
ENSG00000084090	STARD7	FALSE	TRUE	0.64	0.261
ENSG00000173230	GOLGB1	TRUE	TRUE	0.64	0.267
ENSG00000242512	LINC01206	TRUE	FALSE	0.64	0.234
ENSG00000038382	TRIO	FALSE	TRUE	0.64	0.264
ENSG00000134363	FST	TRUE	TRUE	0.64	0.234
ENSG00000064692	SNCAIP	TRUE	TRUE	0.64	0.254
ENSG00000169220	RGS14	FALSE	TRUE	0.64	0.236
ENSG00000145996	CDKAL1	TRUE	TRUE	0.64	0.253
ENSG00000112592	TBP	FALSE	TRUE	0.64	0.236
ENSG00000122565	CBX3	FALSE	TRUE	0.64	0.267
ENSG00000128602	SMO	TRUE	TRUE	0.64	0.248
ENSG00000123728	RAP2C	TRUE	TRUE	0.64	0.254
ENSG00000197140	ADAM32	FALSE	TRUE	0.64	0.234
ENSG00000155827	RNF20	TRUE	TRUE	0.64	0.246
ENSG00000110700	RPS13	FALSE	TRUE	0.64	0.268
ENSG00000214413	BBIP1	TRUE	TRUE	0.64	0.25
ENSG00000013588	GPRC5A	TRUE	TRUE	0.64	0.262
ENSG00000256571	RP11-274J7.2	TRUE	FALSE	0.64	0.236
ENSG00000111142	METAP2	TRUE	TRUE	0.64	0.264
ENSG00000137814	HAUS2	TRUE	TRUE	0.64	0.251
ENSG00000205423	CNEP1R1	TRUE	TRUE	0.64	0.244
ENSG00000168872	DDX19A	TRUE	TRUE	0.64	0.254
ENSG00000154065	ANKRD29	TRUE	TRUE	0.64	0.236
ENSG00000125877	ITPA	TRUE	TRUE	0.64	0.236
ENSG00000105676	ARMC6	TRUE	TRUE	0.64	0.234
ENSG00000160321	ZNF208	FALSE	TRUE	0.64	0.236
ENSG00000240225	ZNF542P	TRUE	FALSE	0.64	0.234
ENSG00000100413	POLR3H	TRUE	TRUE	0.64	0.236
ENSG00000137693	YAP1	FALSE	TRUE	0.64	0.266
ENSG00000139746	RBM26	FALSE	TRUE	0.64	0.269
ENSG00000125870	SNRPB2	FALSE	TRUE	0.64	0.265
ENSG00000163399	ATP1A1	TRUE	TRUE	0.64	0.272
ENSG00000153029	MR1	FALSE	TRUE	0.64	0.265
ENSG00000163531	NFASC	TRUE	TRUE	0.64	0.268
ENSG00000115977	AAK1	TRUE	TRUE	0.64	0.269
ENSG00000138376	BARD1	TRUE	TRUE	0.64	0.256
ENSG00000156990	RPUSD3	TRUE	TRUE	0.64	0.25
ENSG00000138246	DNAJC13	TRUE	TRUE	0.64	0.263
ENSG00000168246	UBTD2	FALSE	TRUE	0.64	0.263
ENSG00000055208	TAB2	FALSE	TRUE	0.64	0.271
ENSG00000170632	ARMC10	TRUE	TRUE	0.64	0.252
ENSG00000205085	FAM71F2	TRUE	TRUE	0.64	0.239
ENSG00000247746	USP51	FALSE	TRUE	0.64	0.245
ENSG00000134597	RBMX2	FALSE	TRUE	0.64	0.245
ENSG00000156469	MTERF3	TRUE	TRUE	0.64	0.245
ENSG00000135049	AGTPBP1	TRUE	TRUE	0.64	0.242
ENSG00000136940	PDCL	TRUE	TRUE	0.64	0.256
ENSG00000166788	SAAL1	FALSE	TRUE	0.64	0.245
ENSG00000110719	TCIRG1	TRUE	TRUE	0.64	0.252
ENSG00000131626	PPFIA1	FALSE	TRUE	0.64	0.268
ENSG00000042286	AIFM2	TRUE	TRUE	0.64	0.25
ENSG00000107738	C10orf54	TRUE	TRUE	0.64	0.26
ENSG00000107960	OBFC1	TRUE	TRUE	0.64	0.245
ENSG00000133641	C12orf29	FALSE	TRUE	0.64	0.254
ENSG00000139324	TMTC3	FALSE	TRUE	0.64	0.273
ENSG00000089775	ZBTB25	FALSE	TRUE	0.64	0.254
ENSG00000171766	GATM	TRUE	TRUE	0.64	0.245
ENSG00000159720	ATP6V0D1	TRUE	TRUE	0.64	0.27
ENSG00000266208	CTD-2267D19.3	TRUE	FALSE	0.64	0.254
ENSG00000073969	NSF	FALSE	TRUE	0.64	0.254
ENSG00000108433	GOSR2	FALSE	TRUE	0.64	0.245
ENSG00000223138	RNA5SP450	TRUE	FALSE	0.64	0.245
ENSG00000196839	ADA	FALSE	TRUE	0.64	0.245
ENSG00000125503	PPP1R12C	TRUE	TRUE	0.64	0.245
ENSG00000100228	RAB36	FALSE	TRUE	0.64	0.252
ENSG00000100105	PATZ1	FALSE	TRUE	0.64	0.245
ENSG00000156265	MAP3K7CL	TRUE	TRUE	0.64	0.242
ENSG00000160213	CSTB	FALSE	TRUE	0.64	0.272
ENSG00000277072	STAG3L2	FALSE	FALSE	0.63	0.268
ENSG00000136937	NCBP1	FALSE	TRUE	0.63	0.268
ENSG00000211448	DIO2	TRUE	TRUE	0.63	0.273
ENSG00000129197	RPAIN	TRUE	TRUE	0.63	0.268
ENSG00000196396	PTPN1	FALSE	TRUE	0.63	0.273
ENSG00000047315	POLR2B	TRUE	TRUE	0.63	0.273
ENSG00000005022	SLC25A5	TRUE	TRUE	0.63	0.278
ENSG00000102038	SMARCA1	TRUE	TRUE	0.63	0.278
ENSG00000147601	TERF1	TRUE	TRUE	0.63	0.266
ENSG00000147905	ZCCHC7	TRUE	TRUE	0.63	0.266
ENSG00000180304	OAZ2	FALSE	TRUE	0.63	0.271
ENSG00000238083	LRRC37A2	FALSE	TRUE	0.63	0.273
ENSG00000123096	SSPN	FALSE	TRUE	0.63	0.28
ENSG00000132670	PTPRA	TRUE	TRUE	0.63	0.276
ENSG00000183431	SF3A3	TRUE	TRUE	0.63	0.279
ENSG00000234383	CTBP2P8	TRUE	FALSE	0.63	0.253
ENSG00000058085	LAMC2	TRUE	TRUE	0.63	0.253
ENSG00000204262	COL5A2	TRUE	TRUE	0.63	0.285
ENSG00000132326	PER2	TRUE	TRUE	0.63	0.283
ENSG00000170364	SETMAR	FALSE	TRUE	0.63	0.253
ENSG00000196776	CD47	FALSE	TRUE	0.63	0.284
ENSG00000163728	TTC14	TRUE	TRUE	0.63	0.27
ENSG00000174013	FBXO45	TRUE	TRUE	0.63	0.27
ENSG00000250568	RP11-333E13.2	TRUE	FALSE	0.63	0.26
ENSG00000253846	PCDHGA10	TRUE	TRUE	0.63	0.253
ENSG00000155846	PPARGC1B	TRUE	TRUE	0.63	0.253
ENSG00000007866	TEAD3	FALSE	TRUE	0.63	0.271
ENSG00000106034	CPED1	TRUE	TRUE	0.63	0.282
ENSG00000012174	MBTPS2	TRUE	TRUE	0.63	0.253
ENSG00000154589	LY96	TRUE	TRUE	0.63	0.253
ENSG00000180694	TMEM64	TRUE	TRUE	0.63	0.27
ENSG00000048392	RRM2B	TRUE	TRUE	0.63	0.258
ENSG00000254275	LINC00824	FALSE	FALSE	0.63	0.278
ENSG00000196378	ZNF34	FALSE	TRUE	0.63	0.25
ENSG00000129167	TPH1	TRUE	TRUE	0.63	0.253
ENSG00000255282	WTAPP1	FALSE	FALSE	0.63	0.25
ENSG00000137714	FDX1	TRUE	TRUE	0.63	0.26
ENSG00000184719	RNLS	TRUE	TRUE	0.63	0.25
ENSG00000111252	SH2B3	FALSE	TRUE	0.63	0.263
ENSG00000102781	KATNAL1	TRUE	TRUE	0.63	0.266
ENSG00000179362	HMGN2P46	TRUE	FALSE	0.63	0.25
ENSG00000131148	EMC8	FALSE	TRUE	0.63	0.253
ENSG00000185359	HGS	FALSE	TRUE	0.63	0.253
ENSG00000101773	RBBP8	FALSE	TRUE	0.63	0.263
ENSG00000089123	TASP1	TRUE	TRUE	0.63	0.266
ENSG00000128294	TPST2	FALSE	TRUE	0.63	0.253
ENSG00000100348	TXN2	FALSE	TRUE	0.63	0.274
ENSG00000118454	ANKRD13C	TRUE	TRUE	0.63	0.277
ENSG00000123908	AGO2	FALSE	TRUE	0.63	0.283
ENSG00000167522	ANKRD11	FALSE	TRUE	0.63	0.288
ENSG00000275023	MLLT6	FALSE	TRUE	0.63	0.285
ENSG00000142794	NBPF3	FALSE	TRUE	0.63	0.294
ENSG00000121766	ZCCHC17	TRUE	TRUE	0.63	0.283
ENSG00000090621	PABPC4	FALSE	TRUE	0.63	0.29
ENSG00000135837	CEP350	FALSE	TRUE	0.63	0.293
ENSG00000187554	TLR5	TRUE	TRUE	0.63	0.264
ENSG00000229948	B3GALNT1P1	TRUE	FALSE	0.63	0.262
ENSG00000152117	AC093838.4	TRUE	FALSE	0.63	0.262
ENSG00000132170	PPARG	TRUE	TRUE	0.63	0.262
ENSG00000088727	KIF9	TRUE	TRUE	0.63	0.264
ENSG00000114120	SLC25A36	FALSE	TRUE	0.63	0.29
ENSG00000197062	ZSCAN26	TRUE	TRUE	0.63	0.275
ENSG00000112335	SNX3	FALSE	TRUE	0.63	0.292
ENSG00000253187	HOXA10-AS	TRUE	FALSE	0.63	0.262
ENSG00000047648	ARHGAP6	FALSE	TRUE	0.63	0.289
ENSG00000131174	COX7B	FALSE	TRUE	0.63	0.293
ENSG00000253893	FAM85B	TRUE	FALSE	0.63	0.264
ENSG00000253948	RP11-410L14.2	TRUE	FALSE	0.63	0.262
ENSG00000048028	USP28	TRUE	TRUE	0.63	0.269
ENSG00000119927	GPAM	TRUE	TRUE	0.63	0.273
ENSG00000111684	LPCAT3	TRUE	TRUE	0.63	0.271
ENSG00000234608	MAPKAPK5-AS1	TRUE	FALSE	0.63	0.264
ENSG00000150967	ABCB9	TRUE	TRUE	0.63	0.262
ENSG00000258682	CTD-2002H8.2	TRUE	FALSE	0.63	0.269
ENSG00000169715	MT1E	TRUE	TRUE	0.63	0.264
ENSG00000088682	COQ9	TRUE	TRUE	0.63	0.262
ENSG00000154856	APCDD1	FALSE	TRUE	0.63	0.283
ENSG00000078043	PIAS2	TRUE	TRUE	0.63	0.289
ENSG00000198959	TGM2	TRUE	TRUE	0.63	0.29
ENSG00000276043	UHRF1	FALSE	TRUE	0.63	0.262
ENSG00000100416	TRMU	FALSE	TRUE	0.63	0.264
ENSG00000154654	NCAM2	FALSE	TRUE	0.63	0.262
ENSG00000260244	RP11-588K22.2	FALSE	FALSE	0.63	0.283
ENSG00000196923	PDLIM7	FALSE	TRUE	0.63	0.288
ENSG00000158321	AUTS2	FALSE	TRUE	0.63	0.288
ENSG00000157741	UBN2	TRUE	TRUE	0.63	0.292
ENSG00000166272	WBP1L	TRUE	TRUE	0.63	0.288
ENSG00000076555	ACACB	TRUE	TRUE	0.63	0.288
ENSG00000185947	ZNF267	FALSE	TRUE	0.63	0.283
ENSG00000167699	GLOD4	TRUE	TRUE	0.63	0.286
ENSG00000171960	PPIH	FALSE	TRUE	0.63	0.273
ENSG00000162437	RAVER2	FALSE	TRUE	0.63	0.273
ENSG00000060718	COL11A1	FALSE	TRUE	0.63	0.273
ENSG00000168497	SDPR	TRUE	TRUE	0.63	0.282
ENSG00000168958	MFF	TRUE	TRUE	0.63	0.289
ENSG00000144724	PTPRG	TRUE	TRUE	0.63	0.298
ENSG00000121897	LIAS	TRUE	TRUE	0.63	0.273
ENSG00000164040	PGRMC2	FALSE	TRUE	0.63	0.297
ENSG00000164402	SEPT8	TRUE	TRUE	0.63	0.292
ENSG00000044090	CUL7	FALSE	TRUE	0.63	0.268
ENSG00000147144	CCDC120	TRUE	TRUE	0.63	0.282
ENSG00000102316	MAGED2	TRUE	TRUE	0.63	0.3
ENSG00000131089	ARHGEF9	FALSE	TRUE	0.63	0.289
ENSG00000120896	SORBS3	FALSE	TRUE	0.63	0.289
ENSG00000134013	LOXL2	FALSE	TRUE	0.63	0.298
ENSG00000104517	UBR5	TRUE	TRUE	0.63	0.302
ENSG00000165973	NELL1	TRUE	TRUE	0.63	0.28
ENSG00000198056	PRIM1	TRUE	TRUE	0.63	0.268
ENSG00000120675	DNAJC15	TRUE	TRUE	0.63	0.298
ENSG00000259118	RP11-840I19.3	FALSE	FALSE	0.63	0.273
ENSG00000168502	MTCL1	TRUE	TRUE	0.63	0.273
ENSG00000066926	FECH	FALSE	TRUE	0.63	0.273
ENSG00000172264	MACROD2	FALSE	TRUE	0.63	0.273
ENSG00000186111	PIP5K1C	TRUE	TRUE	0.63	0.273
ENSG00000160050	CCDC28B	TRUE	TRUE	0.63	0.271
ENSG00000125388	GRK4	FALSE	TRUE	0.63	0.271
ENSG00000168826	ZBTB49	TRUE	TRUE	0.63	0.271
ENSG00000138750	NUP54	TRUE	TRUE	0.63	0.278
ENSG00000170390	DCLK2	FALSE	TRUE	0.63	0.28
ENSG00000095015	MAP3K1	FALSE	TRUE	0.63	0.28
ENSG00000137273	FOXF2	TRUE	TRUE	0.63	0.3
ENSG00000135521	LTV1	FALSE	TRUE	0.63	0.28
ENSG00000205664	RP11-706O15.1	TRUE	FALSE	0.63	0.271
ENSG00000120910	PPP3CC	TRUE	TRUE	0.63	0.278
ENSG00000125482	TTF1	FALSE	TRUE	0.63	0.271
ENSG00000132275	RRP8	FALSE	TRUE	0.63	0.282
ENSG00000254428	RP11-110I1.11	TRUE	FALSE	0.63	0.271
ENSG00000204161	C10orf128	TRUE	TRUE	0.63	0.271
ENSG00000137770	CTDSPL2	FALSE	TRUE	0.63	0.294
ENSG00000074755	ZZEF1	FALSE	TRUE	0.63	0.284
ENSG00000129194	SOX15	TRUE	TRUE	0.63	0.271
ENSG00000141030	COPS3	TRUE	TRUE	0.63	0.28
ENSG00000105655	ISYNA1	FALSE	TRUE	0.63	0.271
ENSG00000116984	MTR	FALSE	TRUE	0.63	0.297
ENSG00000138031	ADCY3	FALSE	TRUE	0.63	0.295
ENSG00000137831	UACA	TRUE	TRUE	0.63	0.297
ENSG00000157978	LDLRAP1	TRUE	TRUE	0.63	0.291
ENSG00000142686	C1orf216	TRUE	TRUE	0.63	0.277
ENSG00000064703	DDX20	FALSE	TRUE	0.63	0.28
ENSG00000143363	PRUNE	TRUE	TRUE	0.63	0.282
ENSG00000162981	FAM84A	TRUE	TRUE	0.63	0.28
ENSG00000183891	TTC32	TRUE	TRUE	0.63	0.28
ENSG00000279267	RP11-395L14.18	FALSE	FALSE	0.63	0.28
ENSG00000065413	ANKRD44	FALSE	TRUE	0.63	0.295
ENSG00000145022	TCTA	TRUE	TRUE	0.63	0.28
ENSG00000113811	SELK	FALSE	TRUE	0.63	0.311
ENSG00000272182	RP11-802O23.3	FALSE	FALSE	0.63	0.28
ENSG00000173175	ADCY5	TRUE	TRUE	0.63	0.282
ENSG00000173889	PHC3	TRUE	TRUE	0.63	0.308
ENSG00000179010	MRFAP1	TRUE	TRUE	0.63	0.308
ENSG00000035928	RFC1	TRUE	TRUE	0.63	0.306
ENSG00000151725	CENPU	TRUE	TRUE	0.63	0.282
ENSG00000164463	CREBRF	TRUE	TRUE	0.63	0.311
ENSG00000137185	ZSCAN9	TRUE	TRUE	0.63	0.291
ENSG00000204231	RXRB	FALSE	TRUE	0.63	0.291
ENSG00000065833	ME1	FALSE	TRUE	0.63	0.28
ENSG00000009844	VTA1	TRUE	TRUE	0.63	0.303
ENSG00000155561	NUP205	TRUE	TRUE	0.63	0.293
ENSG00000083168	KAT6A	FALSE	TRUE	0.63	0.304
ENSG00000122694	GLIPR2	TRUE	TRUE	0.63	0.289
ENSG00000136854	STXBP1	TRUE	TRUE	0.63	0.289
ENSG00000177830	CHID1	TRUE	TRUE	0.63	0.298
ENSG00000149480	MTA2	FALSE	TRUE	0.63	0.31
ENSG00000108175	ZMIZ1	TRUE	TRUE	0.63	0.307
ENSG00000167528	ZNF641	TRUE	TRUE	0.63	0.28
ENSG00000123395	ATG101	FALSE	TRUE	0.63	0.287
ENSG00000100626	GALNT16	FALSE	TRUE	0.63	0.28
ENSG00000128908	INO80	TRUE	TRUE	0.63	0.298
ENSG00000140307	GTF2A2	FALSE	TRUE	0.63	0.298
ENSG00000103942	HOMER2	FALSE	TRUE	0.63	0.28
ENSG00000185551	NR2F2	FALSE	TRUE	0.63	0.308
ENSG00000175595	ERCC4	TRUE	TRUE	0.63	0.298
ENSG00000273581	AC092289.2	FALSE	FALSE	0.63	0.295
ENSG00000160602	NEK8	TRUE	TRUE	0.63	0.28
ENSG00000141580	WDR45B	FALSE	TRUE	0.63	0.299
ENSG00000158445	KCNB1	FALSE	TRUE	0.63	0.282
ENSG00000173928	SWSAP1	FALSE	TRUE	0.63	0.28
ENSG00000186866	POFUT2	FALSE	TRUE	0.63	0.28
ENSG00000187257	RSBN1L	TRUE	TRUE	0.62	0.304
ENSG00000149100	EIF3M	FALSE	TRUE	0.62	0.304
ENSG00000173786	CNP	TRUE	TRUE	0.62	0.314
ENSG00000037637	FBXO42	TRUE	TRUE	0.62	0.292
ENSG00000213625	LEPROT	FALSE	TRUE	0.62	0.321
ENSG00000142864	SERBP1	FALSE	TRUE	0.62	0.321
ENSG00000116128	BCL9	TRUE	TRUE	0.62	0.301
ENSG00000115756	HPCAL1	FALSE	TRUE	0.62	0.289
ENSG00000119772	DNMT3A	FALSE	TRUE	0.62	0.321
ENSG00000115464	USP34	FALSE	TRUE	0.62	0.317
ENSG00000144029	MRPS5	TRUE	TRUE	0.62	0.302
ENSG00000163412	EIF4E3	TRUE	TRUE	0.62	0.299
ENSG00000083857	FAT1	TRUE	TRUE	0.62	0.317
ENSG00000145936	KCNMB1	FALSE	TRUE	0.62	0.302
ENSG00000146072	TNFRSF21	FALSE	TRUE	0.62	0.294
ENSG00000178425	NT5DC1	TRUE	TRUE	0.62	0.292
ENSG00000235381	RP11-477D19.2	FALSE	FALSE	0.62	0.289
ENSG00000008282	SYPL1	TRUE	TRUE	0.62	0.316
ENSG00000228451	SDAD1P1	FALSE	FALSE	0.62	0.292
ENSG00000104738	MCM4	FALSE	TRUE	0.62	0.289
ENSG00000165121	RP11-213G2.3	FALSE	FALSE	0.62	0.292
ENSG00000167118	URM1	FALSE	TRUE	0.62	0.292
ENSG00000196372	ASB13	TRUE	TRUE	0.62	0.292
ENSG00000255565	RP11-6B19.1	TRUE	FALSE	0.62	0.292
ENSG00000134291	TMEM106C	FALSE	TRUE	0.62	0.289
ENSG00000181929	PRKAG1	TRUE	TRUE	0.62	0.294
ENSG00000132970	WASF3	FALSE	TRUE	0.62	0.294
ENSG00000185246	PRPF39	FALSE	TRUE	0.62	0.315
ENSG00000166128	RAB8B	TRUE	TRUE	0.62	0.314
ENSG00000167984	NLRC3	TRUE	TRUE	0.62	0.289
ENSG00000011638	TMEM159	FALSE	TRUE	0.62	0.312
ENSG00000159593	NAE1	TRUE	TRUE	0.62	0.289
ENSG00000067955	CBFB	TRUE	TRUE	0.62	0.307
ENSG00000157350	ST3GAL2	FALSE	TRUE	0.62	0.312
ENSG00000263708	RP11-85B7.4	FALSE	FALSE	0.62	0.292
ENSG00000141026	MED9	FALSE	TRUE	0.62	0.292
ENSG00000214425	LRRC37A4P	FALSE	FALSE	0.62	0.292
ENSG00000152223	EPG5	FALSE	TRUE	0.62	0.31
ENSG00000166377	ATP9B	FALSE	TRUE	0.62	0.31
ENSG00000100982	PCIF1	FALSE	TRUE	0.62	0.301
ENSG00000130511	SSBP4	FALSE	TRUE	0.62	0.294
ENSG00000153885	KCTD15	FALSE	TRUE	0.62	0.299
ENSG00000243156	MICAL3	TRUE	TRUE	0.62	0.292
ENSG00000100219	XBP1	TRUE	TRUE	0.62	0.318
ENSG00000128394	APOBEC3F	TRUE	TRUE	0.62	0.292
ENSG00000079974	RABL2B	TRUE	TRUE	0.62	0.301
ENSG00000172667	ZMAT3	TRUE	TRUE	0.62	0.316
ENSG00000106588	PSMA2	FALSE	TRUE	0.62	0.314
ENSG00000146834	MEPCE	TRUE	TRUE	0.62	0.314
ENSG00000066739	ATG2B	TRUE	TRUE	0.62	0.316
ENSG00000104131	EIF3J	FALSE	TRUE	0.62	0.318
ENSG00000171490	RSL1D1	FALSE	TRUE	0.62	0.324
ENSG00000108468	CBX1	TRUE	TRUE	0.62	0.316
ENSG00000271895	RP4-635E18.8	TRUE	FALSE	0.62	0.298
ENSG00000169991	IFFO2	TRUE	TRUE	0.62	0.301
ENSG00000117682	DHDDS	TRUE	TRUE	0.62	0.31
ENSG00000120656	TAF12	TRUE	TRUE	0.62	0.298
ENSG00000126088	UROD	TRUE	TRUE	0.62	0.31
ENSG00000078618	NRDC	FALSE	TRUE	0.62	0.324
ENSG00000116191	RALGPS2	TRUE	TRUE	0.62	0.308
ENSG00000143514	TP53BP2	FALSE	TRUE	0.62	0.32
ENSG00000178295	GEN1	TRUE	TRUE	0.62	0.301
ENSG00000119812	FAM98A	FALSE	TRUE	0.62	0.304
ENSG00000143933	CALM2	TRUE	TRUE	0.62	0.331
ENSG00000132305	IMMT	FALSE	TRUE	0.62	0.32
ENSG00000213337	ANKRD39	TRUE	TRUE	0.62	0.304
ENSG00000091428	RAPGEF4	TRUE	TRUE	0.62	0.301
ENSG00000187091	PLCD1	TRUE	TRUE	0.62	0.298
ENSG00000177646	ACAD9	FALSE	TRUE	0.62	0.301
ENSG00000138796	HADH	FALSE	TRUE	0.62	0.301
ENSG00000037474	NSUN2	TRUE	TRUE	0.62	0.301
ENSG00000124532	MRS2	FALSE	TRUE	0.62	0.304
ENSG00000136193	SCRN1	TRUE	TRUE	0.62	0.301
ENSG00000075223	SEMA3C	TRUE	TRUE	0.62	0.304
ENSG00000104626	ERI1	FALSE	TRUE	0.62	0.304
ENSG00000012232	EXTL3	FALSE	TRUE	0.62	0.31
ENSG00000168575	SLC20A2	FALSE	TRUE	0.62	0.304
ENSG00000106688	SLC1A1	FALSE	TRUE	0.62	0.301
ENSG00000070159	PTPN3	FALSE	TRUE	0.62	0.304
ENSG00000136810	TXN	TRUE	TRUE	0.62	0.33
ENSG00000213619	NDUFS3	TRUE	TRUE	0.62	0.312
ENSG00000171067	C11orf24	TRUE	TRUE	0.62	0.308
ENSG00000110801	PSMD9	FALSE	TRUE	0.62	0.314
ENSG00000250208	FZD10-AS1	TRUE	FALSE	0.62	0.301
ENSG00000279533	AC009022.1	FALSE	TRUE	0.62	0.301
ENSG00000141252	VPS53	FALSE	TRUE	0.62	0.322
ENSG00000225442	MPRIP-AS1	TRUE	FALSE	0.62	0.328
ENSG00000109065	NAT9	FALSE	TRUE	0.62	0.301
ENSG00000081923	ATP8B1	FALSE	TRUE	0.62	0.298
ENSG00000088320	REM1	FALSE	TRUE	0.62	0.304
ENSG00000132792	CTNNBL1	TRUE	TRUE	0.62	0.308
ENSG00000109501	WFS1	FALSE	TRUE	0.62	0.323
ENSG00000109320	NFKB1	TRUE	TRUE	0.62	0.335
ENSG00000178913	TAF7	TRUE	TRUE	0.62	0.326
ENSG00000272047	GTF2H5	TRUE	TRUE	0.62	0.323
ENSG00000086475	SEPHS1	TRUE	TRUE	0.62	0.323
ENSG00000159256	MORC3	TRUE	TRUE	0.62	0.32
ENSG00000142961	MOB3C	TRUE	TRUE	0.62	0.315
ENSG00000122406	RPL5	TRUE	TRUE	0.62	0.34
ENSG00000117528	ABCD3	TRUE	TRUE	0.62	0.322
ENSG00000134262	AP4B1	TRUE	TRUE	0.62	0.311
ENSG00000232527	RP11-14N7.2	FALSE	FALSE	0.62	0.332
ENSG00000224259	LINC01133	TRUE	FALSE	0.62	0.311
ENSG00000143315	PIGM	TRUE	TRUE	0.62	0.32
ENSG00000135845	PIGC	FALSE	TRUE	0.62	0.311
ENSG00000091483	FH	TRUE	TRUE	0.62	0.322
ENSG00000280037	RP11-434P11.1	TRUE	FALSE	0.62	0.308
ENSG00000152291	TGOLN2	FALSE	TRUE	0.62	0.339
ENSG00000135972	MRPS9	TRUE	TRUE	0.62	0.322
ENSG00000213160	KLHL23	TRUE	TRUE	0.62	0.311
ENSG00000163002	NUP35	TRUE	TRUE	0.62	0.32
ENSG00000169047	IRS1	TRUE	TRUE	0.62	0.33
ENSG00000172888	ZNF621	TRUE	TRUE	0.62	0.315
ENSG00000144746	ARL6IP5	TRUE	TRUE	0.62	0.339
ENSG00000170509	HSD17B13	TRUE	TRUE	0.62	0.308
ENSG00000145740	SLC30A5	TRUE	TRUE	0.62	0.318
ENSG00000214357	NEURL1B	FALSE	TRUE	0.62	0.311
ENSG00000161021	MAML1	FALSE	TRUE	0.62	0.329
ENSG00000050748	MAPK9	TRUE	TRUE	0.62	0.323
ENSG00000168405	CMAHP	FALSE	FALSE	0.62	0.308
ENSG00000146426	TIAM2	FALSE	TRUE	0.62	0.318
ENSG00000178809	TRIM73	FALSE	TRUE	0.62	0.313
ENSG00000147065	MSN	TRUE	TRUE	0.62	0.339
ENSG00000212829	RPS26P3	FALSE	FALSE	0.62	0.337
ENSG00000188938	FAM120AOS	TRUE	TRUE	0.62	0.311
ENSG00000166902	MRPL16	TRUE	TRUE	0.62	0.313
ENSG00000077150	NFKB2	FALSE	TRUE	0.62	0.334
ENSG00000053702	NRIP2	FALSE	TRUE	0.62	0.313
ENSG00000256537	SMIM10L1	TRUE	TRUE	0.62	0.32
ENSG00000152944	MED21	TRUE	TRUE	0.62	0.322
ENSG00000151229	SLC2A13	TRUE	TRUE	0.62	0.32
ENSG00000188906	LRRK2	TRUE	TRUE	0.62	0.318
ENSG00000174600	CMKLR1	TRUE	TRUE	0.62	0.311
ENSG00000139697	SBNO1	TRUE	TRUE	0.62	0.338
ENSG00000276644	DACH1	TRUE	TRUE	0.62	0.332
ENSG00000185070	FLRT2	TRUE	TRUE	0.62	0.329
ENSG00000134146	DPH6	TRUE	TRUE	0.62	0.327
ENSG00000259248	USP3-AS1	TRUE	FALSE	0.62	0.322
ENSG00000166794	PPIB	FALSE	TRUE	0.62	0.338
ENSG00000272888	LINC01578	TRUE	FALSE	0.62	0.34
ENSG00000103199	ZNF500	TRUE	TRUE	0.62	0.311
ENSG00000276305	AC106788.1	FALSE	FALSE	0.62	0.315
ENSG00000205250	E2F4	TRUE	TRUE	0.62	0.329
ENSG00000103150	MLYCD	FALSE	TRUE	0.62	0.313
ENSG00000226049	TLK2P1	FALSE	FALSE	0.62	0.308
ENSG00000198496	NBR2	FALSE	FALSE	0.62	0.311
ENSG00000150477	KIAA1328	TRUE	TRUE	0.62	0.323
ENSG00000178464	CTD-2192J16.15	FALSE	FALSE	0.62	0.34
ENSG00000007255	TRAPPC6A	FALSE	TRUE	0.62	0.311
ENSG00000196267	ZNF836	FALSE	TRUE	0.62	0.308
ENSG00000142188	TMEM50B	TRUE	TRUE	0.62	0.337
ENSG00000210100	MT-TI	FALSE	FALSE	0.62	0.308
ENSG00000049246	PER3	TRUE	TRUE	0.62	0.339
ENSG00000101966	XIAP	FALSE	TRUE	0.62	0.335
ENSG00000177697	CD151	FALSE	TRUE	0.62	0.335
ENSG00000127884	ECHS1	TRUE	TRUE	0.62	0.333
ENSG00000178449	COX14	FALSE	TRUE	0.62	0.338
ENSG00000205609	EIF3CL	FALSE	TRUE	0.62	0.333
ENSG00000120942	UBIAD1	FALSE	TRUE	0.62	0.323
ENSG00000160062	ZBTB8A	TRUE	TRUE	0.62	0.339
ENSG00000237877	LINC01473	FALSE	FALSE	0.62	0.321
ENSG00000134086	VHL	TRUE	TRUE	0.62	0.331
ENSG00000114779	ABHD14B	TRUE	TRUE	0.62	0.321
ENSG00000174944	P2RY14	TRUE	TRUE	0.62	0.321
ENSG00000164066	INTU	TRUE	TRUE	0.62	0.33
ENSG00000112701	SENP6	FALSE	TRUE	0.62	0.349
ENSG00000122779	TRIM24	FALSE	TRUE	0.62	0.321
ENSG00000269556	TMEM185A	TRUE	TRUE	0.62	0.321
ENSG00000198680	TUSC1	TRUE	TRUE	0.62	0.323
ENSG00000236986	RP11-544A12.4	TRUE	FALSE	0.62	0.321
ENSG00000198105	ZNF248	TRUE	TRUE	0.62	0.321
ENSG00000151067	CACNA1C	FALSE	TRUE	0.62	0.321
ENSG00000185652	NTF3	TRUE	TRUE	0.62	0.328
ENSG00000139178	C1RL	TRUE	TRUE	0.62	0.341
ENSG00000023697	DERA	TRUE	TRUE	0.62	0.328
ENSG00000152193	RNF219	FALSE	TRUE	0.62	0.323
ENSG00000102898	NUTF2	TRUE	TRUE	0.62	0.338
ENSG00000087095	NLK	TRUE	TRUE	0.62	0.321
ENSG00000176681	LRRC37A	FALSE	TRUE	0.62	0.335
ENSG00000108389	MTMR4	TRUE	TRUE	0.62	0.323
ENSG00000134769	DTNA	TRUE	TRUE	0.62	0.333
ENSG00000091157	WDR7	TRUE	TRUE	0.62	0.33
ENSG00000105514	RAB3D	TRUE	TRUE	0.62	0.321
ENSG00000197372	ZNF675	TRUE	TRUE	0.62	0.321
ENSG00000100335	MIEF1	TRUE	TRUE	0.62	0.321
ENSG00000159267	HLCS	TRUE	TRUE	0.62	0.333
ENSG00000176014	TUBB6	TRUE	TRUE	0.62	0.343
ENSG00000211592	IGKC	FALSE	TRUE	0.62	0.343
ENSG00000143429	AC027612.6	FALSE	FALSE	0.62	0.352
ENSG00000176542	USF3	FALSE	TRUE	0.62	0.343
ENSG00000227939	RPL3P2	FALSE	FALSE	0.62	0.349
ENSG00000157259	GATAD1	TRUE	TRUE	0.62	0.345
ENSG00000123130	ACOT9	FALSE	TRUE	0.62	0.34
ENSG00000151366	NDUFC2	FALSE	TRUE	0.62	0.349
ENSG00000234268	AP000936.1	FALSE	FALSE	0.62	0.347
ENSG00000154001	PPP2R5E	FALSE	TRUE	0.62	0.351
ENSG00000120093	HOXB3	FALSE	TRUE	0.62	0.351
ENSG00000243927	MRPS6	TRUE	TRUE	0.62	0.347
ENSG00000162521	RBBP4	TRUE	TRUE	0.61	0.356
ENSG00000123472	ATPAF1	FALSE	TRUE	0.61	0.333
ENSG00000123473	STIL	FALSE	TRUE	0.61	0.331
ENSG00000116729	WLS	FALSE	TRUE	0.61	0.358
ENSG00000121957	GPSM2	FALSE	TRUE	0.61	0.333
ENSG00000088179	PTPN4	FALSE	TRUE	0.61	0.34
ENSG00000138399	FASTKD1	TRUE	TRUE	0.61	0.328
ENSG00000211456	SACM1L	FALSE	TRUE	0.61	0.328
ENSG00000124788	ATXN1	TRUE	TRUE	0.61	0.357
ENSG00000111802	TDP2	TRUE	TRUE	0.61	0.331
ENSG00000137404	NRM	FALSE	TRUE	0.61	0.333
ENSG00000124688	MAD2L1BP	TRUE	TRUE	0.61	0.331
ENSG00000111875	ASF1A	TRUE	TRUE	0.61	0.34
ENSG00000146856	AGBL3	TRUE	TRUE	0.61	0.331
ENSG00000183943	PRKX	FALSE	TRUE	0.61	0.331
ENSG00000204131	NHSL2	FALSE	TRUE	0.61	0.333
ENSG00000253250	C8orf88	TRUE	TRUE	0.61	0.328
ENSG00000165282	PIGO	FALSE	TRUE	0.61	0.333
ENSG00000169692	AGPAT2	FALSE	TRUE	0.61	0.333
ENSG00000149761	NUDT22	TRUE	TRUE	0.61	0.331
ENSG00000172531	PPP1CA	TRUE	TRUE	0.61	0.342
ENSG00000171202	TMEM126A	FALSE	TRUE	0.61	0.333
ENSG00000150768	DLAT	FALSE	TRUE	0.61	0.343
ENSG00000165832	TRUB1	TRUE	TRUE	0.61	0.331
ENSG00000211584	SLC48A1	FALSE	TRUE	0.61	0.338
ENSG00000257815	LINC01481	TRUE	FALSE	0.61	0.333
ENSG00000111331	OAS3	FALSE	TRUE	0.61	0.331
ENSG00000023608	SNAPC1	FALSE	TRUE	0.61	0.351
ENSG00000053254	FOXN3	TRUE	TRUE	0.61	0.354
ENSG00000261002	RP11-546B15.1	TRUE	FALSE	0.61	0.342
ENSG00000181026	AEN	TRUE	TRUE	0.61	0.338
ENSG00000242498	ARPIN	FALSE	TRUE	0.61	0.335
ENSG00000141258	SGSM2	FALSE	TRUE	0.61	0.351
ENSG00000167842	MIS12	TRUE	TRUE	0.61	0.333
ENSG00000091592	NLRP1	FALSE	TRUE	0.61	0.343
ENSG00000131475	VPS25	TRUE	TRUE	0.61	0.331
ENSG00000141905	NFIC	FALSE	TRUE	0.61	0.36
ENSG00000126267	COX6B1	TRUE	TRUE	0.61	0.356
ENSG00000187187	ZNF546	FALSE	TRUE	0.61	0.351
ENSG00000075234	TTC38	FALSE	TRUE	0.61	0.333
ENSG00000128159	TUBGCP6	FALSE	TRUE	0.61	0.333
ENSG00000088280	ASAP3	TRUE	TRUE	0.61	0.353
ENSG00000143401	ANP32E	TRUE	TRUE	0.61	0.363
ENSG00000162702	ZNF281	TRUE	TRUE	0.61	0.355
ENSG00000213694	S1PR3	TRUE	TRUE	0.61	0.347
ENSG00000138134	STAMBPL1	FALSE	TRUE	0.61	0.35
ENSG00000119705	SLIRP	TRUE	TRUE	0.61	0.358
ENSG00000169375	SIN3A	TRUE	TRUE	0.61	0.361
ENSG00000116691	MIIP	FALSE	TRUE	0.61	0.341
ENSG00000060642	PIGV	TRUE	TRUE	0.61	0.343
ENSG00000271383	NBPF19	FALSE	TRUE	0.61	0.37
ENSG00000132718	SYT11	TRUE	TRUE	0.61	0.343
ENSG00000198625	MDM4	TRUE	TRUE	0.61	0.37
ENSG00000116991	SIPA1L2	TRUE	TRUE	0.61	0.346
ENSG00000138002	IFT172	TRUE	TRUE	0.61	0.343
ENSG00000172086	KRCC1	TRUE	TRUE	0.61	0.343
ENSG00000153558	FBXL2	FALSE	TRUE	0.61	0.343
ENSG00000113812	ACTR8	FALSE	TRUE	0.61	0.343
ENSG00000138756	BMP2K	FALSE	TRUE	0.61	0.343
ENSG00000215068	AC025171.1	TRUE	FALSE	0.61	0.343
ENSG00000164211	STARD4	FALSE	TRUE	0.61	0.343
ENSG00000123643	SLC36A1	FALSE	TRUE	0.61	0.343
ENSG00000244731	C4A	FALSE	TRUE	0.61	0.343
ENSG00000033050	ABCF2	TRUE	TRUE	0.61	0.341
ENSG00000169239	CA5B	FALSE	TRUE	0.61	0.343
ENSG00000072506	HSD17B10	FALSE	TRUE	0.61	0.354
ENSG00000169188	APEX2	TRUE	TRUE	0.61	0.346
ENSG00000147180	ZNF711	TRUE	TRUE	0.61	0.35
ENSG00000104219	ZDHHC2	TRUE	TRUE	0.61	0.341
ENSG00000104228	TRIM35	TRUE	TRUE	0.61	0.341
ENSG00000165233	CARD19	FALSE	TRUE	0.61	0.343
ENSG00000183134	PTGDR2	TRUE	TRUE	0.61	0.357
ENSG00000149792	MRPL49	TRUE	TRUE	0.61	0.343
ENSG00000148541	FAM13C	TRUE	TRUE	0.61	0.341
ENSG00000139155	SLCO1C1	TRUE	TRUE	0.61	0.341
ENSG00000179912	R3HDM2	TRUE	TRUE	0.61	0.369
ENSG00000236349	SUCLG2P2	FALSE	FALSE	0.61	0.343
ENSG00000176871	WSB2	FALSE	TRUE	0.61	0.359
ENSG00000089154	GCN1	TRUE	TRUE	0.61	0.343
ENSG00000165487	MICU2	FALSE	TRUE	0.61	0.338
ENSG00000188243	COMMD6	FALSE	TRUE	0.61	0.37
ENSG00000212615	SNORD58	FALSE	FALSE	0.61	0.346
ENSG00000140525	FANCI	FALSE	TRUE	0.61	0.343
ENSG00000183475	ASB7	FALSE	TRUE	0.61	0.341
ENSG00000177370	TIMM22	TRUE	TRUE	0.61	0.346
ENSG00000109111	SUPT6H	FALSE	TRUE	0.61	0.359
ENSG00000173805	HAP1	FALSE	TRUE	0.61	0.343
ENSG00000136436	CALCOCO2	TRUE	TRUE	0.61	0.363
ENSG00000101265	RASSF2	FALSE	TRUE	0.61	0.348
ENSG00000182087	TMEM259	FALSE	TRUE	0.61	0.346
ENSG00000088256	GNA11	FALSE	TRUE	0.61	0.352
ENSG00000087088	BAX	FALSE	TRUE	0.61	0.354
ENSG00000100412	ACO2	FALSE	TRUE	0.61	0.341
ENSG00000171723	GPHN	FALSE	TRUE	0.61	0.36
ENSG00000152217	SETBP1	TRUE	TRUE	0.61	0.363
ENSG00000124207	CSE1L	FALSE	TRUE	0.61	0.363
ENSG00000136527	TRA2B	FALSE	TRUE	0.61	0.381
ENSG00000138785	INTS12	TRUE	TRUE	0.61	0.362
ENSG00000131018	SYNE1	TRUE	TRUE	0.61	0.38
ENSG00000102241	HTATSF1	FALSE	TRUE	0.61	0.372
ENSG00000169062	UPF3A	FALSE	TRUE	0.61	0.374
ENSG00000182636	NDN	FALSE	TRUE	0.61	0.377
ENSG00000171456	ASXL1	TRUE	TRUE	0.61	0.379
ENSG00000186501	TMEM222	TRUE	TRUE	0.61	0.354
ENSG00000134698	AGO4	TRUE	TRUE	0.61	0.354
ENSG00000186409	CCDC30	FALSE	TRUE	0.61	0.351
ENSG00000122432	SPATA1	TRUE	FALSE	0.61	0.351
ENSG00000204923	FBXO48	FALSE	TRUE	0.61	0.356
ENSG00000124370	MCEE	FALSE	TRUE	0.61	0.354
ENSG00000240356	RPL23AP7	FALSE	FALSE	0.61	0.356
ENSG00000082438	COBLL1	FALSE	TRUE	0.61	0.36
ENSG00000247596	TWF2	FALSE	TRUE	0.61	0.351
ENSG00000065485	PDIA5	TRUE	TRUE	0.61	0.366
ENSG00000127241	MASP1	TRUE	TRUE	0.61	0.354
ENSG00000072786	STK10	FALSE	TRUE	0.61	0.349
ENSG00000113761	ZNF346	TRUE	TRUE	0.61	0.351
ENSG00000239650	GUSBP4	FALSE	FALSE	0.61	0.354
ENSG00000125337	KIF25	TRUE	TRUE	0.61	0.354
ENSG00000180354	MTURN	TRUE	TRUE	0.61	0.371
ENSG00000168303	MPLKIP	FALSE	TRUE	0.61	0.351
ENSG00000123595	RAB9A	TRUE	TRUE	0.61	0.354
ENSG00000105339	DENND3	TRUE	TRUE	0.61	0.351
ENSG00000106692	FKTN	FALSE	TRUE	0.61	0.354
ENSG00000130717	UCK1	FALSE	TRUE	0.61	0.354
ENSG00000166575	TMEM135	FALSE	TRUE	0.61	0.358
ENSG00000151233	GXYLT1	FALSE	TRUE	0.61	0.354
ENSG00000187778	MCRS1	FALSE	TRUE	0.61	0.351
ENSG00000170855	TRIAP1	FALSE	TRUE	0.61	0.354
ENSG00000111452	ADGRD1	TRUE	TRUE	0.61	0.354
ENSG00000197102	DYNC1H1	FALSE	TRUE	0.61	0.38
ENSG00000166938	DIS3L	TRUE	TRUE	0.61	0.351
ENSG00000198901	PRC1	FALSE	TRUE	0.61	0.354
ENSG00000172530	BANP	TRUE	TRUE	0.61	0.351
ENSG00000226478	UPF3AP1	FALSE	FALSE	0.61	0.354
ENSG00000087152	ATXN7L3	TRUE	TRUE	0.61	0.354
ENSG00000141385	AFG3L2	FALSE	TRUE	0.61	0.351
ENSG00000101639	CEP192	TRUE	TRUE	0.61	0.356
ENSG00000073008	PVR	TRUE	TRUE	0.61	0.351
ENSG00000127903	ZNF835	FALSE	TRUE	0.61	0.356
ENSG00000100307	CBX7	TRUE	TRUE	0.61	0.354
ENSG00000061676	NCKAP1	TRUE	TRUE	0.61	0.38
ENSG00000101132	PFDN4	FALSE	TRUE	0.61	0.374
ENSG00000189337	KAZN	TRUE	TRUE	0.61	0.375
ENSG00000117620	SLC35A3	FALSE	TRUE	0.61	0.365
ENSG00000143842	SOX13	FALSE	TRUE	0.61	0.373
ENSG00000203709	C1orf132	TRUE	FALSE	0.61	0.378
ENSG00000116141	MARK1	TRUE	TRUE	0.61	0.367
ENSG00000152133	GPATCH11	TRUE	TRUE	0.61	0.367
ENSG00000181555	SETD2	TRUE	TRUE	0.61	0.389
ENSG00000183624	HMCES	TRUE	TRUE	0.61	0.365
ENSG00000144935	TRPC1	FALSE	TRUE	0.61	0.371
ENSG00000154310	TNIK	TRUE	TRUE	0.61	0.384
ENSG00000175182	FAM131A	TRUE	TRUE	0.61	0.365
ENSG00000118762	PKD2	TRUE	TRUE	0.61	0.387
ENSG00000168538	TRAPPC11	TRUE	TRUE	0.61	0.362
ENSG00000198237	RP11-98J23.2	FALSE	FALSE	0.61	0.365
ENSG00000119048	UBE2B	TRUE	TRUE	0.61	0.39
ENSG00000113721	PDGFRB	FALSE	TRUE	0.61	0.389
ENSG00000137166	FOXP4	FALSE	TRUE	0.61	0.365
ENSG00000014123	UFL1	FALSE	TRUE	0.61	0.385
ENSG00000220848	RPS18P9	TRUE	FALSE	0.61	0.365
ENSG00000184863	RBM33	TRUE	TRUE	0.61	0.378
ENSG00000147100	SLC16A2	FALSE	TRUE	0.61	0.365
ENSG00000212747	FAM127C	TRUE	TRUE	0.61	0.373
ENSG00000076641	PAG1	TRUE	TRUE	0.61	0.385
ENSG00000160948	VPS28	TRUE	TRUE	0.61	0.383
ENSG00000137124	ALDH1B1	FALSE	TRUE	0.61	0.371
ENSG00000107130	NCS1	FALSE	TRUE	0.61	0.365
ENSG00000136010	ALDH1L2	TRUE	TRUE	0.61	0.365
ENSG00000213144	RP11-64B16.2	FALSE	FALSE	0.61	0.367
ENSG00000083642	PDS5B	TRUE	TRUE	0.61	0.39
ENSG00000165795	NDRG2	TRUE	TRUE	0.61	0.378
ENSG00000100796	PPP4R3A	TRUE	TRUE	0.61	0.383
ENSG00000224078	SNHG14	TRUE	FALSE	0.61	0.383
ENSG00000179151	EDC3	FALSE	TRUE	0.61	0.367
ENSG00000268505	RP11-805I24.3	FALSE	FALSE	0.61	0.379
ENSG00000186566	GPATCH8	TRUE	TRUE	0.61	0.386
ENSG00000006638	TBXA2R	FALSE	TRUE	0.61	0.362
ENSG00000104980	TIMM44	FALSE	TRUE	0.61	0.375
ENSG00000099953	MMP11	TRUE	TRUE	0.61	0.373
ENSG00000198089	SFI1	FALSE	TRUE	0.61	0.365
ENSG00000171603	CLSTN1	FALSE	TRUE	0.61	0.385
ENSG00000168288	MMADHC	FALSE	TRUE	0.61	0.392
ENSG00000178057	NDUFAF3	TRUE	TRUE	0.61	0.385
ENSG00000225484	NUTM2B-AS1	FALSE	FALSE	0.61	0.389
ENSG00000067141	NEO1	TRUE	TRUE	0.61	0.394
ENSG00000066322	ELOVL1	FALSE	TRUE	0.6	0.378
ENSG00000134717	BTF3L4	FALSE	TRUE	0.6	0.395
ENSG00000117054	ACADM	FALSE	TRUE	0.6	0.391
ENSG00000081026	MAGI3	TRUE	TRUE	0.6	0.382
ENSG00000185278	ZBTB37	FALSE	TRUE	0.6	0.378
ENSG00000116199	FAM20B	FALSE	TRUE	0.6	0.385
ENSG00000169604	ANTXR1	FALSE	TRUE	0.6	0.402
ENSG00000154518	ATP5G3	FALSE	TRUE	0.6	0.4
ENSG00000118564	FBXL5	FALSE	TRUE	0.6	0.389
ENSG00000109814	UGDH	FALSE	TRUE	0.6	0.391
ENSG00000120519	SLC10A7	TRUE	TRUE	0.6	0.375
ENSG00000109771	LRP2BP	TRUE	TRUE	0.6	0.373
ENSG00000168944	CEP120	TRUE	TRUE	0.6	0.37
ENSG00000164663	USP49	TRUE	TRUE	0.6	0.373
ENSG00000124659	TBCC	FALSE	TRUE	0.6	0.375
ENSG00000196295	AC005154.6	FALSE	FALSE	0.6	0.389
ENSG00000223705	NSUN5P1	TRUE	FALSE	0.6	0.389
ENSG00000106258	CYP3A5	TRUE	TRUE	0.6	0.375
ENSG00000227518	XXyac-YRM2039.3	FALSE	FALSE	0.6	0.373
ENSG00000154330	PGM5	TRUE	TRUE	0.6	0.38
ENSG00000187866	FAM122A	TRUE	TRUE	0.6	0.375
ENSG00000165092	ALDH1A1	TRUE	TRUE	0.6	0.375
ENSG00000211450	C11orf31	TRUE	TRUE	0.6	0.387
ENSG00000167797	CDK2AP2	TRUE	TRUE	0.6	0.378
ENSG00000175581	MRPL48	TRUE	TRUE	0.6	0.382
ENSG00000073921	PICALM	TRUE	TRUE	0.6	0.4
ENSG00000186174	BCL9L	FALSE	TRUE	0.6	0.375
ENSG00000110400	PVRL1	TRUE	TRUE	0.6	0.378
ENSG00000185745	IFIT1	FALSE	TRUE	0.6	0.378
ENSG00000139180	NDUFA9	FALSE	TRUE	0.6	0.39
ENSG00000111652	COPS7A	TRUE	TRUE	0.6	0.38
ENSG00000197614	MFAP5	TRUE	TRUE	0.6	0.385
ENSG00000257354	RP11-631N16.2	FALSE	FALSE	0.6	0.378
ENSG00000120868	APAF1	TRUE	TRUE	0.6	0.378
ENSG00000139370	SLC15A4	FALSE	TRUE	0.6	0.38
ENSG00000125247	TMTC4	FALSE	TRUE	0.6	0.378
ENSG00000139971	C14orf37	FALSE	TRUE	0.6	0.384
ENSG00000170270	C14orf142	FALSE	TRUE	0.6	0.375
ENSG00000275835	TUBGCP5	FALSE	TRUE	0.6	0.378
ENSG00000182117	NOP10	TRUE	TRUE	0.6	0.395
ENSG00000183208	GDPGP1	TRUE	TRUE	0.6	0.38
ENSG00000155330	C16orf87	FALSE	TRUE	0.6	0.382
ENSG00000196436	NPIPB15	TRUE	TRUE	0.6	0.387
ENSG00000108528	SLC25A11	TRUE	TRUE	0.6	0.38
ENSG00000108826	MRPL27	FALSE	TRUE	0.6	0.382
ENSG00000152234	ATP5A1	TRUE	TRUE	0.6	0.399
ENSG00000124222	STX16	TRUE	TRUE	0.6	0.395
ENSG00000186017	ZNF566	TRUE	TRUE	0.6	0.375
ENSG00000232079	AL035610.1	FALSE	FALSE	0.6	0.375
ENSG00000156261	CCT8	TRUE	TRUE	0.6	0.399
ENSG00000116906	GNPAT	TRUE	TRUE	0.6	0.398
ENSG00000172845	SP3	FALSE	TRUE	0.6	0.398
ENSG00000198218	QRICH1	TRUE	TRUE	0.6	0.402
ENSG00000150457	LATS2	FALSE	TRUE	0.6	0.403
ENSG00000230368	FAM41C	FALSE	FALSE	0.6	0.389
ENSG00000090432	MUL1	FALSE	TRUE	0.6	0.387
ENSG00000188092	GPR89B	TRUE	TRUE	0.6	0.387
ENSG00000180667	YOD1	TRUE	TRUE	0.6	0.389
ENSG00000116977	LGALS8	TRUE	TRUE	0.6	0.396
ENSG00000162851	TFB2M	TRUE	TRUE	0.6	0.387
ENSG00000211460	TSN	FALSE	TRUE	0.6	0.391
ENSG00000180228	PRKRA	TRUE	TRUE	0.6	0.4
ENSG00000163935	SFMBT1	FALSE	TRUE	0.6	0.391
ENSG00000151276	MAGI1	TRUE	TRUE	0.6	0.396
ENSG00000184220	CMSS1	TRUE	TRUE	0.6	0.389
ENSG00000163754	GYG1	TRUE	TRUE	0.6	0.391
ENSG00000156931	VPS8	TRUE	TRUE	0.6	0.4
ENSG00000237350	CDC42P6	FALSE	FALSE	0.6	0.389
ENSG00000132465	JCHAIN	FALSE	TRUE	0.6	0.41
ENSG00000132466	ANKRD17	FALSE	TRUE	0.6	0.41
ENSG00000151612	ZNF827	TRUE	TRUE	0.6	0.402
ENSG00000152942	RAD17	FALSE	TRUE	0.6	0.387
ENSG00000120733	KDM3B	TRUE	TRUE	0.6	0.391
ENSG00000213676	ATF6B	TRUE	TRUE	0.6	0.389
ENSG00000112651	MRPL2	TRUE	TRUE	0.6	0.387
ENSG00000118518	RNF146	FALSE	TRUE	0.6	0.396
ENSG00000187953	PMS2CL	FALSE	FALSE	0.6	0.389
ENSG00000197008	ZNF138	TRUE	TRUE	0.6	0.387
ENSG00000170323	FABP4	TRUE	TRUE	0.6	0.389
ENSG00000147852	VLDLR	FALSE	TRUE	0.6	0.391
ENSG00000120159	CAAP1	TRUE	TRUE	0.6	0.387
ENSG00000120162	MOB3B	TRUE	TRUE	0.6	0.387
ENSG00000135002	RFK	TRUE	TRUE	0.6	0.387
ENSG00000130958	SLC35D2	FALSE	TRUE	0.6	0.389
ENSG00000136895	GARNL3	TRUE	TRUE	0.6	0.384
ENSG00000162298	SYVN1	FALSE	TRUE	0.6	0.387
ENSG00000180425	C11orf71	TRUE	TRUE	0.6	0.381
ENSG00000187164	SHTN1	TRUE	TRUE	0.6	0.389
ENSG00000139625	MAP3K12	TRUE	TRUE	0.6	0.396
ENSG00000196465	MYL6B	TRUE	TRUE	0.6	0.389
ENSG00000186815	TPCN1	FALSE	TRUE	0.6	0.395
ENSG00000119242	CCDC92	TRUE	TRUE	0.6	0.395
ENSG00000151835	SACS	FALSE	TRUE	0.6	0.393
ENSG00000165410	CFL2	FALSE	TRUE	0.6	0.398
ENSG00000140575	IQGAP1	TRUE	TRUE	0.6	0.412
ENSG00000205730	ITPRIPL2	FALSE	TRUE	0.6	0.41
ENSG00000099385	BCL7C	TRUE	TRUE	0.6	0.384
ENSG00000214941	ZSWIM7	FALSE	TRUE	0.6	0.389
ENSG00000109089	CDR2L	FALSE	TRUE	0.6	0.387
ENSG00000088367	EPB41L1	FALSE	TRUE	0.6	0.381
ENSG00000149639	SOGA1	FALSE	TRUE	0.6	0.398
ENSG00000178951	ZBTB7A	FALSE	TRUE	0.6	0.404
ENSG00000105193	RPS16	FALSE	TRUE	0.6	0.413
ENSG00000024422	EHD2	FALSE	TRUE	0.6	0.412
ENSG00000138942	RNF185	TRUE	TRUE	0.6	0.395
ENSG00000142192	APP	FALSE	TRUE	0.6	0.407
ENSG00000155366	RHOC	FALSE	TRUE	0.6	0.416
ENSG00000113360	DROSHA	TRUE	TRUE	0.6	0.407
ENSG00000164258	NDUFS4	FALSE	TRUE	0.6	0.409
ENSG00000100528	CNIH1	FALSE	TRUE	0.6	0.409
ENSG00000167315	ACAA2	FALSE	TRUE	0.6	0.411
ENSG00000070785	EIF2B3	TRUE	TRUE	0.6	0.404
ENSG00000171135	JAGN1	TRUE	TRUE	0.6	0.395
ENSG00000153767	GTF2E1	FALSE	TRUE	0.6	0.398
ENSG00000164305	CASP3	FALSE	TRUE	0.6	0.402
ENSG00000171530	TBCA	FALSE	TRUE	0.6	0.424
ENSG00000006625	GGCT	TRUE	TRUE	0.6	0.4
ENSG00000158042	MRPL17	TRUE	TRUE	0.6	0.4
ENSG00000170145	SIK2	TRUE	TRUE	0.6	0.418
ENSG00000165983	PTER	TRUE	TRUE	0.6	0.4
ENSG00000156502	SUPV3L1	FALSE	TRUE	0.6	0.398
ENSG00000029153	ARNTL2	TRUE	TRUE	0.6	0.408
ENSG00000253719	ATXN7L3B	FALSE	TRUE	0.6	0.408
ENSG00000186908	ZDHHC17	TRUE	TRUE	0.6	0.418
ENSG00000280088	RP11-135F9.3	FALSE	FALSE	0.6	0.4
ENSG00000008405	CRY1	FALSE	TRUE	0.6	0.408
ENSG00000136100	VPS36	FALSE	TRUE	0.6	0.416
ENSG00000102471	NDFIP2	TRUE	TRUE	0.6	0.398
ENSG00000088451	TGDS	TRUE	TRUE	0.6	0.4
ENSG00000100612	DHRS7	FALSE	TRUE	0.6	0.416
ENSG00000197535	MYO5A	TRUE	TRUE	0.6	0.409
ENSG00000168411	RFWD3	TRUE	TRUE	0.6	0.4
ENSG00000166446	CDYL2	FALSE	TRUE	0.6	0.4
ENSG00000181610	MRPS23	FALSE	TRUE	0.6	0.4
ENSG00000121101	TEX14	TRUE	TRUE	0.6	0.398
ENSG00000141560	FN3KRP	FALSE	TRUE	0.6	0.4
ENSG00000152240	HAUS1	FALSE	TRUE	0.6	0.4
ENSG00000181588	MEX3D	FALSE	TRUE	0.6	0.416
ENSG00000072071	ADGRL1	FALSE	TRUE	0.6	0.395
ENSG00000167555	ZNF528	TRUE	TRUE	0.6	0.408
ENSG00000100280	AP1B1	FALSE	TRUE	0.6	0.398
ENSG00000075240	GRAMD4	TRUE	TRUE	0.6	0.398
ENSG00000124496	TRERF1	FALSE	TRUE	0.6	0.427
ENSG00000172348	RCAN2	TRUE	TRUE	0.6	0.422
ENSG00000234456	MAGI2-AS3	FALSE	FALSE	0.6	0.42
ENSG00000127314	RAP1B	FALSE	TRUE	0.6	0.429
ENSG00000108651	UTP6	TRUE	TRUE	0.6	0.418
ENSG00000270629	NBPF14	FALSE	TRUE	0.6	0.435
ENSG00000152256	PDK1	TRUE	TRUE	0.6	0.409
ENSG00000164091	WDR82	FALSE	TRUE	0.6	0.43
ENSG00000188313	PLSCR1	TRUE	TRUE	0.6	0.435
ENSG00000145293	ENOPH1	FALSE	TRUE	0.6	0.407
ENSG00000253305	PCDHGB6	FALSE	TRUE	0.6	0.409
ENSG00000132424	PNISR	TRUE	TRUE	0.6	0.435
ENSG00000173681	CXorf23	TRUE	TRUE	0.6	0.409
ENSG00000147050	KDM6A	TRUE	TRUE	0.6	0.421
ENSG00000129675	ARHGEF6	TRUE	TRUE	0.6	0.416
ENSG00000188343	FAM92A1	FALSE	TRUE	0.6	0.407
ENSG00000177239	MAN1B1	TRUE	TRUE	0.6	0.409
ENSG00000166801	FAM111A	TRUE	TRUE	0.6	0.429
ENSG00000110925	CSRNP2	TRUE	TRUE	0.6	0.409
ENSG00000269189	RP11-573N10.1	TRUE	FALSE	0.6	0.409
ENSG00000196696	PDXDC2P	TRUE	FALSE	0.6	0.409
ENSG00000141441	GAREM1	TRUE	TRUE	0.6	0.407
ENSG00000166913	YWHAB	TRUE	TRUE	0.6	0.435
ENSG00000256229	ZNF486	TRUE	TRUE	0.6	0.419
ENSG00000105053	VRK3	TRUE	TRUE	0.6	0.425
ENSG00000213753	CENPBD1P1	FALSE	FALSE	0.6	0.414
ENSG00000075420	FNDC3B	TRUE	TRUE	0.6	0.435
ENSG00000177738	CTD-2201E18.3	FALSE	FALSE	0.6	0.412
ENSG00000067445	TRO	FALSE	TRUE	0.6	0.412
ENSG00000136161	RCBTB2	TRUE	TRUE	0.6	0.412
ENSG00000100503	NIN	FALSE	TRUE	0.6	0.421
ENSG00000166912	MTMR10	FALSE	TRUE	0.6	0.412
ENSG00000188549	C15orf52	FALSE	TRUE	0.6	0.404
ENSG00000141562	NARF	FALSE	TRUE	0.6	0.426
ENSG00000181896	ZNF101	FALSE	TRUE	0.6	0.412
ENSG00000170949	ZNF160	TRUE	TRUE	0.6	0.419
ENSG00000181467	RAP2B	TRUE	TRUE	0.6	0.432
ENSG00000157240	FZD1	TRUE	TRUE	0.6	0.434
ENSG00000172922	RNASEH2C	FALSE	TRUE	0.6	0.432
ENSG00000143198	MGST3	TRUE	TRUE	0.6	0.444
ENSG00000163798	SLC4A1AP	TRUE	TRUE	0.6	0.436
ENSG00000115042	FAHD2A	TRUE	TRUE	0.6	0.423
ENSG00000155438	NIFK	TRUE	TRUE	0.6	0.429
ENSG00000115806	GORASP2	FALSE	TRUE	0.6	0.423
ENSG00000114026	OGG1	FALSE	TRUE	0.6	0.431
ENSG00000170860	LSM3	TRUE	TRUE	0.6	0.427
ENSG00000132967	HMGB1P5	FALSE	FALSE	0.6	0.447
ENSG00000174953	DHX36	TRUE	TRUE	0.6	0.445
ENSG00000184985	SORCS2	FALSE	TRUE	0.6	0.423
ENSG00000240775	RP11-170N16.2	TRUE	FALSE	0.6	0.423
ENSG00000164117	FBXO8	FALSE	TRUE	0.6	0.425
ENSG00000134982	APC	TRUE	TRUE	0.6	0.436
ENSG00000164902	PHAX	TRUE	TRUE	0.6	0.438
ENSG00000034693	PEX3	TRUE	TRUE	0.6	0.423
ENSG00000153993	SEMA3D	FALSE	TRUE	0.6	0.431
ENSG00000176209	SMIM19	FALSE	TRUE	0.6	0.431
ENSG00000123124	WWP1	FALSE	TRUE	0.6	0.439
ENSG00000147853	AK3	FALSE	TRUE	0.6	0.443
ENSG00000279549	AP000437.3	FALSE	FALSE	0.6	0.421
ENSG00000087884	AAMDC	FALSE	TRUE	0.6	0.436
ENSG00000148688	RPP30	TRUE	TRUE	0.6	0.438
ENSG00000139372	TDG	FALSE	TRUE	0.6	0.44
ENSG00000171310	CHST11	TRUE	TRUE	0.6	0.436
ENSG00000088386	SLC15A1	FALSE	TRUE	0.6	0.431
ENSG00000100632	ERH	FALSE	TRUE	0.6	0.438
ENSG00000180357	ZNF609	FALSE	TRUE	0.6	0.439
ENSG00000124067	SLC12A4	FALSE	TRUE	0.6	0.431
ENSG00000108510	MED13	TRUE	TRUE	0.6	0.445
ENSG00000101363	MANBAL	TRUE	TRUE	0.6	0.434
ENSG00000125733	TRIP10	FALSE	TRUE	0.6	0.436
ENSG00000073050	XRCC1	TRUE	TRUE	0.6	0.423
ENSG00000105402	NAPA	FALSE	TRUE	0.6	0.421
ENSG00000099725	PRKY	TRUE	FALSE	0.6	0.421
ENSG00000279738	RP5-1014D13.2	FALSE	FALSE	0.6	0.431
ENSG00000143977	SNRPG	TRUE	TRUE	0.59	0.448
ENSG00000198604	BAZ1A	TRUE	TRUE	0.59	0.452
ENSG00000070367	EXOC5	FALSE	TRUE	0.59	0.445
ENSG00000009780	FAM76A	TRUE	TRUE	0.59	0.456
ENSG00000137936	BCAR3	TRUE	TRUE	0.59	0.437
ENSG00000168679	SLC16A4	FALSE	TRUE	0.59	0.439
ENSG00000143772	ITPKB	TRUE	TRUE	0.59	0.437
ENSG00000071575	TRIB2	FALSE	TRUE	0.59	0.452
ENSG00000115084	SLC35F5	TRUE	TRUE	0.59	0.437
ENSG00000153832	FBXO36	TRUE	TRUE	0.59	0.435
ENSG00000151092	NGLY1	FALSE	TRUE	0.59	0.435
ENSG00000197386	HTT	TRUE	TRUE	0.59	0.437
ENSG00000157869	RAB28	TRUE	TRUE	0.59	0.445
ENSG00000065882	TBC1D1	TRUE	TRUE	0.59	0.433
ENSG00000113638	TTC33	TRUE	TRUE	0.59	0.435
ENSG00000164171	ITGA2	TRUE	TRUE	0.59	0.442
ENSG00000111837	MAK	TRUE	TRUE	0.59	0.442
ENSG00000112208	BAG2	TRUE	TRUE	0.59	0.447
ENSG00000164494	PDSS2	FALSE	TRUE	0.59	0.435
ENSG00000178033	FAM26E	FALSE	TRUE	0.59	0.437
ENSG00000128606	LRRC17	TRUE	TRUE	0.59	0.444
ENSG00000205060	SLC35B4	TRUE	TRUE	0.59	0.437
ENSG00000198759	EGFL6	FALSE	TRUE	0.59	0.435
ENSG00000102309	PIN4	FALSE	TRUE	0.59	0.441
ENSG00000104361	NIPAL2	FALSE	TRUE	0.59	0.433
ENSG00000099219	ERMP1	TRUE	TRUE	0.59	0.437
ENSG00000147955	SIGMAR1	TRUE	TRUE	0.59	0.433
ENSG00000122741	DCAF10	TRUE	TRUE	0.59	0.448
ENSG00000125484	GTF3C4	FALSE	TRUE	0.59	0.445
ENSG00000134802	SLC43A3	FALSE	TRUE	0.59	0.433
ENSG00000168066	SF1	FALSE	TRUE	0.59	0.457
ENSG00000026103	FAS	TRUE	TRUE	0.59	0.447
ENSG00000107862	GBF1	TRUE	TRUE	0.59	0.452
ENSG00000087302	C14orf166	TRUE	TRUE	0.59	0.45
ENSG00000248124	RRN3P1	FALSE	FALSE	0.59	0.435
ENSG00000169180	XPO6	TRUE	TRUE	0.59	0.444
ENSG00000101224	CDC25B	TRUE	TRUE	0.59	0.442
ENSG00000125863	MKKS	TRUE	TRUE	0.59	0.437
ENSG00000142149	HUNK	TRUE	TRUE	0.59	0.437
ENSG00000266472	MRPS21	FALSE	TRUE	0.59	0.459
ENSG00000173473	SMARCC1	TRUE	TRUE	0.59	0.461
ENSG00000164144	ARFIP1	TRUE	TRUE	0.59	0.455
ENSG00000249437	NAIP	FALSE	TRUE	0.59	0.453
ENSG00000172795	DCP2	FALSE	TRUE	0.59	0.455
ENSG00000135317	SNX14	TRUE	TRUE	0.59	0.455
ENSG00000198015	MRPL42	FALSE	TRUE	0.59	0.46
ENSG00000228794	LINC01128	TRUE	FALSE	0.59	0.449
ENSG00000198912	C1orf174	TRUE	TRUE	0.59	0.451
ENSG00000127125	PPCS	TRUE	TRUE	0.59	0.454
ENSG00000079277	MKNK1	FALSE	TRUE	0.59	0.467
ENSG00000272579	RP11-101E13.5	FALSE	FALSE	0.59	0.447
ENSG00000155755	TMEM237	TRUE	TRUE	0.59	0.449
ENSG00000115365	LANCL1	TRUE	TRUE	0.59	0.445
ENSG00000239653	PSMD6-AS2	TRUE	FALSE	0.59	0.449
ENSG00000169359	SLC33A1	FALSE	TRUE	0.59	0.454
ENSG00000182552	RWDD4	TRUE	TRUE	0.59	0.445
ENSG00000249669	CARMN	TRUE	FALSE	0.59	0.46
ENSG00000198818	SFT2D1	TRUE	TRUE	0.59	0.456
ENSG00000127995	CASD1	FALSE	TRUE	0.59	0.447
ENSG00000172817	CYP7B1	FALSE	TRUE	0.59	0.445
ENSG00000235453	TOPORS-AS1	FALSE	FALSE	0.59	0.447
ENSG00000148290	SURF1	FALSE	TRUE	0.59	0.449
ENSG00000148411	NACC2	FALSE	TRUE	0.59	0.447
ENSG00000182667	NTM	TRUE	TRUE	0.59	0.445
ENSG00000223482	NUTM2A-AS1	TRUE	FALSE	0.59	0.456
ENSG00000152778	IFIT5	FALSE	TRUE	0.59	0.449
ENSG00000246705	H2AFJ	TRUE	TRUE	0.59	0.453
ENSG00000050426	LETMD1	TRUE	TRUE	0.59	0.454
ENSG00000150907	FOXO1	FALSE	TRUE	0.59	0.451
ENSG00000185989	RASA3	FALSE	TRUE	0.59	0.449
ENSG00000119689	DLST	TRUE	TRUE	0.59	0.447
ENSG00000119640	ACYP1	TRUE	TRUE	0.59	0.447
ENSG00000168398	BDKRB2	TRUE	TRUE	0.59	0.461
ENSG00000140262	TCF12	TRUE	TRUE	0.59	0.467
ENSG00000041357	PSMA4	FALSE	TRUE	0.59	0.468
ENSG00000154889	MPPE1	TRUE	TRUE	0.59	0.449
ENSG00000232677	LINC00665	TRUE	FALSE	0.59	0.447
ENSG00000105618	PRPF31	TRUE	TRUE	0.59	0.449
ENSG00000156253	RWDD2B	TRUE	TRUE	0.59	0.445
ENSG00000213626	LBH	FALSE	TRUE	0.59	0.472
ENSG00000114209	PDCD10	FALSE	TRUE	0.59	0.471
ENSG00000163625	WDFY3	TRUE	TRUE	0.59	0.471
ENSG00000143409	FAM63A	TRUE	TRUE	0.59	0.468
ENSG00000198626	RYR2	FALSE	TRUE	0.59	0.461
ENSG00000119185	ITGB1BP1	FALSE	TRUE	0.59	0.474
ENSG00000172954	LCLAT1	TRUE	TRUE	0.59	0.476
ENSG00000144043	TEX261	TRUE	TRUE	0.59	0.461
ENSG00000005448	WDR54	TRUE	TRUE	0.59	0.459
ENSG00000163596	ICA1L	TRUE	TRUE	0.59	0.457
ENSG00000144451	SPAG16	FALSE	TRUE	0.59	0.465
ENSG00000163466	ARPC2	TRUE	TRUE	0.59	0.482
ENSG00000159692	CTBP1	FALSE	TRUE	0.59	0.481
ENSG00000083896	YTHDC1	FALSE	TRUE	0.59	0.482
ENSG00000132467	UTP3	TRUE	TRUE	0.59	0.457
ENSG00000197410	DCHS2	TRUE	TRUE	0.59	0.459
ENSG00000137168	PPIL1	FALSE	TRUE	0.59	0.461
ENSG00000164815	ORC5	TRUE	TRUE	0.59	0.461
ENSG00000091140	DLD	TRUE	TRUE	0.59	0.465
ENSG00000198839	ZNF277	FALSE	TRUE	0.59	0.459
ENSG00000085224	ATRX	TRUE	TRUE	0.59	0.482
ENSG00000196507	TCEAL3	FALSE	TRUE	0.59	0.457
ENSG00000186376	ZNF75D	TRUE	TRUE	0.59	0.461
ENSG00000180190	TDRP	FALSE	TRUE	0.59	0.461
ENSG00000104388	RAB2A	FALSE	TRUE	0.59	0.481
ENSG00000167106	FAM102A	FALSE	TRUE	0.59	0.459
ENSG00000255159	RP11-318C2.1	FALSE	FALSE	0.59	0.461
ENSG00000107537	PHYH	TRUE	TRUE	0.59	0.469
ENSG00000119953	SMNDC1	FALSE	TRUE	0.59	0.474
ENSG00000167553	TUBA1C	FALSE	TRUE	0.59	0.477
ENSG00000111605	CPSF6	FALSE	TRUE	0.59	0.474
ENSG00000157895	C12orf43	FALSE	TRUE	0.59	0.459
ENSG00000185950	IRS2	FALSE	TRUE	0.59	0.461
ENSG00000165819	METTL3	TRUE	TRUE	0.59	0.461
ENSG00000259529	RP11-468E2.4	TRUE	TRUE	0.59	0.457
ENSG00000182400	TRAPPC6B	TRUE	TRUE	0.59	0.472
ENSG00000122390	NAA60	TRUE	TRUE	0.59	0.459
ENSG00000186260	MKL2	FALSE	TRUE	0.59	0.477
ENSG00000185864	NPIPB4	FALSE	TRUE	0.59	0.466
ENSG00000197912	SPG7	FALSE	TRUE	0.59	0.479
ENSG00000133028	SCO1	FALSE	TRUE	0.59	0.459
ENSG00000266378	RP11-214O1.3	TRUE	FALSE	0.59	0.459
ENSG00000197063	MAFG	FALSE	TRUE	0.59	0.466
ENSG00000130311	DDA1	TRUE	TRUE	0.59	0.457
ENSG00000189060	H1F0	FALSE	TRUE	0.59	0.459
ENSG00000280614	CH507-513H4.4	FALSE	FALSE	0.59	0.482
ENSG00000228253	MT-ATP8	FALSE	TRUE	0.59	0.482
ENSG00000132356	PRKAA1	TRUE	TRUE	0.59	0.481
ENSG00000145779	TNFAIP8	TRUE	TRUE	0.59	0.477
[truncated: 515 more rows]
