# Supplementary material for: Structural Remodeling of the Human Colonic Mesenchyme in Inflammatory Bowel Disease
Source: Cell. 2018 Oct 4;175(2):372–386.e17. doi: 10.1016/j.cell.2018.08.067 (PMC6176871; doi:10.1016/j.cell.2018.08.067)
Supplement: Table S7. Cluster Marker Genes in DSS-Treated Mouse, Related to Figure 4 [file mmc7.xlsx]

## Sheet: Endothelial
myAUC

## Sheet: Lymphatic
myAUC

## Sheet: Myofibroblast
myAUC

## Sheet: Pericyte
myAUC

## Sheet: Str1.1
myAUC

## Sheet: Str1.2
myAUC

## Sheet: Str2
myAUC

## Sheet: Str3.1
myAUC

## Sheet: Str3.2
myAUC

## Sheet: Str3.3
myAUC

[truncated: 1 more sheets: Str4]
