# Supplementary material for: Structural Remodeling of the Human Colonic Mesenchyme in Inflammatory Bowel Disease
Source: Cell. 2018 Oct 4;175(2):372–386.e17. doi: 10.1016/j.cell.2018.08.067 (PMC6176871; doi:10.1016/j.cell.2018.08.067)
Supplement: Table S8. Differentially Expressed Genes between Clusters in Healthy and DSS-Treated Mice, Related to Figure 4 [file mmc8.xlsx]

## Sheet: Endothelial
p_val	avg_diff	pct.1	pct.2	cluster	gene	top_clust	get(grp_var)
2.72e-08	1.15	0.873	0.519	Endothelial	Igfbp4	FALSE	Endothelial
3.33e-08	0.882	1	0.961	Endothelial	Nfkbia	TRUE	Endothelial
1.85e-07	0.688	1	1	Endothelial	Rplp0	TRUE	Endothelial
2.88e-07	1.03	0.921	0.773	Endothelial	Ctla2a	FALSE	Endothelial
3.76e-07	2.72	0.857	0.299	Endothelial	Mgp	FALSE	Endothelial
4.41e-07	0.834	0.921	0.61	Endothelial	Upp1	TRUE	Endothelial
3.1e-06	2.11	0.635	0.032	Endothelial	Csf3	TRUE	Endothelial
3.82e-06	0.629	1	0.981	Endothelial	Rpsa	TRUE	Endothelial
4.27e-06	0.377	0.937	0.779	Endothelial	Rps27l	FALSE	Endothelial
6.53e-06	0.376	0.905	0.714	Endothelial	Arf4	FALSE	Endothelial
1.32e-05	0.577	0.603	0.195	Endothelial	Ehd3	TRUE	Endothelial
2.69e-05	0.49	1	0.994	Endothelial	Rps2	TRUE	Endothelial
3.17e-05	1.24	0.667	0.468	Endothelial	Gbp2	FALSE	Endothelial
3.23e-05	0.562	0.825	0.455	Endothelial	Gja1	FALSE	Endothelial
3.5e-05	0.507	1	1	Endothelial	Rps6	TRUE	Endothelial
3.8e-05	1	0.746	0.266	Endothelial	Ccl2	FALSE	Endothelial
4.01e-05	1.03	0.937	0.578	Endothelial	Tmem252	TRUE	Endothelial
4.66e-05	0.484	1	1	Endothelial	Fth1	TRUE	Endothelial
5.71e-05	0.982	0.698	0.201	Endothelial	2200002D01Rik	TRUE	Endothelial
6.21e-05	0.372	1	1	Endothelial	Ifitm3	TRUE	Endothelial
0.000104	0.506	0.762	0.338	Endothelial	Bola2	TRUE	Endothelial
0.000117	0.555	1	0.987	Endothelial	Rpl10a	TRUE	Endothelial
0.000129	0.622	0.825	0.539	Endothelial	Hbegf	TRUE	Endothelial
0.00013	0.435	0.794	0.403	Endothelial	Ube2l3	FALSE	Endothelial
0.00015	0.402	0.984	0.987	Endothelial	Rpl4	FALSE	Endothelial
0.000158	0.703	0.683	0.065	Endothelial	Timp1	FALSE	Endothelial
0.000166	0.581	0.619	0.188	Endothelial	Mapk6	TRUE	Endothelial
0.000166	0.5	0.683	0.234	Endothelial	Nhp2	TRUE	Endothelial
0.000174	0.554	0.984	0.89	Endothelial	Ecscr	FALSE	Endothelial
0.000218	0.971	0.937	0.662	Endothelial	Pdlim1	TRUE	Endothelial
0.000223	0.888	0.778	0.377	Endothelial	Procr	FALSE	Endothelial
0.000224	0.334	0.905	0.662	Endothelial	Tmed9	FALSE	Endothelial
0.000243	0.401	1	1	Endothelial	Rpl11	TRUE	Endothelial
0.000246	0.402	0.921	0.669	Endothelial	Erh	TRUE	Endothelial
0.000273	0.403	1	1	Endothelial	Rps27a	TRUE	Endothelial
0.000279	1.52	0.794	0.214	Endothelial	Lrg1	FALSE	Endothelial
0.000287	0.728	0.619	0.065	Endothelial	Cxcl16	FALSE	Endothelial
0.000295	0.279	0.873	0.662	Endothelial	Atp5f1	FALSE	Endothelial
0.000311	1.39	0.857	0.383	Endothelial	Mt2	FALSE	Endothelial
0.00032	0.519	0.603	0.182	Endothelial	1110008P14Rik	FALSE	Endothelial
0.000329	0.504	0.778	0.416	Endothelial	Sema3f	FALSE	Endothelial
0.00036	0.626	0.714	0.247	Endothelial	Rell1	TRUE	Endothelial
0.000378	0.88	0.81	0.461	Endothelial	Sod2	FALSE	Endothelial
0.000379	0.398	0.889	0.539	Endothelial	Ralb	TRUE	Endothelial
0.000397	0.407	0.476	0.039	Endothelial	Hcls1	TRUE	Endothelial
0.000398	0.705	0.921	0.636	Endothelial	Ctsd	FALSE	Endothelial
0.000401	1.08	0.508	0.169	Endothelial	Fbln5	FALSE	Endothelial
0.000424	0.547	0.381	0.429	Endothelial	Gja4	FALSE	Endothelial
0.000454	1.06	0.905	0.643	Endothelial	Icam1	FALSE	Endothelial
0.000464	0.459	1	1	Endothelial	Ifitm2	TRUE	Endothelial
0.000482	0.973	0.54	0.13	Endothelial	Tnip1	FALSE	Endothelial
0.000493	0.605	0.778	0.286	Endothelial	Tifa	FALSE	Endothelial
0.000545	0.417	1	1	Endothelial	Rps9	TRUE	Endothelial
0.00059	0.426	1	1	Endothelial	Rps7	TRUE	Endothelial
0.00061	0.514	0.54	0.143	Endothelial	Insr	TRUE	Endothelial
0.000623	0.512	0.698	0.325	Endothelial	Nfkb1	FALSE	Endothelial
0.000634	0.51	0.984	0.916	Endothelial	S100a11	FALSE	Endothelial
0.000743	0.37	0.825	0.455	Endothelial	Psma5	FALSE	Endothelial
0.00076	0.274	0.873	0.636	Endothelial	Txndc17	FALSE	Endothelial
0.00084	0.405	1	1	Endothelial	Rps5	TRUE	Endothelial
0.000848	0.376	0.825	0.617	Endothelial	Ppic	FALSE	Endothelial
0.000929	0.597	0.857	0.526	Endothelial	Ssr4	FALSE	Endothelial
0.00113	0.37	0.524	0.078	Endothelial	Ctps	TRUE	Endothelial
0.00117	1.4	0.937	0.643	Endothelial	Cxcl1	FALSE	Endothelial
0.00121	0.475	1	0.974	Endothelial	Rpl12	TRUE	Endothelial
0.00126	0.432	0.54	0.182	Endothelial	Slco3a1	FALSE	Endothelial
0.00129	0.382	0.492	0.156	Endothelial	Avpi1	TRUE	Endothelial
0.00131	0.446	0.778	0.506	Endothelial	Marcksl1	FALSE	Endothelial
0.00134	0.296	0.873	0.597	Endothelial	Gdi2	FALSE	Endothelial
0.00143	0.509	0.571	0.214	Endothelial	Rnf19b	FALSE	Endothelial
0.00145	0.411	0.81	0.331	Endothelial	Svbp	TRUE	Endothelial
0.00151	0.434	0.921	0.714	Endothelial	Eif2s2	TRUE	Endothelial
0.00156	0.32	0.683	0.325	Endothelial	Cfl2	FALSE	Endothelial
0.00158	0.317	0.698	0.403	Endothelial	Tcp1	FALSE	Endothelial
0.00158	0.309	0.413	0.058	Endothelial	Pglyrp1	FALSE	Endothelial
0.00176	0.668	0.952	0.87	Endothelial	Fkbp1a	FALSE	Endothelial
0.00181	0.358	0.984	0.916	Endothelial	Tmem176b	FALSE	Endothelial
0.00181	1.34	0.762	0.253	Endothelial	Il6	FALSE	Endothelial
0.00191	0.288	0.952	0.851	Endothelial	Anxa2	TRUE	Endothelial
0.00201	0.289	0.524	0.169	Endothelial	Arrb1	FALSE	Endothelial
0.00215	0.375	0.302	0.305	Endothelial	Scgb3a1	TRUE	Endothelial
0.0022	0.381	0.984	1	Endothelial	Rpl36a	FALSE	Endothelial
0.00225	0.544	0.937	0.636	Endothelial	Krtcap2	FALSE	Endothelial
0.00238	0.712	0.524	0.13	Endothelial	Neurl3	TRUE	Endothelial
0.00239	0.876	0.587	0.052	Endothelial	Inhbb	TRUE	Endothelial
0.00241	0.267	0.841	0.565	Endothelial	Atp6v0e	FALSE	Endothelial
0.00245	0.367	0.81	0.422	Endothelial	Tspan4	FALSE	Endothelial
0.00246	0.833	0.905	0.617	Endothelial	Rnd1	TRUE	Endothelial
0.00248	0.401	0.778	0.481	Endothelial	Srp54b	FALSE	Endothelial
0.00256	0.524	1	1	Endothelial	Rpl32	TRUE	Endothelial
0.00274	0.887	0.762	0.357	Endothelial	Tnfaip3	FALSE	Endothelial
0.003	0.393	0.587	0.182	Endothelial	Myof	TRUE	Endothelial
0.00302	0.431	1	1	Endothelial	Rps18	TRUE	Endothelial
0.00306	0.422	0.905	0.74	Endothelial	Sqstm1	FALSE	Endothelial
0.00311	0.413	0.825	0.481	Endothelial	Psma6	TRUE	Endothelial
0.00317	0.289	1	0.981	Endothelial	Naca	TRUE	Endothelial
0.00335	0.458	0.889	0.773	Endothelial	Pkm	FALSE	Endothelial
0.00356	0.334	0.73	0.513	Endothelial	Cmip	TRUE	Endothelial
0.00371	0.368	0.73	0.318	Endothelial	Pdlim7	FALSE	Endothelial
0.00372	0.38	0.333	0.273	Endothelial	Fn1	FALSE	Endothelial
0.00376	0.632	0.698	0.344	Endothelial	Hif1a	FALSE	Endothelial
0.00383	0.314	0.651	0.279	Endothelial	Acot9	TRUE	Endothelial
0.00394	0.319	0.937	0.76	Endothelial	Ran	FALSE	Endothelial
0.00419	0.275	0.794	0.539	Endothelial	Ranbp1	FALSE	Endothelial
0.00439	0.753	0.873	0.623	Endothelial	Nfkbiz	FALSE	Endothelial
0.00446	0.398	0.921	0.805	Endothelial	Ppib	FALSE	Endothelial
0.0046	0.291	1	1	Endothelial	Rps8	TRUE	Endothelial
0.00464	0.294	1	1	Endothelial	Rpl10	TRUE	Endothelial
0.00466	0.566	0.746	0.234	Endothelial	Rab20	FALSE	Endothelial
0.00467	0.374	0.921	0.799	Endothelial	Atp5g2	FALSE	Endothelial
0.00482	0.31	0.952	0.961	Endothelial	Eef1g	FALSE	Endothelial
0.00485	0.448	0.952	0.786	Endothelial	Sh3bgrl3	FALSE	Endothelial
0.00495	0.395	1	1	Endothelial	Rps20	TRUE	Endothelial
0.00516	0.287	0.571	0.221	Endothelial	Cmtm3	FALSE	Endothelial
0.0055	0.335	0.889	0.675	Endothelial	Rab5c	TRUE	Endothelial
0.0056	1.12	0.651	0.11	Endothelial	Vcam1	FALSE	Endothelial
0.0057	0.277	0.492	0.195	Endothelial	Adss	TRUE	Endothelial
0.00571	0.528	0.302	0.026	Endothelial	Sele	TRUE	Endothelial
0.00613	0.268	0.429	0.084	Endothelial	Sdhaf4	FALSE	Endothelial
0.00623	0.264	0.952	0.942	Endothelial	Ramp2	FALSE	Endothelial
0.00632	0.333	0.857	0.779	Endothelial	Ifrd1	FALSE	Endothelial
0.00652	0.288	1	1	Endothelial	Rpl7	TRUE	Endothelial
0.0067	0.36	0.619	0.214	Endothelial	Qsox1	FALSE	Endothelial
0.0067	0.261	1	0.994	Endothelial	H2-K1	TRUE	Endothelial
0.00672	0.397	0.683	0.286	Endothelial	Kdelr2	FALSE	Endothelial
0.00681	0.311	0.841	0.526	Endothelial	Canx	FALSE	Endothelial
0.00713	0.442	1	1	Endothelial	Rps3	TRUE	Endothelial
0.00723	0.282	0.603	0.305	Endothelial	Lrrc59	FALSE	Endothelial
0.00732	0.378	0.46	0.084	Endothelial	Traf1	TRUE	Endothelial
0.00733	0.363	0.921	0.669	Endothelial	Psma2	FALSE	Endothelial
0.00755	0.687	0.492	0.305	Endothelial	Plat	TRUE	Endothelial
0.00782	0.49	0.889	0.636	Endothelial	Tgm2	FALSE	Endothelial
0.00793	0.264	1	1	Endothelial	Rpl3	TRUE	Endothelial
0.00811	0.451	0.556	0.221	Endothelial	Mctp1	TRUE	Endothelial
0.0086	0.892	0.651	0.344	Endothelial	Bgn	FALSE	Endothelial
0.00864	0.257	0.619	0.273	Endothelial	Gar1	TRUE	Endothelial
0.00869	0.297	1	1	Endothelial	Eef1a1	TRUE	Endothelial
0.00878	0.405	0.968	0.942	Endothelial	Eef1b2	FALSE	Endothelial
0.00914	0.272	0.889	0.675	Endothelial	Pcbp1	FALSE	Endothelial
0.00922	0.289	0.905	0.792	Endothelial	Cox5b	FALSE	Endothelial
0.00922	0.294	0.508	0.234	Endothelial	Il1r1	FALSE	Endothelial
0.00938	0.628	0.905	0.597	Endothelial	H2-Q7	FALSE	Endothelial
0.00966	0.704	0.841	0.429	Endothelial	Plaur	TRUE	Endothelial
0.0101	0.284	0.825	0.571	Endothelial	Atp5g1	FALSE	Endothelial
0.0102	0.423	0.333	0.143	Endothelial	Phlda3	FALSE	Endothelial
0.0107	0.463	0.254	0.045	Endothelial	Sdc1	FALSE	Endothelial
0.0108	0.772	0.429	0.338	Endothelial	Eln	FALSE	Endothelial
0.011	0.521	0.905	0.701	Endothelial	Mast4	TRUE	Endothelial
0.0114	0.593	0.587	0.214	Endothelial	Hilpda	FALSE	Endothelial
0.0116	0.291	0.698	0.429	Endothelial	Anxa1	FALSE	Endothelial
0.0121	0.473	0.984	0.773	Endothelial	Ctsb	FALSE	Endothelial
0.0123	0.361	0.921	0.831	Endothelial	Tmem176a	FALSE	Endothelial
0.0124	0.311	0.889	0.734	Endothelial	Rasip1	TRUE	Endothelial
0.014	0.493	0.556	0.325	Endothelial	Tap1	FALSE	Endothelial
0.014	0.412	0.603	0.266	Endothelial	Chd7	TRUE	Endothelial
0.0141	0.501	0.762	0.318	Endothelial	Abca1	TRUE	Endothelial
0.0141	0.331	1	0.974	Endothelial	Btf3	TRUE	Endothelial
0.0142	0.353	0.81	0.565	Endothelial	Actr3	FALSE	Endothelial
0.0142	0.285	0.937	0.805	Endothelial	Gimap6	FALSE	Endothelial
0.0143	0.361	0.841	0.552	Endothelial	Eif3i	FALSE	Endothelial
0.0143	0.874	0.46	0.032	Endothelial	Serpina3n	FALSE	Endothelial
0.0147	0.366	0.619	0.208	Endothelial	Ppa1	TRUE	Endothelial
0.0148	0.307	0.238	0.026	Endothelial	Angpt2	FALSE	Endothelial
0.0151	0.626	0.302	0.071	Endothelial	Nupr1	FALSE	Endothelial
0.0155	0.347	1	0.994	Endothelial	Rpl24	TRUE	Endothelial
0.0156	0.469	0.857	0.61	Endothelial	Chmp4b	FALSE	Endothelial
0.0156	0.317	1	1	Endothelial	Rpl23	TRUE	Endothelial
0.0157	0.603	0.778	0.234	Endothelial	Il4ra	TRUE	Endothelial
0.0163	0.271	0.508	0.331	Endothelial	Serpinb9	FALSE	Endothelial
0.0165	0.334	0.952	0.825	Endothelial	Psmb1	FALSE	Endothelial
0.0165	0.251	0.825	0.617	Endothelial	Ubl5	FALSE	Endothelial
0.0168	0.417	0.222	0.026	Endothelial	Fjx1	TRUE	Endothelial
0.0171	0.444	0.937	0.656	Endothelial	Sec61b	FALSE	Endothelial
0.0172	0.331	0.873	0.617	Endothelial	S100a16	FALSE	Endothelial
0.0181	0.271	0.556	0.351	Endothelial	2700094K13Rik	FALSE	Endothelial
0.0183	0.264	0.73	0.344	Endothelial	Gng12	FALSE	Endothelial
0.0184	0.553	0.365	0.032	Endothelial	Ereg	FALSE	Endothelial
0.0186	0.82	0.556	0.117	Endothelial	Col18a1	FALSE	Endothelial
0.0191	0.308	0.794	0.571	Endothelial	Eif6	FALSE	Endothelial
0.0193	0.291	0.778	0.429	Endothelial	Timm17a	TRUE	Endothelial
0.0197	0.274	0.952	0.766	Endothelial	Cd47	FALSE	Endothelial
0.0201	0.408	0.619	0.513	Endothelial	Wars	TRUE	Endothelial
0.0201	0.329	0.921	0.89	Endothelial	Rpl36al	FALSE	Endothelial
0.0205	0.327	0.238	0.026	Endothelial	Fads3	FALSE	Endothelial
0.0208	0.326	0.857	0.63	Endothelial	Snrpe	FALSE	Endothelial
0.0212	1.57	0.746	0.188	Endothelial	Cxcl2	FALSE	Endothelial
0.0213	0.323	0.429	0.13	Endothelial	Hmox1	FALSE	Endothelial
0.0221	0.301	0.667	0.461	Endothelial	Nme1	FALSE	Endothelial
0.0222	0.414	0.381	0.234	Endothelial	Gpihbp1	FALSE	Endothelial
0.0225	0.421	0.952	0.76	Endothelial	Eif3k	FALSE	Endothelial
0.0225	0.364	0.492	0.195	Endothelial	Akap2	TRUE	Endothelial
0.0226	0.357	0.857	0.481	Endothelial	Bcl10	TRUE	Endothelial
0.0232	0.392	0.857	0.571	Endothelial	S1pr1	TRUE	Endothelial
0.0233	0.39	0.714	0.455	Endothelial	Tpm1	FALSE	Endothelial
0.0236	0.439	0.286	0.065	Endothelial	Sulf1	FALSE	Endothelial
0.0237	0.296	0.841	0.766	Endothelial	Slco2a1	TRUE	Endothelial
0.0253	0.268	0.651	0.357	Endothelial	Abracl	FALSE	Endothelial
0.0254	0.428	0.952	0.799	Endothelial	Gm8730	FALSE	Endothelial
0.026	0.327	0.905	0.623	Endothelial	Ost4	FALSE	Endothelial
0.0262	0.288	0.508	0.188	Endothelial	Jak2	TRUE	Endothelial
0.0262	0.331	0.381	0.058	Endothelial	Tspan6	FALSE	Endothelial
0.0264	0.334	0.413	0.078	Endothelial	Csf2rb2	TRUE	Endothelial
0.0264	0.369	0.286	0.052	Endothelial	Lbp	FALSE	Endothelial
0.0265	0.41	0.794	0.5	Endothelial	Akap13	FALSE	Endothelial
0.0267	0.444	0.778	0.455	Endothelial	Adamts4	FALSE	Endothelial
0.0269	0.53	0.683	0.383	Endothelial	Gbp4	TRUE	Endothelial
0.0278	0.265	0.413	0.104	Endothelial	Tyms	FALSE	Endothelial
0.0282	0.732	0.683	0.377	Endothelial	Csrp2	TRUE	Endothelial
0.0284	0.267	0.984	0.961	Endothelial	Rpl5	FALSE	Endothelial
0.0287	0.383	0.825	0.455	Endothelial	Atp1b3	TRUE	Endothelial
0.0291	0.265	1	1	Endothelial	Rplp1	TRUE	Endothelial
0.0297	0.32	0.841	0.604	Endothelial	Icam2	TRUE	Endothelial
0.031	0.263	0.968	0.922	Endothelial	Cox6c	FALSE	Endothelial
0.0316	0.253	0.857	0.721	Endothelial	Hnrnpa1	FALSE	Endothelial
0.0328	0.379	0.571	0.266	Endothelial	Prcp	TRUE	Endothelial
0.0329	0.269	0.381	0.045	Endothelial	Acot7	TRUE	Endothelial
0.0339	0.462	0.794	0.448	Endothelial	Adamts9	TRUE	Endothelial
0.0339	0.443	0.302	0.182	Endothelial	Cd274	FALSE	Endothelial
0.0345	0.639	0.841	0.558	Endothelial	Mt1	FALSE	Endothelial
0.0351	0.346	0.333	0.045	Endothelial	Bst1	TRUE	Endothelial
0.0357	0.279	0.508	0.221	Endothelial	Man1a	FALSE	Endothelial
0.0371	0.575	0.921	0.74	Endothelial	Emp1	TRUE	Endothelial
0.0372	0.273	0.524	0.273	Endothelial	Relb	FALSE	Endothelial
0.0373	0.266	0.937	0.805	Endothelial	Arf1	FALSE	Endothelial
0.0373	0.331	0.254	0.065	Endothelial	Zbp1	FALSE	Endothelial
0.0376	0.274	0.619	0.312	Endothelial	Itga5	FALSE	Endothelial
0.0389	0.276	0.714	0.461	Endothelial	Prelid1	FALSE	Endothelial
0.0405	0.285	0.317	0.052	Endothelial	Tmem51	TRUE	Endothelial
0.0412	0.286	0.73	0.448	Endothelial	Nsa2	FALSE	Endothelial
0.0413	0.326	0.952	0.942	Endothelial	Clic4	FALSE	Endothelial
0.0438	0.296	0.873	0.597	Endothelial	Capg	TRUE	Endothelial
0.0443	0.567	0.683	0.26	Endothelial	Lgmn	FALSE	Endothelial
0.0449	0.312	0.111	0.019	Endothelial	Kcnn4	TRUE	Endothelial
0.0452	0.335	0.667	0.305	Endothelial	Nid1	FALSE	Endothelial
0.0458	0.287	0.889	0.662	Endothelial	Polr1d	FALSE	Endothelial
0.0476	0.497	0.571	0.11	Endothelial	Mmp14	FALSE	Endothelial
0.0482	0.538	0.746	0.494	Endothelial	Mcam	FALSE	Endothelial
0.0499	0.288	0.429	0.117	Endothelial	Glrx2	FALSE	Endothelial
0.0506	0.304	0.968	0.89	Endothelial	Eif3f	FALSE	Endothelial
0.0509	0.449	0.81	0.519	Endothelial	Map4k4	TRUE	Endothelial
0.0521	0.281	0.778	0.429	Endothelial	Uqcrfs1	TRUE	Endothelial
0.0526	0.677	0.286	0.032	Endothelial	Cd14	TRUE	Endothelial
0.0526	0.313	0.524	0.097	Endothelial	Atxn10	FALSE	Endothelial
0.0534	0.263	1	1	Endothelial	Rpl17	TRUE	Endothelial
0.0541	0.286	0.683	0.331	Endothelial	Nck1	TRUE	Endothelial
0.0556	0.348	0.857	0.688	Endothelial	Sec61g	FALSE	Endothelial
0.0563	0.388	0.873	0.539	Endothelial	Mrpl52	FALSE	Endothelial
0.0571	0.859	0.143	0.052	Endothelial	Cytl1	TRUE	Endothelial
0.0573	0.772	0.937	0.708	Endothelial	Rhoc	FALSE	Endothelial
0.0577	0.321	0.556	0.247	Endothelial	Acer2	TRUE	Endothelial
0.0597	0.279	0.73	0.442	Endothelial	Ppfibp1	FALSE	Endothelial
0.0603	0.358	0.333	0.091	Endothelial	Irx3	TRUE	Endothelial
0.0626	0.288	0.143	0.039	Endothelial	Ptprj	FALSE	Endothelial
0.0641	0.407	0.492	0.175	Endothelial	St3gal1	FALSE	Endothelial
0.0641	0.278	1	1	Endothelial	Rps3a1	TRUE	Endothelial
0.0645	0.393	0.54	0.169	Endothelial	Ugcg	FALSE	Endothelial
0.0646	0.31	0.508	0.227	Endothelial	Eif4ebp1	FALSE	Endothelial
0.0661	0.303	0.841	0.545	Endothelial	Calu	FALSE	Endothelial
0.0662	0.327	1	1	Endothelial	Rpl18a	TRUE	Endothelial
0.0688	0.33	0.587	0.279	Endothelial	Mbd2	FALSE	Endothelial
0.0689	0.505	0.413	0.032	Endothelial	Gm12840	FALSE	Endothelial
0.0703	0.668	0.413	0.188	Endothelial	Edn1	TRUE	Endothelial
0.0708	0.365	0.952	0.799	Endothelial	Rac1	FALSE	Endothelial
0.0752	0.358	0.714	0.357	Endothelial	Prdx5	FALSE	Endothelial
0.0767	0.359	0.667	0.305	Endothelial	Sh3bp5	FALSE	Endothelial
0.0773	0.275	0.746	0.39	Endothelial	Glmp	TRUE	Endothelial
0.0779	0.458	0.683	0.299	Endothelial	Nus1	TRUE	Endothelial
0.0782	0.58	0.254	0.104	Endothelial	Htra1	FALSE	Endothelial
0.0786	0.409	0.476	0.156	Endothelial	Ptpre	TRUE	Endothelial
0.0809	0.458	0.444	0.149	Endothelial	Gbp5	FALSE	Endothelial
0.0829	0.29	0.794	0.519	Endothelial	Txnl1	FALSE	Endothelial
0.0842	0.289	0.603	0.396	Endothelial	Rela	FALSE	Endothelial
0.0852	0.303	0.873	0.656	Endothelial	F11r	FALSE	Endothelial
0.0853	0.281	0.222	0.104	Endothelial	Tgfbi	FALSE	Endothelial
0.0863	0.515	0.27	0.071	Endothelial	Ctgf	TRUE	Endothelial
0.0884	0.68	0.635	0.208	Endothelial	Tubb6	FALSE	Endothelial
0.0893	0.593	0.603	0.136	Endothelial	Gda	FALSE	Endothelial
0.0902	0.271	0.238	0.032	Endothelial	Mthfd2	TRUE	Endothelial
0.092	0.296	0.587	0.266	Endothelial	Ppp1r14b	FALSE	Endothelial
0.0922	0.3	0.952	0.812	Endothelial	Pabpc1	FALSE	Endothelial
0.0931	0.253	0.952	0.87	Endothelial	Npm1	FALSE	Endothelial
0.0946	0.266	0.46	0.221	Endothelial	Susd6	FALSE	Endothelial
0.0974	0.354	0.603	0.208	Endothelial	Vmp1	FALSE	Endothelial
0.0995	0.523	0.667	0.416	Endothelial	Marcks	FALSE	Endothelial
0.0999	0.282	0.54	0.214	Endothelial	Ufd1l	TRUE	Endothelial
0.0999	0.272	0.619	0.292	Endothelial	Sin3b	FALSE	Endothelial
0.101	0.264	1	0.961	Endothelial	Rps26	TRUE	Endothelial
0.103	0.385	0.524	0.136	Endothelial	Tes	TRUE	Endothelial
0.104	0.257	0.46	0.136	Endothelial	Arl8b	FALSE	Endothelial
0.105	0.28	0.857	0.539	Endothelial	Cct5	TRUE	Endothelial
0.105	0.291	0.413	0.169	Endothelial	Ly96	FALSE	Endothelial
0.105	0.444	0.302	0.078	Endothelial	Ctsh	FALSE	Endothelial
0.106	0.389	0.413	0.318	Endothelial	Mustn1	FALSE	Endothelial
0.107	0.342	0.651	0.26	Endothelial	Ptpn1	FALSE	Endothelial
0.107	0.472	0.429	0.117	Endothelial	Csf2rb	TRUE	Endothelial
0.108	0.331	0.81	0.539	Endothelial	H2-T22	FALSE	Endothelial
0.109	0.365	1	0.994	Endothelial	Rps15a	TRUE	Endothelial
0.11	0.436	0.698	0.364	Endothelial	Aprt	FALSE	Endothelial
0.112	0.475	0.46	0.117	Endothelial	Spint2	TRUE	Endothelial

## Sheet: Lymphatic
p_val	avg_diff	pct.1	pct.2	cluster	gene	top_clust	get(grp_var)
2.72e-38	2.03	1	0.959	Lymphatic	Lcn2	TRUE	Lymphatic
5.69e-27	1.82	0.93	0.696	Lymphatic	Lrg1	TRUE	Lymphatic
5.42e-24	0.966	1	1	Lymphatic	Ifitm2	FALSE	Lymphatic
5.22e-19	1.72	0.965	0.5	Lymphatic	H2-Q7	TRUE	Lymphatic
6.17e-19	0.95	1	1	Lymphatic	B2m	FALSE	Lymphatic
9.97e-19	1.08	1	0.939	Lymphatic	H2-K1	FALSE	Lymphatic
1.08e-18	0.653	1	1	Lymphatic	Ifitm3	FALSE	Lymphatic
3.15e-18	2.03	0.919	0.284	Lymphatic	Serpina3n	FALSE	Lymphatic
4.21e-18	1.88	0.988	0.054	Lymphatic	Saa3	FALSE	Lymphatic
4.96e-17	1.45	0.872	0.453	Lymphatic	Iigp1	TRUE	Lymphatic
2.73e-16	1.21	0.93	0.601	Lymphatic	Psmb8	TRUE	Lymphatic
1.24e-14	1.1	0.86	0.358	Lymphatic	H2-Q6	TRUE	Lymphatic
5.17e-14	2.56	0.698	0.074	Lymphatic	Cd74	TRUE	Lymphatic
2e-13	1.1	0.93	0.682	Lymphatic	Sod2	FALSE	Lymphatic
2.63e-13	0.713	1	1	Lymphatic	H2-D1	FALSE	Lymphatic
1.93e-12	1.65	0.919	0.453	Lymphatic	Ccl2	FALSE	Lymphatic
1.87e-11	0.829	0.965	0.797	Lymphatic	Serping1	FALSE	Lymphatic
1.1e-10	0.882	0.895	0.52	Lymphatic	Psmb9	TRUE	Lymphatic
1.43e-10	0.753	0.988	0.899	Lymphatic	Tgm2	TRUE	Lymphatic
1.76e-10	0.97	0.826	0.473	Lymphatic	Gbp2	TRUE	Lymphatic
3.42e-10	1.13	0.953	0.757	Lymphatic	Igfbp7	FALSE	Lymphatic
3.57e-10	1.45	0.721	0.209	Lymphatic	H2-Ab1	TRUE	Lymphatic
5.85e-10	1.36	0.767	0.23	Lymphatic	Tmem176b	FALSE	Lymphatic
6.76e-10	0.815	0.849	0.446	Lymphatic	Psmb10	TRUE	Lymphatic
1.13e-09	1.11	0.744	0.291	Lymphatic	Mgp	FALSE	Lymphatic
1.79e-09	0.823	1	0.919	Lymphatic	Lbp	TRUE	Lymphatic
3.17e-09	1.06	0.628	0.142	Lymphatic	Gbp4	FALSE	Lymphatic
4.38e-09	0.861	0.721	0.318	Lymphatic	Stat1	TRUE	Lymphatic
7.79e-09	0.951	0.791	0.405	Lymphatic	Pglyrp1	TRUE	Lymphatic
1.18e-08	1.08	0.849	0.331	Lymphatic	Sema3a	TRUE	Lymphatic
2.35e-08	0.924	0.977	0.878	Lymphatic	Ctla2a	TRUE	Lymphatic
2.38e-08	1.15	0.628	0.155	Lymphatic	Plvap	FALSE	Lymphatic
3.85e-08	0.803	0.686	0.196	Lymphatic	Tap1	TRUE	Lymphatic
4.36e-08	0.876	0.767	0.264	Lymphatic	Zbp1	TRUE	Lymphatic
5.13e-08	0.804	0.756	0.277	Lymphatic	Serpinb9	TRUE	Lymphatic
5.14e-08	1.48	0.593	0.095	Lymphatic	H2-Aa	TRUE	Lymphatic
5.4e-08	1.13	0.767	0.223	Lymphatic	Cxcl2	FALSE	Lymphatic
6.45e-08	1.19	0.57	0.135	Lymphatic	H2-Eb1	TRUE	Lymphatic
1.48e-07	0.536	1	0.98	Lymphatic	Ly6e	FALSE	Lymphatic
1.61e-07	0.763	0.581	0.135	Lymphatic	Ifi47	FALSE	Lymphatic
2.17e-07	0.547	1	1	Lymphatic	Fth1	FALSE	Lymphatic
3.02e-07	0.695	0.872	0.622	Lymphatic	H2-T22	TRUE	Lymphatic
3.36e-07	0.795	0.616	0.216	Lymphatic	Igtp	TRUE	Lymphatic
3.68e-07	0.56	0.802	0.527	Lymphatic	Tap2	TRUE	Lymphatic
4.07e-07	0.507	0.907	0.662	Lymphatic	Psme2	TRUE	Lymphatic
4.34e-07	0.771	0.965	0.878	Lymphatic	Cp	TRUE	Lymphatic
7.85e-07	0.62	0.907	0.689	Lymphatic	H2-Q4	TRUE	Lymphatic
1.02e-06	1.4	0.558	0.054	Lymphatic	Csf3	FALSE	Lymphatic
1.2e-06	0.605	0.907	0.655	Lymphatic	Tapbp	FALSE	Lymphatic
1.24e-06	0.713	0.907	0.75	Lymphatic	Id3	FALSE	Lymphatic
1.32e-06	0.779	0.581	0.101	Lymphatic	Gm4951	TRUE	Lymphatic
1.57e-06	0.957	0.884	0.709	Lymphatic	Mustn1	FALSE	Lymphatic
1.64e-06	0.812	0.744	0.345	Lymphatic	Hif1a	FALSE	Lymphatic
2.13e-06	0.45	0.93	0.885	Lymphatic	Lgmn	FALSE	Lymphatic
2.24e-06	0.759	0.802	0.419	Lymphatic	Adamtsl1	TRUE	Lymphatic
2.37e-06	1.6	0.872	0.527	Lymphatic	Gpx3	FALSE	Lymphatic
2.41e-06	0.976	0.744	0.196	Lymphatic	Tmem176a	FALSE	Lymphatic
3.13e-06	0.351	0.907	0.757	Lymphatic	Pdlim1	FALSE	Lymphatic
3.51e-06	0.547	0.756	0.291	Lymphatic	Ifitm1	FALSE	Lymphatic
5.04e-06	1.74	0.965	0.574	Lymphatic	Mt2	FALSE	Lymphatic
7.25e-06	0.492	0.977	0.959	Lymphatic	H2-T23	TRUE	Lymphatic
8e-06	0.507	0.988	0.973	Lymphatic	Cd63	FALSE	Lymphatic
9.3e-06	0.345	0.686	0.453	Lymphatic	Cpne8	TRUE	Lymphatic
9.48e-06	0.301	0.988	0.993	Lymphatic	Nfkbia	FALSE	Lymphatic
1.17e-05	0.867	0.651	0.088	Lymphatic	Slc39a14	FALSE	Lymphatic
1.41e-05	0.447	0.733	0.378	Lymphatic	Il2rg	TRUE	Lymphatic
1.58e-05	0.737	0.802	0.439	Lymphatic	Xdh	TRUE	Lymphatic
1.72e-05	0.542	0.977	0.919	Lymphatic	Gapdh	FALSE	Lymphatic
1.82e-05	0.544	0.651	0.311	Lymphatic	Samhd1	TRUE	Lymphatic
2.11e-05	0.789	0.802	0.392	Lymphatic	Ninj1	TRUE	Lymphatic
2.17e-05	1.43	0.849	0.088	Lymphatic	C3	FALSE	Lymphatic
2.33e-05	0.435	0.919	0.77	Lymphatic	Psme1	FALSE	Lymphatic
2.7e-05	0.404	0.593	0.304	Lymphatic	Gbp3	TRUE	Lymphatic
2.82e-05	1.13	0.5	0.135	Lymphatic	Cfh	FALSE	Lymphatic
2.96e-05	0.508	0.407	0.068	Lymphatic	Ereg	FALSE	Lymphatic
3.03e-05	0.494	0.779	0.405	Lymphatic	Tnfaip3	FALSE	Lymphatic
3.77e-05	0.958	0.5	0.108	Lymphatic	Selp	TRUE	Lymphatic
4.79e-05	0.649	0.453	0.041	Lymphatic	Cxcl13	FALSE	Lymphatic
6.68e-05	1.08	0.453	0.054	Lymphatic	CR974586.5	TRUE	Lymphatic
6.98e-05	0.391	0.953	0.797	Lymphatic	Pvrl2	TRUE	Lymphatic
7.16e-05	0.498	0.477	0.135	Lymphatic	Gbp5	TRUE	Lymphatic
7.62e-05	0.377	0.581	0.284	Lymphatic	Parp14	FALSE	Lymphatic
8.14e-05	0.445	0.651	0.358	Lymphatic	Apobec3	TRUE	Lymphatic
8.57e-05	0.301	0.953	0.865	Lymphatic	Gm7676	TRUE	Lymphatic
8.65e-05	1.5	0.523	0.101	Lymphatic	Car4	TRUE	Lymphatic
8.78e-05	0.84	0.57	0.047	Lymphatic	Steap4	FALSE	Lymphatic
8.96e-05	0.606	0.465	0.047	Lymphatic	C2	TRUE	Lymphatic
0.00012	0.676	0.919	0.77	Lymphatic	Nfkbiz	TRUE	Lymphatic
0.000123	0.609	0.593	0.061	Lymphatic	Timp1	FALSE	Lymphatic
0.000154	0.447	0.663	0.392	Lymphatic	Mmp14	FALSE	Lymphatic
0.000156	0.584	0.581	0.014	Lymphatic	Cxcl5	FALSE	Lymphatic
0.000173	0.521	0.616	0.182	Lymphatic	Cfap43	TRUE	Lymphatic
0.000173	0.429	0.651	0.399	Lymphatic	Ube2l6	TRUE	Lymphatic
0.000185	0.456	0.779	0.595	Lymphatic	Tspan4	FALSE	Lymphatic
0.000197	0.322	0.523	0.182	Lymphatic	Stat2	TRUE	Lymphatic
0.0002	0.518	0.523	0.027	Lymphatic	Mmp3	FALSE	Lymphatic
0.000251	0.481	0.558	0.223	Lymphatic	Ednrb	FALSE	Lymphatic
0.000269	0.338	0.372	0.081	Lymphatic	Irgm2	TRUE	Lymphatic
0.000275	0.33	0.442	0.196	Lymphatic	Kcnj8	FALSE	Lymphatic
0.000284	0.59	0.767	0.426	Lymphatic	Mgst1	FALSE	Lymphatic
0.000305	0.621	0.64	0.101	Lymphatic	Fkbp5	TRUE	Lymphatic
0.00032	0.514	0.593	0.297	Lymphatic	Irgm1	FALSE	Lymphatic
0.000343	0.956	0.616	0.223	Lymphatic	Nppc	TRUE	Lymphatic
0.000387	0.624	0.581	0.155	Lymphatic	C1ra	FALSE	Lymphatic
0.000435	0.255	0.349	0.149	Lymphatic	Apol10b	TRUE	Lymphatic
0.000466	0.534	0.686	0.351	Lymphatic	Arrdc4	FALSE	Lymphatic
0.000475	0.839	0.198	0.041	Lymphatic	Clu	FALSE	Lymphatic
0.000518	0.494	0.686	0.399	Lymphatic	Gbp7	TRUE	Lymphatic
0.000593	0.254	0.628	0.297	Lymphatic	Cyb561	TRUE	Lymphatic
0.000696	0.425	0.477	0.142	Lymphatic	Ttyh1	TRUE	Lymphatic
0.00079	0.293	0.977	0.919	Lymphatic	Bst2	TRUE	Lymphatic
0.000846	0.294	0.442	0.264	Lymphatic	Ccrl2	FALSE	Lymphatic
0.00101	0.561	0.419	0.034	Lymphatic	Serpina3g	FALSE	Lymphatic
0.00106	0.469	0.802	0.547	Lymphatic	Flot1	TRUE	Lymphatic
0.0011	0.417	0.488	0.277	Lymphatic	Pfkfb3	FALSE	Lymphatic
0.00112	0.384	0.721	0.419	Lymphatic	Tmem128	TRUE	Lymphatic
0.00114	0.488	0.779	0.48	Lymphatic	Emilin1	FALSE	Lymphatic
0.00116	0.38	0.977	0.919	Lymphatic	Arpc3	FALSE	Lymphatic
0.00122	0.355	0.43	0.088	Lymphatic	Snx10	FALSE	Lymphatic
0.00124	0.538	0.349	0.02	Lymphatic	H2-DMb1	TRUE	Lymphatic
0.00127	0.268	0.36	0.101	Lymphatic	Stc2	TRUE	Lymphatic
0.00127	0.476	0.384	0.047	Lymphatic	Cfb	FALSE	Lymphatic
0.0013	1.65	0.581	0.162	Lymphatic	Fabp4	FALSE	Lymphatic
0.00141	0.442	0.709	0.514	Lymphatic	Irf8	FALSE	Lymphatic
0.0015	0.421	1	0.959	Lymphatic	Egfl7	FALSE	Lymphatic
0.0015	0.319	0.326	0.101	Lymphatic	Gbp6.1	TRUE	Lymphatic
0.00154	0.512	0.837	0.595	Lymphatic	Grina	TRUE	Lymphatic
0.00155	0.347	0.698	0.372	Lymphatic	Tmem173	TRUE	Lymphatic
0.0016	0.382	0.36	0.101	Lymphatic	Upp1	FALSE	Lymphatic
0.00169	0.4	0.512	0.236	Lymphatic	Trp53i11	TRUE	Lymphatic
0.00178	0.326	1	0.919	Lymphatic	Arpc1b	TRUE	Lymphatic
0.00193	0.585	0.535	0.311	Lymphatic	Serpinb6b	TRUE	Lymphatic
0.00199	0.479	0.884	0.709	Lymphatic	Iscu	FALSE	Lymphatic
0.00208	0.389	0.628	0.426	Lymphatic	Clca3a1	TRUE	Lymphatic
0.00216	0.417	1	0.912	Lymphatic	Cebpb	TRUE	Lymphatic
0.00223	0.321	0.721	0.493	Lymphatic	Crlf2	TRUE	Lymphatic
0.00225	0.258	0.965	0.845	Lymphatic	Tmbim6	TRUE	Lymphatic
0.0023	0.375	0.302	0.081	Lymphatic	Cd274	TRUE	Lymphatic
0.0024	0.322	0.384	0.122	Lymphatic	Gch1	FALSE	Lymphatic
0.00264	0.318	0.581	0.284	Lymphatic	Vwa5a	TRUE	Lymphatic
0.0028	0.356	0.663	0.345	Lymphatic	Nampt	TRUE	Lymphatic
0.0028	0.737	0.593	0.203	Lymphatic	AA467197	TRUE	Lymphatic
0.00286	0.621	0.395	0.061	Lymphatic	Angptl4	FALSE	Lymphatic
0.00289	0.569	0.721	0.358	Lymphatic	Cyyr1	FALSE	Lymphatic
0.00341	0.405	0.465	0.095	Lymphatic	Itih3	TRUE	Lymphatic
0.00348	0.441	0.698	0.399	Lymphatic	Rnf19b	TRUE	Lymphatic
0.00363	0.319	0.581	0.392	Lymphatic	Skil	FALSE	Lymphatic
0.00374	0.451	0.907	0.716	Lymphatic	Rhoc	FALSE	Lymphatic
0.00383	0.343	0.907	0.628	Lymphatic	Casp4	TRUE	Lymphatic
0.00388	0.336	0.267	0.074	Lymphatic	Neurl3	FALSE	Lymphatic
0.00406	0.274	0.547	0.23	Lymphatic	Ogfr	TRUE	Lymphatic
0.00429	0.394	0.535	0.23	Lymphatic	Fbln2	FALSE	Lymphatic
0.00465	0.36	0.942	0.905	Lymphatic	Tspo	FALSE	Lymphatic
0.00475	0.276	0.849	0.703	Lymphatic	Psmb4	FALSE	Lymphatic
0.00555	0.353	0.372	0.095	Lymphatic	Gmpr	TRUE	Lymphatic
0.00579	0.845	0.802	0.365	Lymphatic	Ccl7	FALSE	Lymphatic
0.00604	0.625	0.488	0.061	Lymphatic	Adamts5	TRUE	Lymphatic
0.00638	0.585	0.547	0.291	Lymphatic	Rasd1	FALSE	Lymphatic
0.00662	0.406	0.488	0.243	Lymphatic	Rtp4	FALSE	Lymphatic
0.00718	0.267	0.721	0.5	Lymphatic	Gna13	TRUE	Lymphatic
0.00782	0.338	0.767	0.588	Lymphatic	Itm2c	FALSE	Lymphatic
0.00927	0.307	0.349	0.047	Lymphatic	Armcx4	TRUE	Lymphatic
0.00931	0.278	0.605	0.419	Lymphatic	Birc2	TRUE	Lymphatic
0.00937	0.409	0.767	0.378	Lymphatic	Plcb4	TRUE	Lymphatic
0.0107	0.255	0.372	0.074	Lymphatic	C1s1	FALSE	Lymphatic
0.0109	0.279	0.674	0.48	Lymphatic	Tmem140	TRUE	Lymphatic
0.0118	0.425	0.849	0.655	Lymphatic	1700025G04Rik	TRUE	Lymphatic
0.0133	0.274	0.465	0.264	Lymphatic	Rbp1	FALSE	Lymphatic
0.0134	0.252	0.349	0.196	Lymphatic	Csf1	FALSE	Lymphatic
0.0136	0.312	0.988	0.986	Lymphatic	Ccl21a	TRUE	Lymphatic
0.0138	0.254	0.372	0.108	Lymphatic	Acadsb	FALSE	Lymphatic
0.0139	0.328	0.593	0.291	Lymphatic	Trim30a	TRUE	Lymphatic
0.0139	0.297	0.419	0.088	Lymphatic	Il4ra	FALSE	Lymphatic
0.014	0.273	0.407	0.216	Lymphatic	Il17ra	TRUE	Lymphatic
0.0143	0.311	0.837	0.676	Lymphatic	Gng12	TRUE	Lymphatic
0.0156	0.272	0.628	0.453	Lymphatic	Nfkb1	FALSE	Lymphatic
0.0163	0.476	0.733	0.473	Lymphatic	Thbd	TRUE	Lymphatic
0.0166	0.254	0.349	0.108	Lymphatic	Bcl2l11	TRUE	Lymphatic
0.0166	0.66	0.512	0.135	Lymphatic	Cmah	TRUE	Lymphatic
0.0166	0.305	0.326	0.169	Lymphatic	Apoe	FALSE	Lymphatic
0.0176	0.418	0.535	0.277	Lymphatic	Wars	FALSE	Lymphatic
0.0178	0.402	0.64	0.52	Lymphatic	Csrp2	FALSE	Lymphatic
0.0179	1.06	0.942	0.628	Lymphatic	Cxcl1	FALSE	Lymphatic
0.0187	0.277	0.93	0.818	Lymphatic	Pdia3	FALSE	Lymphatic
0.0189	0.514	0.698	0.419	Lymphatic	Tmem2	TRUE	Lymphatic
0.0205	0.271	0.884	0.736	Lymphatic	Cd81	FALSE	Lymphatic
0.0207	0.275	0.384	0.115	Lymphatic	Nfkbie	TRUE	Lymphatic
0.0208	0.394	0.849	0.615	Lymphatic	Ndufa11	FALSE	Lymphatic
0.0208	0.279	0.419	0.101	Lymphatic	Ccl11	FALSE	Lymphatic
0.0249	0.276	0.919	0.838	Lymphatic	Krtcap2	FALSE	Lymphatic
0.0253	0.379	0.233	0.149	Lymphatic	Spp1	TRUE	Lymphatic
0.0256	0.322	0.314	0.041	Lymphatic	Fblim1	FALSE	Lymphatic
0.0272	0.382	0.837	0.615	Lymphatic	Eif6	FALSE	Lymphatic
0.0276	0.512	0.93	0.811	Lymphatic	Stab1	TRUE	Lymphatic
0.0282	0.324	0.709	0.419	Lymphatic	Lgals3bp	FALSE	Lymphatic
0.0338	0.761	0.453	0.365	Lymphatic	Serpine1	FALSE	Lymphatic
0.0343	0.485	0.733	0.426	Lymphatic	Nupr1	FALSE	Lymphatic
0.0349	0.463	0.988	0.77	Lymphatic	Ndufc2	TRUE	Lymphatic
0.0368	0.287	0.686	0.412	Lymphatic	Osbpl9	TRUE	Lymphatic
0.0376	0.312	0.779	0.459	Lymphatic	Adamts1	FALSE	Lymphatic
0.0381	0.269	0.477	0.284	Lymphatic	Ggct	TRUE	Lymphatic
0.0387	0.275	0.314	0.041	Lymphatic	Psg22	TRUE	Lymphatic
0.0401	0.27	0.663	0.392	Lymphatic	Map2k3	TRUE	Lymphatic
0.0423	0.252	0.605	0.392	Lymphatic	Nsg1	FALSE	Lymphatic
0.0436	0.481	0.767	0.459	Lymphatic	Trf	TRUE	Lymphatic
0.0454	0.37	1	0.98	Lymphatic	Serinc3	TRUE	Lymphatic
0.0463	0.523	0.523	0.324	Lymphatic	Crybb3	TRUE	Lymphatic
0.0533	0.438	0.593	0.25	Lymphatic	Gimap9	TRUE	Lymphatic
0.0586	0.381	0.849	0.716	Lymphatic	Clic4	FALSE	Lymphatic
0.059	0.271	0.93	0.736	Lymphatic	Fis1	TRUE	Lymphatic
0.0594	0.307	0.756	0.561	Lymphatic	Myzap	TRUE	Lymphatic
0.0594	0.284	0.884	0.818	Lymphatic	Dbi	FALSE	Lymphatic
0.0602	0.255	0.57	0.338	Lymphatic	Gpsm3	FALSE	Lymphatic
0.0605	0.313	0.872	0.723	Lymphatic	Pkm	FALSE	Lymphatic
0.0617	0.279	0.733	0.453	Lymphatic	Sptlc2	TRUE	Lymphatic
0.0633	0.488	0.849	0.574	Lymphatic	Gpr182	TRUE	Lymphatic
0.0644	0.251	0.756	0.547	Lymphatic	Ackr2	TRUE	Lymphatic
0.0682	0.285	0.547	0.345	Lymphatic	Slc25a25	FALSE	Lymphatic
0.0711	0.406	0.453	0.135	Lymphatic	Cd38	FALSE	Lymphatic
0.0714	0.372	0.965	0.824	Lymphatic	Ifi27l2a	TRUE	Lymphatic
0.0753	0.341	0.674	0.372	Lymphatic	Timm10b	TRUE	Lymphatic
0.0768	0.396	0.942	0.858	Lymphatic	Ctnna1	TRUE	Lymphatic
0.0794	0.304	0.907	0.811	Lymphatic	Plpp1	TRUE	Lymphatic
0.0835	0.263	0.593	0.399	Lymphatic	Unc5b	TRUE	Lymphatic
0.0848	0.373	0.558	0.209	Lymphatic	Tc2n	TRUE	Lymphatic
0.0868	0.288	0.977	0.899	Lymphatic	Clic1	FALSE	Lymphatic
0.087	0.29	0.628	0.459	Lymphatic	Cdc42ep5	FALSE	Lymphatic
0.0903	0.335	0.86	0.649	Lymphatic	Calcrl	TRUE	Lymphatic
0.0911	0.43	0.756	0.514	Lymphatic	Abca1	FALSE	Lymphatic
0.0931	0.27	0.791	0.662	Lymphatic	Ap2s1	FALSE	Lymphatic
0.0937	0.264	0.43	0.162	Lymphatic	Nfkb2	FALSE	Lymphatic
0.0959	0.493	0.849	0.331	Lymphatic	Col3a1	FALSE	Lymphatic
0.0965	0.266	0.198	0.142	Lymphatic	Angpt2	FALSE	Lymphatic
0.0978	0.307	0.709	0.459	Lymphatic	Etf1	FALSE	Lymphatic
0.102	0.351	0.477	0.216	Lymphatic	2810474O19Rik	TRUE	Lymphatic
0.111	0.291	0.767	0.52	Lymphatic	Psma5	FALSE	Lymphatic
0.115	0.26	0.93	0.75	Lymphatic	Ndufb7	TRUE	Lymphatic
0.132	0.294	0.523	0.25	Lymphatic	2810403A07Rik	TRUE	Lymphatic
0.133	0.29	0.372	0.27	Lymphatic	Cks2	FALSE	Lymphatic
0.136	0.421	0.895	0.77	Lymphatic	Cd200	FALSE	Lymphatic
0.14	0.325	0.709	0.514	Lymphatic	Pla2g16	FALSE	Lymphatic
0.142	0.253	0.674	0.48	Lymphatic	Fmnl2	TRUE	Lymphatic
0.142	0.305	0.988	0.926	Lymphatic	Txn1	FALSE	Lymphatic
0.148	0.6	0.86	0.649	Lymphatic	Col23a1	TRUE	Lymphatic
0.149	0.295	0.86	0.77	Lymphatic	Dlg1	TRUE	Lymphatic
0.151	0.559	0.512	0.169	Lymphatic	Ltc4s	TRUE	Lymphatic
0.153	0.276	0.988	0.966	Lymphatic	Actg1	FALSE	Lymphatic
0.165	0.299	0.965	0.878	Lymphatic	Atox1	FALSE	Lymphatic
0.168	0.277	0.86	0.818	Lymphatic	Eng	FALSE	Lymphatic
0.186	0.293	0.5	0.25	Lymphatic	Grrp1	FALSE	Lymphatic
0.198	0.287	0.349	0.061	Lymphatic	Jade2	TRUE	Lymphatic
0.205	0.255	0.512	0.331	Lymphatic	Nfkbib	FALSE	Lymphatic
0.207	0.265	0.698	0.432	Lymphatic	Susd6	TRUE	Lymphatic
0.211	0.307	0.349	0.149	Lymphatic	Rpap3	TRUE	Lymphatic
0.211	0.284	0.5	0.257	Lymphatic	Preb	TRUE	Lymphatic
0.212	0.271	0.895	0.73	Lymphatic	Tra2a	TRUE	Lymphatic
0.212	0.293	0.337	0.169	Lymphatic	Tnip1	FALSE	Lymphatic
0.242	0.37	1	0.993	Lymphatic	Gnai2	FALSE	Lymphatic
0.252	0.455	0.43	0.27	Lymphatic	Gdf15	FALSE	Lymphatic
0.264	0.324	0.837	0.581	Lymphatic	Snrpe	FALSE	Lymphatic
0.307	0.284	0.872	0.784	Lymphatic	Sec61b	FALSE	Lymphatic
0.325	0.333	0.767	0.676	Lymphatic	Cyba	FALSE	Lymphatic
0.341	0.314	0.791	0.608	Lymphatic	Prdx5	FALSE	Lymphatic
0.365	0.35	0.919	0.818	Lymphatic	Tmem256	TRUE	Lymphatic
0.366	0.278	0.698	0.439	Lymphatic	Dph3	FALSE	Lymphatic
0.37	0.429	0.209	0.027	Lymphatic	Ltb	TRUE	Lymphatic
0.375	0.26	0.849	0.716	Lymphatic	Mrpl33	FALSE	Lymphatic
0.415	0.88	0.884	0.804	Lymphatic	Mt1	FALSE	Lymphatic
0.422	0.26	0.43	0.176	Lymphatic	Nt5c	FALSE	Lymphatic
0.456	0.258	0.686	0.5	Lymphatic	Stap2	TRUE	Lymphatic
0.475	0.362	0.547	0.439	Lymphatic	Thbs1	FALSE	Lymphatic
0.476	0.267	0.547	0.311	Lymphatic	Scamp2	TRUE	Lymphatic
0.491	0.282	0.826	0.622	Lymphatic	Dcn	FALSE	Lymphatic
0.494	0.266	0.919	0.784	Lymphatic	Mrpl52	FALSE	Lymphatic
0.543	0.251	0.616	0.426	Lymphatic	Pitpna	FALSE	Lymphatic
0.55	0.267	0.628	0.351	Lymphatic	Sparc	FALSE	Lymphatic
0.565	0.272	0.733	0.459	Lymphatic	Atp1a1	FALSE	Lymphatic
0.578	0.351	0.767	0.554	Lymphatic	Nid1	FALSE	Lymphatic
0.659	0.41	0.733	0.635	Lymphatic	Tsc22d3	TRUE	Lymphatic
0.667	0.317	0.221	0.074	Lymphatic	Cd14	FALSE	Lymphatic
0.676	0.362	0.221	0.02	Lymphatic	Hp	FALSE	Lymphatic
0.711	0.255	0.837	0.676	Lymphatic	Ndufs6	FALSE	Lymphatic
0.715	0.261	0.872	0.709	Lymphatic	Sema3f	TRUE	Lymphatic
0.758	0.262	0.477	0.257	Lymphatic	Map3k6	TRUE	Lymphatic
0.761	0.39	0.314	0.047	Lymphatic	H2-DMa	TRUE	Lymphatic
0.815	0.261	0.849	0.764	Lymphatic	Tcn2	TRUE	Lymphatic
0.823	0.395	0.907	0.865	Lymphatic	Maf	TRUE	Lymphatic
0.894	0.28	0.767	0.561	Lymphatic	Myh9	FALSE	Lymphatic
0.906	0.509	0.256	0.034	Lymphatic	Vcam1	FALSE	Lymphatic
0.946	0.438	0.488	0.264	Lymphatic	Pgf	TRUE	Lymphatic
0.971	0.561	0.198	0.115	Lymphatic	Stmn1	FALSE	Lymphatic
0.988	0.388	0.849	0.615	Lymphatic	Rcan1	TRUE	Lymphatic

## Sheet: Myofibroblast
p_val	avg_diff	pct.1	pct.2	cluster	gene	top_clust	get(grp_var)
1.12e-64	1.36	1	1	Myofibroblast	Igfbp7	TRUE	Myofibroblast
4.75e-55	1.18	1	1	Myofibroblast	Ifitm3	FALSE	Myofibroblast
6.05e-49	2.82	0.982	0.084	Myofibroblast	Serpina3n	FALSE	Myofibroblast
1.17e-48	1.18	0.994	0.958	Myofibroblast	H2-D1	FALSE	Myofibroblast
1.58e-45	1.74	0.988	0.778	Myofibroblast	Sod2	TRUE	Myofibroblast
6.89e-38	0.995	0.988	0.992	Myofibroblast	B2m	FALSE	Myofibroblast
1.07e-36	2.46	0.964	0.469	Myofibroblast	Ifitm1	FALSE	Myofibroblast
3.12e-29	0.974	1	0.992	Myofibroblast	Ifitm2	FALSE	Myofibroblast
5.03e-29	1.13	0.994	0.987	Myofibroblast	Ctsb	FALSE	Myofibroblast
3.9e-28	1.04	0.976	0.816	Myofibroblast	H2-K1	FALSE	Myofibroblast
1.69e-25	1.02	0.982	0.904	Myofibroblast	Serping1	FALSE	Myofibroblast
3.55e-24	1.59	0.772	0.264	Myofibroblast	Tnfaip3	FALSE	Myofibroblast
1.87e-23	0.617	0.994	0.996	Myofibroblast	Cd63	FALSE	Myofibroblast
3.85e-23	1.2	0.976	0.908	Myofibroblast	Nfkbia	FALSE	Myofibroblast
7.12e-23	1.46	0.922	0.351	Myofibroblast	Cd302	FALSE	Myofibroblast
1.81e-22	1.56	0.766	0.105	Myofibroblast	Sdc1	FALSE	Myofibroblast
3.83e-22	1.69	0.94	0.527	Myofibroblast	Igfbp5	FALSE	Myofibroblast
1.41e-21	1.06	0.832	0.402	Myofibroblast	Hpse	FALSE	Myofibroblast
2.33e-20	1.54	0.892	0.649	Myofibroblast	Ereg	FALSE	Myofibroblast
9.45e-20	1.58	0.814	0.289	Myofibroblast	Mgp	FALSE	Myofibroblast
2.77e-19	1.33	0.85	0.075	Myofibroblast	C4b	FALSE	Myofibroblast
5.81e-19	0.871	0.928	0.808	Myofibroblast	Lgmn	FALSE	Myofibroblast
2.6e-18	0.909	0.754	0.222	Myofibroblast	Eln	FALSE	Myofibroblast
1.04e-17	1.09	0.743	0.084	Myofibroblast	Timp1	FALSE	Myofibroblast
3.39e-17	1.57	0.916	0.356	Myofibroblast	Cxcl12	FALSE	Myofibroblast
4.79e-17	0.822	0.719	0.452	Myofibroblast	H2-T23	FALSE	Myofibroblast
4.86e-17	0.802	0.964	0.774	Myofibroblast	Arpc1b	FALSE	Myofibroblast
9.6e-17	1	0.772	0.318	Myofibroblast	Sphk1	FALSE	Myofibroblast
4.45e-16	1.8	0.838	0.205	Myofibroblast	Ccl2	FALSE	Myofibroblast
4.48e-16	0.923	0.725	0.23	Myofibroblast	Vcan	FALSE	Myofibroblast
1.94e-15	1.24	0.832	0.594	Myofibroblast	Ly6a	FALSE	Myofibroblast
4.07e-15	2.66	0.826	0.201	Myofibroblast	Cxcl2	FALSE	Myofibroblast
9.12e-15	1.09	0.886	0.628	Myofibroblast	Sdc4	FALSE	Myofibroblast
1.09e-14	0.776	0.952	0.866	Myofibroblast	Cstb	FALSE	Myofibroblast
1.23e-14	0.904	0.964	0.941	Myofibroblast	Ifi27l2a	FALSE	Myofibroblast
1.81e-14	0.813	0.928	0.82	Myofibroblast	Phlda1	FALSE	Myofibroblast
1.44e-13	0.765	0.826	0.431	Myofibroblast	Scarb2	FALSE	Myofibroblast
4.75e-13	0.655	0.754	0.481	Myofibroblast	Psmb8	FALSE	Myofibroblast
2.54e-12	0.919	0.701	0.272	Myofibroblast	Nfkb1	FALSE	Myofibroblast
4.02e-12	1.06	0.527	0.1	Myofibroblast	Gja1	FALSE	Myofibroblast
7.23e-12	0.617	0.958	0.925	Myofibroblast	Plpp3	FALSE	Myofibroblast
8.22e-12	0.819	0.802	0.331	Myofibroblast	Pdpn	FALSE	Myofibroblast
8.58e-12	0.899	0.629	0.088	Myofibroblast	Il1r1	FALSE	Myofibroblast
1.3e-11	3.7	0.982	0.025	Myofibroblast	Saa3	FALSE	Myofibroblast
1.97e-11	1.94	0.964	0.736	Myofibroblast	Mt2	FALSE	Myofibroblast
2.05e-11	0.602	0.617	0.222	Myofibroblast	Xdh	FALSE	Myofibroblast
3.15e-11	1.85	0.599	0.021	Myofibroblast	Cxcl5	FALSE	Myofibroblast
3.41e-11	0.714	0.473	0.033	Myofibroblast	Zbp1	FALSE	Myofibroblast
4.74e-11	0.869	0.802	0.51	Myofibroblast	Nfkbiz	FALSE	Myofibroblast
4.97e-11	0.679	0.922	0.657	Myofibroblast	Nupr1	FALSE	Myofibroblast
8.64e-11	0.454	1	1	Myofibroblast	Rplp0	FALSE	Myofibroblast
1.13e-10	0.708	0.581	0.1	Myofibroblast	Cd55	FALSE	Myofibroblast
2.58e-10	0.839	0.976	0.736	Myofibroblast	Col4a2	FALSE	Myofibroblast
4.29e-10	0.704	0.808	0.452	Myofibroblast	Hif1a	TRUE	Myofibroblast
7.98e-10	0.953	0.407	0.021	Myofibroblast	Serpina3g	FALSE	Myofibroblast
8.5e-10	0.659	0.437	0.096	Myofibroblast	Ly6c1	FALSE	Myofibroblast
1.54e-09	0.581	0.575	0.121	Myofibroblast	Il13ra1	TRUE	Myofibroblast
1.9e-09	0.494	0.593	0.238	Myofibroblast	Lgals3bp	FALSE	Myofibroblast
1.93e-09	0.843	0.928	0.724	Myofibroblast	Crispld2	FALSE	Myofibroblast
1.97e-09	0.559	0.677	0.255	Myofibroblast	Bcl3	TRUE	Myofibroblast
3.1e-09	0.613	0.856	0.615	Myofibroblast	Mmp14	FALSE	Myofibroblast
3.29e-09	0.479	0.599	0.31	Myofibroblast	H2-Q4	FALSE	Myofibroblast
3.45e-09	0.867	0.982	0.912	Myofibroblast	Col4a1	FALSE	Myofibroblast
3.75e-09	0.432	0.683	0.41	Myofibroblast	Mvp	FALSE	Myofibroblast
3.84e-09	0.648	0.964	0.946	Myofibroblast	Gpx1	TRUE	Myofibroblast
4.46e-09	0.972	0.569	0.063	Myofibroblast	Angptl4	FALSE	Myofibroblast
7.9e-09	0.638	0.862	0.49	Myofibroblast	Gm7676	FALSE	Myofibroblast
1.19e-08	0.72	0.94	0.741	Myofibroblast	Tgfbr3	TRUE	Myofibroblast
1.46e-08	0.5	0.766	0.515	Myofibroblast	Il6st	FALSE	Myofibroblast
1.74e-08	0.371	0.958	0.912	Myofibroblast	Tpm4	FALSE	Myofibroblast
2.06e-08	0.464	0.916	0.724	Myofibroblast	Tnfrsf1a	FALSE	Myofibroblast
2.16e-08	0.488	0.994	0.992	Myofibroblast	Gsn	FALSE	Myofibroblast
2.93e-08	0.401	0.335	0.117	Myofibroblast	Tap1	FALSE	Myofibroblast
3.04e-08	0.89	0.778	0.498	Myofibroblast	Tnfaip2	FALSE	Myofibroblast
3.07e-08	0.6	0.395	0.017	Myofibroblast	H2-Q7	FALSE	Myofibroblast
3.49e-08	0.539	0.76	0.481	Myofibroblast	Ptpn1	FALSE	Myofibroblast
4.19e-08	0.652	0.503	0.23	Myofibroblast	Nrg1	FALSE	Myofibroblast
4.72e-08	0.311	1	1	Myofibroblast	Rps2	FALSE	Myofibroblast
5.96e-08	0.918	0.677	0.285	Myofibroblast	Igfbp4	FALSE	Myofibroblast
6.2e-08	0.441	0.461	0.205	Myofibroblast	Emp1	FALSE	Myofibroblast
7.14e-08	0.307	0.766	0.632	Myofibroblast	Psme1	FALSE	Myofibroblast
8.09e-08	0.38	0.689	0.565	Myofibroblast	Ly6e	FALSE	Myofibroblast
1.02e-07	0.414	0.515	0.289	Myofibroblast	Pdgfrb	FALSE	Myofibroblast
1.03e-07	0.906	0.431	0.105	Myofibroblast	Vcam1	FALSE	Myofibroblast
1.1e-07	0.533	0.952	0.854	Myofibroblast	Mgst1	TRUE	Myofibroblast
1.36e-07	0.606	0.641	0.41	Myofibroblast	Mmp2	FALSE	Myofibroblast
1.39e-07	0.792	0.79	0.31	Myofibroblast	Adamts4	FALSE	Myofibroblast
1.53e-07	0.635	0.874	0.623	Myofibroblast	Vmp1	TRUE	Myofibroblast
1.85e-07	0.251	0.467	0.264	Myofibroblast	Crlf2	FALSE	Myofibroblast
2.14e-07	0.473	0.88	0.653	Myofibroblast	Ssr4	FALSE	Myofibroblast
2.32e-07	0.733	0.335	0.138	Myofibroblast	Ifi47	FALSE	Myofibroblast
2.65e-07	1.72	0.946	0.686	Myofibroblast	Cxcl1	FALSE	Myofibroblast
2.89e-07	0.375	0.389	0.109	Myofibroblast	Dnmt3l	FALSE	Myofibroblast
2.95e-07	0.45	0.934	0.824	Myofibroblast	Lhfp	FALSE	Myofibroblast
3.74e-07	0.637	0.641	0.226	Myofibroblast	Matn2	FALSE	Myofibroblast
4.05e-07	0.467	0.257	0.172	Myofibroblast	Igtp	FALSE	Myofibroblast
4.62e-07	0.453	0.485	0.18	Myofibroblast	Usp3	FALSE	Myofibroblast
5.64e-07	0.982	0.569	0.188	Myofibroblast	Gpm6b	FALSE	Myofibroblast
5.97e-07	0.581	0.958	0.849	Myofibroblast	Ier3	FALSE	Myofibroblast
8.51e-07	0.976	0.982	0.908	Myofibroblast	Dcn	FALSE	Myofibroblast
8.78e-07	0.382	0.695	0.427	Myofibroblast	Ifnar2	FALSE	Myofibroblast
8.97e-07	0.491	0.257	0.063	Myofibroblast	Wnt4	FALSE	Myofibroblast
9.03e-07	0.401	0.844	0.69	Myofibroblast	Eif6	FALSE	Myofibroblast
9.3e-07	0.472	0.994	0.967	Myofibroblast	Pkm	TRUE	Myofibroblast
9.53e-07	0.398	0.371	0.067	Myofibroblast	Hk2	FALSE	Myofibroblast
1.17e-06	0.759	0.467	0.197	Myofibroblast	Ptges	FALSE	Myofibroblast
1.24e-06	0.54	0.443	0.025	Myofibroblast	Ggt5	FALSE	Myofibroblast
1.24e-06	0.507	0.856	0.527	Myofibroblast	Lrp1	FALSE	Myofibroblast
1.29e-06	0.291	0.868	0.77	Myofibroblast	Rbms1	FALSE	Myofibroblast
1.33e-06	0.391	0.449	0.138	Myofibroblast	Plaur	FALSE	Myofibroblast
1.64e-06	0.656	0.617	0.301	Myofibroblast	Olfml3	FALSE	Myofibroblast
1.67e-06	0.435	0.371	0.054	Myofibroblast	Milr1	FALSE	Myofibroblast
1.84e-06	0.495	0.533	0.155	Myofibroblast	Tgif1	FALSE	Myofibroblast
1.92e-06	0.896	0.82	0.623	Myofibroblast	Ctsc	FALSE	Myofibroblast
2.12e-06	0.342	0.305	0.067	Myofibroblast	Rtp4	FALSE	Myofibroblast
2.17e-06	0.657	0.922	0.732	Myofibroblast	Glul	TRUE	Myofibroblast
2.41e-06	0.691	0.958	0.762	Myofibroblast	Ndufs2	FALSE	Myofibroblast
2.65e-06	0.659	0.449	0.067	Myofibroblast	C3	FALSE	Myofibroblast
3.04e-06	0.511	0.79	0.569	Myofibroblast	Tspan4	FALSE	Myofibroblast
3.24e-06	0.409	1	1	Myofibroblast	Tmem176b	TRUE	Myofibroblast
3.44e-06	0.64	0.85	0.607	Myofibroblast	Pim1	FALSE	Myofibroblast
3.52e-06	0.456	0.467	0.18	Myofibroblast	Tmem38b	FALSE	Myofibroblast
3.75e-06	0.394	0.778	0.552	Myofibroblast	Abracl	TRUE	Myofibroblast
4.1e-06	0.393	0.862	0.724	Myofibroblast	Atp2a2	TRUE	Myofibroblast
4.12e-06	0.377	0.743	0.41	Myofibroblast	Emg1	TRUE	Myofibroblast
4.13e-06	0.508	0.82	0.808	Myofibroblast	AW112010	FALSE	Myofibroblast
4.31e-06	0.556	0.802	0.515	Myofibroblast	Ets2	TRUE	Myofibroblast
5.78e-06	0.309	1	0.996	Myofibroblast	Rps19	FALSE	Myofibroblast
5.85e-06	0.818	0.635	0.326	Myofibroblast	Col18a1	FALSE	Myofibroblast
6.7e-06	0.335	0.371	0.029	Myofibroblast	Nek6	FALSE	Myofibroblast
6.71e-06	0.983	0.377	0.013	Myofibroblast	Mmp3	FALSE	Myofibroblast
9.46e-06	0.372	0.94	0.854	Myofibroblast	Lamp2	FALSE	Myofibroblast
1.08e-05	0.527	0.509	0.188	Myofibroblast	Clmp	FALSE	Myofibroblast
1.27e-05	0.658	0.725	0.414	Myofibroblast	Itga5	TRUE	Myofibroblast
1.4e-05	0.29	0.323	0.054	Myofibroblast	Aff1	FALSE	Myofibroblast
1.46e-05	0.406	0.563	0.293	Myofibroblast	Riok3	FALSE	Myofibroblast
1.67e-05	0.492	0.563	0.188	Myofibroblast	Zc3h12a	FALSE	Myofibroblast
1.86e-05	0.358	0.425	0.096	Myofibroblast	St3gal1	FALSE	Myofibroblast
1.88e-05	0.284	0.353	0.126	Myofibroblast	Adgrd1	FALSE	Myofibroblast
1.99e-05	0.359	0.904	0.661	Myofibroblast	Rnh1	TRUE	Myofibroblast
2.17e-05	0.534	0.575	0.247	Myofibroblast	Dhrs3	FALSE	Myofibroblast
2.17e-05	0.393	0.383	0.088	Myofibroblast	Stx11	TRUE	Myofibroblast
2.24e-05	0.322	0.485	0.251	Myofibroblast	Spin1	FALSE	Myofibroblast
2.27e-05	1.07	0.341	0.134	Myofibroblast	Iigp1	FALSE	Myofibroblast
2.32e-05	0.346	1	0.992	Myofibroblast	Rpsa	FALSE	Myofibroblast
2.71e-05	0.363	0.707	0.494	Myofibroblast	Shisa5	FALSE	Myofibroblast
2.89e-05	0.593	0.671	0.293	Myofibroblast	Col15a1	FALSE	Myofibroblast
2.92e-05	0.44	0.581	0.297	Myofibroblast	Nfkbib	FALSE	Myofibroblast
2.93e-05	0.373	0.491	0.347	Myofibroblast	Serpine1	FALSE	Myofibroblast
2.99e-05	0.396	0.473	0.23	Myofibroblast	Birc3	FALSE	Myofibroblast
3.53e-05	0.335	0.551	0.259	Myofibroblast	Il10rb	TRUE	Myofibroblast
3.85e-05	0.388	0.467	0.155	Myofibroblast	Znrf1	FALSE	Myofibroblast
3.87e-05	0.416	0.814	0.619	Myofibroblast	Emilin1	FALSE	Myofibroblast
3.97e-05	0.59	0.988	0.992	Myofibroblast	Bgn	FALSE	Myofibroblast
4.06e-05	1.06	0.725	0.389	Myofibroblast	Gpx3	FALSE	Myofibroblast
4.53e-05	0.299	0.293	0.067	Myofibroblast	Elovl6	FALSE	Myofibroblast
4.76e-05	0.309	0.587	0.347	Myofibroblast	Trim47	FALSE	Myofibroblast
5.05e-05	0.836	0.617	0.285	Myofibroblast	Ccl7	FALSE	Myofibroblast
5.21e-05	0.369	0.581	0.389	Myofibroblast	Rela	FALSE	Myofibroblast
5.58e-05	0.31	0.317	0.033	Myofibroblast	Slc15a3	FALSE	Myofibroblast
6.22e-05	0.379	0.503	0.18	Myofibroblast	Osmr	FALSE	Myofibroblast
6.34e-05	0.84	0.515	0.138	Myofibroblast	Il6	FALSE	Myofibroblast
6.58e-05	0.547	0.473	0.184	Myofibroblast	Ddit4	FALSE	Myofibroblast
6.6e-05	0.37	0.629	0.368	Myofibroblast	H2-T22	FALSE	Myofibroblast
6.6e-05	0.402	0.988	1	Myofibroblast	Tmem176a	FALSE	Myofibroblast
7.04e-05	0.806	0.479	0.301	Myofibroblast	Adm	FALSE	Myofibroblast
9.49e-05	0.31	0.557	0.285	Myofibroblast	Adamts2	FALSE	Myofibroblast
9.72e-05	0.313	0.461	0.218	Myofibroblast	Cdc42ep4	FALSE	Myofibroblast
0.000104	0.572	0.557	0.18	Myofibroblast	Akap7	FALSE	Myofibroblast
0.000106	0.602	0.413	0.042	Myofibroblast	Cxcl13	FALSE	Myofibroblast
0.00011	0.371	0.563	0.268	Myofibroblast	Ctsk	FALSE	Myofibroblast
0.000112	0.365	0.743	0.531	Myofibroblast	C1ra	FALSE	Myofibroblast
0.000113	0.377	0.467	0.259	Myofibroblast	Ndrg1	FALSE	Myofibroblast
0.000115	0.367	0.347	0.088	Myofibroblast	Add3	FALSE	Myofibroblast
0.000137	0.38	0.772	0.544	Myofibroblast	Tgoln1	FALSE	Myofibroblast
0.000157	1.55	0.353	0.176	Myofibroblast	Cxcl10	FALSE	Myofibroblast
0.000157	0.287	0.347	0.121	Myofibroblast	Pde10a	FALSE	Myofibroblast
0.000171	0.295	0.671	0.481	Myofibroblast	Dnajc3	FALSE	Myofibroblast
0.000184	0.295	0.886	0.774	Myofibroblast	Tma7	FALSE	Myofibroblast
0.000191	0.37	0.347	0.029	Myofibroblast	Vstm4	FALSE	Myofibroblast
0.000201	0.392	0.575	0.297	Myofibroblast	Trib1	FALSE	Myofibroblast
0.000208	0.289	0.551	0.356	Myofibroblast	Meis2	FALSE	Myofibroblast
0.000217	0.714	0.581	0.397	Myofibroblast	F3	FALSE	Myofibroblast
0.000218	0.45	0.653	0.368	Myofibroblast	Phyh	FALSE	Myofibroblast
0.000224	0.45	0.922	0.762	Myofibroblast	Mxra8	FALSE	Myofibroblast
0.000225	0.539	0.479	0.126	Myofibroblast	Ccdc109b	FALSE	Myofibroblast
0.00023	0.281	0.335	0.13	Myofibroblast	Vsir	FALSE	Myofibroblast
0.00023	0.265	0.269	0.05	Myofibroblast	Lrp4	TRUE	Myofibroblast
0.00024	0.331	0.216	0.038	Myofibroblast	Tubb3	FALSE	Myofibroblast
0.000248	0.34	0.419	0.192	Myofibroblast	Fas	FALSE	Myofibroblast
0.000251	0.273	0.79	0.728	Myofibroblast	Klf6	FALSE	Myofibroblast
0.000253	0.563	0.437	0.096	Myofibroblast	Tnip1	FALSE	Myofibroblast
0.000258	0.48	0.563	0.18	Myofibroblast	Susd6	FALSE	Myofibroblast
0.000262	0.328	0.24	0.021	Myofibroblast	Gbp5	FALSE	Myofibroblast
0.000297	0.387	0.76	0.473	Myofibroblast	Ugcg	FALSE	Myofibroblast
0.000368	0.696	0.862	0.636	Myofibroblast	Col6a3	TRUE	Myofibroblast
0.000376	0.427	0.808	0.548	Myofibroblast	Fndc3b	TRUE	Myofibroblast
0.000386	0.605	0.862	0.711	Myofibroblast	Spon1	FALSE	Myofibroblast
0.000396	0.324	0.88	0.774	Myofibroblast	Chmp4b	FALSE	Myofibroblast
0.000403	0.382	0.683	0.452	Myofibroblast	Akap12	FALSE	Myofibroblast
0.000411	0.526	0.257	0.021	Myofibroblast	Cp	FALSE	Myofibroblast
0.000428	0.372	0.659	0.506	Myofibroblast	Psmb10	FALSE	Myofibroblast
0.000441	0.297	0.629	0.473	Myofibroblast	Rbm7	FALSE	Myofibroblast
0.000449	0.267	0.737	0.519	Myofibroblast	Vimp	FALSE	Myofibroblast
0.000452	0.368	0.575	0.285	Myofibroblast	Lama4	FALSE	Myofibroblast
0.000479	0.326	0.21	0.021	Myofibroblast	Hsd11b1	FALSE	Myofibroblast
0.000519	0.282	0.994	0.962	Myofibroblast	Slc25a5	FALSE	Myofibroblast
0.000531	0.264	0.491	0.251	Myofibroblast	Ptpn2	FALSE	Myofibroblast
0.000542	0.256	0.617	0.556	Myofibroblast	Odc1	FALSE	Myofibroblast
0.000549	0.321	0.545	0.456	Myofibroblast	Rdh10	FALSE	Myofibroblast
0.000549	0.301	0.371	0.105	Myofibroblast	A4galt	FALSE	Myofibroblast
0.000574	0.271	0.719	0.464	Myofibroblast	Etf1	FALSE	Myofibroblast
0.000583	0.276	0.407	0.18	Myofibroblast	Pgs1	FALSE	Myofibroblast
0.000597	0.8	0.287	0.151	Myofibroblast	Tnc	FALSE	Myofibroblast
0.000615	0.443	0.347	0.146	Myofibroblast	Cxcl16	FALSE	Myofibroblast
0.00063	0.282	1	1	Myofibroblast	Rpl24	FALSE	Myofibroblast
0.000673	0.45	0.677	0.527	Myofibroblast	Fgf7	FALSE	Myofibroblast
0.00073	0.311	0.994	0.996	Myofibroblast	Txn1	FALSE	Myofibroblast
0.000741	0.379	0.359	0.126	Myofibroblast	Fosl1	FALSE	Myofibroblast
0.000779	0.342	0.341	0.155	Myofibroblast	Psmb9	FALSE	Myofibroblast
0.00082	0.374	0.186	0.029	Myofibroblast	Gm26522	FALSE	Myofibroblast
0.000893	0.317	0.838	0.661	Myofibroblast	Ergic3	FALSE	Myofibroblast
0.00093	0.418	0.623	0.414	Myofibroblast	Epn2	TRUE	Myofibroblast
0.000992	0.329	0.275	0.13	Myofibroblast	Irgm1	FALSE	Myofibroblast
0.00103	0.45	0.802	0.661	Myofibroblast	Neat1	FALSE	Myofibroblast
0.00108	0.482	0.431	0.151	Myofibroblast	Hcar2	FALSE	Myofibroblast
0.00114	0.271	0.419	0.264	Myofibroblast	Slc25a51	FALSE	Myofibroblast
0.0012	0.488	0.701	0.464	Myofibroblast	Errfi1	FALSE	Myofibroblast
0.00125	0.387	0.323	0.046	Myofibroblast	Sulf1	FALSE	Myofibroblast
0.00125	0.386	0.898	0.753	Myofibroblast	H2afj	FALSE	Myofibroblast
0.00126	0.354	0.359	0.205	Myofibroblast	Stat1	FALSE	Myofibroblast
0.00134	0.282	0.461	0.247	Myofibroblast	Mmp19	FALSE	Myofibroblast
0.00135	0.346	0.467	0.218	Myofibroblast	Cd82	FALSE	Myofibroblast
0.00145	0.295	0.359	0.218	Myofibroblast	Fbln1	FALSE	Myofibroblast
0.00146	0.313	0.952	0.925	Myofibroblast	Ube2d3	FALSE	Myofibroblast
0.00154	0.279	0.353	0.167	Myofibroblast	Fam46a	FALSE	Myofibroblast
0.00165	0.335	0.485	0.213	Myofibroblast	Pld3	FALSE	Myofibroblast
0.00174	0.271	0.299	0.1	Myofibroblast	Hgf	FALSE	Myofibroblast
0.00174	0.279	0.982	0.967	Myofibroblast	Plac8	FALSE	Myofibroblast
0.00178	0.314	0.485	0.28	Myofibroblast	Clec2d	FALSE	Myofibroblast
0.00181	0.331	0.24	0.105	Myofibroblast	Mbd1	FALSE	Myofibroblast
0.00184	0.253	0.527	0.285	Myofibroblast	Fzd1	FALSE	Myofibroblast
0.0019	0.275	0.976	0.967	Myofibroblast	Rpl36al	FALSE	Myofibroblast
0.00196	0.255	0.383	0.184	Myofibroblast	B4galt1	FALSE	Myofibroblast
0.00197	0.322	0.659	0.46	Myofibroblast	Pip5k1a	TRUE	Myofibroblast
0.00199	0.271	0.281	0.088	Myofibroblast	Snx10	FALSE	Myofibroblast
0.00217	0.576	0.868	0.745	Myofibroblast	Dpt	FALSE	Myofibroblast
0.00223	0.384	0.323	0.063	Myofibroblast	Dll1	FALSE	Myofibroblast
0.00227	0.268	0.683	0.506	Myofibroblast	Lman2	FALSE	Myofibroblast
0.0024	0.322	0.856	0.782	Myofibroblast	Tagln2	FALSE	Myofibroblast
0.00243	0.266	0.802	0.72	Myofibroblast	Lamb1	FALSE	Myofibroblast
0.00267	0.258	1	1	Myofibroblast	Cald1	TRUE	Myofibroblast
0.00274	0.278	0.581	0.36	Myofibroblast	Mrpl21	FALSE	Myofibroblast
0.00285	0.289	0.605	0.519	Myofibroblast	Samhd1	FALSE	Myofibroblast
0.00313	0.308	0.802	0.661	Myofibroblast	Psme2	FALSE	Myofibroblast
0.00325	0.411	0.569	0.364	Myofibroblast	Fbxo32	TRUE	Myofibroblast
0.00334	0.42	0.659	0.423	Myofibroblast	Surf4	FALSE	Myofibroblast
0.00348	0.29	0.401	0.222	Myofibroblast	Ecscr	FALSE	Myofibroblast
0.00381	0.435	0.461	0.255	Myofibroblast	Rab20	FALSE	Myofibroblast
0.00429	0.279	1	1	Myofibroblast	Rpl10a	FALSE	Myofibroblast
0.00449	0.343	0.617	0.485	Myofibroblast	Itgav	FALSE	Myofibroblast
0.00457	0.261	0.353	0.155	Myofibroblast	Auh	FALSE	Myofibroblast
0.00501	0.372	0.449	0.184	Myofibroblast	Nab1	FALSE	Myofibroblast
0.00525	0.29	0.545	0.297	Myofibroblast	Adam9	FALSE	Myofibroblast
0.00529	0.286	0.719	0.544	Myofibroblast	Flot1	FALSE	Myofibroblast
0.00544	0.32	0.904	0.757	Myofibroblast	Sh3bgrl	TRUE	Myofibroblast
0.00558	0.32	1	1	Myofibroblast	mt-Co3	FALSE	Myofibroblast
0.00574	0.278	0.527	0.272	Myofibroblast	Nhp2	FALSE	Myofibroblast
0.00625	0.323	0.545	0.276	Myofibroblast	Mapkapk2	FALSE	Myofibroblast
0.00627	0.376	0.533	0.402	Myofibroblast	Lmcd1	FALSE	Myofibroblast
0.00658	0.253	0.671	0.485	Myofibroblast	Nme1	FALSE	Myofibroblast
0.0066	0.348	0.934	0.929	Myofibroblast	Htra1	FALSE	Myofibroblast
0.00664	0.259	0.491	0.238	Myofibroblast	Tmem9b	FALSE	Myofibroblast
0.00681	0.484	0.479	0.218	Myofibroblast	Rrad	FALSE	Myofibroblast
0.0069	0.297	0.976	0.946	Myofibroblast	Ppib	FALSE	Myofibroblast
0.00747	0.251	0.701	0.498	Myofibroblast	Jak1	FALSE	Myofibroblast
0.00839	0.295	0.186	0.033	Myofibroblast	Plscr1	FALSE	Myofibroblast
0.00897	0.324	0.299	0.079	Myofibroblast	Slc43a3	FALSE	Myofibroblast
0.00913	0.284	0.329	0.18	Myofibroblast	Gbp7	FALSE	Myofibroblast
0.0105	0.506	0.539	0.276	Myofibroblast	Icam1	FALSE	Myofibroblast
0.0108	0.731	0.695	0.561	Myofibroblast	Apoe	FALSE	Myofibroblast
0.0111	0.262	0.413	0.134	Myofibroblast	Ly96	FALSE	Myofibroblast
0.012	0.292	0.581	0.326	Myofibroblast	Atp8b1	FALSE	Myofibroblast
0.0129	0.286	0.826	0.741	Myofibroblast	Cd47	FALSE	Myofibroblast
0.0137	0.667	0.581	0.285	Myofibroblast	Mafb	FALSE	Myofibroblast
0.0142	0.256	0.455	0.322	Myofibroblast	Pde1a	FALSE	Myofibroblast
0.0145	0.296	0.79	0.556	Myofibroblast	Lsm4	FALSE	Myofibroblast
0.0147	0.279	0.413	0.213	Myofibroblast	Tgfb1	FALSE	Myofibroblast
0.0149	0.414	0.988	0.946	Myofibroblast	Zfp36l1	FALSE	Myofibroblast
0.0149	0.401	0.754	0.565	Myofibroblast	Sod3	FALSE	Myofibroblast
0.0169	0.259	0.539	0.393	Myofibroblast	Sntb2	FALSE	Myofibroblast
0.0177	0.251	1	1	Myofibroblast	Rps27a	FALSE	Myofibroblast
0.018	0.898	0.216	0.071	Myofibroblast	Grem1	FALSE	Myofibroblast
0.0181	0.275	0.629	0.473	Myofibroblast	Pim3	FALSE	Myofibroblast
0.0183	0.456	0.269	0.151	Myofibroblast	Kcnj8	FALSE	Myofibroblast
0.0186	0.335	0.389	0.1	Myofibroblast	Il3ra	FALSE	Myofibroblast
0.0228	0.287	0.85	0.711	Myofibroblast	Tmem258	FALSE	Myofibroblast
0.0237	0.298	0.269	0.025	Myofibroblast	Gch1	FALSE	Myofibroblast
0.0238	0.268	0.952	0.854	Myofibroblast	Litaf	FALSE	Myofibroblast

## Sheet: Pericyte
p_val	avg_diff	pct.1	pct.2	cluster	gene	top_clust	get(grp_var)
3.27e-13	0.644	1	1	Pericyte	Ifitm3	FALSE	Pericyte
2.48e-11	0.893	1	0.91	Pericyte	Ifitm1	TRUE	Pericyte
3.59e-11	1.2	1	0.91	Pericyte	Ifitm2	FALSE	Pericyte
2.05e-10	2.65	0.897	0.373	Pericyte	Ccl2	FALSE	Pericyte
7.82e-10	0.868	1	0.985	Pericyte	B2m	FALSE	Pericyte
1.31e-08	1.56	0.923	0.358	Pericyte	Il6	TRUE	Pericyte
1.33e-06	0.504	1	0.731	Pericyte	Procr	TRUE	Pericyte
1.63e-06	1.39	1	0.851	Pericyte	Cxcl1	TRUE	Pericyte
1.79e-06	1.96	0.872	0.373	Pericyte	Sod2	FALSE	Pericyte
3.03e-06	1.3	0.744	0.284	Pericyte	Cxcl10	TRUE	Pericyte
1.09e-05	1.38	0.923	0.493	Pericyte	Gpx3	FALSE	Pericyte
2.32e-05	0.529	0.974	0.537	Pericyte	Clic4	TRUE	Pericyte
8.17e-05	0.407	0.949	0.657	Pericyte	Gm7676	FALSE	Pericyte
8.31e-05	1.16	0.897	0.299	Pericyte	Nfkbiz	FALSE	Pericyte
9.59e-05	0.999	0.795	0.284	Pericyte	Nfkb1	TRUE	Pericyte
0.000115	0.572	0.872	0.746	Pericyte	Ccl11	TRUE	Pericyte
0.000118	0.321	0.744	0.403	Pericyte	Ifi47	TRUE	Pericyte
0.000133	0.872	1	0.925	Pericyte	H2-D1	FALSE	Pericyte
0.000221	1.02	1	0.776	Pericyte	Nfkbia	FALSE	Pericyte
0.000252	0.394	1	0.836	Pericyte	Tpm4	TRUE	Pericyte
0.000263	0.792	0.718	0.164	Pericyte	Zfp703	TRUE	Pericyte
0.000315	1.32	0.846	0.209	Pericyte	Tnfaip3	TRUE	Pericyte
0.00041	0.753	0.564	0.269	Pericyte	Ly6e	FALSE	Pericyte
0.000431	0.757	0.718	0.164	Pericyte	Rgs16	FALSE	Pericyte
0.000448	0.334	0.795	0.522	Pericyte	Cd44	TRUE	Pericyte
0.000457	0.733	0.949	0.313	Pericyte	Ets1	TRUE	Pericyte
0.000693	0.897	0.692	0.269	Pericyte	Cyp7b1	TRUE	Pericyte
0.000792	0.876	0.949	0.507	Pericyte	Mt2	FALSE	Pericyte
0.000798	1.19	0.821	0.224	Pericyte	Ednrb	TRUE	Pericyte
0.000841	0.595	0.795	0.403	Pericyte	Marcks	FALSE	Pericyte
0.000879	0.78	1	0.851	Pericyte	Serping1	TRUE	Pericyte
0.00107	1.21	0.641	0.224	Pericyte	Ngf	TRUE	Pericyte
0.00111	0.932	1	0.731	Pericyte	Tmem176a	TRUE	Pericyte
0.00125	0.943	1	0.791	Pericyte	H2-K1	FALSE	Pericyte
0.00156	0.814	0.872	0.343	Pericyte	Ssr4	FALSE	Pericyte
0.00159	0.414	0.974	0.791	Pericyte	Actg1	FALSE	Pericyte
0.00174	0.799	0.923	0.582	Pericyte	Rhoc	FALSE	Pericyte
0.0019	1.01	0.667	0.254	Pericyte	Rdh10	FALSE	Pericyte
0.00198	0.619	0.564	0.209	Pericyte	Stat1	FALSE	Pericyte
0.00211	0.778	0.718	0.254	Pericyte	Tapbp	FALSE	Pericyte
0.00225	0.626	0.59	0.209	Pericyte	Lgals3bp	FALSE	Pericyte
0.00228	1.18	0.667	0.03	Pericyte	Tnip1	TRUE	Pericyte
0.00229	1.27	0.538	0.209	Pericyte	Gbp2	FALSE	Pericyte
0.00252	0.81	0.692	0.149	Pericyte	Tnfaip2	FALSE	Pericyte
0.00281	0.419	0.821	0.433	Pericyte	Eif3c	FALSE	Pericyte
0.00299	0.302	0.897	0.433	Pericyte	Tifa	TRUE	Pericyte
0.00329	0.538	0.769	0.463	Pericyte	Il6st	FALSE	Pericyte
0.00333	0.329	0.41	0.209	Pericyte	Igtp	FALSE	Pericyte
0.00349	1.02	0.692	0.149	Pericyte	Ccrl2	TRUE	Pericyte
0.0036	0.954	0.718	0.254	Pericyte	Psmb8	FALSE	Pericyte
0.00366	0.808	0.744	0.358	Pericyte	H2-T23	FALSE	Pericyte
0.00375	1.85	0.41	0.224	Pericyte	AW112010	FALSE	Pericyte
0.00404	0.43	0.769	0.313	Pericyte	Ifnar2	FALSE	Pericyte
0.00404	2.2	0.821	0.134	Pericyte	Ccl7	FALSE	Pericyte
0.00419	0.408	0.641	0.254	Pericyte	Sntb2	FALSE	Pericyte
0.00506	0.769	0.923	0.627	Pericyte	Fstl1	FALSE	Pericyte
0.00542	0.676	0.846	0.299	Pericyte	C1ra	FALSE	Pericyte
0.00581	0.441	0.692	0.582	Pericyte	Bst2	FALSE	Pericyte
0.00593	0.338	0.897	0.672	Pericyte	Clic1	FALSE	Pericyte
0.00632	0.669	0.872	0.522	Pericyte	Cd302	FALSE	Pericyte
0.00647	0.767	0.564	0.239	Pericyte	Tnc	TRUE	Pericyte
0.00676	0.413	0.795	0.343	Pericyte	Rab1a	FALSE	Pericyte
0.0075	0.593	0.59	0.418	Pericyte	Ifi27l2a	FALSE	Pericyte
0.0075	1.04	0.564	0.075	Pericyte	H2-Q7	FALSE	Pericyte
0.00824	0.467	1	0.985	Pericyte	Rplp0	FALSE	Pericyte
0.00824	2.85	0.692	0.149	Pericyte	Cxcl2	FALSE	Pericyte
0.00904	0.309	0.769	0.328	Pericyte	Pim1	FALSE	Pericyte
0.00951	0.663	1	0.836	Pericyte	Col4a1	TRUE	Pericyte
0.00969	0.428	0.615	0.313	Pericyte	Eif1ax	FALSE	Pericyte
0.0104	0.291	0.59	0.224	Pericyte	Ndel1	FALSE	Pericyte
0.0117	0.396	0.513	0.104	Pericyte	Nipsnap3b	TRUE	Pericyte
0.0124	0.391	0.872	0.358	Pericyte	Txnl1	TRUE	Pericyte
0.0124	0.589	0.821	0.582	Pericyte	Arpc1b	FALSE	Pericyte
0.013	0.336	1	0.94	Pericyte	Cd63	TRUE	Pericyte
0.0138	0.256	0.795	0.478	Pericyte	Rsu1	FALSE	Pericyte
0.0142	0.422	0.692	0.284	Pericyte	Adamts9	FALSE	Pericyte
0.0146	0.475	0.667	0.328	Pericyte	Reep5	FALSE	Pericyte
0.0154	0.381	1	0.925	Pericyte	Txn1	FALSE	Pericyte
0.0164	1.12	0.641	0.134	Pericyte	Ly6a	FALSE	Pericyte
0.0168	0.312	0.436	0.194	Pericyte	Ifi35	FALSE	Pericyte
0.0172	0.276	0.436	0.134	Pericyte	Plxnb2	TRUE	Pericyte
0.0179	0.476	0.513	0.164	Pericyte	Ptpn2	FALSE	Pericyte
0.0179	0.527	0.795	0.418	Pericyte	Pomp	FALSE	Pericyte
0.0187	0.573	0.769	0.299	Pericyte	Hilpda	TRUE	Pericyte
0.0191	0.274	0.821	0.537	Pericyte	Slc3a2	FALSE	Pericyte
0.0191	0.603	0.667	0.328	Pericyte	Tgm2	FALSE	Pericyte
0.0193	0.378	0.692	0.254	Pericyte	Adam9	TRUE	Pericyte
0.0195	0.298	0.41	0.09	Pericyte	Ptgir	TRUE	Pericyte
0.0198	0.284	0.487	0.269	Pericyte	Samhd1	FALSE	Pericyte
0.0199	0.469	0.59	0.373	Pericyte	Gja4	TRUE	Pericyte
0.0213	0.664	0.897	0.866	Pericyte	Ier3	FALSE	Pericyte
0.0215	0.495	0.513	0.134	Pericyte	Steap4	FALSE	Pericyte
0.0217	0.35	0.641	0.313	Pericyte	Scarb2	FALSE	Pericyte
0.0219	0.524	0.744	0.373	Pericyte	Psme1	FALSE	Pericyte
0.0221	0.42	0.821	0.522	Pericyte	Cstb	FALSE	Pericyte
0.0224	0.5	0.769	0.418	Pericyte	Axl	FALSE	Pericyte
0.0229	0.547	0.564	0.164	Pericyte	Tap1	FALSE	Pericyte
0.0229	0.38	0.538	0.194	Pericyte	1810058I24Rik	FALSE	Pericyte
0.0241	0.377	0.436	0.134	Pericyte	Pop5	FALSE	Pericyte
0.0243	0.514	0.795	0.433	Pericyte	Ednra	TRUE	Pericyte
0.0244	0.453	0.641	0.254	Pericyte	Cyba	FALSE	Pericyte
0.0246	0.825	1	0.836	Pericyte	Tmem176b	FALSE	Pericyte
0.0255	0.342	0.308	0.269	Pericyte	Higd1b	TRUE	Pericyte
0.0259	0.403	0.641	0.224	Pericyte	Srpr	FALSE	Pericyte
0.0279	0.363	0.538	0.09	Pericyte	Slk	FALSE	Pericyte
0.0282	0.439	0.718	0.269	Pericyte	Mast4	FALSE	Pericyte
0.0302	0.345	1	0.985	Pericyte	Rpl12	FALSE	Pericyte
0.0304	0.281	0.615	0.179	Pericyte	Pon2	TRUE	Pericyte
0.0306	0.522	0.513	0.194	Pericyte	Agtr1a	TRUE	Pericyte
0.0308	0.489	0.974	0.687	Pericyte	Arpc3	FALSE	Pericyte
0.0311	0.357	0.436	0.09	Pericyte	Atf6b	TRUE	Pericyte
0.0311	0.35	0.615	0.194	Pericyte	Copa	FALSE	Pericyte
0.0314	0.276	0.59	0.149	Pericyte	Tgif1	TRUE	Pericyte
0.0321	0.524	0.513	0.149	Pericyte	Ptges	FALSE	Pericyte
0.0332	0.328	0.974	0.955	Pericyte	Rpsa	FALSE	Pericyte
0.0335	0.604	0.795	0.388	Pericyte	Pdgfa	TRUE	Pericyte
0.0335	0.314	0.615	0.149	Pericyte	Heg1	FALSE	Pericyte
0.0339	0.455	0.692	0.403	Pericyte	Psme2	FALSE	Pericyte
0.0364	0.332	0.513	0.164	Pericyte	Rab13	FALSE	Pericyte
0.0366	0.653	0.282	0.06	Pericyte	Tubb3	TRUE	Pericyte
0.0367	0.775	0.564	0.119	Pericyte	Pdzd2	TRUE	Pericyte
0.0371	0.425	0.872	0.388	Pericyte	Psmb7	TRUE	Pericyte
0.0373	0.29	0.692	0.239	Pericyte	Hprt	FALSE	Pericyte
0.0381	0.369	0.846	0.418	Pericyte	Bcl10	FALSE	Pericyte
0.0387	0.277	0.744	0.373	Pericyte	Akap13	FALSE	Pericyte
0.0393	0.768	0.615	0.224	Pericyte	Sdc1	FALSE	Pericyte
0.0401	0.348	0.538	0.164	Pericyte	Gstm2	FALSE	Pericyte
0.0407	0.422	0.436	0.104	Pericyte	Itpkb	FALSE	Pericyte
0.043	0.442	0.769	0.343	Pericyte	Snrpd1	TRUE	Pericyte
0.0432	0.454	0.359	0.045	Pericyte	Snx10	FALSE	Pericyte
0.0483	0.324	0.641	0.209	Pericyte	Zc3h12a	TRUE	Pericyte
0.0485	0.388	0.231	0.075	Pericyte	Rnd1	FALSE	Pericyte
0.049	0.28	0.923	0.612	Pericyte	Chmp4b	FALSE	Pericyte
0.0515	0.292	0.641	0.224	Pericyte	Relb	FALSE	Pericyte
0.0517	0.505	0.615	0.194	Pericyte	Map4k4	FALSE	Pericyte
0.0525	0.301	0.538	0.254	Pericyte	Susd2	TRUE	Pericyte
0.0545	0.507	0.564	0.104	Pericyte	Crlf2	FALSE	Pericyte
0.0547	0.367	0.436	0.09	Pericyte	Nsmce4a	FALSE	Pericyte
0.0575	0.335	0.564	0.373	Pericyte	Cd81	FALSE	Pericyte
0.0577	0.509	0.795	0.343	Pericyte	Eif6	FALSE	Pericyte
0.0615	0.257	0.59	0.343	Pericyte	Ddr2	FALSE	Pericyte
0.0623	0.281	0.744	0.284	Pericyte	Rad23b	TRUE	Pericyte
0.0635	0.292	0.41	0.09	Pericyte	Edem1	FALSE	Pericyte
0.0641	0.381	0.487	0.09	Pericyte	Oasl2	TRUE	Pericyte
0.0643	0.498	0.718	0.239	Pericyte	Mvp	FALSE	Pericyte
0.0654	0.303	0.462	0.239	Pericyte	Cwc25	TRUE	Pericyte
0.0655	0.276	0.641	0.269	Pericyte	4921524J17Rik	FALSE	Pericyte
0.0655	0.381	0.462	0.179	Pericyte	Birc2	FALSE	Pericyte
0.0666	0.466	0.513	0.254	Pericyte	Cyp4b1	FALSE	Pericyte
0.0669	0.371	0.564	0.149	Pericyte	Golph3	FALSE	Pericyte
0.0685	0.267	0.282	0.09	Pericyte	Pfkfb3	FALSE	Pericyte
0.0716	0.292	0.795	0.284	Pericyte	Ostc	FALSE	Pericyte
0.0721	0.254	0.256	0.045	Pericyte	Fbrsl1	FALSE	Pericyte
0.0728	0.349	0.744	0.373	Pericyte	Cacna2d1	TRUE	Pericyte
0.0744	0.315	0.744	0.373	Pericyte	Tcp1	FALSE	Pericyte
0.0755	0.361	0.872	0.463	Pericyte	Sh3glb1	FALSE	Pericyte
0.0778	0.303	0.436	0.104	Pericyte	Denr	FALSE	Pericyte
0.0786	0.315	0.564	0.179	Pericyte	Ufm1	FALSE	Pericyte
0.0789	0.282	0.462	0.134	Pericyte	Dot1l	TRUE	Pericyte
0.0805	0.631	0.205	0.06	Pericyte	Cd36	FALSE	Pericyte
0.0814	0.313	0.462	0.104	Pericyte	Emilin1	FALSE	Pericyte
0.0818	0.425	0.795	0.537	Pericyte	Sub1	FALSE	Pericyte
0.0823	0.447	0.923	0.478	Pericyte	Rhoj	FALSE	Pericyte
0.0825	0.261	0.385	0.149	Pericyte	Caprin1	FALSE	Pericyte
0.0825	0.299	0.59	0.194	Pericyte	Atp5k	FALSE	Pericyte
0.0835	0.509	0.282	0.134	Pericyte	Fabp5	FALSE	Pericyte
0.0838	0.356	0.795	0.299	Pericyte	Psma5	FALSE	Pericyte
0.0839	0.322	0.385	0.075	Pericyte	Aida	FALSE	Pericyte
0.084	0.422	0.641	0.254	Pericyte	Cd200	FALSE	Pericyte
0.0841	0.675	0.333	0.164	Pericyte	Plat	FALSE	Pericyte
0.0868	0.305	0.923	0.94	Pericyte	Plac8	FALSE	Pericyte
0.0914	0.253	0.41	0.075	Pericyte	Hccs	TRUE	Pericyte
0.0929	0.267	0.462	0.104	Pericyte	Capza1	FALSE	Pericyte
0.0933	0.51	0.641	0.134	Pericyte	Nhp2	FALSE	Pericyte
0.0935	0.361	1	1	Pericyte	Rpl32	FALSE	Pericyte
0.0981	0.372	0.487	0.119	Pericyte	Brix1	TRUE	Pericyte
0.1	0.344	0.718	0.284	Pericyte	Pdap1	FALSE	Pericyte
0.102	0.295	0.538	0.209	Pericyte	Ppp1cc	FALSE	Pericyte
0.104	0.543	0.615	0.284	Pericyte	Crispld2	FALSE	Pericyte
0.104	0.282	0.769	0.388	Pericyte	Nfe2l2	FALSE	Pericyte
0.105	0.375	0.974	0.955	Pericyte	Lgals1	FALSE	Pericyte
0.106	0.255	0.538	0.209	Pericyte	Rsl1d1	TRUE	Pericyte
0.106	0.272	0.333	0.104	Pericyte	Gm20186	FALSE	Pericyte
0.106	0.288	0.897	0.746	Pericyte	Hnrnpa3	FALSE	Pericyte
0.107	0.281	0.692	0.343	Pericyte	Pdia6	FALSE	Pericyte
0.108	0.931	0.744	0.403	Pericyte	Ctsc	FALSE	Pericyte
0.109	0.27	0.513	0.164	Pericyte	Mrpl32	FALSE	Pericyte
0.109	0.648	0.769	0.254	Pericyte	Hif1a	FALSE	Pericyte
0.11	0.325	0.513	0.164	Pericyte	Flot1	FALSE	Pericyte
0.111	0.274	1	0.97	Pericyte	Rps20	FALSE	Pericyte
0.113	0.274	0.744	0.373	Pericyte	Sec11a	FALSE	Pericyte
0.113	0.391	0.564	0.104	Pericyte	Sav1	FALSE	Pericyte
0.114	0.258	1	0.985	Pericyte	Rpl24	FALSE	Pericyte
0.114	0.472	0.487	0.134	Pericyte	Usp3	TRUE	Pericyte
0.116	0.404	0.923	0.537	Pericyte	Ctsb	FALSE	Pericyte
0.118	0.601	0.564	0.104	Pericyte	Susd6	FALSE	Pericyte
0.119	0.44	0.59	0.179	Pericyte	Trp53	FALSE	Pericyte
0.123	0.275	0.821	0.493	Pericyte	Eif3k	FALSE	Pericyte
0.124	0.34	0.59	0.194	Pericyte	Lix1l	FALSE	Pericyte
0.125	0.464	0.59	0.254	Pericyte	Spry2	TRUE	Pericyte
0.125	0.299	0.487	0.149	Pericyte	Ttc39b	FALSE	Pericyte
0.126	0.511	0.641	0.224	Pericyte	Pold4	FALSE	Pericyte
0.127	0.253	0.487	0.254	Pericyte	Eif4ebp1	FALSE	Pericyte
0.129	0.277	0.744	0.328	Pericyte	Wwtr1	FALSE	Pericyte
0.131	0.253	0.359	0.045	Pericyte	Exosc8	FALSE	Pericyte
0.132	0.304	0.564	0.149	Pericyte	Igbp1	TRUE	Pericyte
0.132	0.277	0.897	0.716	Pericyte	Cox6b1	FALSE	Pericyte
0.133	0.75	0.487	0.075	Pericyte	Serpina3n	FALSE	Pericyte
0.133	0.661	0.513	0.209	Pericyte	Cks2	TRUE	Pericyte
0.133	0.372	0.59	0.269	Pericyte	Ap2s1	FALSE	Pericyte
0.133	0.334	0.641	0.239	Pericyte	Dnajb11	FALSE	Pericyte
0.133	0.807	0.487	0.06	Pericyte	Gm12840	FALSE	Pericyte
0.136	0.679	0.769	0.209	Pericyte	H2-T22	FALSE	Pericyte
0.137	0.588	0.897	0.687	Pericyte	Tm4sf1	FALSE	Pericyte
0.138	0.267	0.385	0.194	Pericyte	Pnpla2	FALSE	Pericyte
0.141	0.265	0.436	0.09	Pericyte	Rcl1	TRUE	Pericyte
0.141	0.346	0.308	0.045	Pericyte	Foxc2	FALSE	Pericyte
0.143	0.292	0.41	0.149	Pericyte	Leprot	FALSE	Pericyte
0.148	0.346	0.308	0.045	Pericyte	Stx6	FALSE	Pericyte
0.148	0.316	0.462	0.075	Pericyte	Akr1b8	FALSE	Pericyte
0.149	0.28	0.487	0.164	Pericyte	Slc39a7	FALSE	Pericyte
0.149	0.322	0.897	0.507	Pericyte	Psmd4	TRUE	Pericyte
0.152	0.315	0.821	0.478	Pericyte	Psmb2	FALSE	Pericyte
0.157	0.309	0.41	0.075	Pericyte	Ap2a2	FALSE	Pericyte
0.158	0.459	0.641	0.09	Pericyte	Prkar1b	TRUE	Pericyte
0.158	0.448	0.667	0.358	Pericyte	Slc25a25	TRUE	Pericyte
0.158	0.261	0.59	0.313	Pericyte	Cwc15	FALSE	Pericyte
0.162	0.452	0.615	0.194	Pericyte	Skil	TRUE	Pericyte
0.163	0.265	0.333	0.09	Pericyte	Il17rc	FALSE	Pericyte
0.164	0.384	0.513	0.104	Pericyte	Mrpl21	FALSE	Pericyte
0.164	0.488	0.821	0.537	Pericyte	Sparcl1	FALSE	Pericyte
0.164	0.27	0.846	0.507	Pericyte	Pdia3	FALSE	Pericyte
0.165	0.535	0.359	0.075	Pericyte	Cxcl16	FALSE	Pericyte
0.166	0.255	0.256	0.075	Pericyte	AW011738	TRUE	Pericyte
0.167	0.296	0.769	0.463	Pericyte	Ssb	FALSE	Pericyte
0.167	0.277	0.897	0.627	Pericyte	Sec61g	FALSE	Pericyte
0.169	0.289	0.333	0.06	Pericyte	Akap2	FALSE	Pericyte
0.173	0.353	0.385	0.134	Pericyte	Tbx3	FALSE	Pericyte
0.18	0.408	0.795	0.672	Pericyte	Anxa1	FALSE	Pericyte
0.181	0.314	0.487	0.119	Pericyte	Irak3	TRUE	Pericyte
0.184	0.258	0.256	0.03	Pericyte	Nr1h3	FALSE	Pericyte
0.187	0.336	0.308	0.06	Pericyte	Il17ra	FALSE	Pericyte
0.188	0.443	0.821	0.522	Pericyte	Psma2	FALSE	Pericyte
0.19	0.334	0.359	0.075	Pericyte	Iws1	FALSE	Pericyte
0.191	0.332	0.692	0.269	Pericyte	Ift20	FALSE	Pericyte
0.198	0.361	0.436	0.119	Pericyte	Lsm8	FALSE	Pericyte
0.198	0.411	0.795	0.358	Pericyte	Ranbp1	FALSE	Pericyte
0.199	0.392	0.359	0.149	Pericyte	Prelp	FALSE	Pericyte
0.203	0.265	0.308	0.075	Pericyte	Unc93b1	FALSE	Pericyte
0.205	0.336	0.385	0.045	Pericyte	Lap3	FALSE	Pericyte
0.208	0.309	0.718	0.313	Pericyte	Cope	FALSE	Pericyte
0.208	0.264	0.692	0.343	Pericyte	Mxra8	FALSE	Pericyte
0.212	0.295	0.795	0.791	Pericyte	Tinagl1	FALSE	Pericyte
0.213	0.417	0.282	0.075	Pericyte	Stmn1	FALSE	Pericyte
0.214	0.418	0.692	0.299	Pericyte	Fbn1	FALSE	Pericyte
0.214	0.378	0.41	0.075	Pericyte	St3gal1	FALSE	Pericyte
0.217	0.264	0.538	0.209	Pericyte	Rnps1	FALSE	Pericyte
0.22	0.259	0.385	0.119	Pericyte	Srsf9	FALSE	Pericyte
0.22	0.449	0.872	0.493	Pericyte	Cyb5a	FALSE	Pericyte
0.224	0.296	0.333	0.134	Pericyte	Irf7	FALSE	Pericyte
0.225	0.373	0.667	0.269	Pericyte	Mmp14	FALSE	Pericyte
0.226	0.309	0.897	0.642	Pericyte	Ifrd1	FALSE	Pericyte
0.226	0.252	0.385	0.06	Pericyte	Endog	TRUE	Pericyte
0.227	0.299	0.692	0.418	Pericyte	Esd	FALSE	Pericyte
0.228	0.343	0.385	0.06	Pericyte	Nmt1	FALSE	Pericyte
0.233	0.424	0.974	0.791	Pericyte	Mif	TRUE	Pericyte
0.236	0.398	0.538	0.164	Pericyte	Psmc2	FALSE	Pericyte
0.236	0.61	0.359	0.119	Pericyte	Pi15	FALSE	Pericyte
0.238	0.257	0.359	0.09	Pericyte	Mybbp1a	TRUE	Pericyte
0.241	0.308	0.667	0.299	Pericyte	Lman2	FALSE	Pericyte
0.242	0.318	0.615	0.209	Pericyte	Ndufa3	FALSE	Pericyte
0.246	0.389	0.436	0.134	Pericyte	Rbp1	FALSE	Pericyte
0.249	0.318	0.718	0.328	Pericyte	Metap2	FALSE	Pericyte
0.253	0.278	0.41	0.134	Pericyte	Stag1	FALSE	Pericyte
0.254	0.571	0.821	0.239	Pericyte	Mgp	FALSE	Pericyte
0.259	0.334	1	0.985	Pericyte	Sparc	FALSE	Pericyte
0.261	0.405	0.538	0.119	Pericyte	Rnf114	FALSE	Pericyte
0.265	0.358	0.41	0.104	Pericyte	Yipf3	FALSE	Pericyte
0.266	0.627	0.821	0.493	Pericyte	Sod3	FALSE	Pericyte
0.267	0.276	0.359	0.075	Pericyte	Tsfm	TRUE	Pericyte
0.27	0.288	0.487	0.119	Pericyte	Ptpn12	FALSE	Pericyte
0.271	0.321	0.795	0.537	Pericyte	Tmed10	FALSE	Pericyte
0.271	0.389	1	0.806	Pericyte	Serf2	FALSE	Pericyte
0.275	0.263	0.462	0.134	Pericyte	Dcun1d5	FALSE	Pericyte
0.279	0.273	0.487	0.179	Pericyte	Tle1	TRUE	Pericyte
0.28	0.394	1	0.94	Pericyte	Cst3	TRUE	Pericyte
0.283	0.307	0.692	0.254	Pericyte	Cops6	FALSE	Pericyte
0.284	0.367	0.897	0.597	Pericyte	Prdx5	FALSE	Pericyte
0.291	0.367	0.974	0.776	Pericyte	Rpl36al	FALSE	Pericyte
0.292	0.393	0.436	0.149	Pericyte	Bach1	FALSE	Pericyte
0.292	0.34	0.59	0.209	Pericyte	Ntan1	TRUE	Pericyte
0.295	0.447	0.667	0.164	Pericyte	Srp72	FALSE	Pericyte
0.296	0.757	0.692	0.254	Pericyte	Sdc4	FALSE	Pericyte
0.302	0.27	0.769	0.373	Pericyte	Rbx1	FALSE	Pericyte
0.306	0.367	0.513	0.104	Pericyte	Chchd1	FALSE	Pericyte
0.313	0.322	0.744	0.403	Pericyte	Chmp2a	FALSE	Pericyte
0.315	0.337	0.385	0.03	Pericyte	C3	FALSE	Pericyte
0.315	0.377	0.564	0.224	Pericyte	Hadhb	FALSE	Pericyte
0.317	0.347	0.615	0.224	Pericyte	Hibadh	TRUE	Pericyte

## Sheet: Str1
p_val	avg_diff	pct.1	pct.2	cluster	gene	top_clust	get(grp_var)
3.82e-259	1.75	0.976	0.669	Str1	Sod2	FALSE	Str1
1.09e-257	4.95	0.997	0.041	Str1	Saa3	TRUE	Str1
1e-254	1.91	0.991	0.721	Str1	Serpina3n	TRUE	Str1
6.84e-216	1.33	0.996	0.982	Str1	Ifitm1	FALSE	Str1
2.52e-202	1.9	0.952	0.479	Str1	Ereg	FALSE	Str1
1.57e-187	0.73	1	0.999	Str1	B2m	FALSE	Str1
3.92e-181	2.32	0.954	0.426	Str1	Ccl2	TRUE	Str1
4.42e-150	0.622	1	1	Str1	Ifitm3	FALSE	Str1
9.74e-149	3.44	0.85	0.052	Str1	Cxcl5	TRUE	Str1
8.61e-142	1.11	0.997	0.858	Str1	Col4a1	FALSE	Str1
5.78e-137	1.68	0.963	0.534	Str1	Col18a1	FALSE	Str1
3.55e-135	1.81	0.919	0.345	Str1	Sdc1	TRUE	Str1
2.65e-124	0.809	0.995	0.95	Str1	H2-K1	FALSE	Str1
6.4e-124	0.691	1	0.991	Str1	H2-D1	FALSE	Str1
2.69e-123	1.93	0.891	0.305	Str1	Ccl7	FALSE	Str1
3.62e-120	1.76	0.98	0.786	Str1	Igfbp5	TRUE	Str1
6.16e-120	2.82	0.73	0.06	Str1	Il11	TRUE	Str1
3.24e-109	1.17	0.994	0.993	Str1	Igfbp4	TRUE	Str1
4.7e-106	3.56	0.744	0.048	Str1	Mmp3	TRUE	Str1
2.18e-103	0.575	0.991	0.945	Str1	Nfkbia	FALSE	Str1
6.36e-99	1.17	1	1	Str1	Fth1	FALSE	Str1
8.28e-95	1.98	0.989	0.81	Str1	Mt2	FALSE	Str1
3.29e-93	0.937	0.97	0.658	Str1	Col4a2	FALSE	Str1
1.58e-87	1.07	0.964	0.627	Str1	C4b	TRUE	Str1
3.74e-86	1	0.8	0.39	Str1	Tnfaip3	FALSE	Str1
1.15e-85	0.819	0.993	0.932	Str1	Mmp2	FALSE	Str1
2.69e-79	1.34	0.867	0.318	Str1	Serpina3g	TRUE	Str1
3.09e-79	1.11	0.735	0.158	Str1	H2-Q7	FALSE	Str1
7.32e-79	1.09	0.83	0.303	Str1	Fgf7	TRUE	Str1
2.68e-77	1.59	0.912	0.226	Str1	C3	FALSE	Str1
4.82e-76	0.72	0.968	0.786	Str1	Lrp1	TRUE	Str1
1.7e-74	0.727	0.786	0.353	Str1	Nfkb1	FALSE	Str1
4.63e-71	0.903	0.855	0.268	Str1	Il1r1	FALSE	Str1
3.83e-70	1.06	0.908	0.345	Str1	Spon1	TRUE	Str1
4.84e-69	0.742	0.971	0.734	Str1	Ndufs2	FALSE	Str1
1.06e-66	0.864	0.831	0.305	Str1	Cfh	FALSE	Str1
1.13e-61	0.742	0.909	0.586	Str1	Gpm6b	FALSE	Str1
1.84e-61	1.1	0.768	0.061	Str1	Lgi2	TRUE	Str1
5.58e-61	1.52	0.889	0.37	Str1	Timp1	TRUE	Str1
7.16e-60	0.738	0.735	0.174	Str1	Pde10a	TRUE	Str1
2.53e-59	2.63	0.832	0.229	Str1	Cxcl13	FALSE	Str1
7.61e-59	0.641	0.999	0.995	Str1	Ifitm2	FALSE	Str1
1.87e-58	0.692	0.665	0.115	Str1	Nxn	FALSE	Str1
5.02e-58	0.684	0.984	0.895	Str1	Cstb	FALSE	Str1
1.08e-57	1.19	0.805	0.437	Str1	Ptgs2	TRUE	Str1
3.09e-57	0.933	0.914	0.5	Str1	Gja1	FALSE	Str1
1.66e-56	1.13	0.71	0.032	Str1	Chl1	TRUE	Str1
1.34e-55	1.42	0.721	0.092	Str1	Nrg1	FALSE	Str1
1.32e-53	0.675	0.951	0.62	Str1	Lamb1	FALSE	Str1
4.97e-53	0.848	0.811	0.245	Str1	Sphk1	TRUE	Str1
2.12e-52	1.29	0.757	0.082	Str1	Angptl4	TRUE	Str1
1.21e-51	1.35	0.684	0.101	Str1	Pappa	FALSE	Str1
1.34e-51	0.562	0.982	0.91	Str1	Lgmn	FALSE	Str1
2.29e-51	0.801	0.97	0.731	Str1	Mmp14	TRUE	Str1
4.46e-51	0.639	0.987	0.895	Str1	Arpc1b	FALSE	Str1
2.49e-50	0.86	0.588	0.053	Str1	Alpl	TRUE	Str1
1.48e-49	0.39	0.953	0.812	Str1	Ppp1r2	FALSE	Str1
1.96e-48	1.51	0.812	0.333	Str1	Grem1	TRUE	Str1
2.96e-47	0.888	0.974	0.82	Str1	Cxcl1	FALSE	Str1
4.93e-47	0.636	0.999	0.988	Str1	Tmem176b	FALSE	Str1
5.55e-47	0.457	0.933	0.877	Str1	Ier3	FALSE	Str1
2.47e-46	1.48	0.695	0.029	Str1	Serpina3m	TRUE	Str1
1.47e-45	0.536	0.893	0.795	Str1	Neat1	TRUE	Str1
5.18e-45	0.585	0.965	0.849	Str1	Pdpn	FALSE	Str1
8.3e-45	1.12	0.716	0.128	Str1	Dpep1	FALSE	Str1
2.81e-44	0.819	0.706	0.168	Str1	St3gal1	FALSE	Str1
3.05e-44	0.678	0.909	0.511	Str1	Tspan4	TRUE	Str1
5.57e-44	1.02	0.626	0.24	Str1	Iigp1	FALSE	Str1
6.45e-44	0.523	0.958	0.755	Str1	Lamc1	TRUE	Str1
6.69e-43	0.762	0.607	0.097	Str1	Bdkrb1	TRUE	Str1
2.46e-42	0.78	0.566	0.164	Str1	Stat1	FALSE	Str1
2.71e-42	0.576	0.801	0.354	Str1	Ets2	FALSE	Str1
2.1e-41	0.497	0.919	0.68	Str1	Sdc4	FALSE	Str1
4.47e-41	0.493	0.975	0.858	Str1	Crispld2	FALSE	Str1
5.2e-41	0.256	0.77	0.563	Str1	H2-Q4	FALSE	Str1
8.6e-41	0.697	0.733	0.283	Str1	Plaur	FALSE	Str1
2.31e-40	0.569	0.733	0.271	Str1	Smim3	FALSE	Str1
3.38e-40	0.818	0.616	0.109	Str1	Abhd17c	TRUE	Str1
3.85e-40	0.344	0.87	0.672	Str1	Tnfaip2	TRUE	Str1
8.5e-40	0.445	0.999	0.985	Str1	Ctsb	FALSE	Str1
1.1e-39	0.489	0.835	0.471	Str1	Ugcg	TRUE	Str1
1.47e-39	0.603	0.993	0.963	Str1	Gapdh	TRUE	Str1
2.58e-39	0.635	0.621	0.11	Str1	Tnip1	FALSE	Str1
3.53e-39	0.459	1	1	Str1	Rpl28	FALSE	Str1
4.56e-39	0.714	0.653	0.076	Str1	Slc39a14	TRUE	Str1
8.68e-39	1.13	0.972	0.872	Str1	Mgp	FALSE	Str1
8.96e-39	0.619	0.987	0.927	Str1	Cd302	TRUE	Str1
1.93e-38	0.541	0.564	0.188	Str1	Tap1	FALSE	Str1
2.34e-38	1.05	0.804	0.238	Str1	Scara5	FALSE	Str1
3.33e-38	0.974	0.872	0.522	Str1	Ptges	TRUE	Str1
8.51e-38	0.564	0.693	0.167	Str1	Susd6	FALSE	Str1
1.71e-37	0.428	0.866	0.676	Str1	H2-T23	FALSE	Str1
2.09e-37	0.692	0.612	0.084	Str1	Steap4	TRUE	Str1
2.77e-37	0.716	0.723	0.564	Str1	Il6	FALSE	Str1
3.27e-37	0.431	0.98	0.903	Str1	Slc25a5	FALSE	Str1
4.69e-37	0.483	0.858	0.536	Str1	Lama4	FALSE	Str1
5.87e-37	0.441	0.878	0.598	Str1	Psme1	FALSE	Str1
1.17e-36	1.1	0.71	0.135	Str1	Pi15	TRUE	Str1
1.89e-36	0.315	0.797	0.469	Str1	Atp2a2	FALSE	Str1
2.14e-36	0.502	0.903	0.719	Str1	Vcam1	TRUE	Str1
3.79e-36	0.486	0.842	0.54	Str1	Psmb8	FALSE	Str1
5.73e-36	0.581	0.913	0.798	Str1	Sfrp1	TRUE	Str1
3.03e-35	0.672	0.911	0.805	Str1	AW112010	FALSE	Str1
4.59e-35	0.362	0.968	0.861	Str1	Arpc3	FALSE	Str1
1.12e-33	2.39	0.55	0.015	Str1	Lcn2	FALSE	Str1
1.24e-32	0.611	0.749	0.256	Str1	Slit3	FALSE	Str1
1.34e-32	0.874	0.492	0.051	Str1	Cfb	TRUE	Str1
9.8e-32	0.466	0.756	0.383	Str1	Rab20	TRUE	Str1
6.43e-31	0.496	0.722	0.291	Str1	Gda	TRUE	Str1
1.58e-30	0.412	0.752	0.403	Str1	Ptpn1	FALSE	Str1
4.56e-30	0.733	0.961	0.882	Str1	Sod3	TRUE	Str1
4.95e-30	0.558	0.617	0.176	Str1	Itga5	FALSE	Str1
1.59e-29	0.508	0.639	0.145	Str1	Sh3pxd2b	TRUE	Str1
2.87e-29	0.49	0.84	0.525	Str1	Tgfbr3	FALSE	Str1
6.41e-29	0.364	0.56	0.19	Str1	Mgat4a	FALSE	Str1
6.75e-29	0.69	0.989	0.901	Str1	Cald1	FALSE	Str1
2.9e-28	0.49	0.57	0.133	Str1	Ttc39b	TRUE	Str1
3.42e-28	0.411	0.961	0.84	Str1	Lhfp	FALSE	Str1
6.67e-28	0.393	0.474	0.134	Str1	Fosl1	TRUE	Str1
1.98e-27	0.638	0.391	0.068	Str1	Ttyh1	FALSE	Str1
2.27e-27	0.447	0.879	0.586	Str1	Surf4	TRUE	Str1
5.4e-27	0.318	0.674	0.371	Str1	Meis2	FALSE	Str1
9.59e-27	0.556	0.534	0.249	Str1	Gbp2	FALSE	Str1
1.07e-26	0.285	0.585	0.266	Str1	Nfkbib	FALSE	Str1
2.26e-26	0.759	0.967	0.817	Str1	Prdx5	TRUE	Str1
2.46e-26	0.277	0.934	0.766	Str1	Tnfrsf1a	FALSE	Str1
1.18e-25	0.35	0.929	0.716	Str1	Gm7676	FALSE	Str1
1.88e-25	0.471	0.412	0.057	Str1	H2-Q6	FALSE	Str1
3.32e-25	1.01	0.535	0.19	Str1	Sfrp2	TRUE	Str1
3.77e-25	0.404	0.524	0.129	Str1	Il13ra1	FALSE	Str1
4.2e-25	1.01	0.767	0.594	Str1	Ccl11	FALSE	Str1
7.72e-25	0.683	0.865	0.621	Str1	Ly6c1	FALSE	Str1
1.19e-24	0.574	0.306	0.025	Str1	Lif	FALSE	Str1
1.33e-24	0.425	0.747	0.358	Str1	Gng12	FALSE	Str1
3.98e-24	0.464	0.477	0.112	Str1	Zbp1	FALSE	Str1
4.41e-24	0.554	0.691	0.281	Str1	Hif1a	FALSE	Str1
9.05e-24	0.484	0.709	0.456	Str1	Rdh10	FALSE	Str1
2.29e-23	0.35	0.789	0.499	Str1	Tmed5	FALSE	Str1
2.57e-23	0.339	0.995	0.934	Str1	Rbm3	FALSE	Str1
2.93e-23	0.508	0.998	0.993	Str1	Ctsl	TRUE	Str1
2.99e-23	0.561	0.486	0.035	Str1	Gch1	FALSE	Str1
3.85e-23	0.479	0.865	0.55	Str1	Lgals3bp	TRUE	Str1
6e-23	0.408	0.474	0.09	Str1	Slc15a3	FALSE	Str1
6.02e-23	0.696	0.609	0.187	Str1	Plscr1	FALSE	Str1
7.99e-23	0.704	0.94	0.829	Str1	Csrp1	FALSE	Str1
1.14e-22	0.325	0.662	0.36	Str1	Hk2	FALSE	Str1
1.7e-22	0.316	0.927	0.718	Str1	Chmp4b	TRUE	Str1
2.5e-22	0.855	0.583	0.114	Str1	Pla1a	FALSE	Str1
2.96e-22	0.267	0.49	0.183	Str1	Stk40	TRUE	Str1
3.09e-22	0.333	0.831	0.551	Str1	Il6st	FALSE	Str1
4.44e-22	1.4	0.608	0.014	Str1	Serpina3f	TRUE	Str1
4.53e-22	0.389	0.558	0.154	Str1	Znrf1	FALSE	Str1
5.46e-22	0.355	0.36	0.04	Str1	Il1r2	TRUE	Str1
5.82e-22	0.935	0.573	0.211	Str1	Cp	FALSE	Str1
1.26e-21	0.382	0.709	0.351	Str1	Xdh	FALSE	Str1
2.76e-21	0.314	0.982	0.941	Str1	Ldha	TRUE	Str1
3.45e-21	0.311	0.751	0.439	Str1	Nsg1	TRUE	Str1
4.81e-21	0.485	0.999	0.966	Str1	Tmem176a	FALSE	Str1
6.46e-21	0.454	0.258	0.082	Str1	Apod	FALSE	Str1
8.11e-21	0.545	0.451	0.07	Str1	Slc9a3r1	TRUE	Str1
8.32e-21	0.333	0.719	0.364	Str1	Mvp	FALSE	Str1
1.88e-20	0.548	0.596	0.203	Str1	Acsl4	FALSE	Str1
2.43e-20	0.295	0.649	0.363	Str1	Ggt5	FALSE	Str1
3.45e-20	0.391	0.587	0.263	Str1	Pde5a	FALSE	Str1
7.05e-20	0.373	0.974	0.951	Str1	Ly6a	FALSE	Str1
1.13e-19	0.364	0.597	0.205	Str1	Tmem38b	TRUE	Str1
1.33e-19	0.374	0.437	0.075	Str1	Slc16a1	FALSE	Str1
1.4e-19	0.748	0.397	0.069	Str1	Ces1g	FALSE	Str1
5.9e-19	0.397	0.38	0.068	Str1	Isyna1	FALSE	Str1
7.9e-19	0.564	0.54	0.323	Str1	Adm	TRUE	Str1
1.1e-18	0.344	0.809	0.511	Str1	Slc3a2	FALSE	Str1
1.13e-18	0.411	0.864	0.582	Str1	Eif6	FALSE	Str1
1.56e-18	0.342	0.487	0.399	Str1	Cxcl10	FALSE	Str1
2.97e-18	0.415	0.554	0.172	Str1	Rnf149	TRUE	Str1
3.04e-18	0.294	0.815	0.578	Str1	Pdgfra	FALSE	Str1
4.9e-18	0.393	0.674	0.266	Str1	Phyh	TRUE	Str1
5.96e-18	0.544	0.965	0.829	Str1	Pkm	FALSE	Str1
7.75e-18	0.345	0.669	0.318	Str1	Atp1a1	FALSE	Str1
8.39e-18	0.263	0.687	0.444	Str1	Cxcl16	TRUE	Str1
9.22e-18	0.402	0.957	0.797	Str1	Ssr4	FALSE	Str1
9.23e-18	0.259	0.412	0.115	Str1	Aff1	TRUE	Str1
9.73e-18	0.264	0.997	0.994	Str1	Plac8	FALSE	Str1
1.02e-17	0.256	0.614	0.326	Str1	Map4k4	FALSE	Str1
1.04e-17	0.621	0.424	0.038	Str1	Kcnj8	FALSE	Str1
1.43e-17	0.708	0.737	0.425	Str1	Rbp1	FALSE	Str1
4.98e-17	0.38	0.308	0.032	Str1	Btc	TRUE	Str1
1.09e-16	0.306	0.606	0.271	Str1	Ednra	FALSE	Str1
2.54e-16	0.385	0.99	0.953	Str1	Cebpb	FALSE	Str1
3.2e-16	0.258	0.603	0.305	Str1	Birc3	TRUE	Str1
3.32e-16	0.459	0.654	0.338	Str1	Epas1	FALSE	Str1
5.36e-16	0.519	0.246	0.045	Str1	Gm12840	FALSE	Str1
9.05e-16	0.317	0.604	0.266	Str1	Mapkapk2	TRUE	Str1
1.14e-15	0.333	0.989	0.937	Str1	Txn1	FALSE	Str1
1.3e-15	0.278	0.312	0.105	Str1	Rgcc	FALSE	Str1
1.77e-15	0.519	0.917	0.745	Str1	Hsd11b1	TRUE	Str1
2.11e-15	0.367	0.716	0.37	Str1	Lix1l	FALSE	Str1
2.79e-15	0.332	0.729	0.381	Str1	Echs1	FALSE	Str1
2.92e-15	0.346	0.904	0.7	Str1	Fzd1	TRUE	Str1
3.31e-15	0.45	0.676	0.339	Str1	Pdgfrb	FALSE	Str1
3.93e-15	1.62	0.262	0.018	Str1	Mmp10	FALSE	Str1
4.15e-15	0.524	0.596	0.241	Str1	Hs3st1	TRUE	Str1
6.29e-15	0.258	0.83	0.555	Str1	Pde4b	FALSE	Str1
9.81e-15	0.399	0.883	0.642	Str1	Nme1	FALSE	Str1
1.2e-14	0.258	0.397	0.101	Str1	Chst11	FALSE	Str1
2.36e-14	0.321	0.448	0.088	Str1	Glis3	TRUE	Str1
2.66e-14	0.272	0.645	0.328	Str1	Pip5k1a	FALSE	Str1
3.36e-14	0.288	0.428	0.177	Str1	Ets1	FALSE	Str1
3.39e-14	0.257	0.898	0.686	Str1	Emilin1	FALSE	Str1
3.55e-14	0.654	0.435	0.009	Str1	6030408B16Rik	FALSE	Str1
5.28e-14	0.27	0.283	0.062	Str1	Sned1	FALSE	Str1
7e-14	0.338	0.459	0.212	Str1	Nr4a2	FALSE	Str1
7.01e-14	0.267	0.957	0.831	Str1	C1ra	FALSE	Str1
7.04e-14	0.348	0.268	0.05	Str1	Gbp5	FALSE	Str1
1.4e-13	0.264	0.39	0.112	Str1	Il15ra	FALSE	Str1
1.66e-13	0.399	0.621	0.276	Str1	Abhd5	TRUE	Str1
1.95e-13	0.278	0.877	0.839	Str1	Timp3	FALSE	Str1
1.97e-13	0.251	0.812	0.558	Str1	Chic2	FALSE	Str1
2.3e-13	0.415	0.393	0.179	Str1	Cxcl14	FALSE	Str1
2.33e-13	0.375	0.452	0.162	Str1	Ddit4	FALSE	Str1
2.74e-13	0.293	0.422	0.137	Str1	Tifa	FALSE	Str1
4.23e-13	0.327	0.425	0.099	Str1	Tmem238	FALSE	Str1
4.49e-13	0.48	0.808	0.453	Str1	Slc43a3	FALSE	Str1
4.97e-13	0.273	0.8	0.482	Str1	Pros1	FALSE	Str1
8.22e-13	0.27	0.601	0.311	Str1	Man2a2	TRUE	Str1
1.76e-12	0.258	0.303	0.161	Str1	Igtp	FALSE	Str1
1.87e-12	0.408	0.727	0.421	Str1	Ctsh	FALSE	Str1
2.32e-12	0.449	0.509	0.273	Str1	Ifi47	FALSE	Str1
2.54e-12	0.42	0.894	0.676	Str1	Fbln2	TRUE	Str1
3.22e-12	0.373	0.717	0.456	Str1	Mpzl1	TRUE	Str1
3.41e-12	0.277	0.509	0.177	Str1	Egfr	FALSE	Str1
4.81e-12	0.298	0.742	0.463	Str1	Nfe2l2	FALSE	Str1
5.47e-12	0.284	0.525	0.279	Str1	Psmb9	FALSE	Str1
6.26e-12	0.514	0.622	0.218	Str1	Lox	FALSE	Str1
7.33e-12	0.328	0.288	0.024	Str1	Ecscr	FALSE	Str1
9.68e-12	0.267	0.708	0.485	Str1	Psmb10	FALSE	Str1
1.15e-11	0.376	0.603	0.227	Str1	Btg3	FALSE	Str1
1.34e-11	0.386	0.525	0.202	Str1	Serinc5	TRUE	Str1
2.83e-11	0.634	0.772	0.487	Str1	Ctsc	FALSE	Str1
3.17e-11	0.722	0.128	0.016	Str1	Cxcl9	FALSE	Str1
3.65e-11	0.293	0.279	0.018	Str1	Sult5a1	FALSE	Str1
3.99e-11	0.266	0.997	0.999	Str1	Cd63	FALSE	Str1
4.97e-11	0.331	0.53	0.179	Str1	Ptpn2	FALSE	Str1
6.78e-11	0.268	0.797	0.616	Str1	Add3	TRUE	Str1
8.05e-11	0.271	0.608	0.329	Str1	Tgfb1	FALSE	Str1
8.75e-11	0.303	0.748	0.467	Str1	Rab11a	FALSE	Str1
1.06e-10	0.309	0.881	0.75	Str1	Vcan	TRUE	Str1
1.36e-10	0.287	0.637	0.438	Str1	Ndrg1	FALSE	Str1
1.94e-10	0.48	0.517	0.154	Str1	Sulf1	TRUE	Str1
2.35e-10	0.331	0.183	0.008	Str1	Fam26f	FALSE	Str1
2.86e-10	0.372	0.904	0.734	Str1	Apoe	TRUE	Str1
3.14e-10	0.277	0.862	0.668	Str1	Vapa	FALSE	Str1
4.65e-10	0.342	0.42	0.208	Str1	Trf	FALSE	Str1
4.77e-10	0.4	0.369	0.065	Str1	Cyp7b1	FALSE	Str1
4.84e-10	0.272	0.562	0.228	Str1	Crlf2	FALSE	Str1
5.14e-10	0.941	0.997	0.973	Str1	Mt1	TRUE	Str1
5.37e-10	0.298	0.943	0.792	Str1	Uqcrq	FALSE	Str1
5.38e-10	0.292	0.764	0.486	Str1	Nid1	FALSE	Str1
7.95e-10	0.68	0.308	0.002	Str1	Ces1f	FALSE	Str1
1.3e-09	0.415	0.919	0.714	Str1	Iscu	FALSE	Str1
3.37e-09	0.356	0.589	0.365	Str1	Cox6b2	FALSE	Str1
4.01e-09	0.258	0.535	0.227	Str1	Xpnpep1	TRUE	Str1
4.11e-09	0.282	0.264	0.007	Str1	A730049H05Rik	FALSE	Str1
4.47e-09	0.299	0.863	0.668	Str1	Efemp2	TRUE	Str1
5.76e-09	0.293	0.977	0.925	Str1	Cyb5a	FALSE	Str1
5.79e-09	0.316	0.258	0.068	Str1	Adamtsl2	TRUE	Str1
8.42e-09	0.373	0.635	0.308	Str1	Itgav	TRUE	Str1
9.71e-09	0.291	0.689	0.405	Str1	Por	FALSE	Str1
1.04e-08	0.329	0.221	0.048	Str1	H2-Ab1	FALSE	Str1
1.05e-08	0.256	0.791	0.524	Str1	Vamp8	TRUE	Str1
1.06e-08	0.33	0.833	0.645	Str1	Loxl2	TRUE	Str1
2.62e-08	0.251	0.373	0.099	Str1	Stard5	TRUE	Str1
3.34e-08	0.329	0.262	0.06	Str1	Lmcd1	FALSE	Str1
4.03e-08	0.335	0.404	0.168	Str1	Fam162b	TRUE	Str1
1.25e-07	0.406	0.505	0.138	Str1	Ccdc109b	TRUE	Str1
1.27e-07	0.295	0.53	0.241	Str1	Clec2d	FALSE	Str1
1.45e-07	0.252	0.903	0.723	Str1	Prkar1a	FALSE	Str1
1.92e-07	0.253	0.389	0.137	Str1	Fgf2	TRUE	Str1
2.39e-07	0.394	0.273	0.038	Str1	Ptx3	FALSE	Str1
2.39e-07	0.322	0.897	0.7	Str1	Ctsk	TRUE	Str1
3.11e-07	0.262	0.493	0.19	Str1	Ly96	TRUE	Str1
4.53e-07	0.395	0.387	0.248	Str1	Ccl8	TRUE	Str1
4.66e-07	0.253	0.444	0.177	Str1	Gsto1	TRUE	Str1
7.63e-07	0.276	0.94	0.872	Str1	Tpm4	FALSE	Str1
7.87e-07	0.349	0.15	0.01	Str1	Gbp4	FALSE	Str1
1.17e-06	0.526	0.749	0.426	Str1	Medag	TRUE	Str1
1.32e-06	0.262	0.484	0.18	Str1	Rrs1	TRUE	Str1
2.32e-06	0.294	0.139	0.016	Str1	S100a8	TRUE	Str1
5.33e-06	0.311	0.861	0.692	Str1	Psmb5	FALSE	Str1
5.5e-06	0.502	0.122	0.036	Str1	Nppc	FALSE	Str1
1.47e-05	0.33	0.594	0.246	Str1	Hgf	TRUE	Str1
1.52e-05	0.351	0.99	0.955	Str1	Actg1	FALSE	Str1
2.01e-05	0.319	0.686	0.361	Str1	Pld3	TRUE	Str1
2.56e-05	0.415	0.154	0.003	Str1	Fst	FALSE	Str1
4.49e-05	0.259	0.662	0.392	Str1	Maged2	FALSE	Str1
0.000332	0.284	0.955	0.871	Str1	Ndufa4	FALSE	Str1
0.000573	0.261	0.12	0.014	Str1	Il1rn	TRUE	Str1
0.000676	0.283	0.21	0.005	Str1	Tmem252	FALSE	Str1
0.000698	0.849	0.659	0.507	Str1	Serpine2	FALSE	Str1
0.0011	0.287	0.794	0.614	Str1	Lmo4	TRUE	Str1

## Sheet: Str2
p_val	avg_diff	pct.1	pct.2	cluster	gene	top_clust	get(grp_var)
1.05e-123	4	0.963	0.284	Str2	Cxcl13	TRUE	Str2
7.44e-110	2.27	0.991	0.423	Str2	Col18a1	TRUE	Str2
2.01e-91	0.78	1	1	Str2	Ifitm3	FALSE	Str2
8.74e-89	2.26	0.972	0.585	Str2	Timp3	FALSE	Str2
3.53e-79	0.965	1	0.997	Str2	H2-D1	FALSE	Str2
3.16e-74	1.28	1	0.972	Str2	Ifitm1	FALSE	Str2
3.19e-74	1.71	0.972	0.701	Str2	Sod2	FALSE	Str2
1.1e-73	2	0.96	0.291	Str2	Pappa	TRUE	Str2
2.6e-68	5.69	0.994	0.039	Str2	Saa3	FALSE	Str2
9.63e-65	0.876	1	1	Str2	B2m	FALSE	Str2
1.99e-57	1.62	0.984	0.675	Str2	Ly6c1	TRUE	Str2
1.02e-56	2.25	0.941	0.255	Str2	Ccl2	FALSE	Str2
7.91e-56	0.974	0.984	0.946	Str2	H2-K1	FALSE	Str2
9.97e-55	1.29	0.997	0.925	Str2	Ly6a	FALSE	Str2
6.24e-52	1.82	0.916	0.204	Str2	Sdc1	FALSE	Str2
4.88e-51	1.12	1	1	Str2	Fth1	FALSE	Str2
5.82e-50	1.99	0.938	0.412	Str2	Igfbp4	FALSE	Str2
1.76e-49	2.29	0.944	0.082	Str2	Serpina3n	FALSE	Str2
9.5e-45	1.2	0.935	0.423	Str2	Gpm6b	TRUE	Str2
8.59e-39	1.45	0.96	0.588	Str2	Ereg	TRUE	Str2
4.15e-38	0.79	0.991	0.845	Str2	Cstb	TRUE	Str2
1.97e-34	0.985	0.988	0.843	Str2	Ppp1r2	TRUE	Str2
4.89e-33	1.03	0.975	0.789	Str2	Cd302	FALSE	Str2
3.98e-32	0.674	1	0.997	Str2	Ifitm2	FALSE	Str2
2.44e-30	1.37	0.705	0.103	Str2	H2-Q7	FALSE	Str2
4.6e-30	0.694	0.997	0.894	Str2	Crispld2	TRUE	Str2
4.01e-28	1.96	0.649	0.098	Str2	Igfbp5	FALSE	Str2
4.69e-28	0.983	0.78	0.196	Str2	St3gal1	TRUE	Str2
8.69e-28	1.4	0.677	0.193	Str2	Iigp1	FALSE	Str2
5.82e-27	0.645	0.991	0.884	Str2	Arpc1b	FALSE	Str2
5.17e-25	0.839	0.941	0.546	Str2	Ggt5	TRUE	Str2
1.08e-24	1.47	0.64	0.085	Str2	Apod	TRUE	Str2
2.69e-24	2.26	0.994	0.74	Str2	Mt2	TRUE	Str2
3.54e-24	0.864	0.857	0.317	Str2	Il1r1	TRUE	Str2
7.1e-24	0.32	1	1	Str2	Cd63	FALSE	Str2
1.79e-23	0.824	1	0.992	Str2	Tmem176b	FALSE	Str2
4.55e-23	0.659	0.988	0.899	Str2	Lgmn	TRUE	Str2
4.62e-23	0.759	0.994	0.897	Str2	Col4a1	FALSE	Str2
7.69e-23	0.593	1	0.943	Str2	Ly6e	FALSE	Str2
7.85e-23	1.26	0.717	0.041	Str2	Hsd11b1	FALSE	Str2
4.49e-22	0.72	0.898	0.397	Str2	Pde5a	TRUE	Str2
2.29e-21	1.54	0.717	0.067	Str2	Cp	FALSE	Str2
2.48e-21	1.11	0.773	0.201	Str2	Kcnj8	TRUE	Str2
2.76e-21	0.642	0.984	0.82	Str2	Ndufs2	TRUE	Str2
3.57e-21	1.05	0.77	0.43	Str2	Adamts1	FALSE	Str2
4.51e-21	0.725	0.789	0.26	Str2	Ugcg	FALSE	Str2
8.43e-21	0.763	0.683	0.309	Str2	Ifi47	FALSE	Str2
1.51e-20	0.548	0.86	0.613	Str2	Psmb8	FALSE	Str2
1.7e-20	0.74	0.966	0.794	Str2	Iscu	TRUE	Str2
3.37e-20	0.65	0.95	0.789	Str2	Mmp14	FALSE	Str2
6.28e-20	0.857	0.624	0.186	Str2	Stat1	FALSE	Str2
7.13e-20	1.21	0.528	0.119	Str2	Il11	FALSE	Str2
7.41e-20	0.495	1	1	Str2	Ctsb	TRUE	Str2
7.82e-20	1.68	0.823	0.25	Str2	Ccl7	FALSE	Str2
2.02e-19	0.522	0.938	0.644	Str2	Gm7676	FALSE	Str2
8.26e-19	1.25	0.556	0.08	Str2	Ces1d	TRUE	Str2
1.29e-18	3.05	0.606	0.075	Str2	Mmp3	FALSE	Str2
3.53e-18	0.739	0.652	0.394	Str2	Gbp2	FALSE	Str2
1.25e-17	2.4	0.655	0.031	Str2	Cxcl5	FALSE	Str2
1.37e-17	0.364	0.988	0.933	Str2	Slc25a5	FALSE	Str2
2.44e-17	0.589	1	1	Str2	Plac8	TRUE	Str2
3.34e-17	0.661	0.854	0.482	Str2	Smim3	TRUE	Str2
2.1e-16	1.19	0.882	0.485	Str2	Mgp	FALSE	Str2
2.13e-16	0.684	0.68	0.237	Str2	Fzd1	FALSE	Str2
2.36e-16	0.451	0.981	0.832	Str2	Tgm2	FALSE	Str2
2.72e-16	0.662	0.702	0.165	Str2	Chst11	TRUE	Str2
2.81e-16	0.653	0.975	0.969	Str2	AW112010	TRUE	Str2
3.11e-16	0.44	0.773	0.51	Str2	H2-Q4	FALSE	Str2
4.29e-16	1.32	0.705	0.085	Str2	Angptl4	FALSE	Str2
7.23e-16	0.48	0.972	0.771	Str2	Pdpn	TRUE	Str2
9.85e-16	0.944	0.612	0.059	Str2	C3	FALSE	Str2
1.07e-15	0.716	0.885	0.577	Str2	Lrp1	FALSE	Str2
1.62e-15	0.983	0.45	0.093	Str2	Ces1g	TRUE	Str2
2.2e-15	0.568	0.565	0.224	Str2	Tap1	FALSE	Str2
7.16e-15	0.634	0.891	0.552	Str2	Tspan4	FALSE	Str2
1.01e-14	0.464	0.994	0.91	Str2	Rbm3	FALSE	Str2
1.25e-14	0.494	0.792	0.464	Str2	Ptpn1	TRUE	Str2
1.76e-14	0.815	0.593	0.039	Str2	Lgi2	FALSE	Str2
5.17e-14	0.724	0.748	0.307	Str2	Hif1a	FALSE	Str2
7.03e-14	0.541	0.969	0.727	Str2	Ssr4	TRUE	Str2
8.34e-14	0.568	0.686	0.412	Str2	Htra3	FALSE	Str2
1.32e-13	0.541	0.86	0.539	Str2	Pim1	TRUE	Str2
3.91e-13	0.422	0.627	0.276	Str2	Mmp19	TRUE	Str2
4.67e-13	0.55	0.95	0.755	Str2	Sdc4	TRUE	Str2
4.83e-13	0.732	1	0.982	Str2	Tmem176a	FALSE	Str2
8.04e-13	0.693	0.491	0.054	Str2	H2-Q6	FALSE	Str2
2.12e-12	0.81	0.615	0.309	Str2	Igf1	FALSE	Str2
3.96e-12	0.602	0.497	0.052	Str2	Steap4	FALSE	Str2
5.49e-12	0.285	0.957	0.796	Str2	Tnfrsf1a	TRUE	Str2
1.04e-11	0.822	0.888	0.454	Str2	Timp1	FALSE	Str2
1.16e-11	0.781	0.925	0.534	Str2	Nrg1	TRUE	Str2
2.14e-11	0.384	0.736	0.477	Str2	Tnfaip2	FALSE	Str2
2.19e-11	0.724	0.547	0.039	Str2	Pla1a	FALSE	Str2
2.69e-11	0.376	0.938	0.789	Str2	Cox5b	FALSE	Str2
2.86e-11	0.519	0.696	0.276	Str2	Mgat4a	TRUE	Str2
3.17e-11	0.516	0.472	0.098	Str2	Zbp1	FALSE	Str2
5.21e-11	0.345	0.761	0.454	Str2	Echs1	TRUE	Str2
5.4e-11	0.922	0.357	0.026	Str2	Serpina3g	FALSE	Str2
7.68e-11	0.461	0.491	0.26	Str2	Irgm1	FALSE	Str2
8.03e-11	1.06	0.528	0.015	Str2	Chl1	FALSE	Str2
1.05e-10	1.47	0.298	0.072	Str2	Ccl8	FALSE	Str2
1.2e-10	0.512	0.534	0.17	Str2	Pde10a	FALSE	Str2
1.63e-10	0.494	0.432	0.049	Str2	Dclk1	FALSE	Str2
1.86e-10	0.402	0.997	0.974	Str2	Serping1	FALSE	Str2
1.88e-10	0.252	1	1	Str2	Rpl28	FALSE	Str2
2.22e-10	0.319	0.807	0.57	Str2	Atp2a2	FALSE	Str2
2.52e-10	0.341	0.783	0.497	Str2	Mvp	TRUE	Str2
4.01e-10	0.541	0.95	0.747	Str2	Vapa	TRUE	Str2
4.88e-10	0.361	0.612	0.281	Str2	Add3	FALSE	Str2
5.62e-10	0.535	1	0.997	Str2	Gpx3	TRUE	Str2
5.81e-10	0.622	0.64	0.26	Str2	Plscr1	TRUE	Str2
6.21e-10	0.453	0.609	0.211	Str2	Nxn	FALSE	Str2
7e-10	0.467	0.696	0.474	Str2	Ednrb	FALSE	Str2
7.82e-10	0.284	0.963	0.861	Str2	C1ra	TRUE	Str2
9.53e-10	0.418	0.525	0.108	Str2	Il13ra1	FALSE	Str2
1.12e-09	0.471	0.491	0.18	Str2	Abhd17c	FALSE	Str2
1.15e-09	0.644	0.798	0.626	Str2	Ptges	FALSE	Str2
1.23e-09	0.477	0.506	0.111	Str2	Hgf	FALSE	Str2
2.39e-09	0.603	0.773	0.425	Str2	Tnfaip8	TRUE	Str2
2.66e-09	0.453	0.453	0.175	Str2	Sfrp1	FALSE	Str2
4.31e-09	0.684	0.671	0.216	Str2	Sphk1	FALSE	Str2
4.58e-09	0.48	0.45	0.219	Str2	Igtp	FALSE	Str2
8.04e-09	0.453	0.46	0.108	Str2	Bdkrb1	FALSE	Str2
8.6e-09	0.327	0.671	0.304	Str2	Crlf2	FALSE	Str2
9.66e-09	0.549	0.413	0.137	Str2	Gm12840	FALSE	Str2
9.73e-09	0.437	0.599	0.183	Str2	Acsl4	TRUE	Str2
1.12e-08	0.608	0.786	0.436	Str2	Slc43a3	FALSE	Str2
1.23e-08	0.456	0.503	0.077	Str2	Sh3pxd2b	FALSE	Str2
1.27e-08	0.359	0.755	0.456	Str2	Por	TRUE	Str2
1.27e-08	0.455	0.693	0.322	Str2	Rab20	FALSE	Str2
1.3e-08	0.688	0.814	0.577	Str2	Sod3	FALSE	Str2
1.51e-08	1.41	0.422	0.134	Str2	Ccl11	FALSE	Str2
1.91e-08	0.382	0.385	0.054	Str2	C4b	FALSE	Str2
2.25e-08	0.317	0.516	0.175	Str2	Ttc39b	FALSE	Str2
2.36e-08	0.378	0.957	0.791	Str2	Lamc1	FALSE	Str2
2.52e-08	0.297	0.329	0.126	Str2	Prmt3	TRUE	Str2
3.73e-08	0.373	0.842	0.603	Str2	Lgals3bp	FALSE	Str2
4.93e-08	0.323	0.773	0.564	Str2	Psmb10	FALSE	Str2
5.26e-08	0.356	0.422	0.077	Str2	Sv2b	TRUE	Str2
5.35e-08	0.302	0.357	0.155	Str2	Gbp3	FALSE	Str2
6.41e-08	0.348	0.581	0.314	Str2	Psmb9	FALSE	Str2
8.14e-08	0.286	0.599	0.353	Str2	Bbx	TRUE	Str2
8.37e-08	0.291	0.435	0.103	Str2	Prr16	FALSE	Str2
9.06e-08	0.274	0.994	0.954	Str2	Rpl36al	TRUE	Str2
1.14e-07	0.292	0.804	0.546	Str2	Surf4	FALSE	Str2
1.16e-07	0.394	0.444	0.116	Str2	Tnip1	FALSE	Str2
1.33e-07	0.374	0.553	0.16	Str2	Xdh	FALSE	Str2
1.35e-07	0.308	0.534	0.247	Str2	Atp13a3	FALSE	Str2
1.59e-07	0.301	0.699	0.42	Str2	Ilf2	TRUE	Str2
1.66e-07	0.322	0.857	0.621	Str2	Fis1	FALSE	Str2
1.7e-07	0.862	0.516	0.376	Str2	Cxcl10	FALSE	Str2
1.76e-07	0.265	0.519	0.222	Str2	Zc3h12a	FALSE	Str2
1.8e-07	0.288	0.624	0.309	Str2	Tenm3	TRUE	Str2
1.83e-07	0.286	0.901	0.719	Str2	Nme1	TRUE	Str2
1.85e-07	1.98	0.438	0.111	Str2	Mmp10	TRUE	Str2
2.12e-07	0.308	0.453	0.098	Str2	Nek6	TRUE	Str2
2.35e-07	0.262	0.596	0.348	Str2	Milr1	TRUE	Str2
3e-07	0.521	0.376	0.021	Str2	Scara5	FALSE	Str2
3.06e-07	0.25	0.938	0.799	Str2	D8Ertd738e	FALSE	Str2
3.21e-07	0.253	0.978	0.92	Str2	Lamp2	FALSE	Str2
3.34e-07	0.273	0.724	0.564	Str2	Trib1	FALSE	Str2
3.39e-07	0.429	0.665	0.369	Str2	Nfkb1	FALSE	Str2
4.61e-07	0.428	0.506	0.09	Str2	Tmem38b	FALSE	Str2
5.51e-07	0.289	0.72	0.546	Str2	H2-T22	FALSE	Str2
5.9e-07	0.426	0.562	0.16	Str2	Abcc9	FALSE	Str2
6.12e-07	0.297	0.978	0.972	Str2	Pkm	FALSE	Str2
6.71e-07	0.351	0.547	0.235	Str2	Gpat4	TRUE	Str2
7.23e-07	0.376	0.553	0.168	Str2	Il3ra	TRUE	Str2
7.58e-07	0.328	0.295	0.113	Str2	Mbd1	FALSE	Str2
8.22e-07	0.288	0.997	0.938	Str2	Gja1	TRUE	Str2
8.78e-07	0.323	0.755	0.407	Str2	Ifnar2	FALSE	Str2
1.16e-06	0.331	0.391	0.062	Str2	Slc15a3	FALSE	Str2
1.17e-06	0.471	0.95	0.747	Str2	Col4a2	FALSE	Str2
1.17e-06	0.398	0.829	0.696	Str2	Plpp3	FALSE	Str2
1.45e-06	0.41	0.615	0.216	Str2	Susd6	FALSE	Str2
1.51e-06	1.14	0.422	0.01	Str2	Cemip	FALSE	Str2
1.71e-06	0.455	0.87	0.619	Str2	Ap2s1	TRUE	Str2
1.75e-06	0.37	0.332	0.075	Str2	Ramp1	FALSE	Str2
1.76e-06	0.358	0.609	0.317	Str2	Btg3	TRUE	Str2
1.86e-06	0.374	0.96	0.912	Str2	Rhoc	FALSE	Str2
2.02e-06	0.359	0.366	0.059	Str2	Gch1	FALSE	Str2
2.36e-06	0.663	0.248	0.057	Str2	Spon1	FALSE	Str2
2.82e-06	0.269	0.267	0.039	Str2	Gbp6.1	FALSE	Str2
2.88e-06	0.257	0.59	0.307	Str2	Ak2	TRUE	Str2
3.11e-06	0.348	0.581	0.247	Str2	Znrf1	FALSE	Str2
3.39e-06	0.388	0.842	0.577	Str2	Vmp1	FALSE	Str2
4.09e-06	0.445	0.295	0.026	Str2	Fam213a	FALSE	Str2
4.17e-06	0.329	0.531	0.345	Str2	Got1	FALSE	Str2
4.2e-06	0.334	0.422	0.106	Str2	Nsg1	FALSE	Str2
4.7e-06	0.363	0.534	0.178	Str2	Apobec3	FALSE	Str2
5.13e-06	0.3	0.888	0.729	Str2	Tmed3	FALSE	Str2
5.46e-06	0.25	0.851	0.706	Str2	Vimp	TRUE	Str2
6.6e-06	0.286	0.969	0.884	Str2	Lamb1	TRUE	Str2
6.89e-06	0.407	0.205	0.028	Str2	Gbp4	FALSE	Str2
7.17e-06	0.264	0.963	0.879	Str2	Bmp7	TRUE	Str2
8.71e-06	0.254	0.792	0.508	Str2	Ednra	FALSE	Str2
8.83e-06	0.284	0.351	0.041	Str2	Spidr	TRUE	Str2
9.33e-06	0.318	0.652	0.407	Str2	Vcan	FALSE	Str2
1.04e-05	0.599	0.717	0.394	Str2	Mafb	TRUE	Str2
1.09e-05	1.24	0.994	0.925	Str2	Mt1	FALSE	Str2
1.2e-05	0.518	0.429	0.031	Str2	Slc39a14	FALSE	Str2
1.38e-05	0.296	0.733	0.402	Str2	Gng12	FALSE	Str2
1.38e-05	0.395	0.236	0.052	Str2	Ttyh1	FALSE	Str2
1.4e-05	0.445	0.366	0.072	Str2	Slc9a3r1	FALSE	Str2
1.43e-05	0.395	0.866	0.637	Str2	Eif6	TRUE	Str2
1.49e-05	0.302	0.475	0.134	Str2	Rrs1	FALSE	Str2
1.72e-05	0.318	0.534	0.291	Str2	Nfyb	TRUE	Str2
1.78e-05	0.363	0.587	0.286	Str2	Itga5	FALSE	Str2
1.87e-05	1.29	0.488	0.162	Str2	Mt3	TRUE	Str2
2.37e-05	0.348	0.842	0.637	Str2	Ifngr1	TRUE	Str2
2.75e-05	0.37	0.649	0.389	Str2	Lmo4	FALSE	Str2
3.07e-05	0.349	0.531	0.289	Str2	Cxcl16	FALSE	Str2
3.1e-05	0.33	0.351	0.085	Str2	Cyp7b1	FALSE	Str2
3.28e-05	0.306	0.63	0.508	Str2	Olfml3	FALSE	Str2
3.89e-05	0.347	0.997	0.997	Str2	Ctsl	FALSE	Str2
3.98e-05	1.01	0.168	0.018	Str2	Nppc	FALSE	Str2
4.6e-05	0.284	0.354	0.085	Str2	H2-Q10	TRUE	Str2
4.7e-05	0.31	0.736	0.443	Str2	Ptgfrn	TRUE	Str2
5.17e-05	0.294	0.677	0.381	Str2	Flot1	FALSE	Str2
5.32e-05	0.342	0.702	0.428	Str2	Tnfaip3	FALSE	Str2
6.28e-05	0.283	0.953	0.879	Str2	Sec61b	FALSE	Str2
6.71e-05	0.254	0.516	0.235	Str2	Riok3	FALSE	Str2
6.89e-05	0.58	0.509	0.343	Str2	Inhba	TRUE	Str2
7.67e-05	0.38	0.314	0.041	Str2	Gbp5	FALSE	Str2
9.68e-05	0.316	0.652	0.317	Str2	2010111I01Rik	TRUE	Str2
9.85e-05	0.25	0.568	0.281	Str2	Ptpn2	TRUE	Str2
0.00012	0.281	0.304	0.064	Str2	Ecscr	FALSE	Str2
0.000191	0.271	0.255	0.031	Str2	Cfh	FALSE	Str2
0.000196	0.331	0.727	0.485	Str2	Ets2	FALSE	Str2
0.000311	0.304	0.37	0.126	Str2	Smox	TRUE	Str2
0.000315	0.472	0.661	0.335	Str2	Medag	FALSE	Str2
0.000372	0.37	0.658	0.464	Str2	Ndrg1	FALSE	Str2
0.000412	0.284	0.429	0.129	Str2	Tanc1	FALSE	Str2
0.000431	0.508	0.522	0.175	Str2	Dpep1	FALSE	Str2
0.000431	0.254	0.571	0.278	Str2	Taf10	FALSE	Str2
0.00053	0.261	0.276	0.044	Str2	Vstm4	FALSE	Str2
0.00055	0.442	0.407	0.09	Str2	Lox	FALSE	Str2
0.000867	0.307	0.509	0.229	Str2	Sulf1	FALSE	Str2
0.000928	0.603	0.239	0.046	Str2	Il1rl1	TRUE	Str2
0.00102	0.749	0.978	0.969	Str2	Dcn	FALSE	Str2
0.00115	0.253	0.593	0.291	Str2	Emc6	FALSE	Str2
0.0012	0.26	0.863	0.652	Str2	Lama4	FALSE	Str2
0.00153	0.267	0.661	0.433	Str2	Il4ra	FALSE	Str2
0.00164	0.255	0.615	0.314	Str2	Pros1	FALSE	Str2
0.00231	1.3	0.227	0.023	Str2	Saa1	TRUE	Str2
0.00254	0.325	0.36	0.147	Str2	Gm26522	TRUE	Str2
0.00263	0.431	0.966	0.856	Str2	Ctsc	TRUE	Str2
0.00275	0.369	0.686	0.371	Str2	Rab31	TRUE	Str2
0.00287	0.288	0.596	0.389	Str2	Pdgfrb	FALSE	Str2
0.00339	0.26	0.373	0.142	Str2	Bach1	FALSE	Str2
0.00354	0.321	0.932	0.822	Str2	Prdx5	FALSE	Str2
0.00373	0.436	0.991	0.977	Str2	Tmem119	TRUE	Str2
0.00418	0.251	0.714	0.518	Str2	Il34	TRUE	Str2
0.00474	0.275	0.401	0.152	Str2	Il15ra	TRUE	Str2
0.00491	0.3	0.783	0.601	Str2	Sepp1	FALSE	Str2
0.00517	0.263	0.578	0.345	Str2	1110008P14Rik	FALSE	Str2
0.00752	0.295	0.925	0.735	Str2	H2afj	TRUE	Str2
0.0117	0.256	0.575	0.286	Str2	Dtnbp1	FALSE	Str2
0.0131	0.301	0.23	0.034	Str2	Slc39a8	TRUE	Str2
0.0166	0.283	0.422	0.294	Str2	Apoe	FALSE	Str2
0.0177	0.387	0.857	0.691	Str2	Tgfbr2	FALSE	Str2
0.0191	0.393	0.758	0.43	Str2	Lix1l	TRUE	Str2
0.0224	0.275	0.655	0.521	Str2	Plin2	TRUE	Str2
0.0226	0.325	0.981	0.951	Str2	Csrp1	FALSE	Str2
0.0234	0.251	0.491	0.224	Str2	2310009B15Rik	TRUE	Str2
0.0313	0.263	0.938	0.835	Str2	Mgst1	FALSE	Str2
0.0889	0.306	0.332	0.075	Str2	Fmo1	TRUE	Str2
0.16	0.263	0.842	0.786	Str2	Col12a1	TRUE	Str2
0.56	1.01	0.152	0.005	Str2	Cxcl9	FALSE	Str2
0.697	3.52	0.63	0.013	Str2	Lcn2	FALSE	Str2
0.909	0.5	0.211	0.049	Str2	Fst	FALSE	Str2
0.962	0.354	0.323	0.013	Str2	Zbtb16	TRUE	Str2

## Sheet: Str3_4
p_val	avg_diff	pct.1	pct.2	cluster	gene	top_clust	get(grp_var)
0	2.36	0.972	0.429	Str3/4	Serpina3n	FALSE	Str3/4
2.63e-162	5.2	0.983	0.018	Str3/4	Saa3	FALSE	Str3/4
9.25e-157	1.33	0.981	0.738	Str3/4	Plac8	FALSE	Str3/4
8.5e-155	1.48	0.982	0.921	Str3/4	Igfbp4	FALSE	Str3/4
5.74e-130	1.04	0.988	0.883	Str3/4	C3	TRUE	Str3/4
6.63e-116	1.1	0.903	0.551	Str3/4	Sod2	FALSE	Str3/4
2.46e-108	1.09	0.857	0.227	Str3/4	C4b	FALSE	Str3/4
8.55e-101	0.309	1	0.999	Str3/4	Rps27a	FALSE	Str3/4
1.44e-93	0.28	1	1	Str3/4	Rps9	FALSE	Str3/4
4.24e-93	1.19	0.957	0.695	Str3/4	Cxcl12	FALSE	Str3/4
8.47e-92	0.251	1	1	Str3/4	Rpl13a	FALSE	Str3/4
2.92e-86	0.55	1	1	Str3/4	Fth1	FALSE	Str3/4
1.53e-84	1.02	0.954	0.729	Str3/4	Col4a1	FALSE	Str3/4
2.35e-82	0.389	1	0.998	Str3/4	Rplp0	FALSE	Str3/4
1.06e-80	1.68	0.679	0.045	Str3/4	Mmp3	FALSE	Str3/4
5.49e-79	1.06	0.917	0.395	Str3/4	Tmem176b	FALSE	Str3/4
1.72e-75	1.25	0.89	0.398	Str3/4	Ifitm1	FALSE	Str3/4
4.35e-74	0.302	1	0.999	Str3/4	Rps18	FALSE	Str3/4
1.48e-72	1.59	0.629	0.125	Str3/4	Ereg	FALSE	Str3/4
1.65e-72	1.04	0.867	0.633	Str3/4	Sfrp1	FALSE	Str3/4
1.88e-70	0.308	1	1	Str3/4	Rpl32	FALSE	Str3/4
1.9e-68	1.59	0.798	0.385	Str3/4	Timp1	FALSE	Str3/4
1.21e-67	0.343	1	0.999	Str3/4	Rps20	FALSE	Str3/4
1.01e-66	0.254	1	0.999	Str3/4	Rps3	FALSE	Str3/4
2.08e-66	0.339	0.999	0.998	Str3/4	Ifitm3	FALSE	Str3/4
4.38e-66	2.55	0.695	0.013	Str3/4	Cxcl5	FALSE	Str3/4
4.43e-66	0.39	0.999	0.993	Str3/4	Rpl22l1	FALSE	Str3/4
2.06e-64	0.352	1	0.999	Str3/4	Rplp1	FALSE	Str3/4
1.78e-61	0.875	0.875	0.497	Str3/4	Col4a2	FALSE	Str3/4
1.5e-59	1.09	0.848	0.294	Str3/4	Tmem176a	FALSE	Str3/4
6.71e-59	0.858	0.711	0.41	Str3/4	Ptgs2	FALSE	Str3/4
4.37e-58	0.433	0.964	0.834	Str3/4	Lrp1	FALSE	Str3/4
4.63e-58	0.917	0.689	0.117	Str3/4	Lgi2	FALSE	Str3/4
6.26e-58	1.01	0.776	0.199	Str3/4	Lox	TRUE	Str3/4
5.96e-57	0.465	0.994	0.942	Str3/4	Eef1b2	TRUE	Str3/4
2.95e-56	0.911	0.997	0.997	Str3/4	Col3a1	FALSE	Str3/4
4.85e-55	0.408	0.904	0.676	Str3/4	C1ra	FALSE	Str3/4
1.23e-53	0.325	0.999	0.993	Str3/4	Rpsa	FALSE	Str3/4
3.76e-52	0.353	1	0.995	Str3/4	Rpl10a	FALSE	Str3/4
3.03e-51	1.53	0.775	0.186	Str3/4	Cxcl2	FALSE	Str3/4
4.29e-51	0.76	0.888	0.604	Str3/4	Il6	FALSE	Str3/4
3.66e-50	1.26	0.412	0.045	Str3/4	Il11	FALSE	Str3/4
5.09e-47	0.78	0.654	0.134	Str3/4	Cp	FALSE	Str3/4
8.9e-47	2.2	0.506	0.015	Str3/4	Hp	TRUE	Str3/4
1.03e-46	0.743	0.624	0.1	Str3/4	Slc39a14	FALSE	Str3/4
2.77e-46	0.737	0.986	0.913	Str3/4	Mgp	TRUE	Str3/4
3.06e-46	0.636	0.757	0.342	Str3/4	Tspan4	FALSE	Str3/4
1.29e-45	0.609	0.774	0.302	Str3/4	Lgmn	FALSE	Str3/4
1.96e-43	0.381	0.983	0.901	Str3/4	Ctsb	FALSE	Str3/4
2.49e-43	0.811	0.949	0.835	Str3/4	Rbp1	TRUE	Str3/4
1.62e-41	0.726	0.635	0.101	Str3/4	Il1r1	FALSE	Str3/4
2.04e-41	0.8	0.599	0.097	Str3/4	Spon1	FALSE	Str3/4
3e-41	0.898	0.533	0.06	Str3/4	Serpina3g	FALSE	Str3/4
1.62e-40	0.912	0.359	0.031	Str3/4	Lif	TRUE	Str3/4
6.63e-40	0.293	0.999	0.999	Str3/4	Igfbp7	FALSE	Str3/4
7.83e-40	0.312	0.957	0.82	Str3/4	Pabpc1	TRUE	Str3/4
4.53e-39	0.569	0.939	0.77	Str3/4	Mmp2	FALSE	Str3/4
7.28e-39	0.43	0.995	0.983	Str3/4	Ifitm2	FALSE	Str3/4
3.18e-38	0.451	0.761	0.372	Str3/4	Gng12	FALSE	Str3/4
3.52e-38	1.23	0.62	0.097	Str3/4	Cxcl13	FALSE	Str3/4
4.42e-38	0.595	0.918	0.675	Str3/4	Ier3	FALSE	Str3/4
3.97e-37	1.08	0.608	0.036	Str3/4	Angptl4	FALSE	Str3/4
7.11e-37	0.299	0.984	0.967	Str3/4	Eef1g	FALSE	Str3/4
1.28e-36	0.299	0.891	0.647	Str3/4	Slit3	TRUE	Str3/4
2.9e-36	0.542	0.603	0.198	Str3/4	Gpm6b	FALSE	Str3/4
4.09e-36	0.314	0.841	0.582	Str3/4	Il6st	FALSE	Str3/4
4.01e-35	0.55	0.578	0.11	Str3/4	Steap4	FALSE	Str3/4
5.56e-35	0.565	0.714	0.266	Str3/4	Man2a1	TRUE	Str3/4
6.25e-35	0.427	0.832	0.468	Str3/4	Mmp14	FALSE	Str3/4
1.2e-34	0.508	0.766	0.428	Str3/4	Tnfaip3	FALSE	Str3/4
1.31e-34	0.421	0.715	0.278	Str3/4	Xdh	FALSE	Str3/4
1.59e-34	0.414	0.878	0.698	Str3/4	P4hb	FALSE	Str3/4
4.3e-34	0.345	0.856	0.633	Str3/4	Pdpn	FALSE	Str3/4
7.75e-34	0.522	0.579	0.192	Str3/4	Fgf7	FALSE	Str3/4
5.25e-33	0.46	0.602	0.35	Str3/4	Odc1	FALSE	Str3/4
1.22e-32	0.319	0.755	0.477	Str3/4	Surf4	FALSE	Str3/4
1.42e-32	0.265	0.962	0.86	Str3/4	Cd302	FALSE	Str3/4
1.48e-31	0.616	0.47	0.044	Str3/4	Alpl	FALSE	Str3/4
8.04e-31	2.01	0.606	0.01	Str3/4	Lcn2	FALSE	Str3/4
1.04e-30	0.398	0.888	0.781	Str3/4	Sec61b	FALSE	Str3/4
6.49e-30	0.407	0.583	0.221	Str3/4	Ggt5	FALSE	Str3/4
1.91e-29	0.89	0.583	0.152	Str3/4	Ctsc	FALSE	Str3/4
2.93e-29	0.458	0.902	0.738	Str3/4	Ssr4	FALSE	Str3/4
3.97e-29	0.348	0.877	0.696	Str3/4	Slc25a5	FALSE	Str3/4
7.93e-29	0.366	0.892	0.663	Str3/4	Lhfp	FALSE	Str3/4
3.57e-28	0.447	0.87	0.625	Str3/4	Prdx5	FALSE	Str3/4
5.76e-28	0.357	0.907	0.797	Str3/4	Col5a2	FALSE	Str3/4
2.23e-27	0.917	0.526	0.012	Str3/4	Serpina3m	FALSE	Str3/4
2.55e-27	0.608	0.72	0.298	Str3/4	Lbp	FALSE	Str3/4
1.42e-25	0.817	0.483	0.021	Str3/4	6030408B16Rik	TRUE	Str3/4
1.66e-25	0.46	0.888	0.625	Str3/4	Dpep1	TRUE	Str3/4
4.41e-25	0.325	0.912	0.733	Str3/4	Hspe1	FALSE	Str3/4
9.91e-25	0.741	0.764	0.459	Str3/4	Il33	TRUE	Str3/4
1.77e-24	0.506	0.944	0.597	Str3/4	Ccl2	FALSE	Str3/4
2.15e-24	0.437	0.661	0.209	Str3/4	Gda	FALSE	Str3/4
7.52e-24	0.353	0.883	0.631	Str3/4	Nfkbiz	FALSE	Str3/4
8.11e-24	0.437	0.43	0.064	Str3/4	Cfb	FALSE	Str3/4
3.41e-23	0.294	0.473	0.123	Str3/4	B4galt5	TRUE	Str3/4
5.94e-23	0.504	0.835	0.546	Str3/4	Mif	FALSE	Str3/4
9.5e-23	0.359	0.778	0.426	Str3/4	Lamb1	FALSE	Str3/4
1.47e-22	0.461	0.662	0.321	Str3/4	Figf	TRUE	Str3/4
2.41e-22	0.501	0.629	0.232	Str3/4	Hif1a	FALSE	Str3/4
4.23e-22	0.254	0.866	0.664	Str3/4	Crispld2	FALSE	Str3/4
5.43e-22	0.328	0.822	0.559	Str3/4	Sdc4	FALSE	Str3/4
8.24e-22	0.401	0.501	0.113	Str3/4	Nxn	FALSE	Str3/4
1.69e-21	0.411	0.601	0.236	Str3/4	Ptges	FALSE	Str3/4
1.86e-21	0.471	0.348	0.097	Str3/4	Iigp1	FALSE	Str3/4
3.48e-21	0.347	0.386	0.08	Str3/4	Kcne4	FALSE	Str3/4
1.26e-20	0.54	0.706	0.374	Str3/4	Vcan	FALSE	Str3/4
1.38e-20	0.327	0.48	0.123	Str3/4	Slc16a1	TRUE	Str3/4
1.62e-20	0.286	0.535	0.225	Str3/4	Ptpn1	FALSE	Str3/4
3.21e-20	0.321	0.503	0.148	Str3/4	Phyh	FALSE	Str3/4
6.55e-20	0.343	0.981	0.923	Str3/4	Cyb5a	FALSE	Str3/4
6.84e-20	0.664	0.557	0.258	Str3/4	Grem1	FALSE	Str3/4
1.05e-19	0.293	0.712	0.367	Str3/4	Map4k4	FALSE	Str3/4
3.61e-19	0.588	0.545	0.211	Str3/4	Cxcl10	FALSE	Str3/4
6.77e-19	0.444	0.5	0.155	Str3/4	Rnf149	FALSE	Str3/4
9.6e-19	0.407	0.592	0.226	Str3/4	Itga5	FALSE	Str3/4
9.69e-19	0.389	0.663	0.285	Str3/4	Emilin1	FALSE	Str3/4
1.6e-18	0.279	0.519	0.176	Str3/4	Ugcg	FALSE	Str3/4
2.81e-18	0.615	0.655	0.378	Str3/4	Gas6	FALSE	Str3/4
3.06e-18	0.302	0.581	0.318	Str3/4	Vcam1	FALSE	Str3/4
5.17e-18	0.287	0.513	0.137	Str3/4	H6pd	FALSE	Str3/4
1.63e-17	0.969	0.209	0.041	Str3/4	Cxcl14	FALSE	Str3/4
2.34e-17	0.643	0.666	0.343	Str3/4	Serpine1	TRUE	Str3/4
2.47e-17	0.327	0.515	0.171	Str3/4	St3gal1	FALSE	Str3/4
6.6e-17	0.279	0.322	0.034	Str3/4	Zbp1	FALSE	Str3/4
8e-17	0.358	0.706	0.319	Str3/4	Snhg6	TRUE	Str3/4
8.98e-17	0.478	0.54	0.162	Str3/4	Adh1	TRUE	Str3/4
1.4e-16	0.512	0.353	0.015	Str3/4	Pappa2	TRUE	Str3/4
2.02e-16	0.336	0.403	0.071	Str3/4	Pvrl2	FALSE	Str3/4
2.88e-16	0.296	0.348	0.031	Str3/4	Il1r2	FALSE	Str3/4
5.45e-16	0.278	0.762	0.443	Str3/4	Aprt	FALSE	Str3/4
6.51e-16	0.388	0.366	0.028	Str3/4	Cyp7b1	FALSE	Str3/4
7.1e-16	0.328	0.977	0.833	Str3/4	Cxcl1	FALSE	Str3/4
1.35e-15	0.254	0.617	0.258	Str3/4	Pros1	FALSE	Str3/4
1.97e-15	0.847	0.362	0.002	Str3/4	Serpina3f	FALSE	Str3/4
2.94e-15	0.324	0.49	0.115	Str3/4	Tmem38b	FALSE	Str3/4
3.72e-15	0.304	0.83	0.661	Str3/4	Col5a1	FALSE	Str3/4
4.39e-15	0.378	0.727	0.379	Str3/4	Ctsk	FALSE	Str3/4
4.68e-15	0.404	0.719	0.461	Str3/4	Nme1	FALSE	Str3/4
4.69e-15	0.42	0.728	0.438	Str3/4	Efemp2	FALSE	Str3/4
8.35e-14	0.259	0.741	0.423	Str3/4	Vmp1	FALSE	Str3/4
1.02e-13	0.347	0.353	0.038	Str3/4	Isyna1	FALSE	Str3/4
1.02e-13	0.28	0.673	0.343	Str3/4	Nrp1	FALSE	Str3/4
1.31e-13	0.299	0.312	0.048	Str3/4	Sned1	FALSE	Str3/4
1.55e-13	0.278	0.406	0.079	Str3/4	Ctps	FALSE	Str3/4
2.73e-13	0.34	0.902	0.758	Str3/4	Ldha	FALSE	Str3/4
3.3e-13	0.349	0.915	0.663	Str3/4	Ccl7	TRUE	Str3/4
3.78e-13	0.454	0.392	0.075	Str3/4	Epas1	FALSE	Str3/4
3.96e-13	0.346	0.543	0.203	Str3/4	Srpx	TRUE	Str3/4
4.62e-13	0.302	0.348	0.06	Str3/4	Slc9a3r1	FALSE	Str3/4
6.37e-13	0.266	0.59	0.275	Str3/4	Nsg1	FALSE	Str3/4
7.16e-13	0.262	0.778	0.52	Str3/4	Tmem167	FALSE	Str3/4
9.02e-13	0.279	0.325	0.018	Str3/4	Csgalnact1	TRUE	Str3/4
1.02e-12	0.274	0.608	0.308	Str3/4	Cacna2d1	FALSE	Str3/4
3.51e-12	0.36	0.302	0.08	Str3/4	Gpnmb	TRUE	Str3/4
3.54e-12	0.492	0.361	0.091	Str3/4	Tnc	FALSE	Str3/4
4.61e-12	0.33	0.312	0.116	Str3/4	Trf	FALSE	Str3/4
6.22e-12	0.252	0.469	0.15	Str3/4	Acsl4	FALSE	Str3/4
7.78e-12	0.398	0.417	0.124	Str3/4	Rgcc	FALSE	Str3/4
1.48e-11	0.25	0.264	0.02	Str3/4	A730049H05Rik	FALSE	Str3/4
1.83e-11	0.275	0.745	0.43	Str3/4	Eva1b	FALSE	Str3/4
2.22e-11	0.418	0.263	0.049	Str3/4	Rnd1	FALSE	Str3/4
2.53e-11	0.283	0.929	0.771	Str3/4	Cald1	FALSE	Str3/4
3.88e-11	0.372	0.334	0.04	Str3/4	Mpp6	FALSE	Str3/4
4.36e-11	0.375	0.302	0.024	Str3/4	Arxes2	TRUE	Str3/4
6.18e-11	0.427	0.367	0.049	Str3/4	Pla1a	FALSE	Str3/4
8.24e-11	0.356	0.828	0.594	Str3/4	Uqcrq	FALSE	Str3/4
1.18e-10	0.452	0.49	0.236	Str3/4	Cpxm1	TRUE	Str3/4
3.95e-10	0.271	0.665	0.387	Str3/4	Cd44	FALSE	Str3/4
5.3e-10	0.252	0.179	0.021	Str3/4	Dio2	TRUE	Str3/4
6.59e-10	0.357	0.349	0.041	Str3/4	Sdc1	FALSE	Str3/4
7.02e-10	0.313	0.331	0.038	Str3/4	Wisp1	FALSE	Str3/4
7.21e-10	0.312	0.611	0.273	Str3/4	Fkbp10	FALSE	Str3/4
1.65e-09	0.253	0.252	0.015	Str3/4	Bmper	TRUE	Str3/4
1.68e-09	0.371	0.296	0.015	Str3/4	Kcnj8	FALSE	Str3/4
2.26e-09	0.275	0.492	0.23	Str3/4	Hmox1	FALSE	Str3/4
5.39e-09	0.252	0.595	0.27	Str3/4	Por	FALSE	Str3/4
8.21e-09	0.258	0.59	0.263	Str3/4	Echs1	FALSE	Str3/4
9.15e-09	0.355	0.478	0.124	Str3/4	C1qtnf6	TRUE	Str3/4
9.23e-09	0.393	0.202	0.005	Str3/4	Emb	TRUE	Str3/4
1.76e-08	0.487	0.512	0.357	Str3/4	Lpl	FALSE	Str3/4
2.27e-08	0.298	0.335	0.073	Str3/4	Ddit4	FALSE	Str3/4
2.64e-08	0.362	0.497	0.233	Str3/4	Pi15	FALSE	Str3/4
5.63e-08	0.323	0.166	0.015	Str3/4	Lmcd1	FALSE	Str3/4
8.19e-08	0.358	0.98	0.989	Str3/4	Col1a1	FALSE	Str3/4
1.03e-07	0.252	0.654	0.318	Str3/4	Pold4	TRUE	Str3/4
1.3e-07	0.418	0.112	0.01	Str3/4	Cxcl3	FALSE	Str3/4
2.43e-07	1.22	0.242	0.025	Str3/4	Ctla2a	FALSE	Str3/4
2.46e-07	0.289	0.136	0.052	Str3/4	Inhba	FALSE	Str3/4
3.03e-07	0.768	0.647	0.268	Str3/4	Ptx3	TRUE	Str3/4
5.63e-07	0.295	0.401	0.238	Str3/4	Apod	FALSE	Str3/4
6.09e-07	0.258	0.586	0.26	Str3/4	Mrpl54	FALSE	Str3/4
8.03e-07	0.392	0.646	0.36	Str3/4	Fxyd5	FALSE	Str3/4
1.64e-06	0.47	0.293	0.002	Str3/4	Chrdl2	FALSE	Str3/4
4.98e-06	0.285	0.195	0.031	Str3/4	Rgs16	FALSE	Str3/4
8.65e-06	0.354	0.257	0.003	Str3/4	Lrg1	FALSE	Str3/4
1.62e-05	0.636	0.209	0.017	Str3/4	Fabp4	FALSE	Str3/4
1.84e-05	0.262	0.139	0.021	Str3/4	Crlf1	TRUE	Str3/4
1.91e-05	0.352	0.863	0.67	Str3/4	Gm42418	FALSE	Str3/4
2.03e-05	0.431	0.812	0.631	Str3/4	Pkm	FALSE	Str3/4
2.89e-05	0.28	0.618	0.36	Str3/4	Ckap4	TRUE	Str3/4
0.000176	0.298	0.701	0.451	Str3/4	Gm12840	TRUE	Str3/4
0.000216	0.329	0.193	0.062	Str3/4	Aldh1a2	FALSE	Str3/4
0.000288	0.346	0.717	0.462	Str3/4	Lgals3	FALSE	Str3/4
0.000306	0.361	0.436	0.1	Str3/4	Mylk	FALSE	Str3/4
0.000315	0.26	0.414	0.176	Str3/4	Adm	FALSE	Str3/4
0.0124	0.606	0.535	0.326	Str3/4	Igfbp5	FALSE	Str3/4
0.0223	0.439	0.7	0.623	Str3/4	Igf1	TRUE	Str3/4
0.0352	0.512	0.637	0.465	Str3/4	Itm2a	TRUE	Str3/4
0.067	0.809	0.149	0.038	Str3/4	Stmn2	FALSE	Str3/4
0.111	0.308	0.587	0.366	Str3/4	Hspb1	FALSE	Str3/4
0.888	0.4	0.524	0.266	Str3/4	Tmem119	FALSE	Str3/4
0.973	1.63	0.537	0.002	Str3/4	Csf3	FALSE	Str3/4
